# Supplementary material for: Dynamic Changes in the Global Transcriptome of Postnatal Skeletal Muscle in Different Sheep
Source: Genes (Basel). 2023 Jun 20;14(6):1298. doi: 10.3390/genes14061298 (PMC10297920; doi:10.3390/genes14061298)
Supplement: Supplementary file 1 [file genes-14-01298-s001.zip]

Archive with 13 entries (13 files):
- FigureS1.pdf
- FigureS2.pdf
- FigureS3.pdf
- Table S1.xlsx
- Table S10.xlsx
- Table S2.xlsx
- Table S3.xlsx
- Table S4.xlsx
- Table S5.xlsx
- Table S6.xlsx
- Table S7.xlsx
- Table S8.xlsx
- Table S9.xlsx
