# Supplementary material for: Dynamic Changes in the Global Transcriptome of Postnatal Skeletal Muscle in Different Sheep
Source: Genes (Basel). 2023 Jun 20;14(6):1298. doi: 10.3390/genes14061298 (PMC10297920; doi:10.3390/genes14061298)
Supplement: Supplementary file 1 [file genes-14-01298-s001.zip › Table S1.xlsx]

## Sheet: 3D_H_vs_HD
	baseMean	log2FoldChange	lfcSE	stat	pvalue	padj
ENSOARG00000018462	1562.01	-2.41683	0.168445	-14.3479	1.09802e-46	1.70018e-42
ENSOARG00000009497	373.187	5.45635	0.392357	13.9066	5.77731e-44	4.47279e-40
ENSOARG00000007229|CD74	8501.66	1.34932	0.149475	9.02711	1.76267e-19	9.09773e-16
ENSOARG00000010890	243.788	-3.13973	0.377222	-8.3233	8.55494e-17	3.31162e-13
ENSOARG00000009389|KIF18B	265.241	2.93761	0.381838	7.69334	1.43346e-14	4.43914e-11
ENSOARG00000000578|CDCA7	317.742	2.25518	0.301541	7.47883	7.49868e-14	1.93516e-10
ENSOARG00000002960|STON2	2211.31	-1.10007	0.157198	-6.99796	2.59722e-12	5.74506e-09
ENSOARG00000016936	39.8935	8.64553	1.29896	6.65572	2.81917e-11	5.4565e-08
ENSOARG00000004721	247.251	1.97029	0.298129	6.60885	3.87326e-11	6.66373e-08
ENSOARG00000016642|ITGB7	218.336	1.56688	0.242232	6.46852	9.89683e-11	1.53243e-07
ENSOARG00000002495	3415.63	2.05912	0.323054	6.37393	1.84245e-10	2.5935e-07
ENSOARG00000007622|PSMB8	1499.88	1.56389	0.247134	6.32813	2.48144e-10	3.20188e-07
ENSOARG00000010814	66.8474	22.6691	3.67872	6.16223	7.17276e-10	8.54331e-07
ENSOARG00000009399|ARHGAP30	617.545	1.17263	0.191716	6.11648	9.5662e-10	9.87487e-07
ENSOARG00000022938|oar-mir-133	293.506	2.35156	0.392586	5.98991	2.09953e-09	1.9123e-06
ENSOARG00000000978|ACAA1	1488.69	-1.37885	0.231855	-5.94705	2.7301e-09	2.34849e-06
ENSOARG00000020861|CTSS	1173.11	1.58021	0.269538	5.86268	4.55443e-09	3.71162e-06
ENSOARG00000008077	763.029	12.9023	2.2145	5.82627	5.66787e-09	4.38806e-06
ENSOARG00000018487|CTSW	223.288	1.81337	0.320154	5.66405	1.47842e-08	1.04054e-05
ENSOARG00000002036|GNLY	97.1729	2.05172	0.363862	5.63875	1.71289e-08	1.15315e-05
ENSOARG00000015072	925.041	2.33043	0.415025	5.61517	1.96373e-08	1.26693e-05
ENSOARG00000007906|HLA-DMB	437.965	1.26441	0.226605	5.57978	2.40821e-08	1.49155e-05
ENSOARG00000007458|HLA-DOB	82.4159	2.55344	0.460047	5.55038	2.85055e-08	1.69761e-05
ENSOARG00000014069	1241.07	2.37429	0.429679	5.52571	3.28148e-08	1.88187e-05
ENSOARG00000000955|CACNG6	2835.6	1.04451	0.189393	5.51506	3.4867e-08	1.91558e-05
ENSOARG00000011743|MPEG1	474.772	1.37632	0.249784	5.51003	3.5877e-08	1.91558e-05
ENSOARG00000015153	620.025	2.34462	0.432209	5.42475	5.80373e-08	2.9955e-05
ENSOARG00000016611|CXCL10	161.459	2.29641	0.427151	5.3761	7.61147e-08	3.683e-05
ENSOARG00000006423|ITGAL	573.936	2.341	0.437445	5.35152	8.72185e-08	4.0924e-05
ENSOARG00000002094|LAPTM5	2060.56	1.09532	0.205659	5.32592	1.00445e-07	4.4437e-05
ENSOARG00000002069|SLX4	640.97	-1.30349	0.247246	-5.27203	1.34923e-07	5.80318e-05
ENSOARG00000007655|MSS51	5278.49	-1.84969	0.354227	-5.22175	1.77238e-07	7.41716e-05
ENSOARG00000015264|SLC16A6	272.275	2.28367	0.439342	5.19792	2.0153e-07	8.21183e-05
ENSOARG00000016106|OTOA	15.2667	-7.55446	1.46166	-5.1684	2.36108e-07	9.37409e-05
ENSOARG00000022112	19.1174	-4.34415	0.841394	-5.16304	2.42976e-07	9.4056e-05
ENSOARG00000014023|CCR8	94.9	2.57707	0.503446	5.11887	3.07371e-07	0.000116081
ENSOARG00000009339|SLC43A3	215.529	1.33308	0.260695	5.11357	3.16125e-07	0.000116545
ENSOARG00000001659|WDFY4	485.83	1.85571	0.367218	5.05342	4.33972e-07	0.00015627
ENSOARG00000011321|AK1	48459.9	1.12593	0.223289	5.04247	4.59562e-07	0.00015813
ENSOARG00000011768|CYFIP2	84.9478	2.33752	0.463566	5.04248	4.59548e-07	0.00015813
ENSOARG00000012367|ITGB2	298.989	1.53413	0.305772	5.01724	5.24198e-07	0.00017645
ENSOARG00000004989|IFITM10	101.464	1.72045	0.343308	5.01138	5.40424e-07	0.000178041
ENSOARG00000014288|FGD2	113.557	1.82737	0.366498	4.98604	6.16301e-07	0.000198809
ENSOARG00000007944|SLAMF8	60.4396	2.52692	0.5083	4.97132	6.64969e-07	0.00021013
ENSOARG00000010742|AGBL1	1465.43	2.11122	0.425409	4.96281	6.94823e-07	0.000210954
ENSOARG00000020289|PAX3	42.0023	2.82378	0.568817	4.9643	6.89496e-07	0.000210954
ENSOARG00000019197|IL2RB	208.523	1.58549	0.320106	4.95301	7.30746e-07	0.000213045
ENSOARG00000019447|PKDREJ	177.289	-1.82489	0.368605	-4.9508	7.39103e-07	0.000213045
ENSOARG00000016828|PLVAP	885.454	-1.01407	0.204871	-4.94978	7.42988e-07	0.000213045
ENSOARG00000019218|CYTH4	253.256	1.32379	0.268103	4.93761	7.90845e-07	0.000216852
ENSOARG00000001229	114.541	3.64146	0.738098	4.93357	8.0741e-07	0.000216852
ENSOARG00000003570|LGI1	215.521	-2.02544	0.410774	-4.93078	8.19009e-07	0.000216852
ENSOARG00000003792|ANGPTL4	347.467	-1.4999	0.303964	-4.93447	8.03679e-07	0.000216852
ENSOARG00000005607|MMP27	13.3938	-7.36482	1.49552	-4.92458	8.45416e-07	0.000217214
ENSOARG00000019542|CLSPN	48.5784	2.73833	0.556321	4.92221	8.55725e-07	0.000217214
ENSOARG00000015131|CDH4	190.973	1.29055	0.262493	4.91652	8.80964e-07	0.000220014
ENSOARG00000003055|AGT	102.665	2.17429	0.444971	4.88636	1.02719e-06	0.000248516
ENSOARG00000005814	5908.58	-1.66032	0.340545	-4.87548	1.08543e-06	0.000258565
ENSOARG00000008504|LRRC72	17.348	7.44349	1.53024	4.86426	1.14885e-06	0.000265503
ENSOARG00000007493|DHCR24	408.84	1.58039	0.324759	4.86635	1.13678e-06	0.000265503
ENSOARG00000001346|CST6	294.032	1.73917	0.357844	4.86015	1.17298e-06	0.000267095
ENSOARG00000013027|NR1D1	4849.04	-1.385	0.286048	-4.84183	1.28651e-06	0.000288344
ENSOARG00000004375|AHCYL2	8350.95	-1.1988	0.247727	-4.83921	1.30355e-06	0.000288344
ENSOARG00000008148|KY	2375.37	-1.87217	0.388432	-4.8198	1.437e-06	0.000309397
ENSOARG00000016776|KCNS3	1117.07	-1.43087	0.296887	-4.81957	1.43869e-06	0.000309397
ENSOARG00000008505|HCN1	88.3161	-2.10731	0.437842	-4.81294	1.48723e-06	0.000315456
ENSOARG00000014562	266.792	1.92615	0.400783	4.80596	1.54013e-06	0.000322262
ENSOARG00000006979|RHBDF2	1280.22	1.0723	0.223414	4.79959	1.58989e-06	0.000328239
ENSOARG00000019361	426.397	1.34459	0.283862	4.73678	2.17137e-06	0.000442389
ENSOARG00000005141|TET1	401.862	1.26599	0.26742	4.73407	2.20066e-06	0.000442534
ENSOARG00000008001|C1QA	772.426	1.21743	0.257559	4.7268	2.28083e-06	0.000452774
ENSOARG00000018642|FAM43B	76.9451	2.93048	0.621481	4.71532	2.41335e-06	0.000467105
ENSOARG00000001140	79.8494	1.73912	0.368695	4.71697	2.39379e-06	0.000467105
ENSOARG00000016144|LPIN1	3800.01	-1.16057	0.24647	-4.70878	2.49209e-06	0.00047639
ENSOARG00000008961|DKK2	283.844	-2.40139	0.512486	-4.68578	2.78897e-06	0.000526638
ENSOARG00000016109	309.952	1.13408	0.243655	4.65446	3.24833e-06	0.000591732
ENSOARG00000004815	12.7239	6.99448	1.50269	4.65465	3.24532e-06	0.000591732
ENSOARG00000016024|LIMS2	1671.14	1.02646	0.220407	4.65712	3.20663e-06	0.000591732
ENSOARG00000009029|SYT12	18.3028	7.52134	1.62013	4.64242	3.44345e-06	0.000619982
ENSOARG00000017639|LDLR	332.002	1.54001	0.332688	4.62899	3.67445e-06	0.000646536
ENSOARG00000005123|METTL21C	395.35	-2.43357	0.5255	-4.63096	3.63968e-06	0.000646536
ENSOARG00000005630|PLSCR4	648.863	-1.94696	0.421843	-4.61538	3.92382e-06	0.000675071
ENSOARG00000003352|NFIL3	675.269	-1.22058	0.264964	-4.60657	4.09366e-06	0.000688981
ENSOARG00000018304	10.2461	-6.97893	1.51459	-4.60781	4.06939e-06	0.000688981
ENSOARG00000015327|KRT10	115.393	-3.58441	0.781331	-4.58757	4.48432e-06	0.000746615
ENSOARG00000004207|MYO1F	274.86	1.19373	0.260939	4.57477	4.76752e-06	0.000785322
ENSOARG00000018001	119172	1.04723	0.22953	4.56247	5.05552e-06	0.000823997
ENSOARG00000005259|CNKSR1	918.404	1.24142	0.272335	4.55842	5.15397e-06	0.000831292
ENSOARG00000007575|CYP2S1	12.1038	6.92593	1.52017	4.55602	5.21309e-06	0.00083216
ENSOARG00000011513|IRF8	182.867	1.70408	0.374525	4.54999	5.36485e-06	0.000847647
ENSOARG00000001245	968.686	1.83422	0.40399	4.54026	5.61844e-06	0.000861345
ENSOARG00000016806|ASPA	143.284	-2.08728	0.459961	-4.53794	5.68051e-06	0.000862324
ENSOARG00000013646|ZAP70	118.958	1.39269	0.30831	4.51716	6.26732e-06	0.000942167
ENSOARG00000008136|SUSD3	61.5862	1.9687	0.437917	4.4956	6.93755e-06	0.00102251
ENSOARG00000004964|CCL5	41.9317	2.28705	0.508502	4.49761	6.87205e-06	0.00102251
ENSOARG00000007932|AIF1	156.518	1.36292	0.30391	4.4846	7.30498e-06	0.00105711
ENSOARG00000009733|RELL1	530.746	1.07873	0.241732	4.46253	8.09993e-06	0.00116129
ENSOARG00000003099|RASAL3	128.588	1.46752	0.330185	4.44455	8.80768e-06	0.0012398
ENSOARG00000002839	39.9152	-2.8464	0.643728	-4.42174	9.79094e-06	0.00134939
ENSOARG00000019193	4067.85	-1.06369	0.240627	-4.42049	9.84767e-06	0.00134939
ENSOARG00000006374	86.4814	1.93871	0.440465	4.40151	1.07498e-05	0.00146009
ENSOARG00000007470|TMIE	22.2797	4.94536	1.12569	4.39317	1.11708e-05	0.00150407
ENSOARG00000004480|TTC39A	310.581	1.14556	0.261072	4.38792	1.14442e-05	0.00152761
ENSOARG00000012145|WAS	118.302	1.4144	0.322581	4.38465	1.16173e-05	0.00153746
ENSOARG00000003124	245.27	1.13955	0.260985	4.36634	1.26346e-05	0.00165791
ENSOARG00000008430|JAML	135.94	1.56048	0.357708	4.36244	1.28623e-05	0.00167361
ENSOARG00000026131	16282.5	1.76555	0.405885	4.34989	1.36204e-05	0.00175749
ENSOARG00000015256|TNIP3	11.6036	6.86432	1.58132	4.34087	1.41916e-05	0.00180118
ENSOARG00000005911|INSC	398.633	1.33656	0.309196	4.3227	1.54131e-05	0.0019403
ENSOARG00000001588	303.023	1.98192	0.458785	4.31992	1.56085e-05	0.00194904
ENSOARG00000015970|SLA2	10.6949	6.7457	1.56871	4.30015	1.70684e-05	0.00209752
ENSOARG00000008340|TBX21	61.6354	2.37595	0.552935	4.29697	1.73146e-05	0.00211101
ENSOARG00000017473	962.181	1.21146	0.282581	4.28712	1.81006e-05	0.0021896
ENSOARG00000002604	9.46563	-6.86518	1.6089	-4.26699	1.9813e-05	0.00235711
ENSOARG00000015192|HACL1	872.369	-1.03799	0.243486	-4.26303	2.01674e-05	0.0023657
ENSOARG00000008724|DUPD1	3617.47	1.32157	0.310135	4.26128	2.03261e-05	0.00236638
ENSOARG00000018037	464.787	1.06676	0.251531	4.24105	2.22475e-05	0.0025517
ENSOARG00000012000	11.0816	6.79539	1.60584	4.23167	2.3196e-05	0.00262165
ENSOARG00000015226	189.17	2.0555	0.488386	4.20876	2.56775e-05	0.0028319
ENSOARG00000007806|ANKRD37	206.302	1.45896	0.347011	4.20437	2.61811e-05	0.00285392
ENSOARG00000007775	1016.93	-1.0346	0.246893	-4.19047	2.78371e-05	0.00297262
ENSOARG00000003415|SLC35F3	9.54642	-6.87702	1.65004	-4.16779	3.07572e-05	0.00326195
ENSOARG00000001540	39.8851	5.20735	1.25032	4.16482	3.11602e-05	0.0032822
ENSOARG00000003167|LCP2	187.004	1.53736	0.370516	4.14923	3.33594e-05	0.00349011
ENSOARG00000020268|ZNF684	88.4623	-1.62059	0.392493	-4.12897	3.64394e-05	0.00378677
ENSOARG00000011412|CIRBP	2520.37	1.46639	0.356381	4.11466	3.8775e-05	0.0039761
ENSOARG00000013069	216.824	-1.96042	0.476385	-4.11521	3.8683e-05	0.0039761
ENSOARG00000019201|IRF9	1526.83	1.00819	0.245831	4.10113	4.11133e-05	0.00418814
ENSOARG00000008091|HLA-DOA	69.5375	2.02353	0.493885	4.09717	4.18233e-05	0.00423262
ENSOARG00000003708|DEPP1	353.158	-1.37841	0.336856	-4.09198	4.27704e-05	0.00430037
ENSOARG00000014916|CSRP2	795.769	1.4336	0.353074	4.06035	4.89992e-05	0.00486348
ENSOARG00000020641|ANKRD34A	85.3989	-1.88395	0.464692	-4.05419	5.03084e-05	0.00496163
ENSOARG00000025450	50.8819	2.06096	0.510175	4.03971	5.35173e-05	0.00517913
ENSOARG00000015786|ICAM5	69.3412	1.69565	0.41968	4.04034	5.33741e-05	0.00517913
ENSOARG00000005579|SEMA4A	92.1758	1.71997	0.426318	4.03449	5.47218e-05	0.00526281
ENSOARG00000007988|PLD4	92.0046	2.60091	0.648349	4.01159	6.03114e-05	0.00576458
ENSOARG00000007399|SMC2	152.62	1.45711	0.364944	3.9927	6.5325e-05	0.00616763
ENSOARG00000012147|NPR3	1168.15	3.22389	0.807988	3.99002	6.60676e-05	0.00619995
ENSOARG00000001941	59.1249	2.60705	0.657932	3.96249	7.41717e-05	0.00683616
ENSOARG00000019194|REC8	107.323	1.5559	0.392929	3.95975	7.50278e-05	0.00687415
ENSOARG00000020050|HCLS1	196.876	1.22016	0.308487	3.9553	7.64377e-05	0.00696212
ENSOARG00000007672|DZIP1L	84.7438	1.54742	0.391415	3.9534	7.70469e-05	0.00697657
ENSOARG00000013573|TNFAIP8L2	88.1132	2.4663	0.624362	3.95011	7.81137e-05	0.00703205
ENSOARG00000009100	39.3755	2.33818	0.593572	3.93917	8.17633e-05	0.00727599
ENSOARG00000017964|IRX3	681.059	1.08797	0.277033	3.92722	8.5932e-05	0.00750117
ENSOARG00000012663|STK26	104.14	1.60205	0.408022	3.92639	8.62314e-05	0.00750117
ENSOARG00000017867|PGP	3107.57	1.05145	0.271123	3.87814	0.000105256	0.00883504
ENSOARG00000015718|PTPRC	897.492	1.08396	0.279776	3.87439	0.000106892	0.00889846
ENSOARG00000018321|CTLA4	8.58711	6.4283	1.66492	3.86102	0.000112916	0.0091791
ENSOARG00000019445	201.197	1.21172	0.313948	3.85963	0.000113558	0.0091791
ENSOARG00000006139|PRF1	75.8573	1.83242	0.474834	3.85907	0.00011382	0.0091791
ENSOARG00000011552|DRD1	784.061	-2.98246	0.780728	-3.8201	0.000133398	0.0106471
ENSOARG00000025281	35.2185	3.15369	0.830153	3.79893	0.00014532	0.0114803
ENSOARG00000018099|TLR8	54.4306	1.84846	0.488082	3.7872	0.000152353	0.0118545
ENSOARG00000014713|ASPM	57.5887	2.45226	0.647809	3.78547	0.000153418	0.0118776
ENSOARG00000017548|KIAA2012	130.203	2.10461	0.556339	3.78297	0.000154968	0.0119379
ENSOARG00000003557|EFHC2	7.75652	6.28058	1.66201	3.7789	0.00015752	0.012015
ENSOARG00000026658	82.165	-2.59246	0.68594	-3.77943	0.000157186	0.012015
ENSOARG00000006591|ARHGAP9	75.4567	1.45086	0.384546	3.77292	0.000161345	0.0121867
ENSOARG00000019630|ADORA3	43.5652	2.0081	0.532231	3.77298	0.000161308	0.0121867
ENSOARG00000002486|RRAD	2078.71	-2.2337	0.593618	-3.76287	0.000167978	0.0125651
ENSOARG00000009241|CCL8	56.4084	2.33939	0.622591	3.75751	0.00017161	0.0127751
ENSOARG00000000681|SCN3B	152.38	-1.40556	0.375779	-3.74038	0.000183744	0.0135481
ENSOARG00000007625|IL10RA	70.9664	1.52778	0.410076	3.72561	0.00019484	0.0142981
ENSOARG00000019830|CDCA8	7.61976	6.25488	1.67988	3.7234	0.000196558	0.0143561
ENSOARG00000002501	35.7781	-4.09403	1.10235	-3.7139	0.000204092	0.0146985
ENSOARG00000008143|SMPDL3A	464.029	1.21519	0.327309	3.71268	0.000205076	0.0147009
ENSOARG00000014216|MYO1G	171.499	1.3583	0.370028	3.6708	0.000241792	0.0169408
ENSOARG00000004803|CD52	158.506	1.38706	0.378736	3.66234	0.000249919	0.0172756
ENSOARG00000015297|GBP5	424.578	1.28787	0.351575	3.66315	0.000249133	0.0172756
ENSOARG00000001465	76.8877	1.44823	0.396623	3.65141	0.000260805	0.0177119
ENSOARG00000011689|DEF6	91.2617	1.60942	0.441395	3.64622	0.000266122	0.017994
ENSOARG00000008984|CD3E	148.563	1.39547	0.383628	3.63756	0.000275235	0.0184491
ENSOARG00000010465|CRACR2A	8.60337	6.43338	1.77128	3.63206	0.000281172	0.0186852
ENSOARG00000001048	75.5408	2.55644	0.704138	3.63059	0.000282774	0.0187114
ENSOARG00000019208|C1QTNF6	197.732	2.0181	0.559294	3.6083	0.00030821	0.0198847
ENSOARG00000014718|COL6A6	349.199	1.28099	0.357434	3.58384	0.000338585	0.0211397
ENSOARG00000021015|CLEC7A	19.0024	3.43485	0.960625	3.57564	0.000349373	0.0214801
ENSOARG00000016908	504.757	1.11768	0.312595	3.57548	0.000349585	0.0214801
ENSOARG00000002124|ADGRB1	702.069	1.56132	0.438982	3.55668	0.000375577	0.0225556
ENSOARG00000007154|DDIT4	2276.6	-1.01487	0.28518	-3.55871	0.000372682	0.0225556
ENSOARG00000007864|LCP1	854.968	1.0694	0.300426	3.55961	0.000371406	0.0225556
ENSOARG00000011722	7.17792	6.16882	1.73673	3.55197	0.000382361	0.0227711
ENSOARG00000026228	6.62805	-6.3503	1.79036	-3.54695	0.000389725	0.0230246
ENSOARG00000016062|CD6	93.7426	1.88108	0.530475	3.54603	0.00039108	0.0230246
ENSOARG00000016133|NCKAP1L	204.442	1.27077	0.359624	3.53362	0.000409914	0.0238613
ENSOARG00000014838	1430.46	-1.02695	0.290546	-3.53455	0.000408464	0.0238613
ENSOARG00000005716|QPRT	41.9945	2.61854	0.742631	3.52603	0.000421831	0.0244631
ENSOARG00000025540	9.6512	6.59923	1.88233	3.50588	0.000455106	0.0256249
ENSOARG00000007256|CCDC88B	39.2447	2.24735	0.641615	3.50265	0.00046065	0.0256993
ENSOARG00000006454|DPP4	44.9846	2.18986	0.625176	3.50279	0.000460406	0.0256993
ENSOARG00000009184	103.582	1.78945	0.510947	3.50222	0.000461405	0.0256993
ENSOARG00000009877|SLC16A10	440.8	-1.1067	0.316474	-3.49698	0.000470555	0.0260451
ENSOARG00000013204|ADAMTS3	18.9036	-3.87	1.10721	-3.49527	0.000473576	0.0260956
ENSOARG00000015646	598.439	1.04907	0.300784	3.48777	0.000487071	0.0265556
ENSOARG00000017675|RNASEH2C	556.004	-1.00519	0.288399	-3.48542	0.00049136	0.0266022
ENSOARG00000006254|DNPH1	394.033	1.20151	0.345003	3.4826	0.000496573	0.0266053
ENSOARG00000010539|HIF3A	255.941	-1.36995	0.39387	-3.47818	0.00050484	0.0268623
ENSOARG00000004650	418.287	-1.06283	0.305727	-3.4764	0.000508191	0.0269244
ENSOARG00000005907|CD180	26.2801	2.48633	0.717967	3.46301	0.000534165	0.0279426
ENSOARG00000006132|TECRL	69.5009	-2.68908	0.777042	-3.46065	0.000538863	0.0280935
ENSOARG00000010493|ATF3	852.435	1.52615	0.441273	3.45852	0.00054316	0.0282225
ENSOARG00000026900	6.2446	5.97045	1.73183	3.44749	0.000565829	0.0291073
ENSOARG00000019050|NCF4	121.984	1.89064	0.549605	3.44	0.000581718	0.0298063
ENSOARG00000009130|ITGAX	60.2251	1.78611	0.519338	3.43919	0.000583447	0.0298063
ENSOARG00000019982	52.4722	1.92308	0.560461	3.43125	0.000600805	0.0303025
ENSOARG00000019189|HJURP	29.811	1.93716	0.566459	3.41978	0.000626725	0.0312033
ENSOARG00000015379|ALX1	12.2453	6.94087	2.03127	3.417	0.000633145	0.0312619
ENSOARG00000003991|EVI2B	182.644	1.31927	0.386276	3.41536	0.00063697	0.0313106
ENSOARG00000020228	10.3375	4.82713	1.41668	3.40734	0.000655989	0.0318114
ENSOARG00000015342|NDNF	159.156	1.19953	0.353305	3.39517	0.000685868	0.0327419
ENSOARG00000004983|VAV1	127.732	1.03435	0.304852	3.39297	0.000691387	0.0328388
ENSOARG00000014428	12.8003	4.47578	1.32037	3.38979	0.000699462	0.033001
ENSOARG00000020818|PSD4	131.386	1.07718	0.319555	3.37089	0.000749252	0.034944
ENSOARG00000014729|CD68	325.133	1.22313	0.363847	3.36167	0.000774729	0.0353962
ENSOARG00000011005|C5AR1	140.845	1.072	0.318895	3.36159	0.000774949	0.0353962
ENSOARG00000019153|MYBPHL	114.653	-2.13755	0.636212	-3.35981	0.000779966	0.0354164
ENSOARG00000007322	96.6692	2.14008	0.638779	3.35027	0.000807322	0.0364448
ENSOARG00000000961	8.207	5.38099	1.60699	3.34849	0.000812537	0.0364519
ENSOARG00000008530|UHRF1	96.8136	1.62279	0.484746	3.3477	0.000814839	0.0364519
ENSOARG00000019010|DZIP3	261.549	-1.12143	0.336736	-3.33028	0.000867579	0.0381258
ENSOARG00000014124|PTPRE	113.09	1.10974	0.333434	3.32821	0.000874053	0.0381258
ENSOARG00000015119|TRMT10A	67.8574	-1.57507	0.47307	-3.32947	0.000870102	0.0381258
ENSOARG00000010631|DOK2	76.0135	1.28565	0.386291	3.32819	0.000874107	0.0381258
ENSOARG00000013777	152.339	1.673	0.503749	3.32109	0.000896665	0.0389999
ENSOARG00000013367|ADA2	42.9066	2.62713	0.791881	3.31758	0.000908017	0.039273
ENSOARG00000014504	12.8974	-3.93409	1.18957	-3.30714	0.000942542	0.0405398
ENSOARG00000001663|BCL11A	11.1091	4.3418	1.31346	3.30563	0.000947623	0.0406286
ENSOARG00000015172|FCHO1	34.8934	2.1002	0.637111	3.29645	0.000979159	0.0417667
ENSOARG00000010949|CCDC190	274.647	1.09973	0.333699	3.29558	0.000982189	0.0417808
ENSOARG00000005433|AGAP2	143.249	1.08124	0.328324	3.29321	0.000990492	0.0420186
ENSOARG00000010643|TIMD4	54.7509	2.11485	0.642524	3.29148	0.000996633	0.0421636
ENSOARG00000025533	30.5342	2.6547	0.808257	3.28448	0.00102171	0.042642
ENSOARG00000011188|MYH7B	1655.54	-2.56825	0.781816	-3.28498	0.00101991	0.042642
ENSOARG00000020525|COL4A3	48.5007	2.00809	0.615182	3.26423	0.00109763	0.0453218
ENSOARG00000011248|AMPD3	215.174	-1.70881	0.523856	-3.26198	0.00110636	0.0454399
ENSOARG00000009962	7675.32	1.058	0.324858	3.2568	0.00112674	0.0459117
ENSOARG00000006894	5.63753	5.82334	1.7878	3.25727	0.0011249	0.0459117
ENSOARG00000000805|ACTRT3	40.5634	-3.32942	1.02192	-3.25801	0.00112197	0.0459117
ENSOARG00000019098|RND1	159.158	1.38515	0.426633	3.24671	0.00116747	0.0471989
ENSOARG00000008339	327.564	-1.25133	0.385943	-3.24227	0.00118584	0.0473234
ENSOARG00000004852|SCN1A	69.4592	1.39029	0.428789	3.24237	0.00118538	0.0473234
ENSOARG00000014176|CCNA2	26.8255	2.33002	0.719282	3.23937	0.00119794	0.0476835
ENSOARG00000015406|DIXDC1	289.919	1.16742	0.362268	3.22254	0.0012706	0.0498414
ENSOARG00000001701	798.397	1.05113	0.326275	3.22162	0.00127468	0.0498414

## Sheet: 3D_H_vs_D
	baseMean	log2FoldChange	lfcSE	stat	pvalue	padj
ENSOARG00000009497	572.811	5.263	0.416066	12.6494	1.12679e-36	1.79553e-32
ENSOARG00000000856	2384.28	-2.85489	0.343356	-8.31466	9.20146e-17	7.33127e-13
ENSOARG00000016522	2861.68	27.7265	3.53382	7.84605	4.29332e-15	2.28047e-11
ENSOARG00000008077	1034.54	8.15489	1.23132	6.62288	3.52278e-11	1.40339e-07
ENSOARG00000025281	41.7087	4.23789	0.645495	6.56533	5.1917e-11	1.65459e-07
ENSOARG00000009624	552.075	1.59147	0.256789	6.19758	5.73382e-10	1.52281e-06
ENSOARG00000016355|CCDC112	326.405	1.40308	0.243242	5.76823	8.01084e-09	1.82361e-05
ENSOARG00000018462	990.779	-1.94835	0.345644	-5.63687	1.73173e-08	3.44939e-05
ENSOARG00000015038|SDR16C5	29.2156	7.91832	1.43082	5.53409	3.12839e-08	5.539e-05
ENSOARG00000008504|LRRC72	82.6391	3.00702	0.545739	5.51	3.58839e-08	5.71809e-05
ENSOARG00000003501|PDK4	15472.1	2.15326	0.394873	5.45304	4.95159e-08	7.17305e-05
ENSOARG00000003261|CNTN2	37.9153	3.89834	0.747436	5.21562	1.83206e-07	0.000243283
ENSOARG00000006685	45.0412	8.54289	1.65887	5.14981	2.60754e-07	0.000315462
ENSOARG00000003964	213.035	4.29953	0.836752	5.13835	2.77156e-07	0.000315462
ENSOARG00000016106|OTOA	12.615	-7.59719	1.55386	-4.88922	1.01235e-06	0.00105259
ENSOARG00000019457|SLC38A4	901.721	1.61187	0.330252	4.88074	1.05688e-06	0.00105259
ENSOARG00000015335|CBLN4	13.9453	6.85264	1.4444	4.74429	2.09236e-06	0.00196128
ENSOARG00000012268|OTOR	51.4962	3.25218	0.692831	4.69405	2.67852e-06	0.00237124
ENSOARG00000010890	327.308	-2.25438	0.482563	-4.67167	2.98758e-06	0.00250564
ENSOARG00000011582|CYP26B1	275.531	-1.5841	0.346	-4.57832	4.68736e-06	0.00355681
ENSOARG00000019903	38.2146	6.40411	1.39619	4.58686	4.49969e-06	0.00355681
ENSOARG00000008380|RAB6B	10.8206	6.48903	1.42688	4.54769	5.42368e-06	0.00392825
ENSOARG00000017545	11.6314	6.58797	1.45163	4.53834	5.66989e-06	0.00392825
ENSOARG00000009675|HOXA10	2922.76	1.18236	0.264033	4.47807	7.5321e-06	0.005001
ENSOARG00000015319|KLF11	638.455	2.2826	0.519541	4.39349	1.11545e-05	0.00710986
ENSOARG00000009793|AHSP	235.305	7.20813	1.64624	4.37854	1.19476e-05	0.00732252
ENSOARG00000003055|AGT	219.496	1.63185	0.373698	4.36676	1.261e-05	0.00744226
ENSOARG00000020152	345.549	-2.92932	0.687725	-4.25943	2.04948e-05	0.0116637
ENSOARG00000003792|ANGPTL4	1090.57	2.28239	0.543492	4.19949	2.67517e-05	0.0146996
ENSOARG00000020947|MYO5C	90.0702	3.10816	0.743841	4.17852	2.93406e-05	0.0155847
ENSOARG00000004274	1468.67	1.16067	0.278356	4.16971	3.04989e-05	0.0156774
ENSOARG00000025693	174.31	-3.26005	0.785385	-4.1509	3.31168e-05	0.0164912
ENSOARG00000005549	13210.6	2.00629	0.488975	4.10305	4.07732e-05	0.0191095
ENSOARG00000003495|SLCO5A1	155.789	-1.25352	0.305295	-4.10592	4.02705e-05	0.0191095
ENSOARG00000000014	1443.76	1.66802	0.409426	4.07405	4.62021e-05	0.0205275
ENSOARG00000020002	307.93	3.22818	0.792544	4.07318	4.63752e-05	0.0205275
ENSOARG00000009595|CDKAL1	1487.92	-2.22824	0.551372	-4.04126	5.31646e-05	0.0228967
ENSOARG00000000002	5141.14	1.43316	0.35562	4.03004	5.57672e-05	0.0233855
ENSOARG00000011305|SLC16A5	945.663	-0.941217	0.234289	-4.01734	5.88599e-05	0.0240495
ENSOARG00000014816	26.6921	3.78705	0.947466	3.99703	6.41434e-05	0.024429
ENSOARG00000012001|MLXIP	2809.19	-1.39925	0.349304	-4.00582	6.18037e-05	0.024429
ENSOARG00000011417|FRMPD1	276.446	-1.38832	0.347417	-3.99612	6.43877e-05	0.024429
ENSOARG00000018238|TEF	2215.5	-0.826518	0.208231	-3.96923	7.21045e-05	0.0267206
ENSOARG00000015534|ATP6AP1L	8.92866	6.2148	1.56917	3.96057	7.47719e-05	0.0270793
ENSOARG00000000636|DIAPH1	1357.72	-2.04982	0.519798	-3.9435	8.03008e-05	0.0284354
ENSOARG00000007229|CD74	1050.92	-1.82562	0.465802	-3.9193	8.88075e-05	0.0307641
ENSOARG00000009969|UBE2L6	91.4576	-1.25834	0.321707	-3.91144	9.17465e-05	0.031106
ENSOARG00000018928|NAPEPLD	471.811	-2.05	0.524799	-3.90626	9.37376e-05	0.0311189
ENSOARG00000000791|HEBP2	736.305	1.11352	0.287721	3.87012	0.000108783	0.0353767
ENSOARG00000013390|GIPC2	77.6891	1.9649	0.510221	3.85107	0.000117601	0.0362117
ENSOARG00000006432|DUSP7	855.406	-0.881725	0.228462	-3.8594	0.000113668	0.0362117
ENSOARG00000005911|INSC	226.294	1.19221	0.309673	3.8499	0.000118168	0.0362117
ENSOARG00000013778|YWHAG	6539.46	-0.725221	0.191492	-3.78722	0.000152344	0.0433019
ENSOARG00000000012	762.074	1.60354	0.42369	3.78469	0.000153901	0.0433019
ENSOARG00000000013	1804.36	1.53046	0.404224	3.78617	0.000152987	0.0433019
ENSOARG00000016337	304.76	0.957285	0.253043	3.78309	0.000154892	0.0433019
ENSOARG00000001616|LY6D	7.19153	5.89341	1.5507	3.80049	0.00014441	0.0433019
ENSOARG00000017037|SHISA2	3970.17	-0.943969	0.250084	-3.7746	0.000160263	0.0440309
ENSOARG00000013280|KCNJ5	133.719	2.73157	0.727255	3.75601	0.000172646	0.0459642
ENSOARG00000000015	825.86	1.8981	0.506263	3.74924	0.000177372	0.0459642
ENSOARG00000008524|PTGES	408.027	2.07917	0.554862	3.74717	0.000178838	0.0459642
ENSOARG00000007178|AQP11	6.69655	5.79626	1.54569	3.74996	0.000176864	0.0459642
ENSOARG00000005279|UBQLN4	950.251	-0.826936	0.221494	-3.73344	0.00018888	0.0477746

## Sheet: 3D_D_vs_HD
	baseMean	log2FoldChange	lfcSE	stat	pvalue	padj
ENSOARG00000009497	413.924	4.64475	0.369124	12.5832	2.61343e-36	4.37279e-32
ENSOARG00000011499	537.978	-13.0827	1.05917	-12.3519	4.75948e-35	3.98178e-31
ENSOARG00000016522	4798.03	28.3164	3.53381	8.01301	1.11939e-15	6.24321e-12
ENSOARG00000006685	78.9838	9.21018	1.34231	6.86145	6.81638e-12	2.85129e-08
ENSOARG00000014566	160.866	23.5719	3.53401	6.67001	2.55793e-11	8.55985e-08
ENSOARG00000004686|ASNS	1098.56	-3.45244	0.520263	-6.63595	3.22409e-11	8.99091e-08
ENSOARG00000020412|PHGDH	1086.96	-2.80251	0.446774	-6.27278	3.54649e-10	8.47712e-07
ENSOARG00000013077|RETREG1	2912.81	1.23003	0.241486	5.09359	3.51346e-07	0.000734841
ENSOARG00000007216|CYTL1	24.5913	7.52724	1.48845	5.05709	4.25704e-07	0.000791432
ENSOARG00000012673|RCAN1	1676.56	2.17801	0.468624	4.64768	3.35681e-06	0.00561662
ENSOARG00000012328|MARCO	35.9381	8.07434	1.74679	4.62238	3.79358e-06	0.00577039
ENSOARG00000020388|MCHR1	211	-2.8727	0.627069	-4.58115	4.62428e-06	0.00644779
ENSOARG00000010293|SMAD9	264.488	-1.1583	0.25928	-4.46738	7.91851e-06	0.0101917
ENSOARG00000020307|TFRC	9280.06	1.51799	0.351616	4.3172	1.58021e-05	0.0168422
ENSOARG00000020947|MYO5C	124.365	3.45774	0.801701	4.313	1.61053e-05	0.0168422
ENSOARG00000021170|ARG2	417.769	-2.83127	0.654567	-4.32541	1.52245e-05	0.0168422
ENSOARG00000009930|PSPH	1038.84	-1.69233	0.405535	-4.17309	3.00498e-05	0.0295761
ENSOARG00000025779	10.2171	6.26078	1.50714	4.15408	3.26605e-05	0.0303597
ENSOARG00000021051|DUOX1	199.351	2.87744	0.705886	4.07634	4.57492e-05	0.0402882
ENSOARG00000012354|PSAT1	2232.14	-3.94184	0.975117	-4.04243	5.28999e-05	0.044256

## Sheet: 3M_H_vs_HD
	baseMean	log2FoldChange	lfcSE	stat	pvalue	padj
ENSOARG00000015860	1470.08	-1.92131	0.199361	-9.6373	5.56303e-22	6.68967e-18
ENSOARG00000026674	116.156	-4.48255	0.467756	-9.5831	9.41743e-22	6.68967e-18
ENSOARG00000019146|TGM1	446.369	4.67246	0.502103	9.30579	1.33002e-20	6.29854e-17
ENSOARG00000001606|PCDH12	1296.79	2.58901	0.293652	8.81657	1.1802e-18	4.19176e-15
ENSOARG00000014005|ARRDC2	1955.84	-3.32977	0.424391	-7.84599	4.29535e-15	1.22048e-11
ENSOARG00000004915|TM4SF18	211.733	2.86565	0.390053	7.34681	2.02991e-13	4.80648e-10
ENSOARG00000000416	386.12	-1.90944	0.262651	-7.26988	3.59818e-13	6.7123e-10
ENSOARG00000009139|FYCO1	6398.48	-1.38763	0.191049	-7.26322	3.77971e-13	6.7123e-10
ENSOARG00000016257|DQA	110.127	9.89101	1.37996	7.16761	7.63191e-13	1.1098e-09
ENSOARG00000015748	1218.69	26.4189	3.68751	7.16442	7.81164e-13	1.1098e-09
ENSOARG00000002342|SH3RF2	1032.54	-1.93296	0.275032	-7.02814	2.09312e-12	2.70336e-09
ENSOARG00000026856	173.103	-2.77199	0.396008	-6.99983	2.56266e-12	3.03397e-09
ENSOARG00000008903	373.672	2.23561	0.320428	6.97693	3.01709e-12	3.29721e-09
ENSOARG00000006729|TACC2	21917.3	-1.66769	0.239618	-6.95981	3.40739e-12	3.45777e-09
ENSOARG00000016144|LPIN1	4256.03	-1.80028	0.260517	-6.9104	4.83275e-12	4.57726e-09
ENSOARG00000002158|VASH1	600.992	2.14843	0.317988	6.75633	1.41527e-11	1.25667e-08
ENSOARG00000017093|SPRY1	1127.27	-0.971242	0.150738	-6.44323	1.16957e-10	9.52353e-08
ENSOARG00000012173|CREG1	785.266	-1.17087	0.182061	-6.43121	1.26593e-10	9.52353e-08
ENSOARG00000016178	4577.34	1.44518	0.224746	6.43029	1.27365e-10	9.52353e-08
ENSOARG00000012126|TEAD3	796.681	-1.09315	0.17168	-6.36736	1.9231e-10	1.36607e-07
ENSOARG00000002676	87.4042	23.3977	3.68778	6.34466	2.22919e-10	1.5081e-07
ENSOARG00000004982	247.921	23.0755	3.6877	6.25743	3.91377e-10	2.52741e-07
ENSOARG00000009733|RELL1	496.151	-1.98492	0.318005	-6.24179	4.32593e-10	2.67211e-07
ENSOARG00000017897|PFKFB4	7522.11	-1.9027	0.307744	-6.18273	6.30036e-10	3.72955e-07
ENSOARG00000002327|ATG9B	214.079	1.3122	0.21396	6.13291	8.62833e-10	4.90331e-07
ENSOARG00000003275|WFIKKN2	1230.23	-1.90441	0.314356	-6.05812	1.37725e-09	7.5256e-07
ENSOARG00000013027|NR1D1	3988.75	-1.75283	0.294003	-5.96193	2.49271e-09	1.31163e-06
ENSOARG00000012272|FKBP5	2936.37	-2.14464	0.362484	-5.91652	3.28832e-09	1.66847e-06
ENSOARG00000012108|ACTG2	416.786	-1.98152	0.341425	-5.80367	6.48794e-09	3.17842e-06
ENSOARG00000010551|PLEKHM1	819.028	-0.789548	0.136804	-5.77139	7.86194e-09	3.60496e-06
ENSOARG00000015873|KIF20A	168.615	3.12253	0.541044	5.7713	7.86611e-09	3.60496e-06
ENSOARG00000007472|CASP3	432.537	1.42654	0.250209	5.7014	1.18831e-08	5.11584e-06
ENSOARG00000013636|CDKN1A	3516.33	-2.44939	0.429567	-5.70199	1.18417e-08	5.11584e-06
ENSOARG00000005490|SLC30A2	857.12	3.22383	0.566377	5.69202	1.25544e-08	5.24591e-06
ENSOARG00000019542|CLSPN	79.7423	3.81078	0.670189	5.68613	1.2995e-08	5.27486e-06
ENSOARG00000012400|EPHA2	331.479	1.57489	0.277974	5.66561	1.46505e-08	5.47738e-06
ENSOARG00000021191|SLC8A3	1936.56	-1.61645	0.285088	-5.67001	1.42791e-08	5.47738e-06
ENSOARG00000026517	288.69	-3.07771	0.543158	-5.66632	1.45894e-08	5.47738e-06
ENSOARG00000009978|FBXO32	2620.54	-2.24088	0.398623	-5.62154	1.89264e-08	6.89456e-06
ENSOARG00000009647|RNF185	381.788	-0.968345	0.172825	-5.60305	2.1061e-08	6.95847e-06
ENSOARG00000006830|IL27RA	588.876	1.17371	0.209449	5.60381	2.09695e-08	6.95847e-06
ENSOARG00000005810|PRCP	665.581	1.61294	0.287795	5.6045	2.08857e-08	6.95847e-06
ENSOARG00000000736|PKMYT1	156.478	2.15834	0.384752	5.60969	2.02694e-08	6.95847e-06
ENSOARG00000016176|CHD7	1517.46	-1.54918	0.277113	-5.59043	2.26512e-08	7.31378e-06
ENSOARG00000001160|ARAP3	1964.53	1.13585	0.203517	5.58111	2.38991e-08	7.5452e-06
ENSOARG00000018434|NRP2	406.026	2.21265	0.397971	5.55983	2.7003e-08	8.33981e-06
ENSOARG00000026777	3094.74	2.22267	0.400436	5.55062	2.84654e-08	8.60442e-06
ENSOARG00000012972|MYO10	1194.09	1.51329	0.275343	5.49602	3.88469e-08	1.14979e-05
ENSOARG00000000333|ADAMTS7	295.332	2.2782	0.415245	5.48641	4.1018e-08	1.18927e-05
ENSOARG00000021738	292.208	0.949768	0.173371	5.47825	4.29558e-08	1.22055e-05
ENSOARG00000014011|FADS3	989.485	2.10994	0.386621	5.45738	4.83208e-08	1.34607e-05
ENSOARG00000006115|COL4A1	37761.3	1.17628	0.216687	5.42849	5.68333e-08	1.55275e-05
ENSOARG00000001849|CDH5	7113.52	1.24271	0.230586	5.38939	7.0699e-08	1.89513e-05
ENSOARG00000014321|TOP2A	409.223	2.47268	0.460983	5.36393	8.14308e-08	2.14238e-05
ENSOARG00000005932|FBXO17	107.431	-1.48964	0.278584	-5.34718	8.93364e-08	2.30764e-05
ENSOARG00000006253|ANGPT2	275.421	2.11085	0.395308	5.33976	9.30718e-08	2.3612e-05
ENSOARG00000006012	653.244	-2.21124	0.414586	-5.33361	9.62787e-08	2.3997e-05
ENSOARG00000002959|FSCN1	2622.15	1.25257	0.236203	5.30292	1.13963e-07	2.7915e-05
ENSOARG00000005754|MEOX1	297.895	1.83325	0.346142	5.29624	1.18212e-07	2.84651e-05
ENSOARG00000013190|MAP4K4	3121.32	0.6644	0.125759	5.28312	1.27005e-07	3.00727e-05
ENSOARG00000017627|GPCPD1	9055.45	-1.6387	0.31064	-5.27524	1.32585e-07	3.03812e-05
ENSOARG00000018462	1512.13	1.5159	0.287274	5.27687	1.31411e-07	3.03812e-05
ENSOARG00000010929|ROBO4	2364.52	1.48087	0.280962	5.27071	1.35894e-07	3.06452e-05
ENSOARG00000011824|SERPINH1	8018	1.71314	0.325439	5.26408	1.40891e-07	3.12755e-05
ENSOARG00000012566|ACOT7	104.407	3.13593	0.597224	5.25085	1.51402e-07	3.23353e-05
ENSOARG00000010390|LIMD1	914.458	-2.05193	0.39088	-5.24952	1.52493e-07	3.23353e-05
ENSOARG00000001815	2117.74	-1.98801	0.378383	-5.25396	1.48861e-07	3.23353e-05
ENSOARG00000013073|RIN3	753.023	0.884867	0.168918	5.23844	1.61936e-07	3.38327e-05
ENSOARG00000004526|NR1D2	2039.25	-1.00267	0.19199	-5.22253	1.76495e-07	3.63401e-05
ENSOARG00000016371|ARPP21	4725.34	-1.17105	0.224421	-5.21809	1.80779e-07	3.66904e-05
ENSOARG00000015249|CDH26	10.5839	19.2488	3.69103	5.21503	1.8379e-07	3.67762e-05
ENSOARG00000009887|CHST15	459.51	1.47013	0.282977	5.19523	2.04466e-07	4.03451e-05
ENSOARG00000002214	87.7408	-3.89005	0.749745	-5.18849	2.12001e-07	4.07013e-05
ENSOARG00000013617|PLXND1	2135.95	1.40009	0.269778	5.18976	2.10565e-07	4.07013e-05
ENSOARG00000020820|ECM1	615.336	1.58645	0.307384	5.16113	2.45463e-07	4.54951e-05
ENSOARG00000007237|ELOA	3439.88	-1.03474	0.20052	-5.16028	2.46577e-07	4.54951e-05
ENSOARG00000025729	544.11	1.35872	0.263181	5.16269	2.4342e-07	4.54951e-05
ENSOARG00000014203|CCRL2	146.791	-1.69482	0.328621	-5.15739	2.50419e-07	4.56116e-05
ENSOARG00000003145|RANBP10	987.659	-1.02713	0.199344	-5.15259	2.56919e-07	4.62031e-05
ENSOARG00000006515|COL4A2	15773.8	1.17149	0.227634	5.14639	2.65545e-07	4.6867e-05
ENSOARG00000014564|EYA4	2576.14	-1.98524	0.385841	-5.14522	2.67208e-07	4.6867e-05
ENSOARG00000011466|NEK2	57.0139	3.63486	0.708606	5.12959	2.9037e-07	5.03084e-05
ENSOARG00000008215|LAMP1	10249.7	-0.791904	0.154744	-5.11751	3.09603e-07	5.27567e-05
ENSOARG00000018304	30.0531	8.3751	1.63701	5.11609	3.11928e-07	5.27567e-05
ENSOARG00000011785|PPARD	945.269	-1.52005	0.299397	-5.07703	3.83389e-07	6.408e-05
ENSOARG00000012080|DOC2B	155.957	1.43584	0.284811	5.04138	4.62191e-07	7.54753e-05
ENSOARG00000011059	91.7649	3.33318	0.660975	5.04282	4.58719e-07	7.54753e-05
ENSOARG00000009636|BLZF1	2848.49	-1.0134	0.201344	-5.03318	4.82401e-07	7.78803e-05
ENSOARG00000007717|GINS1	17.6725	7.63189	1.51877	5.02504	5.03327e-07	7.97605e-05
ENSOARG00000009392|SLITRK2	271.891	1.93225	0.384582	5.0243	5.05275e-07	7.97605e-05
ENSOARG00000011974|PPP1R18	447.316	1.2055	0.241075	5.00052	5.71758e-07	8.92634e-05
ENSOARG00000001187|ITGA6	2819.89	1.13977	0.228722	4.98321	6.25382e-07	9.65739e-05
ENSOARG00000005581|PPARGC1A	1905.26	-4.40631	0.886432	-4.97083	6.66653e-07	0.00010184
ENSOARG00000020309|DLL4	756.664	1.59738	0.322946	4.94628	7.56435e-07	0.000114326
ENSOARG00000006121|N4BP3	215.985	2.01686	0.408191	4.94098	7.77313e-07	0.000116245
ENSOARG00000014151	2092	-1.2372	0.250647	-4.93604	7.97241e-07	0.000116767
ENSOARG00000001965	1528.24	-1.09515	0.221846	-4.93655	7.95152e-07	0.000116767
ENSOARG00000005761	3793.56	1.13167	0.229674	4.92729	8.33775e-07	0.000120872
ENSOARG00000018506	24410.9	0.887619	0.180699	4.91214	9.00878e-07	0.000129281
ENSOARG00000008094|EPHB1	61.4636	2.69132	0.548691	4.90498	9.3438e-07	0.000132747
ENSOARG00000016738|LRCH4	2309.23	-1.17784	0.240303	-4.90148	9.51196e-07	0.000133798
ENSOARG00000013339|TSN	3171.63	-0.59428	0.121357	-4.89694	9.73397e-07	0.000135579
ENSOARG00000015424|C1QTNF5	118.245	1.88768	0.385718	4.89395	9.88315e-07	0.00013632
ENSOARG00000024483	243.565	0.98467	0.201839	4.87849	1.069e-06	0.000145803
ENSOARG00000007348|P4HA1	1464.14	1.14811	0.235418	4.87691	1.07759e-06	0.000145803
ENSOARG00000011867|RFLNB	380.306	1.57532	0.32327	4.87309	1.09866e-06	0.000147252
ENSOARG00000008530|UHRF1	222.586	2.9915	0.614322	4.86959	1.11829e-06	0.000148482
ENSOARG00000013410|CPT1C	125.584	2.89707	0.595937	4.86137	1.16573e-06	0.000153348
ENSOARG00000018064|SH2B3	321.565	1.33595	0.275145	4.85546	1.20108e-06	0.000156549
ENSOARG00000014319|DDAH1	128.87	3.54584	0.732726	4.83924	1.30334e-06	0.000168332
ENSOARG00000011858|METTL11B	3296.08	1.84153	0.380973	4.83375	1.33984e-06	0.000171487
ENSOARG00000009289|CKAP2	152.056	1.99159	0.412522	4.82784	1.38023e-06	0.000175079
ENSOARG00000005275|PXDN	2929.43	1.29506	0.268728	4.81923	1.44113e-06	0.000181165
ENSOARG00000010684|SNN	573.172	-1.17821	0.24457	-4.8175	1.45371e-06	0.000181165
ENSOARG00000003354|FNIP2	1787.9	-2.19502	0.456029	-4.81334	1.48426e-06	0.000183364
ENSOARG00000004630|SEC14L5	86.7969	2.67457	0.556339	4.80744	1.52878e-06	0.000187236
ENSOARG00000000078|KIT	197.743	2.14706	0.448837	4.78361	1.72175e-06	0.000209067
ENSOARG00000013845|FADS2	1292.34	1.12717	0.23635	4.76908	1.85072e-06	0.000222823
ENSOARG00000010396|MAP3K14	2042.74	-1.28889	0.270717	-4.76103	1.92603e-06	0.000229942
ENSOARG00000010890	274.748	2.2759	0.478388	4.75744	1.9606e-06	0.000232119
ENSOARG00000020783|C1orf54	171.259	1.6691	0.351753	4.7451	2.08404e-06	0.000242689
ENSOARG00000000357|NCOR2	7092.13	-0.829527	0.1748	-4.74558	2.07906e-06	0.000242689
ENSOARG00000001308|PCDH1	1074.1	1.44771	0.305286	4.74214	2.11474e-06	0.000244261
ENSOARG00000010280|SORBS3	3171.34	-1.11876	0.236383	-4.73284	2.21405e-06	0.000253669
ENSOARG00000015491|KIF4A	61.1845	2.63432	0.557257	4.72729	2.2754e-06	0.000258612
ENSOARG00000010050|GALNT18	255.257	1.59349	0.337341	4.72369	2.31609e-06	0.000261148
ENSOARG00000009580|LAMA4	6240.07	1.02211	0.21651	4.72083	2.34884e-06	0.000262756
ENSOARG00000001081|MCOLN1	2913.11	-1.27603	0.270513	-4.71707	2.39264e-06	0.000265564
ENSOARG00000014450|AP3D1	4729.56	-0.468743	0.0994319	-4.71421	2.42645e-06	0.00026723
ENSOARG00000012853|PIGK	1438.77	-0.776042	0.164936	-4.70511	2.53724e-06	0.000277281
ENSOARG00000007502|NFKBIA	2237.31	-1.08398	0.230498	-4.70275	2.56679e-06	0.000278369
ENSOARG00000012289|MANBA	145.879	1.46183	0.31098	4.70072	2.5924e-06	0.000279016
ENSOARG00000009241|CCL8	99.0216	3.30077	0.702729	4.69707	2.63917e-06	0.000281915
ENSOARG00000021040|SLC30A4	78.689	1.74356	0.371454	4.69388	2.68069e-06	0.000284213
ENSOARG00000014713|ASPM	77.3237	2.35093	0.503131	4.6726	2.97407e-06	0.00031262
ENSOARG00000003601|NQO1	1762.4	1.37803	0.294997	4.67132	2.99263e-06	0.00031262
ENSOARG00000006979|RHBDF2	1625.38	1.1317	0.243956	4.63896	3.50159e-06	0.000363117
ENSOARG00000005665|PTK7	270.895	0.916975	0.197989	4.63144	3.63128e-06	0.000373838
ENSOARG00000016106|OTOA	12.6845	7.2694	1.57372	4.61925	3.85124e-06	0.00039363
ENSOARG00000010395|TGIF1	136.28	1.34975	0.292671	4.61183	3.99133e-06	0.000405034
ENSOARG00000014305|BUB1	99.5626	2.42875	0.527948	4.60036	4.21771e-06	0.000424971
ENSOARG00000003849|RCOR2	211.477	1.8288	0.399426	4.57858	4.68144e-06	0.000468375
ENSOARG00000010741|FOXO3	7273.48	-1.1517	0.25165	-4.5766	4.72596e-06	0.000469446
ENSOARG00000010134|ARMCX2	254.605	1.07378	0.234742	4.57431	4.77803e-06	0.000469446
ENSOARG00000015021	1045.76	-0.645297	0.141105	-4.57316	4.80424e-06	0.000469446
ENSOARG00000014042|MYO1B	1489.26	1.10231	0.241085	4.57229	4.82432e-06	0.000469446
ENSOARG00000009829	74.6082	1.60179	0.350737	4.56693	4.94919e-06	0.000478321
ENSOARG00000004210|NOS1	1089.92	-1.54874	0.339378	-4.56347	5.03147e-06	0.000482987
ENSOARG00000004364|TULP4	593.586	-1.80201	0.395083	-4.5611	5.08862e-06	0.000485195
ENSOARG00000003375	447.235	-1.18828	0.260701	-4.55803	5.16363e-06	0.000489065
ENSOARG00000004027	285.154	1.12574	0.247108	4.55565	5.22248e-06	0.000491362
ENSOARG00000001973|TP53I11	227.99	1.79972	0.395388	4.55177	5.31956e-06	0.000493954
ENSOARG00000001835|TSPAN18	397.311	1.01169	0.222228	4.55247	5.30196e-06	0.000493954
ENSOARG00000020717	360.62	1.27797	0.281285	4.54334	5.53688e-06	0.000507499
ENSOARG00000016375	162.038	1.1845	0.260703	4.5435	5.53269e-06	0.000507499
ENSOARG00000007493|DHCR24	533.061	1.56679	0.344974	4.54175	5.57879e-06	0.000507963
ENSOARG00000012954|CA2	6777.52	1.76633	0.38902	4.54045	5.61345e-06	0.000507963
ENSOARG00000003056|PMVK	173.619	1.05633	0.232733	4.53883	5.65677e-06	0.000508644
ENSOARG00000005169|CD93	3565.83	1.25889	0.277729	4.53281	5.82046e-06	0.000520071
ENSOARG00000007965|GPX8	418.661	1.06466	0.235236	4.52594	6.01268e-06	0.000530654
ENSOARG00000020987|RFX5	275.02	1.51105	0.333866	4.52591	6.01361e-06	0.000530654
ENSOARG00000010061|PATZ1	741.998	-0.929363	0.205431	-4.52397	6.06912e-06	0.000532247
ENSOARG00000012476	486.758	1.76479	0.391182	4.51142	6.43938e-06	0.000561253
ENSOARG00000026090	70.5804	-2.11099	0.468074	-4.50996	6.48404e-06	0.0005617
ENSOARG00000020912	683.55	-0.788955	0.17503	-4.50753	6.55867e-06	0.000564722
ENSOARG00000011891|PLEKHG5	625.845	1.22246	0.27134	4.50529	6.62836e-06	0.000567284
ENSOARG00000010939|NR4A3	105.899	-8.95767	1.99096	-4.49918	6.82161e-06	0.000580327
ENSOARG00000016744|NOS2	201.776	3.05862	0.680948	4.4917	7.06554e-06	0.000597501
ENSOARG00000013924|ANKRD11	4515	-1.00301	0.224144	-4.47484	7.64677e-06	0.000642827
ENSOARG00000012226|BCAT2	315.515	0.972339	0.217389	4.4728	7.72005e-06	0.000645169
ENSOARG00000018401|FMNL3	1529.43	0.857668	0.191966	4.4678	7.90273e-06	0.000656574
ENSOARG00000013105	1190.19	-1.6121	0.362398	-4.44842	8.65025e-06	0.000714501
ENSOARG00000002463|LXN	140.091	2.02132	0.455276	4.43978	9.00529e-06	0.000739527
ENSOARG00000019868|MANEAL	204.243	-1.43245	0.32292	-4.43594	9.16709e-06	0.000748487
ENSOARG00000013920|WDR81	572.523	-0.812493	0.18394	-4.41717	1.00001e-05	0.00081184
ENSOARG00000013099|FBXL7	112.338	1.99519	0.45205	4.41365	1.0164e-05	0.000820454
ENSOARG00000019876|ARHGAP25	254.01	1.18075	0.267795	4.40914	1.0378e-05	0.000832997
ENSOARG00000002297|CHST1	132.095	1.67147	0.379243	4.40739	1.04623e-05	0.000835042
ENSOARG00000014779|PECAM1	7793.21	1.09067	0.247669	4.40374	1.06401e-05	0.000844488
ENSOARG00000017675|RNASEH2C	622.283	0.858843	0.195452	4.39413	1.11217e-05	0.00087781
ENSOARG00000016152|MTMR10	1729.46	-0.725567	0.165217	-4.39161	1.12515e-05	0.000883147
ENSOARG00000026466	157.146	1.73144	0.394631	4.3875	1.14662e-05	0.000890167
ENSOARG00000009610|BCL6B	614.983	1.54529	0.352157	4.38807	1.14361e-05	0.000890167
ENSOARG00000011649|SH2D3C	932.615	1.19627	0.273353	4.3763	1.20712e-05	0.000932043
ENSOARG00000020029|FBXO40	5137.84	-1.12363	0.257115	-4.37017	1.24149e-05	0.000948269
ENSOARG00000005759	73.2832	2.48503	0.568562	4.37073	1.23831e-05	0.000948269
ENSOARG00000011411|ATCAY	63.7271	-2.53611	0.58125	-4.3632	1.28173e-05	0.000973773
ENSOARG00000012299|TLE1	1742.15	1.56401	0.359102	4.35534	1.32863e-05	0.00100403
ENSOARG00000015354|LRP5	3288.28	0.716327	0.164841	4.34557	1.38914e-05	0.0010442
ENSOARG00000003012|PLEKHG1	226.284	1.60712	0.369987	4.34373	1.40086e-05	0.00104746
ENSOARG00000016277|GSKIP	283.537	-0.979002	0.225443	-4.34258	1.40821e-05	0.00104746
ENSOARG00000003256|LCAT	590.926	0.850419	0.195896	4.34117	1.41728e-05	0.00104871
ENSOARG00000011868|EIF4H	7947.39	-0.73963	0.170637	-4.33451	1.46085e-05	0.00107535
ENSOARG00000000873|PRKCG	26.7055	4.90407	1.13513	4.32026	1.55848e-05	0.00114131
ENSOARG00000000848|ARHGEF15	814.904	0.920286	0.213177	4.317	1.58162e-05	0.00115231
ENSOARG00000020865|MANSC1	409.798	1.16709	0.270639	4.31234	1.61538e-05	0.00116496
ENSOARG00000016258	1540.95	1.00892	0.233937	4.31278	1.61216e-05	0.00116496
ENSOARG00000018086	211.737	1.45339	0.337566	4.30551	1.66604e-05	0.00119543
ENSOARG00000015319|KLF11	912.79	-1.97146	0.45854	-4.29943	1.7124e-05	0.00122252
ENSOARG00000010979|RHNO1	134.423	1.39666	0.325039	4.29692	1.73187e-05	0.00123023
ENSOARG00000009226|SEMA6B	231.875	1.33482	0.31074	4.2956	1.74218e-05	0.0012314
ENSOARG00000017736|RRBP1	1866.41	0.853003	0.19883	4.29012	1.7858e-05	0.00125598
ENSOARG00000006827|RBM19	903.105	-0.996707	0.232952	-4.27859	1.88083e-05	0.0013163
ENSOARG00000010190|TCF19	98.7822	2.82328	0.661758	4.26634	1.98708e-05	0.00138384
ENSOARG00000017485|NRP1	2862.55	0.72932	0.170997	4.2651	1.99816e-05	0.00138477
ENSOARG00000002973|KCNN3	592.661	-1.12577	0.264247	-4.26031	2.04142e-05	0.00140789
ENSOARG00000001633	11.1428	6.40555	1.50413	4.25864	2.05672e-05	0.00141103
ENSOARG00000016164|NT5DC3	587.774	-2.53133	0.594537	-4.25765	2.06584e-05	0.00141103
ENSOARG00000011967|DBP	694.188	-1.15443	0.271472	-4.25248	2.11421e-05	0.00143716
ENSOARG00000008824|ELMO2	1656.94	-0.562073	0.132259	-4.24978	2.13977e-05	0.00144761
ENSOARG00000004723|CENPB	2353.45	-0.745949	0.175728	-4.24491	2.18686e-05	0.00147245
ENSOARG00000004686|ASNS	460.924	-1.69614	0.399745	-4.24305	2.20502e-05	0.00147768
ENSOARG00000016116|KIF14	74.9046	2.61776	0.61774	4.23765	2.25874e-05	0.00150657
ENSOARG00000008178	1547.62	0.911522	0.215465	4.23048	2.33195e-05	0.00154813
ENSOARG00000001806|THEM6	153.604	1.20916	0.286235	4.22437	2.39615e-05	0.00157965
ENSOARG00000018396|SCARB1	787.498	1.00115	0.237024	4.22385	2.40167e-05	0.00157965
ENSOARG00000017836|SDE2	1184.17	0.673889	0.159637	4.22139	2.42801e-05	0.00158962
ENSOARG00000005685|PLOD2	779.603	0.985766	0.233729	4.21756	2.46958e-05	0.00160942
ENSOARG00000016129|NTSR2	83.6082	-2.41253	0.572346	-4.21516	2.49606e-05	0.00161925
ENSOARG00000014440|VNN1	463.39	1.24485	0.295424	4.21377	2.51145e-05	0.00162183
ENSOARG00000020399|FAM43A	469.744	1.29023	0.306432	4.21051	2.54792e-05	0.00163793
ENSOARG00000006847|TMEM231	80.9693	1.55707	0.370136	4.20675	2.59075e-05	0.00165796
ENSOARG00000016748	690.963	1.12368	0.267688	4.19771	2.69632e-05	0.00171779
ENSOARG00000021077|S100A10	1840.02	0.723994	0.172578	4.19516	2.72683e-05	0.00172243
ENSOARG00000015267|MCAM	4134.57	0.987787	0.235464	4.19507	2.72786e-05	0.00172243
ENSOARG00000013713|SEMA4C	555.24	1.04314	0.248919	4.19067	2.78128e-05	0.00174839
ENSOARG00000009854|EXT1	818.06	0.783445	0.187078	4.1878	2.81674e-05	0.00176288
ENSOARG00000020793|LACTB	1746.44	1.10307	0.263589	4.1848	2.85415e-05	0.0017707
ENSOARG00000018480|FAM83G	67.054	-3.17757	0.759219	-4.18532	2.84768e-05	0.0017707
ENSOARG00000005587|EXTL1	879.784	3.05277	0.730486	4.1791	2.92666e-05	0.00179996
ENSOARG00000007805|ARL8B	2316.49	-0.910433	0.217829	-4.17957	2.92062e-05	0.00179996
ENSOARG00000025514	564.627	0.69688	0.166834	4.17707	2.95285e-05	0.00180824
ENSOARG00000003452|RAMP2	2412.08	0.819001	0.196154	4.1753	2.97595e-05	0.00180958
ENSOARG00000010668|PRKD2	950.506	0.854423	0.204655	4.17495	2.98051e-05	0.00180958
ENSOARG00000018608|SMCR8	707.38	-1.02017	0.244638	-4.17011	3.04448e-05	0.00184055
ENSOARG00000010126|LOXL2	1080.57	1.64375	0.394833	4.16315	3.13883e-05	0.00188221
ENSOARG00000007318|ID3	2175.72	1.32262	0.317702	4.16308	3.13989e-05	0.00188221
ENSOARG00000001497|TES	376.558	1.2219	0.293609	4.16165	3.15956e-05	0.00188605
ENSOARG00000016430|ACACB	6405.8	-1.16928	0.281565	-4.1528	3.28429e-05	0.00193609
ENSOARG00000003492|CALM1	14095.8	-1.10607	0.266306	-4.15338	3.27601e-05	0.00193609
ENSOARG00000018950|ARL2BP	432.016	-1.1045	0.265933	-4.15329	3.27726e-05	0.00193609
ENSOARG00000010284|SLC38A3	442.959	-1.27795	0.307869	-4.15095	3.31103e-05	0.0019438
ENSOARG00000015131|CDH4	149.918	-2.47469	0.596321	-4.14992	3.32587e-05	0.00194447
ENSOARG00000008211	247.465	1.31971	0.318448	4.1442	3.40999e-05	0.00198548
ENSOARG00000019052|AURKB	85.4786	3.11962	0.753993	4.13747	3.5116e-05	0.00202239
ENSOARG00000019428|KCNC4	1431.88	1.29426	0.312748	4.13837	3.49788e-05	0.00202239
ENSOARG00000003996	730.305	-1.11847	0.270348	-4.13717	3.51608e-05	0.00202239
ENSOARG00000016829|CSNK1D	4908.9	-0.79517	0.19246	-4.1316	3.60243e-05	0.00205541
ENSOARG00000013181|TMEM120B	560.148	-1.20478	0.291566	-4.13211	3.59446e-05	0.00205541
ENSOARG00000001306	118.846	1.83866	0.445687	4.12544	3.70021e-05	0.00208607
ENSOARG00000009637|KIFC1	140.987	2.45261	0.594382	4.12632	3.68619e-05	0.00208607
ENSOARG00000014310|NFRKB	948.868	-0.656104	0.159	-4.12644	3.68429e-05	0.00208607
ENSOARG00000010881|ANKRD2	1608.54	2.9343	0.711855	4.12205	3.75518e-05	0.00210869
ENSOARG00000014513|PRR32	112.683	2.64942	0.64307	4.11995	3.78947e-05	0.00211957
ENSOARG00000026108	126.964	1.52433	0.370245	4.11708	3.83709e-05	0.00213779
ENSOARG00000018757|GLUL	13704.2	-0.94912	0.230726	-4.11363	3.89491e-05	0.00216152
ENSOARG00000003429|ZFP90	640.486	0.682235	0.165972	4.11055	3.94724e-05	0.00218204
ENSOARG00000013062|SETD7	3044.94	-1.13459	0.276195	-4.10793	3.99216e-05	0.00219832
ENSOARG00000020262|H2AJ	399.696	-0.755521	0.184079	-4.10432	4.05504e-05	0.00222432
ENSOARG00000011054|FOXM1	46.6577	3.81449	0.929739	4.10275	4.08261e-05	0.00223083
ENSOARG00000008438|GM2A	1145.41	1.12198	0.273682	4.09958	4.13901e-05	0.00225299
ENSOARG00000000666|KHDRBS1	1986.41	-0.484195	0.118168	-4.09753	4.17578e-05	0.00225468
ENSOARG00000008368|CENPF	224.331	2.02538	0.494385	4.09676	4.18974e-05	0.00225468
ENSOARG00000010298|SARAF	5983.77	-0.915315	0.223412	-4.09698	4.18579e-05	0.00225468
ENSOARG00000015290|LRRC47	1838.77	-0.909954	0.222176	-4.09565	4.20989e-05	0.00225698
ENSOARG00000011189|NUF2	99.9212	2.189	0.534989	4.09166	4.28292e-05	0.00226199
ENSOARG00000001740	350.575	-1.90809	0.466267	-4.09226	4.27181e-05	0.00226199
ENSOARG00000006108|PALD1	232.379	1.77134	0.432892	4.09188	4.27897e-05	0.00226199
ENSOARG00000015976|SUN2	5267.82	-0.638197	0.155967	-4.09188	4.27898e-05	0.00226199
ENSOARG00000006055|SORBS1	4583.7	-1.16337	0.284536	-4.08866	4.33878e-05	0.002283
ENSOARG00000007114|ELOVL7	187.903	1.34131	0.328246	4.08631	4.3829e-05	0.00229771
ENSOARG00000012868|NCLN	905.815	-0.683407	0.167286	-4.08527	4.40262e-05	0.00229956
ENSOARG00000004495|HELLS	98.8548	2.53182	0.620136	4.08269	4.45166e-05	0.00231666
ENSOARG00000010629|POLE	80.4317	3.12772	0.76686	4.0786	4.53078e-05	0.00234923
ENSOARG00000009032|SPARC	83505.1	1.26327	0.310075	4.07408	4.61964e-05	0.00238659
ENSOARG00000001680|SFRP2	173.446	2.37009	0.581877	4.07318	4.63749e-05	0.00238713
ENSOARG00000004490|STRIP2	1416.11	-0.972072	0.238807	-4.07054	4.69052e-05	0.00240571
ENSOARG00000003513|MDK	171.993	1.48463	0.36489	4.06869	4.72782e-05	0.00241612
ENSOARG00000012212|PRR11	15.8612	7.44538	1.83305	4.06174	4.87092e-05	0.00248033
ENSOARG00000006181	70.5983	-3.00135	0.739827	-4.05683	4.9744e-05	0.00251499
ENSOARG00000008006|RNF217	1420.83	-1.35791	0.334674	-4.05739	4.96235e-05	0.00251499
ENSOARG00000017474|JUP	2595.04	0.676865	0.166898	4.05556	5.00142e-05	0.00251969
ENSOARG00000010005|IGF1R	1123.9	-0.804004	0.19843	-4.05183	5.08179e-05	0.00254681
ENSOARG00000020246|OSBPL11	1026.65	-0.682993	0.168582	-4.0514	5.09111e-05	0.00254681
ENSOARG00000016509|CTHRC1	126.43	2.86187	0.706911	4.04841	5.15659e-05	0.00256153
ENSOARG00000004674|SLC29A2	1467.98	-0.835249	0.206283	-4.04904	5.14284e-05	0.00256153
ENSOARG00000018107|CFL1	3356.3	0.719767	0.178065	4.04215	5.29624e-05	0.00262173
ENSOARG00000017296|NUAK1	763.069	-1.36661	0.338219	-4.04061	5.33131e-05	0.00262993
ENSOARG00000002553	515.905	1.06356	0.263615	4.03453	5.47117e-05	0.00268958
ENSOARG00000013937|CRYL1	623.497	-1.49257	0.370406	-4.02954	5.58863e-05	0.00273785
ENSOARG00000009835|MFSD4B	150.513	-1.64184	0.40767	-4.02738	5.64022e-05	0.00275363
ENSOARG00000006003|IQGAP3	50.7593	3.74619	0.930556	4.02575	5.67943e-05	0.00276314
ENSOARG00000013261|PCNT	3671.99	-0.756828	0.188034	-4.02496	5.6986e-05	0.00276314
ENSOARG00000008060|ZNF185	18.836	7.64408	1.89963	4.02398	5.72227e-05	0.00276518
ENSOARG00000010111	236.615	0.939865	0.233773	4.02042	5.80946e-05	0.0027978
ENSOARG00000005967|EBF4	109.596	1.14669	0.285437	4.0173	5.88688e-05	0.00282551
ENSOARG00000020821	5881.72	0.88377	0.220082	4.01564	5.92847e-05	0.00282946
ENSOARG00000026930	99.9072	1.63439	0.407031	4.01538	5.93496e-05	0.00282946
ENSOARG00000020165|ZHX2	4130.38	-0.844952	0.210613	-4.01187	6.02403e-05	0.00286232
ENSOARG00000008313|LPAR6	233.081	1.21062	0.302099	4.00737	6.13993e-05	0.00289801
ENSOARG00000018875|LRRC17	308.192	1.84362	0.460012	4.00776	6.12965e-05	0.00289801
ENSOARG00000006197|RGS3	1656.02	0.697369	0.174229	4.00261	6.26474e-05	0.00294713
ENSOARG00000004638|ZNF407	716.485	-0.698831	0.174979	-3.9938	6.50217e-05	0.00304872
ENSOARG00000008473|PLAU	1423.4	1.08681	0.272414	3.98955	6.62001e-05	0.00309376
ENSOARG00000004775	36.3228	8.7871	2.20337	3.98802	6.66259e-05	0.00310346
ENSOARG00000019520|PSMB2	2665.96	-0.560135	0.140703	-3.98098	6.86319e-05	0.00318645
ENSOARG00000010223|NFE2L3	65.0582	1.69737	0.427003	3.97508	7.03554e-05	0.00325583
ENSOARG00000010065|LASP1	4128	0.760359	0.191558	3.96934	7.20723e-05	0.00331576
ENSOARG00000012283	942.32	-0.886065	0.223236	-3.96919	7.21172e-05	0.00331576
ENSOARG00000001523|PHC1	1480.52	-0.941141	0.23725	-3.96687	7.28231e-05	0.00333741
ENSOARG00000001775	1291.62	-1.2212	0.308078	-3.96395	7.37205e-05	0.00334132
ENSOARG00000011272|PRDM1	80.1787	1.60221	0.404051	3.96537	7.32832e-05	0.00334132
ENSOARG00000007665|USP24	8635.6	-0.85289	0.21513	-3.96453	7.35394e-05	0.00334132
ENSOARG00000015056|APP	14459.8	0.509336	0.128506	3.96353	7.38491e-05	0.00334132
ENSOARG00000017883	3382.09	-1.22984	0.310383	-3.96232	7.42237e-05	0.00334761
ENSOARG00000017829|ACLY	1191.48	1.44317	0.364416	3.96022	7.48793e-05	0.00335587
ENSOARG00000006661|CDH23	527.32	0.93266	0.235476	3.96074	7.47184e-05	0.00335587
ENSOARG00000011464|SYT17	64.1489	2.43607	0.616809	3.94948	7.8322e-05	0.00349912
ENSOARG00000017704|NOTCH4	1413.02	1.19434	0.30253	3.94785	7.88552e-05	0.00350092
ENSOARG00000010008|SDHC	13376.4	0.676118	0.171239	3.94839	7.86796e-05	0.00350092
ENSOARG00000009985|TUBGCP4	981.684	-0.547815	0.138982	-3.94161	8.09351e-05	0.00354931
ENSOARG00000000854	430.303	-1.08908	0.276217	-3.94286	8.05166e-05	0.00354931
ENSOARG00000012162|ABLIM2	2256.14	-0.752013	0.190751	-3.94238	8.06767e-05	0.00354931
ENSOARG00000012267|PRC1	137.065	1.88898	0.479245	3.94159	8.09443e-05	0.00354931
ENSOARG00000002900|PLEKHG4	54.5311	2.0959	0.531928	3.94019	8.1417e-05	0.00355905
ENSOARG00000004361|ANLN	134.925	1.6459	0.417926	3.93826	8.20759e-05	0.00357685
ENSOARG00000005842|CASP6	453.274	0.935393	0.237797	3.93357	8.3693e-05	0.00362435
ENSOARG00000018913|RNF128	696.857	-1.17553	0.298898	-3.93289	8.39313e-05	0.00362435
ENSOARG00000000002	3606.93	1.29345	0.328842	3.93335	8.37688e-05	0.00362435
ENSOARG00000010654|CTNND1	2782.59	0.584363	0.148994	3.92207	8.77922e-05	0.00377959
ENSOARG00000008285|ITGA1	431.335	1.4581	0.372156	3.91799	8.92895e-05	0.00383243
ENSOARG00000009388|THSD1	453.463	0.944742	0.241655	3.90947	9.24993e-05	0.00395825
ENSOARG00000003352|NFIL3	814.274	1.29448	0.331761	3.90185	9.54618e-05	0.00407275
ENSOARG00000004007|LIPG	529.585	-2.06635	0.530093	-3.89809	9.69541e-05	0.0041162
ENSOARG00000018809|CD44	1039.25	0.910605	0.233662	3.89711	9.73494e-05	0.0041162
ENSOARG00000018252|SLC18A2	28.4081	2.87277	0.737045	3.89769	9.71131e-05	0.0041162
ENSOARG00000004780|KIF15	50.0146	3.48642	0.895899	3.89154	9.96116e-05	0.00419592
ENSOARG00000020522|TIE1	1374.1	0.900066	0.231319	3.89102	9.98255e-05	0.00419592
ENSOARG00000009686|ADAMTS4	107.742	2.05392	0.528737	3.88458	0.000102506	0.00429588
ENSOARG00000015333|RRM2	168.828	2.39867	0.618711	3.87689	0.000105801	0.00442093
ENSOARG00000012667|NFIC	1255.03	-0.768982	0.198508	-3.8738	0.000107151	0.00446422
ENSOARG00000002170|UBAP2L	6439.7	-0.601373	0.155361	-3.87082	0.000108468	0.00450212
ENSOARG00000016659|DCHS1	1070.6	0.891559	0.230358	3.87031	0.000108695	0.00450212
ENSOARG00000016372|ART3	7498.34	-0.88947	0.230238	-3.86326	0.000111882	0.00462066
ENSOARG00000007009|EPB41L4B	32.5787	3.78848	0.980828	3.86253	0.000112219	0.00462113
ENSOARG00000019982	87.1469	2.0269	0.525439	3.85753	0.00011454	0.00470308
ENSOARG00000016050|REEP5	5417.3	-0.816238	0.211892	-3.85214	0.000117089	0.00479388
ENSOARG00000005248|PCYOX1L	66.3947	2.26461	0.588165	3.85029	0.000117976	0.00480255
ENSOARG00000010839|MPP6	753.714	-1.60069	0.41567	-3.85087	0.000117698	0.00480255
ENSOARG00000010712|KLHL25	2323.87	-0.95227	0.247548	-3.84681	0.000119668	0.00484958
ENSOARG00000000285|INSR	2286.05	-1.23294	0.320536	-3.84651	0.000119814	0.00484958
ENSOARG00000004683|PRND	11.542	7.02984	1.82825	3.84511	0.000120497	0.00486336
ENSOARG00000016126|MSMO1	523.252	1.66281	0.432545	3.84425	0.000120921	0.00486662
ENSOARG00000000858|NPR1	1497.31	0.915129	0.238229	3.84138	0.000122343	0.0048824
ENSOARG00000000315	455.834	-0.523562	0.136278	-3.84186	0.000122106	0.0048824
ENSOARG00000013809|LURAP1L	75.2159	1.25936	0.32784	3.84139	0.000122339	0.0048824
ENSOARG00000016181|ITGA5	1405.23	1.04994	0.273557	3.83812	0.000123979	0.00492003
ENSOARG00000020953|VPS72	1478.04	-1.07471	0.27999	-3.8384	0.000123839	0.00492003
ENSOARG00000014458|FBLN7	261.96	2.35017	0.612572	3.83655	0.000124773	0.00493773
ENSOARG00000008661|CFAP100	355.788	-1.63969	0.427628	-3.83438	0.000125883	0.00496783
ENSOARG00000011341	966.824	-0.615671	0.160692	-3.83137	0.00012743	0.00501495
ENSOARG00000012917|RECQL4	178.193	1.66661	0.435354	3.82817	0.000129102	0.00503887
ENSOARG00000003620|KCP	614.616	1.06547	0.278275	3.82883	0.000128756	0.00503887
ENSOARG00000016854|CREM	730.278	-1.26379	0.330062	-3.82895	0.000128689	0.00503887
ENSOARG00000013996	403.169	-0.809804	0.211676	-3.82568	0.000130411	0.00507602
ENSOARG00000005055|HBP1	4308.78	-0.898856	0.235157	-3.82236	0.000132179	0.00513079
ENSOARG00000005764	847.591	1.25221	0.327705	3.82114	0.000132839	0.00514234
ENSOARG00000010164|GNAI2	2706.61	0.779282	0.204135	3.81748	0.000134822	0.00520495
ENSOARG00000008478|SQLE	322.704	1.98979	0.52165	3.81441	0.000136508	0.00525575
ENSOARG00000018700|SCFD2	560.493	-0.875213	0.229792	-3.80872	0.000139691	0.00536374
ENSOARG00000011759|SRI	474.015	0.791934	0.208041	3.80662	0.000140876	0.00539468
ENSOARG00000019020|NPTN	2766.12	-0.600389	0.157885	-3.80268	0.000143137	0.00546651
ENSOARG00000016587|ESPL1	124.995	1.91652	0.504974	3.79529	0.000147474	0.00561705
ENSOARG00000010998|COL15A1	13124.5	0.705087	0.186368	3.7833	0.000154762	0.00580132
ENSOARG00000002565|MKNK1	862.902	0.541193	0.143003	3.78448	0.00015403	0.00580132
ENSOARG00000019905|EMC7	2062.5	-0.660414	0.174411	-3.78654	0.000152762	0.00580132
ENSOARG00000018639|MB	346019	1.29435	0.34209	3.78365	0.000154544	0.00580132
ENSOARG00000001604|TMEM233	622.798	-1.51281	0.399743	-3.78447	0.000154038	0.00580132
ENSOARG00000011383|WLS	1506.85	-1.1061	0.29228	-3.78437	0.000154099	0.00580132
ENSOARG00000006495|ATP1B3	842.979	0.636841	0.168489	3.77971	0.000157009	0.00582409
ENSOARG00000005846|TMC8	59.4779	1.39982	0.370346	3.77978	0.000156969	0.00582409
ENSOARG00000020795|CIART	306.61	-3.19108	0.844022	-3.7808	0.000156325	0.00582409
ENSOARG00000018733	2118.73	-1.69706	0.448901	-3.78047	0.000156533	0.00582409
ENSOARG00000018147|FBXO7	891.107	-0.918026	0.243049	-3.77713	0.000158648	0.00586955
ENSOARG00000006200|NES	5780.71	1.11913	0.296401	3.77572	0.000159548	0.00588754
ENSOARG00000009782|NDUFS2	52037.1	0.776135	0.206142	3.76505	0.000166516	0.00612347
ENSOARG00000001995	1674.91	0.698467	0.185535	3.76462	0.000166804	0.00612347
ENSOARG00000018148|KIAA2013	4244.63	-0.906426	0.241	-3.76111	0.00016916	0.00618518
ENSOARG00000015263|CTSB	6248.1	-0.838902	0.223063	-3.76082	0.000169356	0.00618518
ENSOARG00000000778|MET	1569.6	-1.36549	0.363447	-3.75706	0.00017192	0.00626273
ENSOARG00000013714|CD34	3502.8	1.0691	0.284698	3.75523	0.000173184	0.00629266
ENSOARG00000014093|LRRN1	549.733	1.45709	0.388619	3.7494	0.000177256	0.00640782
ENSOARG00000020032	10754.3	-1.44467	0.385281	-3.74965	0.00017708	0.00640782
ENSOARG00000015725|CAMK2B	2109.9	-0.919347	0.245453	-3.74551	0.000180026	0.00649145
ENSOARG00000014801|CHMP4C	49.5419	1.78047	0.476089	3.73979	0.000184176	0.00662426
ENSOARG00000016752|CERT1	3461.63	-0.83938	0.224987	-3.7308	0.000190873	0.00681341
ENSOARG00000012738|RRAGD	4844.08	-0.770839	0.206554	-3.73191	0.000190034	0.00681341
ENSOARG00000010681|ATP6V1B2	3348.19	-0.626551	0.167923	-3.73118	0.000190585	0.00681341
ENSOARG00000011767|RPS6KB2	2542.65	-0.574023	0.153968	-3.7282	0.00019285	0.00686671
ENSOARG00000014471	171.794	8.01475	2.15117	3.72577	0.000194723	0.00691606
ENSOARG00000018265|HGS	3158.38	-0.527297	0.141609	-3.72361	0.000196398	0.00695816
ENSOARG00000013254|ARAF	7665.07	-0.620101	0.166626	-3.7215	0.000198039	0.00699854
ENSOARG00000020177|PDIA5	236.76	1.05109	0.282483	3.72089	0.000198523	0.00699854
ENSOARG00000006679|ARHGEF11	1304.04	0.657578	0.17684	3.71849	0.000200418	0.00704786
ENSOARG00000018076|CYB5R1	6054.53	-0.67576	0.181957	-3.71385	0.000204131	0.00716072
ENSOARG00000012143|FBXO42	970.367	-0.642018	0.173025	-3.71056	0.000206805	0.00723666
ENSOARG00000019527|TMBIM1	6016.2	-1.0261	0.276923	-3.70536	0.000211093	0.00736854
ENSOARG00000006218|IBA57	563.533	0.80638	0.217837	3.70175	0.000214115	0.00745571
ENSOARG00000016740|EPHB6	44.0851	-3.13212	0.846285	-3.70102	0.000214731	0.0074589
ENSOARG00000003647|EFNA1	1052.64	1.04134	0.28144	3.70005	0.000215559	0.00745978
ENSOARG00000006340|GAB2	1400.08	-0.996963	0.269512	-3.69914	0.000216332	0.00745978
ENSOARG00000015855	782.964	0.759728	0.205351	3.69965	0.000215897	0.00745978
ENSOARG00000007984|NR4A2	257.615	2.44962	0.663056	3.69445	0.000220365	0.00754646
ENSOARG00000015394|P4HA2	887.399	1.11436	0.301633	3.69444	0.000220371	0.00754646
ENSOARG00000011305|SLC16A5	1407.26	-1.20374	0.325832	-3.69436	0.000220439	0.00754646
ENSOARG00000012014|IDH2	28236.9	1.24905	0.338263	3.69254	0.000222029	0.00758262
ENSOARG00000007690|S1PR3	114.94	1.19659	0.324352	3.68916	0.000224991	0.0076263
ENSOARG00000003955|GPATCH3	589.148	-0.860369	0.233231	-3.68892	0.00022521	0.0076263
ENSOARG00000007424|TTC4	1424.16	-0.644828	0.174814	-3.68864	0.000225455	0.0076263
ENSOARG00000003547|MYBL2	314.499	1.41521	0.383535	3.68991	0.000224338	0.0076263
ENSOARG00000008456|TF	239.391	1.11997	0.303775	3.68685	0.000227044	0.0076618
ENSOARG00000013750|CDC42EP1	1342.42	0.799916	0.217137	3.68392	0.000229672	0.00767796
ENSOARG00000008185	415.853	-0.742279	0.201492	-3.68391	0.000229685	0.00767796
ENSOARG00000025767	1095.11	1.4352	0.389525	3.68449	0.000229158	0.00767796
ENSOARG00000002386|CRY2	2208.32	-0.614578	0.166825	-3.68398	0.000229622	0.00767796
ENSOARG00000016462|MYCN	32.773	2.56612	0.69761	3.67845	0.000234654	0.00782565
ENSOARG00000017477|CYP51A1	778.432	1.8616	0.506386	3.67625	0.000236686	0.00787493
ENSOARG00000001386|SPNS1	2327.24	-0.799027	0.217539	-3.67303	0.000239692	0.00795631
ENSOARG00000012395|ATAT1	252.599	0.79374	0.216294	3.66972	0.000242813	0.00800336
ENSOARG00000018162|PTPN12	830.289	0.920848	0.251008	3.66859	0.000243888	0.00800336
ENSOARG00000007995|NCAPG2	213.34	1.20904	0.329418	3.67022	0.000242346	0.00800336
ENSOARG00000013157|TIMP1	781.634	0.814168	0.221858	3.66977	0.000242764	0.00800336
ENSOARG00000019660|CCDC91	591.39	-0.836944	0.22814	-3.66855	0.000243926	0.00800336
ENSOARG00000003021|ACTB	15267.2	0.644474	0.175937	3.66309	0.00024919	0.00815722
ENSOARG00000007183|BAG6	19508.6	-0.60586	0.165463	-3.66161	0.000250634	0.00816812
ENSOARG00000005539|MEST	1047.66	1.21146	0.330859	3.66157	0.000250672	0.00816812
ENSOARG00000005343	400.641	0.746968	0.204056	3.66059	0.000251632	0.0081772
ENSOARG00000020367|NCBP2	952.118	0.685192	0.187205	3.66012	0.000252102	0.0081772
ENSOARG00000008151|ORAI3	467.268	0.761154	0.207999	3.65941	0.000252801	0.00818121
ENSOARG00000004373|RARB	279.873	0.872649	0.238529	3.65846	0.000253736	0.00819278
ENSOARG00000015948|MCEE	1880.82	0.739725	0.202326	3.6561	0.000256084	0.00824986
ENSOARG00000015437|TSR1	2399.84	-0.564745	0.154534	-3.6545	0.00025768	0.00826442
ENSOARG00000012720|IRF6	50.9984	-2.34667	0.64219	-3.65417	0.000258017	0.00826442
ENSOARG00000010392|TMEM51	265.444	1.03466	0.283167	3.65391	0.000258281	0.00826442
ENSOARG00000017154|ESS2	619.301	-0.704076	0.1929	-3.64996	0.00026228	0.0083735
ENSOARG00000011638|TNFRSF21	1085.26	0.898272	0.246311	3.6469	0.000265419	0.00841416
ENSOARG00000011883|ALMS1	614.547	0.763138	0.209216	3.64761	0.000264694	0.00841416
ENSOARG00000016793|GGH	281.169	1.40784	0.386054	3.64673	0.000265595	0.00841416
ENSOARG00000014040|GPAT2	67.4869	-2.1331	0.584986	-3.64642	0.000265922	0.00841416
ENSOARG00000002034	1034.39	-0.852969	0.234041	-3.64453	0.000267883	0.00845735
ENSOARG00000025667	1547.55	-0.7226	0.198526	-3.63983	0.000272819	0.00859409
ENSOARG00000013023|LSS	298.614	1.82795	0.502517	3.63758	0.000275207	0.00865016
ENSOARG00000001783|FOS	2579.07	3.59562	0.989775	3.63276	0.000280403	0.008794
ENSOARG00000014367	219.783	-1.03173	0.284676	-3.62423	0.000289823	0.00906068
ENSOARG00000003389|SLC7A6	92.1118	-1.12132	0.309423	-3.62391	0.000290181	0.00906068
ENSOARG00000002784|EXOC3L1	163.219	1.47359	0.406814	3.62227	0.000292031	0.00908047
ENSOARG00000019279|ZNF641	503.236	-1.08295	0.298975	-3.62221	0.000292094	0.00908047
ENSOARG00000004318|CDK1	106.566	2.60227	0.719025	3.61917	0.000295546	0.00916773
ENSOARG00000003979|RABEP1	5110.38	-0.899204	0.248563	-3.61761	0.000297341	0.00920333
ENSOARG00000017068|TRAK2	546.874	1.01816	0.28154	3.6164	0.000298731	0.00922624
ENSOARG00000007259|TUBGCP3	3012.81	-0.566091	0.156635	-3.61408	0.000301412	0.00926875
ENSOARG00000013694|EMCN	769.878	0.790742	0.218765	3.61458	0.000300834	0.00926875
ENSOARG00000014802|ARHGEF3	250.437	0.914916	0.253229	3.613	0.000302672	0.00927928
ENSOARG00000013218	124.743	-1.09192	0.302249	-3.61267	0.000303061	0.00927928
ENSOARG00000012551|GTF3A	886.508	-0.639147	0.177118	-3.60858	0.000307874	0.00940636
ENSOARG00000012648|FES	489.616	0.829469	0.229931	3.60746	0.000309203	0.00942672
ENSOARG00000005286|AARS1	13556.8	-0.661375	0.183678	-3.60073	0.00031732	0.00960812
ENSOARG00000017189|FBN2	282.182	2.30133	0.639316	3.59967	0.000318617	0.00960812
ENSOARG00000026123	254.023	1.3991	0.388642	3.59996	0.00031826	0.00960812
ENSOARG00000009340|TMEM86A	189.681	-1.75278	0.486864	-3.60014	0.000318046	0.00960812
ENSOARG00000008867|PLAUR	34.8537	2.07943	0.577386	3.60145	0.000316449	0.00960812
ENSOARG00000018840|SLC35E1	631.602	-0.716111	0.198965	-3.59919	0.000319211	0.00960812
ENSOARG00000006601|ALG8	105.715	1.14962	0.319595	3.59712	0.000321759	0.00966432
ENSOARG00000018858|PJA2	4006.07	-0.751486	0.209155	-3.59296	0.000326947	0.00974853
ENSOARG00000007163|ING2	347.692	0.801005	0.222926	3.59315	0.00032671	0.00974853
ENSOARG00000019416	272.468	0.982973	0.27353	3.59366	0.000326065	0.00974853
ENSOARG00000010610|EIF4ENIF1	2901.75	-0.579848	0.161397	-3.59267	0.000327307	0.00974853
ENSOARG00000021089|DLGAP5	68.1282	2.96074	0.82476	3.58982	0.000330909	0.00983519
ENSOARG00000005282|ORC1	36.8179	2.56195	0.714216	3.58707	0.000334409	0.00991847
ENSOARG00000000978|ACAA1	1128.13	0.914134	0.255022	3.58453	0.000337688	0.00999487
ENSOARG00000017845|MLST8	832.814	-0.686427	0.191636	-3.58194	0.000341056	0.0100736
ENSOARG00000012740|ZFAND5	25203.6	-0.926998	0.2589	-3.58052	0.000342907	0.0101072
ENSOARG00000012942|RABEPK	2809.21	0.710231	0.198542	3.57724	0.000347238	0.0102137
ENSOARG00000004018|SPINK5	30.0721	-3.54921	0.992474	-3.57613	0.000348719	0.010215
ENSOARG00000011329|TMEM59L	124.883	1.52753	0.427108	3.57646	0.000348275	0.010215
ENSOARG00000008670	121.862	-1.11803	0.312883	-3.5733	0.000352512	0.0103048
ENSOARG00000002286|CIPC	1200.73	-1.08304	0.303296	-3.5709	0.00035576	0.0103571
ENSOARG00000005521|IL17RC	657.887	-1.13873	0.318878	-3.57105	0.000355556	0.0103571
ENSOARG00000015064|FDXACB1	112.795	1.05279	0.294931	3.5696	0.000357526	0.0103873
ENSOARG00000015551|MAP1S	889.207	-0.516428	0.144758	-3.56752	0.000360383	0.0104489
ENSOARG00000008245|LRRC2	14015.3	-1.75164	0.491434	-3.56435	0.000364756	0.0105541
ENSOARG00000019468|USF3	1098.74	-1.05511	0.296144	-3.56282	0.000366887	0.0105942
ENSOARG00000014717|JCAD	1030.88	0.813556	0.228422	3.56163	0.000368562	0.010621
ENSOARG00000008369|CD40	87.0229	2.15503	0.605609	3.55845	0.000373046	0.0107285
ENSOARG00000004016|NCAPG	114.687	2.69091	0.757788	3.55101	0.000383752	0.0110141
ENSOARG00000007656|BGN	4412.02	1.3538	0.381349	3.55004	0.000385178	0.0110327
ENSOARG00000015730	267.936	1.32232	0.372608	3.54882	0.000386958	0.011055
ENSOARG00000006078|COL27A1	295.152	1.01956	0.287326	3.54844	0.000387513	0.011055
ENSOARG00000017227|APPL2	1095.87	-0.597955	0.168724	-3.54398	0.00039413	0.0112213
ENSOARG00000020833|MYO1E	903.154	0.67356	0.190117	3.54288	0.000395789	0.011246
ENSOARG00000009670|CPXM2	153.487	4.90989	1.38619	3.54201	0.000397091	0.0112604
ENSOARG00000000875|TPM4	1651.91	0.933763	0.263788	3.53982	0.000400394	0.0113315
ENSOARG00000001518|ACCS	195.178	1.01249	0.286134	3.53852	0.000402379	0.011365
ENSOARG00000012973|RALB	727.477	0.6943	0.196591	3.5317	0.000412903	0.0115703
ENSOARG00000008078|TAGLN2	2751.45	0.802688	0.227249	3.5322	0.000412125	0.0115703
ENSOARG00000012445|PTP4A1	2935.87	-0.808636	0.228889	-3.53288	0.000411061	0.0115703
ENSOARG00000011418|AMIGO1	525.594	-0.780307	0.220926	-3.53197	0.00041247	0.0115703
ENSOARG00000020887|CKAP2L	53.6194	2.23777	0.634681	3.52582	0.000422167	0.0117602
ENSOARG00000020878|MNS1	226.347	-1.33516	0.378623	-3.52635	0.000421326	0.0117602
ENSOARG00000008564|MAPKAPK3	3240.24	-0.937302	0.265838	-3.52583	0.000422155	0.0117602
ENSOARG00000013954|ANKRD33B	393.198	-1.18158	0.335391	-3.52299	0.000426704	0.0118402
ENSOARG00000008330|WDR91	669.774	-1.48686	0.422015	-3.52325	0.000426286	0.0118402
ENSOARG00000010807|SLC25A27	15.4163	3.81323	1.08315	3.52049	0.000430747	0.0118828
ENSOARG00000010041|POSTN	3498.03	3.48914	0.990886	3.52123	0.000429549	0.0118828
ENSOARG00000017319|SNRNP48	603.346	0.725074	0.205952	3.5206	0.000430577	0.0118828
ENSOARG00000002321	31.2596	-4.00155	1.13718	-3.51883	0.000433462	0.0119345
ENSOARG00000020417	53.9696	1.7921	0.509683	3.51611	0.000437927	0.0120341
ENSOARG00000005596|TSPAN15	218.907	1.02953	0.292897	3.51497	0.0004398	0.012039
ENSOARG00000015964	127.798	1.60046	0.455302	3.51516	0.000439489	0.012039
ENSOARG00000012584|COL18A1	1432.38	0.806337	0.229443	3.51433	0.000440872	0.0120451
ENSOARG00000005897	30.0797	-2.42699	0.691414	-3.51018	0.000447803	0.012211
ENSOARG00000005109|WDR7	831.617	-0.607301	0.173074	-3.50891	0.00044994	0.0122458
ENSOARG00000017893|SHLD1	136.816	-1.16014	0.330706	-3.50807	0.000451362	0.012261
ENSOARG00000001111|ID1	357.888	1.42339	0.405973	3.50612	0.000454692	0.0122956
ENSOARG00000012250|RBM3	1794.04	-1.239	0.353317	-3.50677	0.000453578	0.0122956
ENSOARG00000006526|AKT2	1732.36	-0.524207	0.149525	-3.5058	0.000455233	0.0122956
ENSOARG00000020919|YBX3	98700.3	-0.921769	0.263059	-3.50403	0.00045827	0.0123542
ENSOARG00000001859	49.9032	1.62745	0.464822	3.50124	0.000463105	0.0124181
ENSOARG00000013667|TBC1D17	2311.21	-0.915735	0.261512	-3.50169	0.000462312	0.0124181
ENSOARG00000003537|SYNE1	6342.86	0.76676	0.219003	3.50115	0.000463263	0.0124181
ENSOARG00000013819|GRB10	5927.95	-0.996617	0.284753	-3.49993	0.000465374	0.0124512
ENSOARG00000012490|DBI	1143.5	0.775128	0.221506	3.49936	0.000466379	0.0124546
ENSOARG00000000581|LRRC31	10.7908	6.74868	1.93012	3.49651	0.000471386	0.0125647
ENSOARG00000017115|LAPTM4A	11559.5	-0.485174	0.138816	-3.4951	0.000473883	0.0126076
ENSOARG00000011328|VIM	28026.2	0.640517	0.183387	3.49271	0.00047815	0.0126973
ENSOARG00000008524|PTGES	187.118	1.79034	0.512747	3.49167	0.000480019	0.0127232
ENSOARG00000010255|NUP155	2163.77	-0.555562	0.159377	-3.48584	0.000490599	0.0129794
ENSOARG00000005609	11.0537	6.49555	1.86616	3.48071	0.000500088	0.0131993
ENSOARG00000017404|TAX1BP3	527.213	0.894778	0.257095	3.48034	0.00050077	0.0131993
ENSOARG00000003315|ZNF583	1948.82	-0.562148	0.16162	-3.4782	0.000504799	0.0132809
ENSOARG00000011878|ILDR2	45.4069	2.64876	0.762322	3.47459	0.000511626	0.0133869
ENSOARG00000013745|FADS1	1028.79	1.28332	0.369422	3.47385	0.000513039	0.0133869
ENSOARG00000009079	256.874	1.15144	0.331492	3.47352	0.000513681	0.0133869
ENSOARG00000009337	364.706	-0.694512	0.199925	-3.47387	0.000513014	0.0133869
ENSOARG00000010069|MYL6	9965.43	0.944268	0.27188	3.4731	0.000514481	0.0133869
ENSOARG00000016776|KCNS3	1080.24	1.49469	0.430259	3.47394	0.000512872	0.0133869
ENSOARG00000021117|DAAM1	2244.94	0.643114	0.185379	3.46918	0.000522051	0.013559
ENSOARG00000013648|UHRF2	546.423	0.609718	0.175794	3.46837	0.000523617	0.0135749
ENSOARG00000017300|FKBP7	569.981	0.882826	0.254587	3.46768	0.000524982	0.0135855
ENSOARG00000019206|PHLDB2	1072.35	0.850251	0.245397	3.4648	0.000530626	0.0137065
ENSOARG00000009772|SPTAN1	5140.57	0.630707	0.182098	3.46356	0.000533074	0.0137199
ENSOARG00000002984|CFAP52	467.907	1.68616	0.48677	3.46398	0.000532243	0.0137199
ENSOARG00000015830	1735.38	-1.28879	0.372185	-3.46277	0.000534654	0.0137357
ENSOARG00000019705|PCYOX1	12491.7	1.07802	0.311514	3.46058	0.000539019	0.0137731
ENSOARG00000014183|CAVIN2	1529.9	0.676233	0.195407	3.46064	0.000538898	0.0137731
ENSOARG00000008200|ZNF574	1085.22	-0.899913	0.259986	-3.46139	0.000537392	0.0137731
ENSOARG00000009536|PLCB4	1366.17	0.657558	0.190205	3.4571	0.000546028	0.0139271
ENSOARG00000005825	1857.35	0.679517	0.196688	3.4548	0.000550702	0.0140212
ENSOARG00000018629|SMPD1	1407.9	-0.730662	0.211631	-3.45252	0.000555376	0.0141149
ENSOARG00000020063|H1-3	407.473	1.68857	0.489172	3.45189	0.000556676	0.0141227
ENSOARG00000014087|SCN4A	14354.6	-0.80159	0.232347	-3.44997	0.000560656	0.0141983
ENSOARG00000020350|SCMH1	1190.69	-0.69884	0.202638	-3.44872	0.000563258	0.0142388
ENSOARG00000007968	4538.88	-0.406044	0.117787	-3.44727	0.000566286	0.0142899
ENSOARG00000008148|KY	3836.08	2.3678	0.687256	3.44529	0.000570442	0.0143693
ENSOARG00000009777|TPD52L2	1242.73	-0.505472	0.146778	-3.4438	0.00057361	0.0144224
ENSOARG00000008132|ITPR1	668.571	0.872991	0.25353	3.44334	0.000574583	0.0144224
ENSOARG00000026386	665.609	-0.749814	0.217883	-3.44137	0.000578783	0.0145022
ENSOARG00000017278|JMY	375.859	-1.04827	0.30466	-3.44079	0.000580014	0.0145075
ENSOARG00000020050|HCLS1	198.629	1.1503	0.33442	3.43967	0.000582418	0.014542
ENSOARG00000017700|FRRS1	48.2065	1.59822	0.464733	3.43901	0.000583838	0.0145519
ENSOARG00000017235|KLHL4	120.573	1.4613	0.425008	3.43828	0.000585419	0.0145658
ENSOARG00000002912|LRRN2	260.82	0.940405	0.274155	3.4302	0.000603144	0.0149805
ENSOARG00000003018|KCNAB1	318.949	1.83218	0.534367	3.42869	0.000606497	0.0150375
ENSOARG00000025403	74.2638	-1.6245	0.474043	-3.42691	0.000610489	0.0151101
ENSOARG00000003237|PSKH1	2312.02	-0.48229	0.140787	-3.42568	0.00061326	0.015126
ENSOARG00000000394|CCDC102A	329.283	0.783485	0.228697	3.42587	0.000612842	0.015126
ENSOARG00000012909|HK2	1851.56	-1.58968	0.464279	-3.42398	0.000617106	0.0151849
ENSOARG00000013193|CPZ	344.285	3.15587	0.921775	3.42368	0.000617786	0.0151849
ENSOARG00000011129|SERF2	10745.1	0.57117	0.1669	3.42222	0.000621114	0.0152403
ENSOARG00000020816|RORA	268.309	-0.947424	0.27698	-3.42055	0.000624949	0.015308
ENSOARG00000001142|ITPKB	877.382	0.771589	0.225609	3.42003	0.000626131	0.0153106
ENSOARG00000015899|EFNB3	42.1774	2.03764	0.596139	3.41807	0.000630677	0.0153952
ENSOARG00000000005	4195.41	1.05786	0.309542	3.41749	0.000632014	0.0154014
ENSOARG00000016500	962.764	-0.721748	0.211593	-3.41102	0.000647199	0.0156949
ENSOARG00000017683|PALMD	3016.88	0.817375	0.239643	3.4108	0.000647717	0.0156949
ENSOARG00000013543|MLLT11	118.396	2.39108	0.700835	3.41176	0.00064544	0.0156949
ENSOARG00000020736|ECT2	63.976	1.85418	0.543705	3.41028	0.000648973	0.0156949
ENSOARG00000015988|FGD6	171.487	1.18524	0.347574	3.41002	0.000649579	0.0156949
ENSOARG00000005848|ECH1	9006.94	0.707931	0.207694	3.40853	0.000653134	0.0157539
ENSOARG00000005145|CC2D1B	1986.87	-0.695839	0.204315	-3.40572	0.000659904	0.0158634
ENSOARG00000002455|FAAH	181.97	-1.09878	0.322614	-3.40588	0.000659506	0.0158634
ENSOARG00000006184|COL21A1	542.567	1.70111	0.499699	3.40427	0.00066342	0.0158941
ENSOARG00000015931|CCNH	538.566	-0.702757	0.206417	-3.40455	0.000662731	0.0158941
ENSOARG00000018598	351.631	-1.0917	0.320823	-3.4028	0.000666993	0.0159528
ENSOARG00000002188|METTL8	573.418	0.988076	0.290496	3.40134	0.000670569	0.0160114
ENSOARG00000009078|EFTUD2	4982.37	-0.449042	0.132165	-3.39758	0.000679844	0.0162056
ENSOARG00000000948|HSD17B12	946.154	0.784091	0.230905	3.39574	0.000684442	0.0162879
ENSOARG00000018410|RTN4R	115.414	-1.33313	0.39276	-3.39427	0.000688111	0.0163478
ENSOARG00000000925	1190.79	-0.512123	0.150918	-3.39339	0.000690341	0.0163734
ENSOARG00000012434|FMO2	54.971	-1.74876	0.515536	-3.39213	0.000693517	0.016394
ENSOARG00000011427|ITGA7	12298.2	0.699504	0.206207	3.39224	0.000693228	0.016394
ENSOARG00000010247|ATAD2	176.163	1.5275	0.45047	3.39091	0.000696612	0.0164398
ENSOARG00000011448|SLC2A4	8319.32	-1.27657	0.377055	-3.38564	0.000710134	0.0167311
ENSOARG00000001001|SPAG5	135.371	1.81265	0.535508	3.38492	0.000711998	0.0167473
ENSOARG00000017347|NSUN3	433.008	0.527477	0.155926	3.38287	0.000717313	0.0167889
ENSOARG00000008055	996.824	-0.785444	0.232178	-3.38294	0.000717142	0.0167889
ENSOARG00000009773|RAD23A	14095.2	-0.751377	0.222086	-3.38326	0.000716301	0.0167889
ENSOARG00000017124|NOXO1	84.5542	2.28945	0.677011	3.3817	0.000720388	0.0168331
ENSOARG00000004218|MBD1	1522.01	-0.411798	0.1219	-3.37815	0.000729741	0.0169958
ENSOARG00000012807|ADIPOR2	3868.89	-0.80231	0.237471	-3.37856	0.000728657	0.0169958
ENSOARG00000005232|POGLUT2	262.105	1.08457	0.321145	3.3772	0.000732281	0.017027
ENSOARG00000005210|THAP8	102.778	-1.20402	0.357471	-3.36815	0.000756736	0.0174104
ENSOARG00000003676	641.728	0.875005	0.259769	3.3684	0.000756069	0.0174104
ENSOARG00000019968	967.97	-0.921843	0.273652	-3.36867	0.000755311	0.0174104
ENSOARG00000004128|PKIG	148.739	1.18356	0.351404	3.36809	0.000756904	0.0174104
ENSOARG00000010489|CNN2	464.364	0.959214	0.284629	3.37006	0.000751531	0.0174104
ENSOARG00000011717|TNPO2	1230.91	-0.463085	0.137487	-3.36821	0.000756591	0.0174104
ENSOARG00000008335|COL11A2	616.531	1.71989	0.510666	3.36793	0.000757345	0.0174104
ENSOARG00000009604|NDC80	77.4328	2.27663	0.676211	3.36674	0.000760614	0.0174291
ENSOARG00000008212|ITGA2	158.895	2.65556	0.788726	3.3669	0.00076017	0.0174291
ENSOARG00000017271|CSTF3	857.602	0.548096	0.162842	3.36582	0.000763162	0.0174593
ENSOARG00000015755	83.6406	1.46557	0.435746	3.36335	0.000770027	0.0175881
ENSOARG00000001796|JDP2	201.993	1.15635	0.344091	3.36058	0.000777784	0.0177367
ENSOARG00000018703	92.5088	-1.46667	0.436677	-3.3587	0.000783098	0.0178293
ENSOARG00000004346|RABIF	121.244	-0.894404	0.266424	-3.35707	0.00078772	0.0178772
ENSOARG00000016378|FEM1C	4887.24	0.85008	0.253202	3.35732	0.000787024	0.0178772
ENSOARG00000018391	88.9883	1.22367	0.365089	3.35169	0.000803192	0.0181993
ENSOARG00000021158	935.3	-0.807307	0.240991	-3.34995	0.000808257	0.0182849
ENSOARG00000017960|PLOD1	2460.43	0.528408	0.157839	3.34776	0.000814671	0.018393
ENSOARG00000012354|PSAT1	722.035	-2.89405	0.864669	-3.347	0.000816922	0.018393
ENSOARG00000000647	113.831	2.15959	0.64519	3.34722	0.000816269	0.018393
ENSOARG00000010430|PPA2	2644.61	0.807469	0.241331	3.3459	0.000820162	0.0184076
ENSOARG00000003891|PTRH2	2179.03	-0.747083	0.22326	-3.34624	0.000819142	0.0184076
ENSOARG00000017993|TRMT6	899.213	-0.489509	0.146333	-3.34517	0.000822328	0.0184271
ENSOARG00000009358|TTC33	350.442	-0.857785	0.2565	-3.3442	0.000825209	0.0184626
ENSOARG00000001102|KIF2C	50.1555	2.40648	0.719805	3.34325	0.000828042	0.0184756
ENSOARG00000008101|OSBPL7	342.385	0.772058	0.230939	3.34313	0.00082839	0.0184756
ENSOARG00000018561	9146.79	0.564257	0.168805	3.34266	0.000829793	0.0184778
ENSOARG00000019581	424.244	-0.612974	0.183616	-3.33836	0.000842759	0.0187372
ENSOARG00000017636	3999.6	-0.70111	0.210119	-3.33672	0.000847728	0.0188129
ENSOARG00000014212	694.618	-0.787767	0.236115	-3.33637	0.000848814	0.0188129
ENSOARG00000016273|HIBCH	2934.87	0.588563	0.176468	3.33523	0.000852282	0.0188604
ENSOARG00000005908|ERCC6L	40.6413	2.52164	0.756353	3.33395	0.000856224	0.0189182
ENSOARG00000009325|UNC13D	121.584	1.30282	0.390831	3.33346	0.000857735	0.0189221
ENSOARG00000016828|PLVAP	735.265	0.571195	0.171592	3.32879	0.000872227	0.019212
ENSOARG00000017754|PYCR1	547.493	0.683193	0.205317	3.3275	0.000876279	0.0192714
ENSOARG00000005456|BIRC5	34.4766	2.37321	0.713528	3.32602	0.000880942	0.019344
ENSOARG00000005533|UBQLN2	5461.53	-0.584596	0.17582	-3.32496	0.000884298	0.0193877
ENSOARG00000007694|LAMA3	614.908	1.06973	0.322014	3.322	0.000893745	0.0194776
ENSOARG00000007399|SMC2	163.06	1.75177	0.527398	3.32153	0.000895256	0.0194776
ENSOARG00000003068	355.345	1.02983	0.30993	3.32279	0.000891207	0.0194776
ENSOARG00000018621|CNN1	902.815	-1.02101	0.307384	-3.32162	0.000894969	0.0194776
ENSOARG00000007468|TGFB1	701.922	0.732064	0.220293	3.32315	0.000890083	0.0194776
ENSOARG00000016118	167.161	1.03121	0.310537	3.32074	0.000897776	0.0195026
ENSOARG00000010896|UHRF1BP1	578.965	-0.745421	0.224524	-3.32001	0.000900134	0.0195153
ENSOARG00000013972|ABCA5	484.401	-0.972273	0.292879	-3.31971	0.000901107	0.0195153
ENSOARG00000018432|TOM1	2034.78	-0.65829	0.198495	-3.31641	0.000911828	0.0196576
ENSOARG00000002958	18.9495	3.5636	1.0745	3.31653	0.000911421	0.0196576
ENSOARG00000010101|PGPEP1L	258.482	-1.11292	0.335561	-3.3166	0.000911206	0.0196576
ENSOARG00000019207	4042.56	-0.544417	0.164326	-3.31302	0.000922931	0.0198068
ENSOARG00000017424	1766.96	0.734381	0.22164	3.3134	0.000921692	0.0198068
ENSOARG00000018352|EPN2	2649.68	-0.816334	0.2464	-3.31304	0.000922872	0.0198068
ENSOARG00000016338|HS3ST2	29.877	4.81723	1.45612	3.30826	0.000938778	0.0200197
ENSOARG00000012928|HSPA5	5197.06	0.591008	0.178698	3.3073	0.000942012	0.0200197
ENSOARG00000000123	201.141	1.77904	0.537844	3.30772	0.000940583	0.0200197
ENSOARG00000015656|ICAM1	265.394	0.801939	0.24255	3.30629	0.000945417	0.0200197
ENSOARG00000016127|CTSZ	676.03	0.692531	0.209318	3.30852	0.000937905	0.0200197
ENSOARG00000010010|MFHAS1	123.432	0.993643	0.300254	3.30934	0.000935166	0.0200197
ENSOARG00000002843|TRNAU1AP	611.43	-0.711061	0.214959	-3.30789	0.000940013	0.0200197
ENSOARG00000009923|KLHL38	4509.31	-0.87692	0.265231	-3.30625	0.000945537	0.0200197
ENSOARG00000001772|FOXP2	83.5208	-1.82059	0.550525	-3.307	0.00094302	0.0200197
ENSOARG00000003127|PGBD5	21.1786	-3.19391	0.966811	-3.30356	0.000954668	0.0200893
ENSOARG00000019371|TMEM106C	270.402	0.989097	0.299436	3.3032	0.000955892	0.0200893
ENSOARG00000008795	211.589	-0.679146	0.205513	-3.30463	0.000951016	0.0200893
ENSOARG00000010989|SOBP	748.441	-1.20682	0.365236	-3.30423	0.000952361	0.0200893
ENSOARG00000000866|SLC35E3	255.702	1.10125	0.333349	3.3036	0.000954528	0.0200893
ENSOARG00000009947|TCEAL1	221.398	-1.48568	0.449894	-3.30228	0.000959022	0.0200956
ENSOARG00000020126	107.353	2.50963	0.759934	3.30243	0.000958498	0.0200956
ENSOARG00000017927|CORO1C	821.33	0.76896	0.232976	3.3006	0.000964793	0.0201868
ENSOARG00000007924|PDLIM3	98876.1	-1.13568	0.344243	-3.29908	0.000970026	0.0202664
ENSOARG00000011925|NIBAN2	892.935	0.829584	0.25156	3.29776	0.000974598	0.020332
ENSOARG00000003994|CTSC	3557.82	-1.06772	0.324119	-3.29423	0.000986907	0.0205507
ENSOARG00000017472|HOXD3	419.211	0.861751	0.261618	3.29393	0.000987974	0.0205507
ENSOARG00000011769|PYROXD2	584.728	1.91907	0.582924	3.29215	0.000994235	0.0206206
ENSOARG00000007173|RNF215	440.916	0.886877	0.26939	3.29217	0.000994183	0.0206206
ENSOARG00000002417	8393.37	-0.602232	0.182955	-3.29169	0.000995862	0.0206242
ENSOARG00000003291|DISC1	58.3447	1.36518	0.414959	3.28992	0.00100216	0.0206944
ENSOARG00000020542|CDC20	78.9685	1.90369	0.578618	3.29006	0.00100166	0.0206944
ENSOARG00000007302|UBE3D	224.745	-0.960669	0.292229	-3.28738	0.00101124	0.0208515
ENSOARG00000018297|CLCN6	496.781	-0.790201	0.240612	-3.28413	0.001023	0.021051
ENSOARG00000009070	62.4331	-2.5917	0.789218	-3.28388	0.00102388	0.021051
ENSOARG00000017639|LDLR	422.122	1.67392	0.510811	3.27698	0.00104925	0.0215414
ENSOARG00000010044|HNRNPH2	3060.74	-0.548743	0.167539	-3.27532	0.00105541	0.0216366
ENSOARG00000005014|ABLIM3	1217.52	0.844043	0.258121	3.26995	0.00107565	0.0219882
ENSOARG00000013660|ACTR1B	1483.2	-0.777846	0.23786	-3.27019	0.00107475	0.0219882
ENSOARG00000010075|VASP	535.513	0.748911	0.229059	3.26951	0.00107735	0.0219913
ENSOARG00000019390|KCNF1	10.0633	6.85361	2.09659	3.26893	0.00107957	0.0220049
ENSOARG00000019959|RRAGC	632.314	-1.11931	0.343195	-3.26143	0.00110853	0.0224189
ENSOARG00000014503|ZC3H6	217.883	-0.812763	0.249084	-3.26301	0.00110236	0.0224189
ENSOARG00000003158|CEP55	26.336	4.20692	1.29014	3.26082	0.00111092	0.0224189
ENSOARG00000012005|PATL1	2868.2	-0.720288	0.220841	-3.26157	0.00110795	0.0224189
ENSOARG00000008760|MXRA5	1303.5	2.26181	0.69358	3.26107	0.00110992	0.0224189
ENSOARG00000015404|MAP2K4	981.154	-0.574355	0.176113	-3.26128	0.0011091	0.0224189
ENSOARG00000008095|CDYL2	45.8113	-1.53372	0.470238	-3.26158	0.00110794	0.0224189
ENSOARG00000019788|GNL2	1550.4	-0.646669	0.198441	-3.25875	0.00111905	0.0225508
ENSOARG00000006819|RBM33	929.396	-0.860233	0.264088	-3.25737	0.0011245	0.0226285
ENSOARG00000006520|UBE2C	127.165	1.89621	0.582474	3.25544	0.00113215	0.0227182
ENSOARG00000008483|PEA15	1837.24	0.736338	0.226187	3.25544	0.00113215	0.0227182
ENSOARG00000020023|MACF1	3879.99	0.794593	0.244186	3.25404	0.00113775	0.0227983
ENSOARG00000018142|LMNB1	753.684	1.44779	0.445104	3.25269	0.00114318	0.0228426
ENSOARG00000016832|ATP6V1C1	2244.6	-0.447976	0.137721	-3.25276	0.00114288	0.0228426
ENSOARG00000013285|NPAS2	55.7865	1.606	0.49398	3.25115	0.00114941	0.0229349
ENSOARG00000008336|RCBTB2	557.968	0.628818	0.193477	3.25009	0.0011537	0.0229883
ENSOARG00000015320|LARP4B	2997.43	-0.655735	0.201872	-3.24827	0.00116108	0.0230383
ENSOARG00000007832|AUH	1544.73	0.566449	0.17438	3.24836	0.00116074	0.0230383
ENSOARG00000010597	76.7873	1.56964	0.483222	3.24829	0.00116101	0.0230383
ENSOARG00000011966|ASB9	72.8033	1.60444	0.4943	3.24589	0.00117084	0.0231996
ENSOARG00000008248|HSPG2	15021.7	0.659638	0.203283	3.24493	0.00117481	0.0232459
ENSOARG00000003096|FBXL18	231.071	-0.828312	0.255325	-3.24415	0.00117802	0.023277
ENSOARG00000025175|TOB2	2441.65	-0.761636	0.234933	-3.24193	0.00118723	0.0234263
ENSOARG00000010816	6454.31	-0.76788	0.23704	-3.23945	0.00119761	0.023533
ENSOARG00000009349|KNTC1	87.1533	2.00632	0.619338	3.23946	0.00119755	0.023533
ENSOARG00000012397|SRPRA	7690.08	-0.377213	0.116441	-3.23952	0.0011973	0.023533
ENSOARG00000015367|BNIP3	11122.9	-0.759633	0.234604	-3.23793	0.00120399	0.0236259
ENSOARG00000015209	198.571	0.964353	0.297908	3.23708	0.00120761	0.0236641
ENSOARG00000005426|BLCAP	3326.16	-0.53926	0.16663	-3.23628	0.00121098	0.0236974
ENSOARG00000009814|ZMIZ1	586.465	-0.761489	0.23533	-3.23584	0.00121285	0.0237015
ENSOARG00000020478|TP63	853.506	-1.2441	0.384579	-3.23497	0.00121655	0.0237411
ENSOARG00000011474|FPGS	258	0.992434	0.306834	3.23444	0.00121883	0.0237493
ENSOARG00000000177|SNCAIP	269.22	1.1768	0.363874	3.23409	0.00122031	0.0237493
ENSOARG00000003765|GAS2L1	468.663	0.76507	0.236627	3.23323	0.00122398	0.023788
ENSOARG00000015543|ARHGAP44	73.9098	-1.36687	0.423036	-3.2311	0.00123313	0.0239331
ENSOARG00000017010|AKAP9	5572.22	0.584814	0.181049	3.23015	0.00123727	0.0239807
ENSOARG00000010650	46684.9	0.820682	0.254446	3.22537	0.00125812	0.0243516
ENSOARG00000004717|INCA1	619.725	-0.968854	0.300684	-3.22217	0.00127224	0.0245713
ENSOARG00000011235	516.587	-1.28172	0.397885	-3.22134	0.00127595	0.0245713
ENSOARG00000019265|PARVB	2031.99	-0.927283	0.287861	-3.22129	0.00127615	0.0245713
ENSOARG00000017658|TMEM88	563.959	1.07767	0.334551	3.22124	0.00127639	0.0245713
ENSOARG00000010141|CERCAM	420.965	1.13547	0.352649	3.21982	0.00128271	0.0246596
ENSOARG00000007039	943.276	0.815361	0.253293	3.21904	0.00128621	0.0246936
ENSOARG00000005040|DSEL	326.687	0.721941	0.224649	3.21363	0.00131067	0.025129
ENSOARG00000010742|AGBL1	530.28	-1.81048	0.563725	-3.21164	0.00131978	0.0252696
ENSOARG00000005705|MEGF9	101.104	-1.30012	0.404984	-3.2103	0.00132597	0.0253479
ENSOARG00000018900|CPNE2	721.445	0.726568	0.226346	3.20998	0.00132743	0.0253479
ENSOARG00000018630|RER1	1677.1	-0.451579	0.140722	-3.20902	0.00133188	0.0253987
ENSOARG00000001460|DENND10	700.713	-0.587726	0.18331	-3.20618	0.0013451	0.0256165
ENSOARG00000003783	1699.98	-0.969555	0.302443	-3.20574	0.00134713	0.0256208
ENSOARG00000010519|OLFML2B	1111.99	0.957506	0.298885	3.2036	0.00135723	0.0257783
ENSOARG00000007727|BFAR	1498.79	-0.57739	0.180394	-3.20072	0.00137083	0.0260018
ENSOARG00000026008	157.573	0.974278	0.304447	3.20016	0.00137353	0.0260183
ENSOARG00000014088|C6orf89	1143.1	-0.416011	0.130031	-3.19932	0.00137754	0.0260595
ENSOARG00000018860|KLHL30	653.604	-1.55891	0.48734	-3.19881	0.00137998	0.0260709
ENSOARG00000005824|BAG2	5087.34	-1.0133	0.316876	-3.19778	0.00138489	0.026129
ENSOARG00000009677|CISD3	795.608	0.792645	0.247917	3.19722	0.00138759	0.0261451
ENSOARG00000012241|ADAM12	176.777	2.07647	0.649635	3.19636	0.00139172	0.0261883
ENSOARG00000023798	78.4123	5.59805	1.75254	3.19425	0.00140194	0.0263458
ENSOARG00000009681|RRP12	2502.9	-0.541975	0.169707	-3.1936	0.0014051	0.0263703
ENSOARG00000000248|SLC6A6	202.545	1.49462	0.468264	3.19183	0.00141375	0.0264975
ENSOARG00000004429|IVNS1ABP	16838.9	-1.09644	0.343588	-3.19114	0.00141711	0.0265255
ENSOARG00000001632|STIM1	5282.33	-0.457308	0.143348	-3.1902	0.00142177	0.0265427
ENSOARG00000004760|VWA7	1116.88	-1.17733	0.369028	-3.19036	0.00142094	0.0265427
ENSOARG00000000522|SLITRK5	77.2606	-1.62586	0.509847	-3.18891	0.0014281	0.0266261
ENSOARG00000003517	860.939	0.996403	0.312604	3.18743	0.00143543	0.0266926
ENSOARG00000008213|VEZF1	1894.36	-0.509205	0.159752	-3.18748	0.00143518	0.0266926
ENSOARG00000024133	4336.58	-0.782758	0.24564	-3.18661	0.00143952	0.0267337
ENSOARG00000000326	125.028	0.951599	0.298726	3.18553	0.00144489	0.0267635
ENSOARG00000014299|LHX6	50.6787	1.50749	0.473187	3.18582	0.00144342	0.0267635
ENSOARG00000009390|UBAP2	10398	-0.678824	0.21323	-3.18353	0.00145493	0.0269144
ENSOARG00000001683|KCNC1	129.146	-1.96096	0.616103	-3.18284	0.0014584	0.0269434
ENSOARG00000003597|AASDH	534.822	0.712838	0.224109	3.18077	0.00146886	0.0270662
ENSOARG00000019161|ZCCHC3	113.105	0.980108	0.308108	3.18105	0.0014674	0.0270662
ENSOARG00000009812|FREM2	127.302	1.83276	0.576487	3.17918	0.00147691	0.0271518
ENSOARG00000008491	66.3423	1.06373	0.334601	3.1791	0.00147733	0.0271518
ENSOARG00000017159|WASHC4	956.751	-0.805877	0.253569	-3.17813	0.00148228	0.0272077
ENSOARG00000016399|CDC42EP3	904.329	0.921615	0.290149	3.17635	0.00149141	0.0273376
ENSOARG00000020163|CASQ2	2524.48	2.60823	0.82123	3.176	0.00149321	0.0273376
ENSOARG00000013812|GLS	860.562	0.767109	0.241684	3.17402	0.00150343	0.0274812
ENSOARG00000004677|SCN1B	4553.13	-0.702714	0.221416	-3.17373	0.00150492	0.0274812
ENSOARG00000011745|SPAG8	73.537	1.09631	0.345476	3.17334	0.00150697	0.0274833
ENSOARG00000000516	176.601	-1.10011	0.346961	-3.1707	0.00152074	0.0276634
ENSOARG00000011225|ACAN	21.6431	4.38665	1.38342	3.17087	0.00151982	0.0276634
ENSOARG00000017456	78.907	-1.1218	0.353935	-3.16951	0.00152698	0.0277415
ENSOARG00000011113|MEIS3	130.288	1.09989	0.347531	3.16487	0.0015515	0.0281151
ENSOARG00000020869|CTSK	1391.38	1.03451	0.326869	3.16489	0.00155139	0.0281151
ENSOARG00000000286|GOLGA4	25158.7	-0.725074	0.229399	-3.16076	0.0015736	0.0284791
ENSOARG00000020254|RAD51	27.3457	3.01041	0.952899	3.15922	0.00158193	0.028521
ENSOARG00000011297|ST6GALNAC4	679.546	1.07925	0.341542	3.15994	0.00157804	0.028521
ENSOARG00000011726|DAZAP1	1812.69	-0.565336	0.178933	-3.15949	0.00158046	0.028521
ENSOARG00000020010|AFTPH	2083.6	-0.5499	0.174218	-3.1564	0.0015973	0.0287615
ENSOARG00000006289|PPWD1	955.782	0.62664	0.198588	3.15548	0.00160236	0.028816
ENSOARG00000016247|CETN3	303.387	0.803921	0.2548	3.15511	0.00160438	0.028816
ENSOARG00000003393|USP36	896.475	-0.567218	0.179862	-3.15364	0.0016125	0.0289253
ENSOARG00000017097|PPTC7	1798.96	-1.20222	0.381331	-3.1527	0.00161767	0.0289814
ENSOARG00000003186|CENPT	32.7469	2.34206	0.743401	3.15047	0.00163006	0.0291666
ENSOARG00000000665|ATP6V0B	3199.76	-0.574725	0.182621	-3.1471	0.001649	0.0294683
ENSOARG00000001101|GNG11	677.766	0.812306	0.258294	3.14489	0.00166151	0.0296547
ENSOARG00000019208|C1QTNF6	338.473	1.56344	0.497205	3.14446	0.00166396	0.0296611
ENSOARG00000016205|LPCAT1	118.595	0.780143	0.248201	3.14318	0.00167121	0.0296895
ENSOARG00000009505|UBE4A	7947.9	-0.636122	0.202372	-3.14333	0.00167039	0.0296895
ENSOARG00000002892	17438.8	-0.521878	0.166041	-3.14308	0.00167182	0.0296895
ENSOARG00000005179|PPP1R9B	921.836	0.569712	0.181287	3.14261	0.0016745	0.0297
ENSOARG00000015821|EPHB4	1210.66	0.697217	0.221904	3.14197	0.00167814	0.0297274
ENSOARG00000000004	22880	1.15159	0.366589	3.14137	0.0016816	0.0297515
ENSOARG00000025701	82.0908	1.21152	0.386133	3.13756	0.00170359	0.0301032
ENSOARG00000013949|SNRNP200	12465	-0.416462	0.132754	-3.13709	0.00170633	0.0301113
ENSOARG00000012820|LOXL3	299.205	1.00493	0.320371	3.13675	0.00170829	0.0301113
ENSOARG00000013306|ALPK3	42212.2	-0.83306	0.265637	-3.13609	0.00171219	0.0301426
ENSOARG00000005753	7272.16	-0.984275	0.31403	-3.13433	0.00172244	0.0302856
ENSOARG00000018901|PPIC	705.232	0.886207	0.282942	3.13211	0.00173553	0.0304403
ENSOARG00000014900|CCDC154	60.4615	-1.47356	0.470447	-3.13226	0.00173469	0.0304403
ENSOARG00000017439	330.838	-0.818301	0.261346	-3.1311	0.00174151	0.0304848
ENSOARG00000013756|ARHGAP12	979.464	-0.926455	0.295921	-3.13076	0.00174357	0.0304848
ENSOARG00000000644|FAM83D	26.3299	1.90613	0.60887	3.1306	0.0017445	0.0304848
ENSOARG00000004044|UBAC2	1451.3	-0.637407	0.203647	-3.12996	0.0017483	0.0305137
ENSOARG00000011274|HSF2BP	528.539	-0.715854	0.228813	-3.12855	0.00175669	0.0306225
ENSOARG00000020393	68.9188	1.57944	0.50497	3.12779	0.00176125	0.0306643
ENSOARG00000020275	2949.43	-0.650798	0.208207	-3.12573	0.00177365	0.0307988
ENSOARG00000008392|TCN2	1757.21	0.613635	0.196294	3.1261	0.00177142	0.0307988
ENSOARG00000010087|STAP2	182.9	0.92303	0.295329	3.12543	0.00177548	0.0307988
ENSOARG00000010136|EXOSC1	1260.09	-0.584741	0.187155	-3.12437	0.00178184	0.0308714
ENSOARG00000002044|PIMREG	24.8696	3.22706	1.03353	3.12237	0.00179402	0.0310446
ENSOARG00000001972|GORASP1	910.692	-0.561983	0.180219	-3.11833	0.00181878	0.0314234
ENSOARG00000009530|YES1	333.175	0.912125	0.292528	3.11808	0.00182033	0.0314234
ENSOARG00000000627|CIT	61.5115	3.05433	0.979725	3.11753	0.00182372	0.0314437
ENSOARG00000019002|RGS16	240.896	1.41073	0.452766	3.1158	0.00183446	0.0315905
ENSOARG00000010208|RBM20	2350.37	-1.2891	0.413814	-3.11516	0.00183843	0.0316206
ENSOARG00000008977	821.374	0.50825	0.16319	3.11447	0.00184274	0.0316564
ENSOARG00000007843|TMEM145	222.031	-1.30524	0.41917	-3.11388	0.00184648	0.0316577
ENSOARG00000007964|GPD2	3568.68	-0.984574	0.316202	-3.11375	0.00184727	0.0316577
ENSOARG00000016847|COG7	1230.12	-0.635699	0.204214	-3.11291	0.00185253	0.0317094
ENSOARG00000026653	56.897	-1.55125	0.498546	-3.11155	0.00186111	0.0317238
ENSOARG00000001060|KDR	2779.53	0.904373	0.290607	3.11201	0.00185817	0.0317238
ENSOARG00000020319|GDAP2	130.412	1.24749	0.400948	3.11136	0.0018623	0.0317238
ENSOARG00000010913|GGA3	2326.87	-0.55757	0.179185	-3.11169	0.00186018	0.0317238
ENSOARG00000001307|VAPA	11770.8	-0.670517	0.215656	-3.10919	0.001876	0.0319189
ENSOARG00000017661	9.90348	-4.28469	1.38014	-3.10452	0.00190585	0.0323881
ENSOARG00000004848|ITGBL1	197.318	2.01143	0.648289	3.10267	0.00191783	0.0325527
ENSOARG00000019064	63.4648	1.06649	0.343852	3.10161	0.00192474	0.032631
ENSOARG00000006452|SLC46A2	192.266	2.21206	0.714204	3.09724	0.0019533	0.0330584
ENSOARG00000003820	686.723	0.71935	0.23227	3.09704	0.00195461	0.0330584
ENSOARG00000003310|FLAD1	974.348	0.677595	0.218825	3.09652	0.00195808	0.0330778
ENSOARG00000019034|PRKAG1	1004.63	-0.558022	0.180278	-3.09533	0.00196591	0.0331707
ENSOARG00000019413|LRATD1	43.8978	-1.43187	0.462711	-3.09453	0.00197124	0.0331818
ENSOARG00000006086|PLEKHG2	604.46	0.72777	0.235174	3.0946	0.00197082	0.0331818
ENSOARG00000014904|TENT4A	1379.07	0.425341	0.137498	3.09344	0.00197852	0.033265
ENSOARG00000010676	2827.81	0.773969	0.250297	3.0922	0.00198678	0.0332856
ENSOARG00000018199	75.4228	1.06219	0.343498	3.09226	0.00198637	0.0332856
ENSOARG00000019568|AGO4	1520.13	-0.924963	0.299121	-3.09227	0.00198632	0.0332856
ENSOARG00000002620|CES2	37.1925	2.99731	0.969485	3.09166	0.00199043	0.0333075
ENSOARG00000011861	5392.72	-0.756119	0.244655	-3.09055	0.00199784	0.0333922
ENSOARG00000013634	272.919	1.03487	0.335188	3.08744	0.00201885	0.0337037
ENSOARG00000009974|MPND	1402.9	0.502207	0.162713	3.08645	0.0020256	0.0337625
ENSOARG00000013739|TUBA8	17628.4	-0.85351	0.276554	-3.08623	0.00202713	0.0337625
ENSOARG00000015440|RFTN1	1001.59	1.14722	0.371892	3.08482	0.00203678	0.0338835
ENSOARG00000020749|PPIB	2972.15	0.526	0.170598	3.08327	0.00204739	0.0340202
ENSOARG00000002568|NATD1	373.377	-0.856417	0.27802	-3.08042	0.00206711	0.0342677
ENSOARG00000009183|WBP2	1564.89	-0.549361	0.178326	-3.08065	0.00206546	0.0342677
ENSOARG00000017408|SLC44A3	270.857	1.12276	0.364544	3.07991	0.00207065	0.0342863
ENSOARG00000021162|GPHN	924.23	-0.57735	0.187513	-3.07898	0.00207709	0.034353
ENSOARG00000005694|COPG2	1660.07	-0.629416	0.204487	-3.07803	0.00208373	0.0344227
ENSOARG00000014439|EIF3L	8228.21	-0.403338	0.131117	-3.07618	0.00209674	0.0345572
ENSOARG00000004493|FNDC1	1063.6	1.27916	0.415811	3.07629	0.00209592	0.0345572
ENSOARG00000015546|PKD2L2	75.7374	2.53177	0.823549	3.07421	0.00211058	0.0347048
ENSOARG00000002388|ANAPC2	1174.61	-0.51494	0.167485	-3.07455	0.00210823	0.0347048
ENSOARG00000008376|WASHC5	1762.79	-0.56198	0.182899	-3.07263	0.00212184	0.0348061
ENSOARG00000002069|SLX4	604.771	0.971197	0.316083	3.0726	0.002122	0.0348061
ENSOARG00000000015	460.993	1.3931	0.453466	3.07211	0.00212548	0.0348061
ENSOARG00000002937	204.882	1.92652	0.627129	3.07197	0.00212653	0.0348061
ENSOARG00000008053|ARL6IP6	281.657	-0.536587	0.174751	-3.07058	0.00213642	0.0349277
ENSOARG00000010077|ARMCX1	407.708	0.696296	0.226818	3.06985	0.00214168	0.0349734
ENSOARG00000000087	375.049	0.829188	0.270224	3.06852	0.00215124	0.0350892
ENSOARG00000017983|TRMT13	1300.76	0.938911	0.306205	3.06629	0.00216736	0.0353115
ENSOARG00000010614|MCM6	530.821	1.05427	0.344022	3.06456	0.00217991	0.0354754
ENSOARG00000011688|NOC4L	1091.67	-0.452717	0.147819	-3.06263	0.00219398	0.0356226
ENSOARG00000007013|ZSWIM6	97.4779	1.23501	0.403231	3.06278	0.0021929	0.0356226
ENSOARG00000017156	40.2341	1.47747	0.482597	3.0615	0.00220229	0.0357168
ENSOARG00000026374	2201.03	0.682856	0.223278	3.05833	0.00222578	0.0360566
ENSOARG00000015897|SYNE3	240.603	0.835799	0.27335	3.05762	0.00223102	0.0360593
ENSOARG00000015196|CHPT1	4339.47	0.689703	0.225565	3.05767	0.00223066	0.0360593
ENSOARG00000018224|TAB3	1133.15	-0.777368	0.254273	-3.05722	0.00223399	0.0360662
ENSOARG00000008774|CD99L2	868.644	-0.64902	0.212382	-3.05592	0.00224374	0.0361826
ENSOARG00000016546|TNFAIP8L1	85.5909	1.45098	0.475251	3.05308	0.00226508	0.0364852
ENSOARG00000009861|IFRD2	2513.62	-0.709811	0.232523	-3.05264	0.00226836	0.0364968
ENSOARG00000019031|A4GALT	24.2421	1.85333	0.607378	3.05136	0.00227804	0.036611
ENSOARG00000009930|PSPH	663.696	-0.852122	0.279388	-3.04996	0.00228872	0.0366851
ENSOARG00000002586|APOA1	304.172	1.16455	0.381851	3.04974	0.0022904	0.0366851
ENSOARG00000006723|TXNDC11	5882.64	-0.618053	0.20262	-3.0503	0.00228613	0.0366851
ENSOARG00000007721|CKS2	30.3402	2.86954	0.941042	3.04933	0.00229355	0.0366942
ENSOARG00000009609|MYH4	249277	-0.991269	0.325361	-3.04667	0.00231392	0.0369784
ENSOARG00000005916|CHRNE	3153.51	1.08822	0.357665	3.04257	0.00234569	0.0374255
ENSOARG00000013814|CDH15	1169.25	-0.771715	0.253655	-3.04238	0.00234716	0.0374255
ENSOARG00000007500|TCEA3	17016.9	-0.651538	0.214199	-3.04174	0.00235216	0.0374631
ENSOARG00000008747	30.7646	1.7887	0.588497	3.03944	0.00237019	0.0377081
ENSOARG00000021174|ZFYVE26	1560.42	-0.667177	0.219629	-3.03775	0.00238353	0.0378484
ENSOARG00000011650|TMC7	231.026	0.928494	0.305673	3.03754	0.00238517	0.0378484
ENSOARG00000004600|EEFSEC	1266.2	-0.577369	0.190092	-3.03731	0.002387	0.0378484
ENSOARG00000018498|PEX10	483.676	-0.723613	0.238413	-3.03512	0.00240436	0.0380811
ENSOARG00000018421|KDM5B	1879.82	0.496065	0.163491	3.03421	0.00241165	0.0381541
ENSOARG00000002583	501.096	-1.32917	0.438201	-3.03325	0.00241936	0.0382334
ENSOARG00000005652|CDCA3	52.01	1.70153	0.561245	3.03171	0.00243174	0.0383864
ENSOARG00000008326|TMEM201	466.299	-0.882526	0.291243	-3.0302	0.00244389	0.0384838
ENSOARG00000009190	1272.41	0.827103	0.272977	3.02994	0.00244604	0.0384838
ENSOARG00000013135|YBEY	539.073	-0.697327	0.230141	-3.02999	0.00244558	0.0384838
ENSOARG00000006246|FAP	599.398	1.24641	0.411526	3.02876	0.00245556	0.0385909
ENSOARG00000007835	4562.44	-0.627076	0.207096	-3.02795	0.0024622	0.0386525
ENSOARG00000003229|TRAK1	14797.4	0.520703	0.172276	3.02249	0.00250704	0.0391832
ENSOARG00000005878|CIDEC	609.573	1.71707	0.568026	3.02287	0.00250387	0.0391832
ENSOARG00000000133|GJC1	121.159	1.26708	0.41915	3.02297	0.00250306	0.0391832
ENSOARG00000012978|RNF145	2136.14	-1.19895	0.396655	-3.02265	0.00250573	0.0391832
ENSOARG00000013246|IL10RB	236.04	0.677856	0.224513	3.01923	0.0025342	0.0395642
ENSOARG00000006059|BEND7	196.629	-0.849837	0.28166	-3.01725	0.00255082	0.0397363
ENSOARG00000002965|TPPP3	3231.94	0.872693	0.289225	3.01735	0.00254997	0.0397363
ENSOARG00000005657|TSC1	1515.76	-0.59918	0.198612	-3.01684	0.00255423	0.0397459
ENSOARG00000006316|SDCCAG8	172.688	0.733769	0.243351	3.01528	0.00256746	0.0398903
ENSOARG00000021023	54.9529	1.84046	0.610418	3.01508	0.00256913	0.0398903
ENSOARG00000010711|TSPAN9	1509.24	0.681157	0.226004	3.01392	0.00257894	0.0399952
ENSOARG00000017824|TP53I3	160.992	1.14781	0.380873	3.01362	0.00258151	0.0399952
ENSOARG00000005666|CPXM1	1231.83	0.662436	0.219872	3.01283	0.00258828	0.0400462
ENSOARG00000016027|USP25	15166.9	-0.751709	0.249524	-3.01257	0.00259045	0.0400462
ENSOARG00000011444|ADM	782.258	0.896914	0.298087	3.0089	0.00262193	0.0404452
ENSOARG00000019628	37.2557	1.82654	0.607047	3.0089	0.00262195	0.0404452
ENSOARG00000008793|IER5L	155.669	0.9873	0.328196	3.00826	0.00262749	0.0404867
ENSOARG00000018413|ASXL2	553.942	-0.879677	0.292744	-3.00494	0.00265633	0.0408672
ENSOARG00000018449|ANKMY1	20.587	1.77052	0.589391	3.00398	0.00266473	0.0408672
ENSOARG00000014868|CHKA	215.732	0.802472	0.267076	3.00466	0.00265881	0.0408672
ENSOARG00000017305	99.5744	4.0821	1.35884	3.00412	0.00266351	0.0408672
ENSOARG00000013025|SLC43A2	724.241	-1.03586	0.344853	-3.00377	0.00266657	0.0408672
ENSOARG00000017343|PLK1	181.409	0.980167	0.326353	3.0034	0.00266982	0.040873
ENSOARG00000020629|ITGA10	104.209	1.45771	0.485459	3.00274	0.0026756	0.0409174
ENSOARG00000009538	10799.1	0.742153	0.247246	3.00168	0.00268498	0.0410167
ENSOARG00000020772|ANP32E	652.954	-0.513955	0.171297	-3.00037	0.00269648	0.0411039
ENSOARG00000018177|UBC	29405.5	-0.757256	0.252367	-3.00061	0.00269436	0.0411039
ENSOARG00000011273|ZAR1L	44.2666	1.68506	0.561733	2.99975	0.00270204	0.0411446
ENSOARG00000008042|RIOK3	2954	-0.655789	0.218735	-2.99809	0.00271677	0.0412803
ENSOARG00000013856	1496.42	0.861944	0.287476	2.99832	0.00271474	0.0412803
ENSOARG00000000014	817.727	1.25825	0.419786	2.99736	0.00272331	0.0413355
ENSOARG00000005335|PGD	2043.09	0.578435	0.193082	2.9958	0.00273728	0.0415033
ENSOARG00000000328|TCEAL9	68.7265	1.39746	0.466556	2.99528	0.00274193	0.0415295
ENSOARG00000013405|ABCF1	7885.46	-0.590696	0.197269	-2.99437	0.0027501	0.0416088
ENSOARG00000000583	161.525	-1.22787	0.410114	-2.99396	0.00275381	0.0416205
ENSOARG00000000288|ECI2	4349.78	0.698397	0.233305	2.99349	0.00275806	0.0416405
ENSOARG00000009367|TYMS	106.119	1.62271	0.542148	2.99312	0.00276139	0.0416466
ENSOARG00000020836|CCNB2	54.0857	1.77472	0.593085	2.99235	0.00276841	0.0417082
ENSOARG00000002223|MYOF	1093.67	0.778104	0.260178	2.99066	0.00278378	0.0418953
ENSOARG00000010405|BMP1	1611.45	0.918153	0.307086	2.98989	0.00279074	0.0419557
ENSOARG00000017855|CHD3	2575.72	0.567793	0.190093	2.98692	0.00281804	0.0423212
ENSOARG00000019226|DCAF11	8571.11	-0.642056	0.215302	-2.98212	0.0028626	0.0429451
ENSOARG00000008164|GRN	2059.35	-0.856199	0.287182	-2.98139	0.00286947	0.0429574
ENSOARG00000002330|GPT	2429.47	0.775328	0.260029	2.98169	0.00286659	0.0429574
ENSOARG00000005837|GRB14	90.3735	2.77727	0.931746	2.98071	0.0028758	0.0430068
ENSOARG00000016006|TBCD	1885.42	-0.506442	0.169927	-2.98036	0.00287912	0.0430111
ENSOARG00000008061	681.103	0.764923	0.256699	2.97984	0.00288397	0.0430383
ENSOARG00000016972	1042.97	-0.64507	0.216511	-2.97938	0.00288832	0.043058
ENSOARG00000010943|MMP19	289.616	0.917855	0.308165	2.97845	0.0028971	0.0431437
ENSOARG00000001159|MMP15	818.289	0.830263	0.278892	2.977	0.00291083	0.0433027
ENSOARG00000001731|CIDEA	116.239	2.06125	0.692826	2.97513	0.00292862	0.0435219
ENSOARG00000011472	1041.78	-0.58107	0.195353	-2.97446	0.00293502	0.0435714
ENSOARG00000009469|CCN3	458.01	1.18027	0.396878	2.97388	0.00294056	0.0436081
ENSOARG00000002622|EIF1B	1324.35	-0.613559	0.206532	-2.97077	0.00297055	0.0440069
ENSOARG00000013790|PFKP	522.187	0.952097	0.320631	2.96945	0.00298333	0.0441043
ENSOARG00000000824	6131.81	-0.548258	0.184626	-2.96956	0.00298229	0.0441043
ENSOARG00000015891|FAM168B	778.9	-0.527214	0.177669	-2.9674	0.00300326	0.0443528
ENSOARG00000013100|SCARF1	816.728	-0.639886	0.215846	-2.96454	0.00303132	0.0446743
ENSOARG00000018832|IL4R	777.325	-1.1196	0.377649	-2.96466	0.00303019	0.0446743
ENSOARG00000018262|NKIRAS2	1330.34	-0.396877	0.133995	-2.96188	0.0030577	0.0450163
ENSOARG00000006337|TMEM70	1210.86	0.712406	0.240669	2.96011	0.00307532	0.0452288
ENSOARG00000020462|IL1RAP	34.7	-1.77007	0.598223	-2.95888	0.00308761	0.0453626
ENSOARG00000004323|KCTD11	76.8888	0.941705	0.318346	2.95811	0.00309527	0.0454282
ENSOARG00000009976|GLE1	788.694	-0.408837	0.13825	-2.95723	0.00310412	0.0454751
ENSOARG00000004787|SLIT2	92.7953	3.82367	1.29302	2.95716	0.00310486	0.0454751
ENSOARG00000003778|EGFL7	1061.7	0.885526	0.299595	2.95575	0.00311911	0.0456367
ENSOARG00000004955|PTPRA	989.176	0.529694	0.179305	2.95416	0.00313523	0.0458253
ENSOARG00000020555|ACP6	269.867	0.966506	0.327254	2.95338	0.00314312	0.0458934
ENSOARG00000011288|TLR7	117.193	1.48348	0.502559	2.95186	0.0031587	0.0460735
ENSOARG00000013264|DBF4	57.5775	1.89134	0.641101	2.95015	0.00317624	0.0462635
ENSOARG00000013211|KANK1	3109.38	0.754873	0.255893	2.94995	0.00317823	0.0462635
ENSOARG00000012593|KCNB1	402.715	1.18381	0.401667	2.94724	0.00320625	0.0466236
ENSOARG00000006209|ALAS1	10815	0.900698	0.305823	2.94516	0.00322788	0.0466991
ENSOARG00000016187|FNIP1	1635.44	-0.752437	0.255456	-2.94546	0.00322471	0.0466991
ENSOARG00000008807|E2F8	40.227	2.35485	0.799409	2.94574	0.00322186	0.0466991
ENSOARG00000011134|ORMDL2	236.053	0.579078	0.196573	2.94587	0.00322051	0.0466991
ENSOARG00000015513|KLF12	122.354	-1.37735	0.467581	-2.94569	0.00322238	0.0466991
ENSOARG00000002162|ETNK2	45.0672	1.28394	0.436096	2.94417	0.00323826	0.0468016
ENSOARG00000014830	2931.6	0.520197	0.176736	2.94336	0.00324671	0.046876
ENSOARG00000011639|YTHDF1	3823.07	-0.599855	0.203925	-2.94155	0.00326577	0.0470555
ENSOARG00000005974|MEF2D	4286.34	-0.575619	0.195682	-2.94161	0.00326514	0.0470555
ENSOARG00000017256|PDK3	452.052	1.29558	0.440761	2.93942	0.00328828	0.0471743
ENSOARG00000006666|MTMR14	1404.69	-0.661453	0.225045	-2.9392	0.00329061	0.0471743
ENSOARG00000005318|ZNF382	35.7034	1.40037	0.476299	2.94011	0.00328097	0.0471743
ENSOARG00000015328|MTA2	1618.09	0.471201	0.160298	2.93953	0.00328706	0.0471743
ENSOARG00000009400	4177.31	-0.788574	0.268199	-2.94026	0.0032794	0.0471743
ENSOARG00000015804|TMEM132A	323.544	0.881051	0.299895	2.93787	0.00330478	0.0473246
ENSOARG00000009575|MIS18BP1	58.9723	2.28544	0.777998	2.93759	0.00330776	0.0473246
ENSOARG00000003640|BRD4	4700.91	-0.551023	0.187636	-2.93667	0.00331761	0.0474177
ENSOARG00000001574|BTG2	619.132	1.47267	0.501618	2.93584	0.00332646	0.0474488
ENSOARG00000014017|GAS2L3	49.8537	1.45492	0.495568	2.93587	0.00332613	0.0474488
ENSOARG00000020298	671.651	-0.683693	0.232929	-2.93519	0.00333342	0.0475004
ENSOARG00000002877|SLC9A5	411.53	0.88709	0.302521	2.93233	0.00336431	0.0478505
ENSOARG00000002721|CBX2	212.326	1.18328	0.403536	2.93229	0.00336473	0.0478505
ENSOARG00000016174|DSN1	259.377	0.655299	0.223595	2.93074	0.00338152	0.0480412
ENSOARG00000001816|ADAM9	899.226	-0.640162	0.218538	-2.92929	0.0033974	0.0482187
ENSOARG00000006698|RRP9	516.303	-0.726483	0.248087	-2.92834	0.00340775	0.0483173
ENSOARG00000015902	11.1447	2.76599	0.945036	2.92686	0.00342399	0.0484991
ENSOARG00000013874	3453.14	0.53827	0.183948	2.92621	0.00343118	0.0485526
ENSOARG00000003460|SMIM19	698.732	-0.516056	0.176489	-2.92401	0.00345549	0.0488479
ENSOARG00000008756|H6PD	466.774	-0.873203	0.298758	-2.92278	0.00346923	0.0489447
ENSOARG00000011597|SEC13	2524.1	-0.43164	0.147672	-2.92297	0.00346713	0.0489447
ENSOARG00000017018|RBSN	897.748	-0.569223	0.194915	-2.92036	0.00349624	0.0492769
ENSOARG00000021013	85.1536	-1.65739	0.567678	-2.91959	0.00350493	0.0493503
ENSOARG00000013540|DDX42	2565.42	-0.450727	0.154459	-2.91811	0.0035216	0.0495361
ENSOARG00000012026|ABHD11	432.519	0.918432	0.314789	2.91761	0.00352725	0.0495664
ENSOARG00000000982|MFSD13A	213.171	0.919165	0.31523	2.91585	0.00354719	0.049788
ENSOARG00000014769|OCRL	3117.76	-0.808101	0.277194	-2.91529	0.00355353	0.049788
ENSOARG00000008539|GREB1L	873.27	-0.866162	0.297101	-2.91538	0.00355252	0.049788
ENSOARG00000015864|SOCS2	466.517	1.34779	0.462449	2.91447	0.00356292	0.0498704

## Sheet: 3M_H_vs_D
	baseMean	log2FoldChange	lfcSE	stat	pvalue	padj
ENSOARG00000001606|PCDH12	843.541	-2.67389	0.182838	-14.6243	1.96472e-48	2.95317e-44
ENSOARG00000019050|NCF4	549.187	-3.57433	0.308911	-11.5707	5.79946e-31	4.35859e-27
ENSOARG00000001815	2470.33	3.6735	0.331882	11.0687	1.78009e-28	8.91885e-25
ENSOARG00000004306|CEP89	433.057	-2.90264	0.312034	-9.30234	1.37389e-20	4.13019e-17
ENSOARG00000015873|KIF20A	146.642	-3.76791	0.404473	-9.3156	1.21262e-20	4.13019e-17
ENSOARG00000005539|MEST	1083.85	-1.96151	0.216448	-9.06225	1.27786e-19	3.20125e-16
ENSOARG00000016116|KIF14	88.7828	-3.92016	0.44688	-8.77228	1.75077e-18	3.75941e-15
ENSOARG00000012954|CA2	4950.91	-1.88657	0.217097	-8.68998	3.62488e-18	6.05395e-15
ENSOARG00000014513|PRR32	137.441	-3.65157	0.419747	-8.69945	3.33504e-18	6.05395e-15
ENSOARG00000014713|ASPM	81.0178	-3.70584	0.428878	-8.64078	5.58308e-18	8.39192e-15
ENSOARG00000014321|TOP2A	284.352	-2.92982	0.340083	-8.61503	6.99224e-18	9.55458e-15
ENSOARG00000008530|UHRF1	201.923	-4.14219	0.48406	-8.55717	1.15669e-17	1.44885e-14
ENSOARG00000013819|GRB10	6011.2	1.79171	0.213717	8.38353	5.13616e-17	5.93859e-14
ENSOARG00000011867|RFLNB	291.692	-2.13822	0.25941	-8.24265	1.68443e-16	1.80847e-13
ENSOARG00000007293|ABCB9	353.059	-2.76937	0.337136	-8.2144	2.13224e-16	2.13664e-13
ENSOARG00000005587|EXTL1	1045.08	-4.06955	0.497063	-8.18719	2.6739e-16	2.51196e-13
ENSOARG00000006115|COL4A1	33778.1	-1.67549	0.207985	-8.05582	7.89478e-16	6.98038e-13
ENSOARG00000004630|SEC14L5	135.642	-3.39656	0.423423	-8.02167	1.04315e-15	8.71086e-13
ENSOARG00000014005|ARRDC2	2455.05	3.39207	0.431629	7.85877	3.87926e-15	3.0689e-12
ENSOARG00000014151	2275.18	1.73527	0.22207	7.81407	5.5369e-15	4.16126e-12
ENSOARG00000008185	443.142	1.53185	0.196397	7.79973	6.2039e-15	4.44051e-12
ENSOARG00000015748	285.151	-26.5329	3.46245	-7.66306	1.81551e-14	1.24041e-11
ENSOARG00000009812|FREM2	218.03	-3.12713	0.410273	-7.62206	2.4965e-14	1.63152e-11
ENSOARG00000025667	1563.08	1.5148	0.199366	7.59809	3.00545e-14	1.88229e-11
ENSOARG00000008245|LRRC2	15295.4	2.88968	0.383348	7.53802	4.77156e-14	2.86885e-11
ENSOARG00000007493|DHCR24	771.27	-2.83912	0.378623	-7.49854	6.45332e-14	3.73077e-11
ENSOARG00000004647|ZNF385D	1110.63	-3.54112	0.47319	-7.48349	7.23735e-14	4.02906e-11
ENSOARG00000001757|FOXS1	871.439	2.05552	0.276635	7.43044	1.08235e-13	5.81028e-11
ENSOARG00000018733	2311.44	2.82734	0.382091	7.39965	1.36548e-13	6.84149e-11
ENSOARG00000026991	5.33436	-22.1178	2.98776	-7.40281	1.33336e-13	6.84149e-11
ENSOARG00000000776|NRK	3209.36	-2.3236	0.318597	-7.29322	3.02633e-13	1.46738e-10
ENSOARG00000005490|SLC30A2	942.446	-3.75804	0.517838	-7.25716	3.95292e-13	1.85676e-10
ENSOARG00000019146|TGM1	215.471	-3.72295	0.517814	-7.18973	6.49197e-13	2.95699e-10
ENSOARG00000000476|DUSP26	21696.3	1.85283	0.260262	7.1191	1.08637e-12	4.80271e-10
ENSOARG00000002740|HSF4	1182.84	1.80885	0.254327	7.11229	1.14134e-12	4.90156e-10
ENSOARG00000006515|COL4A2	14408.4	-1.62701	0.22978	-7.08075	1.43381e-12	5.98655e-10
ENSOARG00000019174	54.0307	-24.3322	3.46264	-7.02709	2.10892e-12	8.56735e-10
ENSOARG00000005123|METTL21C	273.986	4.83061	0.696928	6.93129	4.17016e-12	1.64952e-09
ENSOARG00000000736|PKMYT1	125.678	-2.15878	0.311815	-6.92329	4.41263e-12	1.70067e-09
ENSOARG00000012267|PRC1	124.513	-2.54231	0.367831	-6.91163	4.79127e-12	1.80044e-09
ENSOARG00000008368|CENPF	169.716	-3.15579	0.459467	-6.86836	6.49421e-12	2.38084e-09
ENSOARG00000009637|KIFC1	130.295	-3.77847	0.552022	-6.84478	7.65952e-12	2.7412e-09
ENSOARG00000003620|KCP	644.051	-2.0239	0.296713	-6.82106	9.03714e-12	3.159e-09
ENSOARG00000021196|TTC9	1167.14	1.88567	0.278921	6.76058	1.37438e-11	4.69507e-09
ENSOARG00000012566|ACOT7	99.5629	-3.50133	0.522093	-6.70634	1.99567e-11	6.66597e-09
ENSOARG00000010005|IGF1R	1234.6	1.14132	0.170347	6.69996	2.08471e-11	6.81202e-09
ENSOARG00000020542|CDC20	75.2165	-3.14835	0.474993	-6.62821	3.39788e-11	1.08667e-08
ENSOARG00000016580|EIF3M	9500.22	1.15063	0.173921	6.61582	3.69494e-11	1.15705e-08
ENSOARG00000004686|ASNS	1146.86	-2.29832	0.35068	-6.5539	5.6054e-11	1.71948e-08
ENSOARG00000005275|PXDN	2790.87	-1.54767	0.237329	-6.5212	6.97467e-11	2.09673e-08
ENSOARG00000007203|SKAP1	212.705	2.25859	0.348409	6.48259	9.01625e-11	2.65732e-08
ENSOARG00000011861	5399.35	1.81512	0.282207	6.43188	1.26035e-10	3.64313e-08
ENSOARG00000020776|PLBD1	2284.39	1.32982	0.207019	6.42365	1.33042e-10	3.72634e-08
ENSOARG00000003018|KCNAB1	318.077	-2.84462	0.442901	-6.42271	1.33872e-10	3.72634e-08
ENSOARG00000013667|TBC1D17	2512.46	1.39875	0.220225	6.35145	2.13295e-10	5.82917e-08
ENSOARG00000010998|COL15A1	12592.7	-1.12947	0.178659	-6.32192	2.58327e-10	6.93377e-08
ENSOARG00000010816	7295.67	1.20782	0.19114	6.31904	2.63195e-10	6.94049e-08
ENSOARG00000015333|RRM2	117.72	-2.63992	0.419622	-6.29119	3.15037e-10	8.16435e-08
ENSOARG00000000824	6155.19	1.4179	0.226264	6.26657	3.69082e-10	9.40284e-08
ENSOARG00000009289|CKAP2	122.707	-2.49805	0.401573	-6.22066	4.95054e-10	1.24019e-07
ENSOARG00000001308|PCDH1	796.593	-1.3932	0.224608	-6.20278	5.54739e-10	1.36693e-07
ENSOARG00000003186|CENPT	37.4778	-3.94264	0.636052	-6.1986	5.69667e-10	1.38108e-07
ENSOARG00000010711|TSPAN9	1835.85	-1.64984	0.267102	-6.17679	6.5416e-10	1.56074e-07
ENSOARG00000018396|SCARB1	763.052	-1.47151	0.238422	-6.17186	6.74901e-10	1.58299e-07
ENSOARG00000004809	1339.53	-2.75102	0.445899	-6.16962	6.84546e-10	1.58299e-07
ENSOARG00000005169|CD93	2912.88	-1.47218	0.238725	-6.16685	6.96619e-10	1.5865e-07
ENSOARG00000017765|ST3GAL6	1734.17	1.61972	0.263119	6.15583	7.4685e-10	1.67551e-07
ENSOARG00000013899|MYH3	1780.07	-3.09053	0.503291	-6.14064	8.21922e-10	1.81681e-07
ENSOARG00000004775	16.8262	-8.09871	1.32196	-6.12629	8.9949e-10	1.95945e-07
ENSOARG00000011750|MYL4	966.984	-5.16642	0.845369	-6.11144	9.87376e-10	2.12018e-07
ENSOARG00000010693|SESN1	5924.58	1.31478	0.215498	6.10112	1.0533e-09	2.22988e-07
ENSOARG00000014562	563.742	-3.3464	0.548841	-6.09722	1.07928e-09	2.25316e-07
ENSOARG00000005764	713.487	-1.64293	0.269762	-6.0903	1.12702e-09	2.32058e-07
ENSOARG00000008661|CFAP100	391.637	2.27921	0.374661	6.08338	1.17672e-09	2.39018e-07
ENSOARG00000008592	1150.93	1.40035	0.230656	6.07116	1.26986e-09	2.54497e-07
ENSOARG00000004156|SWT1	132.723	1.76361	0.291709	6.04578	1.4869e-09	2.94073e-07
ENSOARG00000009349|KNTC1	67.1038	-2.77161	0.459871	-6.02692	1.67109e-09	3.26209e-07
ENSOARG00000020795|CIART	360.492	3.53167	0.586687	6.01969	1.74754e-09	3.3676e-07
ENSOARG00000009538	11756.2	-1.51466	0.252617	-5.99589	2.02373e-09	3.85047e-07
ENSOARG00000003586|IGF2	5780.83	-2.34941	0.395141	-5.94576	2.75179e-09	5.17028e-07
ENSOARG00000013745|FADS1	1108.46	-1.90528	0.32124	-5.93101	3.01085e-09	5.58717e-07
ENSOARG00000010741|FOXO3	7982.78	1.34851	0.227914	5.91675	3.28359e-09	6.01898e-07
ENSOARG00000002722	336.653	2.42219	0.410233	5.90442	3.53891e-09	6.40883e-07
ENSOARG00000003707	1583.54	-2.37229	0.403561	-5.87838	4.1429e-09	7.41332e-07
ENSOARG00000014203|CCRL2	164.838	1.92612	0.328123	5.87012	4.3549e-09	7.61145e-07
ENSOARG00000003891|PTRH2	2248	1.31779	0.224433	5.87166	4.31455e-09	7.61145e-07
ENSOARG00000016178	3800.21	-1.42751	0.243758	-5.85625	4.73431e-09	8.17947e-07
ENSOARG00000009367|TYMS	92.0744	-2.58666	0.441986	-5.85236	4.84635e-09	8.27789e-07
ENSOARG00000012065|TCFL5	361.631	1.84187	0.315048	5.84632	5.02552e-09	8.48749e-07
ENSOARG00000020243|INHA	170.152	-2.99199	0.511992	-5.84382	5.10168e-09	8.52037e-07
ENSOARG00000015491|KIF4A	58.8217	-3.3703	0.580113	-5.80974	6.25692e-09	1.03349e-06
ENSOARG00000009207|SMYD2	11008.8	1.94069	0.335085	5.79165	6.96999e-09	1.13876e-06
ENSOARG00000012740|ZFAND5	25499.9	1.78617	0.308754	5.78509	7.24718e-09	1.17132e-06
ENSOARG00000012746|IGSF1	471.656	-3.32913	0.577474	-5.76498	8.16683e-09	1.30591e-06
ENSOARG00000018964|STAT5B	5409.84	1.30668	0.227118	5.75331	8.75145e-09	1.38466e-06
ENSOARG00000013027|NR1D1	4224.56	2.23879	0.390449	5.73388	9.81572e-09	1.52212e-06
ENSOARG00000013634	452.402	-2.34923	0.409965	-5.7303	1.00252e-08	1.52212e-06
ENSOARG00000018579|CCDC146	95.3515	2.61001	0.455247	5.73318	9.85654e-09	1.52212e-06
ENSOARG00000014093|LRRN1	734.038	-2.05597	0.358779	-5.73046	1.0016e-08	1.52212e-06
ENSOARG00000014323|ECHDC3	1804.75	1.65799	0.290071	5.71581	1.09181e-08	1.64111e-06
ENSOARG00000011472	1040.25	1.51317	0.265333	5.70291	1.17778e-08	1.75279e-06
ENSOARG00000007805|ARL8B	2464.49	1.35074	0.237253	5.69323	1.24657e-08	1.83698e-06
ENSOARG00000005029|LIN37	427.303	1.13597	0.200819	5.65666	1.54349e-08	2.25245e-06
ENSOARG00000009340|TMEM86A	218.835	2.17748	0.385305	5.6513	1.59238e-08	2.30144e-06
ENSOARG00000016432|ATG12	2416.72	1.13727	0.2018	5.63563	1.74415e-08	2.49679e-06
ENSOARG00000015131|CDH4	181.317	2.81087	0.500139	5.62019	1.90746e-08	2.70482e-06
ENSOARG00000009978|FBXO32	2969.92	2.61348	0.465627	5.61282	1.99059e-08	2.79632e-06
ENSOARG00000005665|PTK7	291.731	-1.45788	0.25992	-5.60898	2.03527e-08	2.8326e-06
ENSOARG00000000602|NPTX2	43.0937	-5.60678	1.0078	-5.5634	2.64573e-08	3.64844e-06
ENSOARG00000013543|MLLT11	166.68	-2.96356	0.534298	-5.54663	2.91224e-08	3.97319e-06
ENSOARG00000009321|MTMR7	107.433	-2.30138	0.415013	-5.54532	2.9341e-08	3.97319e-06
ENSOARG00000016809|NCAM1	292.556	-1.66045	0.299814	-5.53826	3.05496e-08	4.09992e-06
ENSOARG00000007500|TCEA3	18261.8	1.02375	0.184912	5.53644	3.08677e-08	4.10595e-06
ENSOARG00000010962|ADAMTS9	768.103	-2.24793	0.406382	-5.53157	3.1738e-08	4.18468e-06
ENSOARG00000012871|PNRC1	2990.1	1.34727	0.243897	5.52394	3.31486e-08	4.33266e-06
ENSOARG00000002003	66.2047	-3.05154	0.553033	-5.51782	3.43239e-08	4.44761e-06
ENSOARG00000000948|HSD17B12	927.772	-1.3109	0.237784	-5.513	3.52764e-08	4.53197e-06
ENSOARG00000020658|TXNIP	62747.5	1.41754	0.257943	5.49555	3.89486e-08	4.96132e-06
ENSOARG00000002044|PIMREG	38.8172	-5.24778	0.95545	-5.49247	3.96351e-08	5.00635e-06
ENSOARG00000004361|ANLN	102.947	-1.9552	0.356153	-5.48976	4.02474e-08	5.04132e-06
ENSOARG00000003308|ZNF667	1564.56	1.24141	0.227513	5.45644	4.85772e-08	6.03441e-06
ENSOARG00000002898	413.172	-1.69282	0.311057	-5.44214	5.26446e-08	6.45877e-06
ENSOARG00000017639|LDLR	472.14	-2.53453	0.465783	-5.44144	5.28527e-08	6.45877e-06
ENSOARG00000004123|KCNG2	245.201	-3.32169	0.611585	-5.43127	5.59531e-08	6.78251e-06
ENSOARG00000020023|MACF1	3849.75	-0.966473	0.178031	-5.42869	5.67692e-08	6.82638e-06
ENSOARG00000012666|JARID2	1239.64	-1.53227	0.282422	-5.42545	5.78079e-08	6.89612e-06
ENSOARG00000023986	230.466	-2.51416	0.46407	-5.41762	6.03966e-08	7.12375e-06
ENSOARG00000013617|PLXND1	1811.39	-1.26272	0.233111	-5.41683	6.06639e-08	7.12375e-06
ENSOARG00000018254|FRAS1	586.624	-1.71335	0.317498	-5.39643	6.798e-08	7.92099e-06
ENSOARG00000002985	51.3155	3.87514	0.71909	5.38895	7.08692e-08	8.19412e-06
ENSOARG00000019978	1163.66	1.15459	0.214482	5.38318	7.31817e-08	8.33329e-06
ENSOARG00000020126	84.1232	-3.35837	0.623848	-5.38331	7.31278e-08	8.33329e-06
ENSOARG00000009853|PPIF	705.396	-1.48896	0.277032	-5.37468	7.67204e-08	8.60585e-06
ENSOARG00000002158|VASH1	355.335	-1.65191	0.307331	-5.37503	7.65701e-08	8.60585e-06
ENSOARG00000016106|OTOA	12.0251	-7.61238	1.41673	-5.37321	7.7347e-08	8.61188e-06
ENSOARG00000017189|FBN2	294.817	-2.68565	0.500375	-5.36727	7.99378e-08	8.83489e-06
ENSOARG00000019040|MAPRE3	4925.88	1.06948	0.199726	5.35474	8.56777e-08	9.40015e-06
ENSOARG00000009604|NDC80	52.7803	-4.68994	0.877766	-5.34304	9.14017e-08	9.95549e-06
ENSOARG00000016370|BCO2	73.8839	2.4571	0.460694	5.33348	9.63479e-08	1.04187e-05
ENSOARG00000016480|LVRN	464.05	1.76683	0.333046	5.30508	1.12626e-07	1.2092e-05
ENSOARG00000015964	127.827	-2.17286	0.409754	-5.30285	1.1401e-07	1.21538e-05
ENSOARG00000015367|BNIP3	11933.5	1.28327	0.242348	5.29515	1.18916e-07	1.25826e-05
ENSOARG00000021199|SIPA1L1	479.214	-1.48064	0.279685	-5.29394	1.19706e-07	1.25826e-05
ENSOARG00000019237|PCK2	536.768	-1.99021	0.376145	-5.29108	1.21599e-07	1.26928e-05
ENSOARG00000021089|DLGAP5	37.167	-3.58733	0.679267	-5.28118	1.28358e-07	1.33058e-05
ENSOARG00000006394|LDHD	974.85	1.06804	0.202322	5.27892	1.29945e-07	1.33781e-05
ENSOARG00000013023|LSS	386.556	-2.44486	0.463387	-5.27607	1.31987e-07	1.34959e-05
ENSOARG00000005055|HBP1	4488.01	1.46507	0.277923	5.27148	1.35329e-07	1.37441e-05
ENSOARG00000002342|SH3RF2	1255.7	1.36149	0.258353	5.26986	1.36529e-07	1.37729e-05
ENSOARG00000008077	843.696	10.097	1.91699	5.26713	1.38576e-07	1.38862e-05
ENSOARG00000006729|TACC2	25656.1	1.15152	0.218685	5.26563	1.39706e-07	1.39068e-05
ENSOARG00000015988|FGD6	170.755	-1.51536	0.28791	-5.2633	1.41491e-07	1.39918e-05
ENSOARG00000006925|FAM78A	5745.7	-0.896242	0.170334	-5.26166	1.42759e-07	1.40249e-05
ENSOARG00000008835|TSPYL2	854.324	1.37274	0.261359	5.25233	1.50188e-07	1.46589e-05
ENSOARG00000001755	420.823	1.87283	0.358885	5.21848	1.80396e-07	1.74937e-05
ENSOARG00000000647	72.9468	-2.60141	0.499019	-5.21305	1.8576e-07	1.78985e-05
ENSOARG00000001102|KIF2C	55.2023	-3.21622	0.617734	-5.20647	1.92462e-07	1.84261e-05
ENSOARG00000000890	3421.17	-1.15388	0.221785	-5.20271	1.96407e-07	1.86848e-05
ENSOARG00000003701|MBNL1	15901.9	1.40069	0.27006	5.18661	2.14155e-07	2.02451e-05
ENSOARG00000002069|SLX4	609.132	-1.76352	0.340406	-5.18063	2.21134e-07	2.07741e-05
ENSOARG00000012051	729.767	-1.91195	0.369798	-5.17025	2.33775e-07	2.18253e-05
ENSOARG00000017736|RRBP1	1770.7	-1.07253	0.207544	-5.16771	2.36979e-07	2.19878e-05
ENSOARG00000015329|GALNT15	59.3481	3.64097	0.704998	5.16452	2.41059e-07	2.22292e-05
ENSOARG00000011824|SERPINH1	7496.97	-1.78648	0.346171	-5.16067	2.46071e-07	2.2553e-05
ENSOARG00000002959|FSCN1	2207.21	-1.21172	0.235172	-5.1525	2.57042e-07	2.34157e-05
ENSOARG00000002744	5614.85	1.50238	0.292937	5.12868	2.91778e-07	2.642e-05
ENSOARG00000013801|MYH14	6885.6	1.19492	0.233269	5.12248	3.01548e-07	2.71411e-05
ENSOARG00000007835	4845.61	1.13371	0.221381	5.12109	3.03778e-07	2.71791e-05
ENSOARG00000016046|RAB2A	12210.4	1.18414	0.231423	5.11677	3.10806e-07	2.76392e-05
ENSOARG00000007188|RAD23B	29959.7	1.30959	0.256023	5.11512	3.13535e-07	2.76392e-05
ENSOARG00000009879|HPDL	584.594	-2.90977	0.568916	-5.11458	3.14437e-07	2.76392e-05
ENSOARG00000025485	32.5626	-4.08196	0.798389	-5.11275	3.17505e-07	2.77466e-05
ENSOARG00000005351|PELI3	423.785	1.70097	0.332871	5.11	3.22153e-07	2.799e-05
ENSOARG00000013993|LRRCC1	1545.64	1.71174	0.335343	5.10446	3.3174e-07	2.86574e-05
ENSOARG00000012026|ABHD11	534.114	-2.01405	0.395994	-5.08607	3.65566e-07	3.1399e-05
ENSOARG00000009923|KLHL38	4594.67	1.49514	0.294254	5.08113	3.7519e-07	3.20425e-05
ENSOARG00000017477|CYP51A1	953.583	-2.35236	0.463126	-5.07931	3.78808e-07	3.21687e-05
ENSOARG00000007414	4268.77	-1.39878	0.275631	-5.07483	3.87847e-07	3.25684e-05
ENSOARG00000005787|WFS1	928.59	-2.02851	0.399691	-5.07519	3.87105e-07	3.25684e-05
ENSOARG00000008478|SQLE	294.312	-2.19448	0.433201	-5.06573	4.06836e-07	3.39731e-05
ENSOARG00000011054|FOXM1	43.8851	-5.15698	1.01982	-5.05674	4.26485e-07	3.54171e-05
ENSOARG00000007492|OXTR	47.2097	-2.79529	0.553384	-5.05128	4.38869e-07	3.62453e-05
ENSOARG00000005426|BLCAP	3637.18	0.814209	0.161238	5.04974	4.42421e-07	3.6339e-05
ENSOARG00000007502|NFKBIA	2453.59	1.22245	0.242662	5.03765	4.71294e-07	3.8292e-05
ENSOARG00000017068|TRAK2	517.885	-1.26584	0.251256	-5.03806	4.70268e-07	3.8292e-05
ENSOARG00000002397|ABCB8	723.897	-1.45531	0.289254	-5.03126	4.87268e-07	3.9377e-05
ENSOARG00000014923|B3GALNT1	2511.65	1.28681	0.256123	5.02418	5.05585e-07	4.06388e-05
ENSOARG00000009773|RAD23A	15024.2	0.891983	0.177679	5.02018	5.16221e-07	4.1273e-05
ENSOARG00000002965|TPPP3	3813.8	-1.6737	0.333535	-5.01807	5.21927e-07	4.15084e-05
ENSOARG00000008604|OSBP2	63.2756	-3.56001	0.711288	-5.00502	5.58561e-07	4.41881e-05
ENSOARG00000010462|CXCR4	229.624	-1.67315	0.335112	-4.99282	5.95046e-07	4.68279e-05
ENSOARG00000020242|SMAP2	296.61	-1.20675	0.241974	-4.9871	6.12929e-07	4.79841e-05
ENSOARG00000020710|NID2	3558.93	-1.2722	0.255217	-4.98476	6.20386e-07	4.83161e-05
ENSOARG00000010301|DEK	2294.64	1.21355	0.243534	4.9831	6.25752e-07	4.84829e-05
ENSOARG00000017739|CAPN6	4287.21	-1.5156	0.304245	-4.98152	6.30854e-07	4.84851e-05
ENSOARG00000008953|PLEKHM2	17404.7	0.850136	0.170672	4.9811	6.32232e-07	4.84851e-05
ENSOARG00000003882|YPEL3	4989.43	1.90902	0.383503	4.97784	6.42967e-07	4.90581e-05
ENSOARG00000011466|NEK2	35.9153	-4.14435	0.832759	-4.97665	6.46943e-07	4.91121e-05
ENSOARG00000012972|MYO10	1132.34	-1.48585	0.299027	-4.96895	6.73164e-07	5.08458e-05
ENSOARG00000019651|DDX20	1352.7	1.11518	0.224535	4.96661	6.81323e-07	5.12048e-05
ENSOARG00000019361	467.339	2.08476	0.420215	4.96118	7.00664e-07	5.23964e-05
ENSOARG00000017883	3631.72	1.38173	0.278763	4.95664	7.1721e-07	5.33682e-05
ENSOARG00000001001|SPAG5	132.947	-2.72118	0.549392	-4.95308	7.30488e-07	5.40885e-05
ENSOARG00000001881	111.267	-1.46032	0.295229	-4.94641	7.55933e-07	5.56982e-05
ENSOARG00000008409|CCDC82	457.957	1.40524	0.284546	4.93855	7.87039e-07	5.77072e-05
ENSOARG00000001142|ITPKB	830.206	-0.978684	0.198268	-4.93618	7.9668e-07	5.78497e-05
ENSOARG00000025729	485.188	-1.31353	0.266063	-4.93691	7.93714e-07	5.78497e-05
ENSOARG00000018434|NRP2	280.899	-1.5563	0.316133	-4.92293	8.52581e-07	6.16113e-05
ENSOARG00000008248|HSPG2	15798.1	-1.06725	0.21715	-4.91482	8.88622e-07	6.39085e-05
ENSOARG00000010190|TCF19	83.0936	-2.74111	0.558932	-4.9042	9.38071e-07	6.71435e-05
ENSOARG00000007183|BAG6	21237.3	0.737486	0.151396	4.87124	1.10899e-06	7.90009e-05
ENSOARG00000001081|MCOLN1	3177.56	1.04157	0.213905	4.8693	1.11996e-06	7.94062e-05
ENSOARG00000001878	728.883	1.79909	0.369672	4.86672	1.13463e-06	8.00688e-05
ENSOARG00000009930|PSPH	1013.16	-1.35378	0.278286	-4.86471	1.14622e-06	8.05087e-05
ENSOARG00000001806|THEM6	138.176	-1.49293	0.307009	-4.86281	1.15728e-06	8.09076e-05
ENSOARG00000004390|RHEB	3446.11	1.07748	0.221751	4.85898	1.17991e-06	8.21073e-05
ENSOARG00000010944	962.664	-3.82769	0.787916	-4.85799	1.18583e-06	8.2139e-05
ENSOARG00000020088|HEYL	687.51	-1.69851	0.349827	-4.85528	1.20214e-06	8.28871e-05
ENSOARG00000019307	3622.85	1.28585	0.265318	4.84646	1.25684e-06	8.62631e-05
ENSOARG00000003303|STX12	1152.56	1.1222	0.231745	4.84241	1.28276e-06	8.76418e-05
ENSOARG00000005707|C11orf58	3977.54	1.21986	0.252205	4.83679	1.31953e-06	8.97458e-05
ENSOARG00000008789|PC	1330.31	-1.06205	0.220162	-4.82396	1.40738e-06	9.52895e-05
ENSOARG00000009851|CDCA2	32.5763	-6.61013	1.37453	-4.80901	1.51682e-06	0.000102239
ENSOARG00000015642|CRTAP	453.682	-1.488	0.309563	-4.80676	1.53396e-06	0.000102933
ENSOARG00000003849|RCOR2	281.609	-2.39842	0.499223	-4.80431	1.55289e-06	0.000103244
ENSOARG00000015394|P4HA2	827.414	-1.44853	0.301558	-4.80349	1.5592e-06	0.000103244
ENSOARG00000009505|UBE4A	8344.7	1.00127	0.208384	4.80491	1.54821e-06	0.000103244
ENSOARG00000000866|SLC35E3	213.002	-1.47486	0.307638	-4.79414	1.63376e-06	0.000107466
ENSOARG00000012960|DCP1B	2024.92	1.0497	0.218973	4.79371	1.63726e-06	0.000107466
ENSOARG00000010519|OLFML2B	1143.72	-1.43634	0.300194	-4.78469	1.71251e-06	0.000111916
ENSOARG00000019979|RHBDL2	23.3929	-3.83927	0.804111	-4.77456	1.801e-06	0.000116684
ENSOARG00000002416|PDRG1	697.033	1.49618	0.313363	4.77458	1.80087e-06	0.000116684
ENSOARG00000020045	168.488	-1.60904	0.337112	-4.77302	1.81488e-06	0.000116942
ENSOARG00000005592|HSPB3	1795.92	-1.27404	0.266962	-4.77239	1.82053e-06	0.000116942
ENSOARG00000014042|MYO1B	1301.82	-1.13029	0.237467	-4.75976	1.93819e-06	0.00012397
ENSOARG00000001568	399.941	1.87153	0.393718	4.75348	1.99947e-06	0.000127348
ENSOARG00000015730	242.984	-1.70158	0.358306	-4.74896	2.04469e-06	0.000129678
ENSOARG00000002565|MKNK1	836.681	-0.827437	0.174364	-4.74547	2.08027e-06	0.00013138
ENSOARG00000011442|OFD1	628.102	1.064	0.224402	4.74149	2.12148e-06	0.000133423
ENSOARG00000019052|AURKB	78.6774	-3.47242	0.733029	-4.73708	2.16815e-06	0.00013579
ENSOARG00000019436|ABHD4	2204.59	1.74356	0.368704	4.7289	2.25742e-06	0.000140794
ENSOARG00000018563|NDUFS1	26266.7	-1.0712	0.226922	-4.72056	2.352e-06	0.000146087
ENSOARG00000000978|ACAA1	1255.12	-1.18121	0.250501	-4.71539	2.41243e-06	0.000149223
ENSOARG00000008682|HMGCS1	2585.62	-0.959294	0.203596	-4.71176	2.45585e-06	0.000151286
ENSOARG00000016744|NOS2	109.246	-3.24482	0.689492	-4.7061	2.52497e-06	0.000154296
ENSOARG00000014630|MKNK2	7173.35	1.0959	0.232869	4.70608	2.52523e-06	0.000154296
ENSOARG00000011345	402.632	-1.69329	0.359919	-4.70466	2.54293e-06	0.000154748
ENSOARG00000007655|MSS51	2524.52	2.33938	0.497368	4.70351	2.55724e-06	0.000154991
ENSOARG00000017989	5802.36	0.994181	0.211839	4.6931	2.69102e-06	0.000162445
ENSOARG00000013590|LIMCH1	6771.6	-0.950033	0.202488	-4.69181	2.708e-06	0.000162816
ENSOARG00000018757|GLUL	15300.1	1.16246	0.24782	4.69076	2.72197e-06	0.000163003
ENSOARG00000018814|PSMF1	4812.46	0.857951	0.182952	4.68949	2.73881e-06	0.000163362
ENSOARG00000010890	280.045	-2.31985	0.494889	-4.68761	2.76413e-06	0.00016422
ENSOARG00000010182|TAPT1	4435.05	0.920311	0.196483	4.68391	2.81448e-06	0.000166553
ENSOARG00000004490|STRIP2	1678.54	1.25702	0.26858	4.68024	2.86538e-06	0.000168855
ENSOARG00000014237|CCDC197	135.149	2.24248	0.479215	4.67949	2.87584e-06	0.000168855
ENSOARG00000003012|PLEKHG1	183.817	-1.39453	0.298639	-4.66963	3.01745e-06	0.000176426
ENSOARG00000010126|LOXL2	1178.63	-1.79395	0.384234	-4.66889	3.02827e-06	0.000176426
ENSOARG00000006033|GASK1B	881.579	-1.4419	0.308946	-4.66715	3.05409e-06	0.00017666
ENSOARG00000003056|PMVK	156.287	-1.34815	0.28901	-4.66471	3.09045e-06	0.00017666
ENSOARG00000008505|HCN1	82.0213	-3.12402	0.669617	-4.66539	3.08036e-06	0.00017666
ENSOARG00000017584|GSTA1	1872.22	1.49903	0.321226	4.66661	3.06207e-06	0.00017666
ENSOARG00000012341	657.769	-1.35812	0.29115	-4.66467	3.09105e-06	0.00017666
ENSOARG00000000848|ARHGEF15	785.737	-1.11005	0.238047	-4.66314	3.11418e-06	0.000177308
ENSOARG00000008286|PTGES3	3540.73	1.13936	0.244564	4.65874	3.18158e-06	0.000180462
ENSOARG00000006370|ASF1B	462.767	-3.85077	0.827238	-4.65497	3.24028e-06	0.0001831
ENSOARG00000003676	601.441	-1.23158	0.264765	-4.65159	3.29378e-06	0.000185426
ENSOARG00000016052|AOX1	1884.76	1.49576	0.321616	4.65077	3.30704e-06	0.000185478
ENSOARG00000006946|PALM2AKAP2	1031.22	-1.20184	0.258558	-4.64825	3.3477e-06	0.00018706
ENSOARG00000017349	78.7343	-3.17867	0.683994	-4.64721	3.3645e-06	0.000187303
ENSOARG00000007924|PDLIM3	108955	1.3259	0.285742	4.64021	3.48062e-06	0.000193052
ENSOARG00000014747	179.735	-1.51386	0.326317	-4.63923	3.49708e-06	0.000193252
ENSOARG00000011946|FBXL4	3176.07	1.5548	0.335347	4.63639	3.54554e-06	0.000195213
ENSOARG00000016079	3297.67	1.19374	0.257641	4.63336	3.59778e-06	0.000197366
ENSOARG00000004915|TM4SF18	127.948	-2.1267	0.459407	-4.62923	3.67029e-06	0.000200611
ENSOARG00000004403|ARID5B	2469.45	2.22584	0.481219	4.62542	3.73844e-06	0.000203596
ENSOARG00000005082|NOA1	307.389	-1.26961	0.274666	-4.62239	3.7934e-06	0.000205098
ENSOARG00000007929|GPX3	2683.88	1.38658	0.300018	4.62165	3.80696e-06	0.000205098
ENSOARG00000010476|PSMD11	10619.1	0.824749	0.178401	4.62301	3.7822e-06	0.000205098
ENSOARG00000007762	3904.55	-1.00378	0.21726	-4.62021	3.83359e-06	0.000205795
ENSOARG00000000170|ATP5MC3	16236.1	-1.02401	0.221824	-4.61634	3.90563e-06	0.000208916
ENSOARG00000005061|TXNL1	3344.83	1.24089	0.268903	4.61464	3.93778e-06	0.000209889
ENSOARG00000000676|PAQR4	135.284	-2.16225	0.468956	-4.61079	4.0115e-06	0.000213063
ENSOARG00000016916|NPM3	92.8883	-2.61203	0.567688	-4.60116	4.20138e-06	0.000222362
ENSOARG00000002703|VEPH1	13.9819	6.99347	1.52088	4.59832	4.2592e-06	0.000224632
ENSOARG00000005414	11.3129	6.64761	1.44672	4.59496	4.32841e-06	0.000227484
ENSOARG00000010061|PATZ1	812.943	1.00234	0.218197	4.59373	4.35387e-06	0.000228024
ENSOARG00000006569|SENP6	3308.28	1.42876	0.311196	4.59119	4.40726e-06	0.000229224
ENSOARG00000019948|ETAA1	1898.18	1.07766	0.234706	4.59152	4.40028e-06	0.000229224
ENSOARG00000011479|CRTAC1	408.306	-2.44831	0.533348	-4.59046	4.42277e-06	0.000229237
ENSOARG00000019213|SYPL2	24137.5	-1.2317	0.268482	-4.58764	4.48295e-06	0.000231557
ENSOARG00000010405|BMP1	1882.78	-1.67419	0.365089	-4.5857	4.5247e-06	0.000232914
ENSOARG00000019868|MANEAL	236.978	1.68374	0.367252	4.58469	4.54661e-06	0.000233243
ENSOARG00000011769|PYROXD2	640.205	-2.46259	0.538063	-4.57677	4.7222e-06	0.00024097
ENSOARG00000020878|MNS1	260.438	1.75103	0.382618	4.57645	4.72931e-06	0.00024097
ENSOARG00000003386	35944.5	0.751181	0.164448	4.5679	4.92647e-06	0.000249326
ENSOARG00000001588	274.992	1.60156	0.350593	4.56814	4.92068e-06	0.000249326
ENSOARG00000018913|RNF128	759.76	1.47871	0.323969	4.56436	5.01031e-06	0.000252718
ENSOARG00000014922|PNOC	1683.14	1.0338	0.22688	4.55657	5.1995e-06	0.000261384
ENSOARG00000009610|BCL6B	451.229	-1.07685	0.236835	-4.54685	5.44556e-06	0.000272841
ENSOARG00000007472|CASP3	360.244	-1.22684	0.269946	-4.54478	5.49938e-06	0.000274622
ENSOARG00000015860	1699.68	1.24687	0.274441	4.54332	5.53756e-06	0.000275613
ENSOARG00000000728|RAB12	14190.8	0.933424	0.205666	4.53854	5.66438e-06	0.000280995
ENSOARG00000020736|ECT2	49.3144	-2.30092	0.507426	-4.5345	5.77394e-06	0.000285487
ENSOARG00000019542|CLSPN	52.0487	-3.09404	0.68262	-4.53259	5.82652e-06	0.000287143
ENSOARG00000005652|CDCA3	51.0955	-2.69079	0.594162	-4.52872	5.9341e-06	0.000291489
ENSOARG00000007223|TRIM7	3905.79	-1.05508	0.23305	-4.52729	5.97462e-06	0.000291573
ENSOARG00000012721|TRPM4	542.401	-1.1607	0.256353	-4.52776	5.96122e-06	0.000291573
ENSOARG00000018163|RGMB	1833.85	-1.02573	0.226833	-4.52198	6.12641e-06	0.000298013
ENSOARG00000012314	78.6306	-1.93546	0.428117	-4.52086	6.1589e-06	0.000298627
ENSOARG00000000852|OARD1	826.506	0.764981	0.169371	4.51659	6.28437e-06	0.000303731
ENSOARG00000021045|GATM	1258.33	-2.41357	0.53493	-4.51194	6.42378e-06	0.000308907
ENSOARG00000017853|AKTIP	5358.71	0.960567	0.212908	4.51165	6.43257e-06	0.000308907
ENSOARG00000008298|PARVA	787.52	-0.819944	0.181822	-4.50959	6.49522e-06	0.000310923
ENSOARG00000011132|RTN4IP1	1168.4	-1.12391	0.249513	-4.5044	6.65608e-06	0.000317611
ENSOARG00000016101|WRAP73	3391.12	0.925649	0.205625	4.50163	6.74351e-06	0.000319893
ENSOARG00000011606	3942.35	-1.05881	0.235212	-4.50153	6.74646e-06	0.000319893
ENSOARG00000002330|GPT	2202.77	-1.00897	0.224486	-4.49456	6.97128e-06	0.000326723
ENSOARG00000015021	1106.4	1.06827	0.237636	4.49542	6.94314e-06	0.000326723
ENSOARG00000014144|CMBL	9054.69	1.50157	0.334099	4.49438	6.97745e-06	0.000326723
ENSOARG00000002475|PEG10	163.387	-1.55428	0.345725	-4.49571	6.93376e-06	0.000326723
ENSOARG00000008903	211.797	-1.47229	0.328221	-4.48565	7.26903e-06	0.000339319
ENSOARG00000013715|E2F5	248.003	1.52237	0.340015	4.47736	7.55735e-06	0.000351686
ENSOARG00000002683|SQSTM1	20974.5	0.943382	0.211009	4.47081	7.79252e-06	0.000359292
ENSOARG00000000286|GOLGA4	25511.1	1.18828	0.265775	4.47102	7.78466e-06	0.000359292
ENSOARG00000012255|TET3	91.4882	-1.79338	0.401048	-4.47173	7.75892e-06	0.000359292
ENSOARG00000018326|CSDC2	58.5416	-2.9966	0.67055	-4.46887	7.86352e-06	0.000361457
ENSOARG00000016748	610.467	-1.45216	0.325644	-4.45933	8.22164e-06	0.000376766
ENSOARG00000015247|CCDC59	884.308	0.959037	0.215151	4.45751	8.29181e-06	0.000378827
ENSOARG00000006444	1020.95	-1.88331	0.422945	-4.45284	8.47427e-06	0.00038599
ENSOARG00000012776|APLNR	121.517	-1.32781	0.298508	-4.44816	8.66092e-06	0.0003933
ENSOARG00000018784	26.3206	-3.00963	0.677159	-4.4445	8.80962e-06	0.000398752
ENSOARG00000019786|POPDC2	1704.08	-1.31764	0.296505	-4.44391	8.83405e-06	0.000398752
ENSOARG00000005658|PPARGC1B	1141.87	-1.11092	0.25027	-4.43888	9.04287e-06	0.000406956
ENSOARG00000013262	1844.44	1.3425	0.302764	4.43414	9.24422e-06	0.000414776
ENSOARG00000005282|ORC1	35.2721	-2.94808	0.665175	-4.43203	9.33495e-06	0.0004176
ENSOARG00000005305	4136.59	0.847841	0.191396	4.42977	9.43316e-06	0.000419641
ENSOARG00000005725|RPA3	1804.83	1.02322	0.23099	4.4297	9.43642e-06	0.000419641
ENSOARG00000018587	2366.69	-0.832432	0.187997	-4.4279	9.51529e-06	0.000421901
ENSOARG00000009233|CEACAM16	168.123	-1.9519	0.441905	-4.41701	1.00075e-05	0.000442418
ENSOARG00000020903|CCPG1	3458.47	1.57707	0.357203	4.41506	1.00982e-05	0.000445122
ENSOARG00000002835|IPO5	15940.3	0.630817	0.142934	4.41335	1.01782e-05	0.000447334
ENSOARG00000009566|CDH13	7282.23	-0.916376	0.207955	-4.4066	1.05004e-05	0.000460148
ENSOARG00000003133|EML6	166.853	-2.72852	0.620151	-4.39976	1.08371e-05	0.000472308
ENSOARG00000004570	1304.58	1.21781	0.276796	4.39969	1.08407e-05	0.000472308
ENSOARG00000020163|CASQ2	3914.44	-3.33174	0.757832	-4.39641	1.10057e-05	0.000478112
ENSOARG00000017661	11.9869	6.77029	1.54056	4.39468	1.10936e-05	0.000479161
ENSOARG00000020761|TNIK	1460.4	-1.18392	0.26937	-4.39515	1.10697e-05	0.000479161
ENSOARG00000016541|CLK1	4065.28	0.975378	0.222262	4.38841	1.1418e-05	0.000491759
ENSOARG00000003492|CALM1	15204.1	1.29105	0.294245	4.38766	1.14575e-05	0.000492052
ENSOARG00000009664|HYAL1	919.038	-1.17529	0.26793	-4.38658	1.15149e-05	0.000493106
ENSOARG00000011858|METTL11B	2298.79	-1.62242	0.370153	-4.38312	1.16994e-05	0.000499583
ENSOARG00000001154|EML1	3549.42	-0.912813	0.208389	-4.38033	1.18498e-05	0.000504574
ENSOARG00000001518|ACCS	188.659	-1.4404	0.329143	-4.37621	1.20761e-05	0.000512756
ENSOARG00000021194|ADAM20	64.7666	2.22324	0.508114	4.37547	1.21168e-05	0.000513037
ENSOARG00000013620|ADGRL2	1776.52	-0.975619	0.223075	-4.37349	1.22275e-05	0.000516268
ENSOARG00000009936	1890.6	1.0156	0.232301	4.3719	1.23167e-05	0.000518579
ENSOARG00000020853|CDKN1B	3172.49	1.06065	0.243356	4.35843	1.31001e-05	0.00055002
ENSOARG00000026557	13.4802	-5.56763	1.27859	-4.35449	1.33376e-05	0.000558431
ENSOARG00000016431|TPRG1L	4001.13	0.874153	0.200905	4.35108	1.35469e-05	0.00056562
ENSOARG00000014979|GTF2B	982.667	0.969187	0.223114	4.3439	1.39974e-05	0.000582811
ENSOARG00000013220|RABGAP1L	896.749	1.11871	0.258035	4.33549	1.45435e-05	0.000603877
ENSOARG00000017481	1217.05	-0.817324	0.188685	-4.33169	1.47971e-05	0.000612713
ENSOARG00000001159|MMP15	860.833	-1.29545	0.299231	-4.32925	1.49616e-05	0.000617825
ENSOARG00000017829|ACLY	969.143	-1.12936	0.260938	-4.32809	1.50411e-05	0.000619406
ENSOARG00000018411|CALML4	262.824	-1.60305	0.370468	-4.32709	1.51093e-05	0.000620511
ENSOARG00000003342|NFATC3	12245.1	0.988206	0.228516	4.32445	1.52914e-05	0.000626282
ENSOARG00000006121|N4BP3	145.444	-1.66467	0.385021	-4.32357	1.53524e-05	0.000627071
ENSOARG00000007558|GAS2	352.204	1.34112	0.31036	4.32119	1.55193e-05	0.000631662
ENSOARG00000020164|HSPBAP1	353.933	0.870774	0.20156	4.32017	1.55909e-05	0.000631662
ENSOARG00000016027|USP25	15750.5	1.12608	0.260638	4.32048	1.5569e-05	0.000631662
ENSOARG00000009733|RELL1	599.257	1.36466	0.316011	4.3184	1.57164e-05	0.000635034
ENSOARG00000012917|RECQL4	161.164	-1.91171	0.443102	-4.31438	1.60052e-05	0.000644972
ENSOARG00000010629|POLE	49.2041	-3.25434	0.754644	-4.31242	1.61477e-05	0.000648972
ENSOARG00000005608	524.944	1.15763	0.268607	4.30974	1.63449e-05	0.000653406
ENSOARG00000017435|RRP8	230.761	-1.14074	0.264656	-4.31026	1.63059e-05	0.000653406
ENSOARG00000010065|LASP1	4051.77	-0.906652	0.210471	-4.30773	1.64937e-05	0.000657603
ENSOARG00000020639|IMMT	10312.2	-1.09042	0.25338	-4.3035	1.68121e-05	0.000668524
ENSOARG00000007960	554.008	1.36856	0.318064	4.30278	1.68666e-05	0.000668923
ENSOARG00000017852|BRICD5	44.6219	-2.39738	0.5589	-4.28946	1.79108e-05	0.000708468
ENSOARG00000019982	52.0989	-1.99354	0.465014	-4.28706	1.81052e-05	0.000714277
ENSOARG00000009781|SMCHD1	3020.4	1.25756	0.293545	4.28405	1.83524e-05	0.000721312
ENSOARG00000016694	299.9	-2.83794	0.662495	-4.28372	1.83795e-05	0.000721312
ENSOARG00000007617	118557	0.994333	0.232469	4.27727	1.89197e-05	0.000740578
ENSOARG00000013921|UBE2B	14209.7	1.46712	0.343207	4.27474	1.9136e-05	0.000747099
ENSOARG00000011993|ADAMTS12	220.012	-2.58288	0.604479	-4.27289	1.92952e-05	0.000751364
ENSOARG00000005093|ARHGEF2	2031.57	-1.00579	0.235454	-4.27172	1.93968e-05	0.00075337
ENSOARG00000019799|MAPK12	6592.27	1.08927	0.255239	4.26765	1.97544e-05	0.000765278
ENSOARG00000009527	313.985	-1.05806	0.248008	-4.26622	1.98811e-05	0.00076821
ENSOARG00000007367|STOX2	90.4052	-1.74507	0.409206	-4.26453	2.00325e-05	0.000772072
ENSOARG00000004717|INCA1	650.704	1.33669	0.313564	4.26291	2.0178e-05	0.000775693
ENSOARG00000011692|LOXL4	165.637	-1.83541	0.4309	-4.25949	2.04893e-05	0.000785651
ENSOARG00000001442|EVL	1824.11	-1.10117	0.258602	-4.25818	2.06102e-05	0.00078815
ENSOARG00000014350|ZNHIT6	740.952	1.08044	0.253764	4.25764	2.06594e-05	0.00078815
ENSOARG00000009418|CS	26676	-0.73483	0.172697	-4.25502	2.09035e-05	0.00079373
ENSOARG00000016301|PMS1	1201.64	1.35957	0.319527	4.25493	2.09113e-05	0.00079373
ENSOARG00000006661|CDH23	486.33	-0.876528	0.206035	-4.25426	2.09741e-05	0.000794112
ENSOARG00000016258	1298.65	-1.03511	0.243346	-4.25364	2.10324e-05	0.000794316
ENSOARG00000015604|SATB1	5908.08	1.17184	0.275863	4.2479	2.15785e-05	0.000808846
ENSOARG00000013139|GART	922.989	-0.866667	0.204004	-4.24829	2.15404e-05	0.000808846
ENSOARG00000000143	16.7773	7.2511	1.70661	4.24883	2.1489e-05	0.000808846
ENSOARG00000019208|C1QTNF6	381.017	-2.13283	0.50235	-4.24571	2.17898e-05	0.000814731
ENSOARG00000006205|SEPTIN9	1537.44	-1.19161	0.280776	-4.24399	2.19578e-05	0.000817427
ENSOARG00000003985|ROGDI	1454.24	-0.840604	0.198075	-4.24386	2.19706e-05	0.000817427
ENSOARG00000001645	18.6077	7.18926	1.69589	4.23923	2.24289e-05	0.000830366
ENSOARG00000010958|SLC25A25	2523.11	1.20742	0.284807	4.23944	2.24075e-05	0.000830366
ENSOARG00000012100|SLC46A3	1198.3	1.72938	0.408148	4.23714	2.26387e-05	0.000836074
ENSOARG00000003753|PSME4	7018.69	0.71767	0.169469	4.23482	2.28736e-05	0.000842681
ENSOARG00000008583|CACNA1A	99.8686	-1.64569	0.388857	-4.23212	2.31504e-05	0.00085079
ENSOARG00000007964|GPD2	4205.85	1.1511	0.272473	4.22466	2.39306e-05	0.000875186
ENSOARG00000001849|CDH5	5685.5	-0.923224	0.218523	-4.22484	2.39108e-05	0.000875186
ENSOARG00000008398|FAT1	918.956	-1.15226	0.272866	-4.22279	2.41297e-05	0.000880323
ENSOARG00000008215|LAMP1	11273.7	0.631942	0.149775	4.21928	2.4508e-05	0.000891034
ENSOARG00000026943	163.413	1.1466	0.271773	4.21897	2.45418e-05	0.000891034
ENSOARG00000020902|MINDY1	2334.5	1.07743	0.255554	4.21605	2.48613e-05	0.000900459
ENSOARG00000010982|PHF23	1426.15	0.733782	0.17417	4.21302	2.51974e-05	0.000910438
ENSOARG00000013082|PFKFB3	1713.67	1.5055	0.357703	4.20881	2.56717e-05	0.000925351
ENSOARG00000016587|ESPL1	138.355	-2.39198	0.568678	-4.20622	2.59683e-05	0.000932669
ENSOARG00000019133	176.846	-2.11451	0.502831	-4.20521	2.60836e-05	0.000932669
ENSOARG00000018724	5790.57	0.79289	0.188519	4.20589	2.60062e-05	0.000932669
ENSOARG00000020935|SEMA6C	18854.7	-0.979359	0.23291	-4.20487	2.61229e-05	0.000932669
ENSOARG00000009316	6608.39	0.931639	0.221615	4.20386	2.624e-05	0.000934628
ENSOARG00000003240|RPA2	2407.13	0.955288	0.227397	4.20097	2.65774e-05	0.000943144
ENSOARG00000021170|ARG2	207.878	-1.94176	0.462244	-4.20074	2.66046e-05	0.000943144
ENSOARG00000012978|RNF145	2357.01	1.68892	0.402449	4.19662	2.70926e-05	0.000958187
ENSOARG00000017897|PFKFB4	8876.06	1.44532	0.344834	4.19135	2.77296e-05	0.000978414
ENSOARG00000005967|EBF4	102.891	-1.27914	0.305426	-4.18804	2.81377e-05	0.000990486
ENSOARG00000005018|TCF4	499.498	-1.24804	0.298234	-4.18477	2.85453e-05	0.00100249
ENSOARG00000005209|SDC4	684.515	1.85604	0.444121	4.17914	2.92611e-05	0.00102519
ENSOARG00000003601|NQO1	1167.06	-1.12929	0.270253	-4.17862	2.93282e-05	0.00102519
ENSOARG00000009636|BLZF1	3144.73	0.95364	0.228274	4.1776	2.94598e-05	0.0010274
ENSOARG00000016237|PDE4A	2313.39	1.74273	0.417252	4.17669	2.95784e-05	0.00102915
ENSOARG00000015048|CYC1	41647.4	-0.825219	0.197782	-4.17237	3.01445e-05	0.00104643
ENSOARG00000012549|HPD	46.0696	-4.14404	0.99359	-4.17077	3.03568e-05	0.00105137
ENSOARG00000002463|LXN	87.5538	-1.63597	0.392324	-4.16996	3.04652e-05	0.0010527
ENSOARG00000008109	7067.45	1.02449	0.245722	4.16931	3.05529e-05	0.00105331
ENSOARG00000009829	74.2837	-1.53609	0.368475	-4.16878	3.06238e-05	0.00105333
ENSOARG00000005810|PRCP	462.278	-1.29655	0.311217	-4.16605	3.09916e-05	0.00106113
ENSOARG00000002402	1204.53	1.46752	0.352221	4.16649	3.09332e-05	0.00106113
ENSOARG00000020512|RFC4	752.914	0.964374	0.23155	4.16486	3.11542e-05	0.00106427
ENSOARG00000015679	295.494	1.14644	0.275351	4.16355	3.13342e-05	0.00106799
ENSOARG00000009522|ABCC1	2174.15	0.919967	0.22107	4.16143	3.16259e-05	0.00107549
ENSOARG00000014855|FIS1	6136.41	0.890745	0.214213	4.15823	3.20726e-05	0.00108822
ENSOARG00000017296|NUAK1	877.011	1.20119	0.289084	4.15516	3.25064e-05	0.00110046
ENSOARG00000006298|SEC14L1	5851.98	-1.52188	0.366575	-4.15163	3.30118e-05	0.00111506
ENSOARG00000003391|PCGF6	105.194	1.21363	0.292616	4.1475	3.36122e-05	0.00113279
ENSOARG00000015424|C1QTNF5	90.8842	-1.52253	0.367345	-4.14467	3.40296e-05	0.00114429
ENSOARG00000013043|TTYH2	175.604	-1.51404	0.365669	-4.14047	3.46588e-05	0.00116285
ENSOARG00000011154	810.693	1.06013	0.256116	4.13926	3.48433e-05	0.00116644
ENSOARG00000011297|ST6GALNAC4	655.075	-1.49811	0.362041	-4.13796	3.50406e-05	0.00117043
ENSOARG00000005014|ABLIM3	1062.99	-0.967275	0.233889	-4.13561	3.54007e-05	0.00117723
ENSOARG00000011735|RUFY3	1396	0.99602	0.240814	4.13605	3.53341e-05	0.00117723
ENSOARG00000010995	45226.6	0.637014	0.154133	4.1329	3.58218e-05	0.00118599
ENSOARG00000006723|TXNDC11	6236.62	0.841973	0.203724	4.13291	3.58196e-05	0.00118599
ENSOARG00000003098|ACD	755.025	0.807551	0.195431	4.13216	3.59371e-05	0.00118719
ENSOARG00000009029|SYT12	39.6577	-2.55428	0.619309	-4.12441	3.7169e-05	0.00122519
ENSOARG00000020836|CCNB2	57.1674	-2.40569	0.58342	-4.12343	3.73278e-05	0.00122773
ENSOARG00000008261	1052.74	1.073	0.260269	4.12265	3.74541e-05	0.0012292
ENSOARG00000013802|SKP1	5985.5	0.902685	0.219047	4.12097	3.77281e-05	0.00123281
ENSOARG00000010008|SDHC	11844.9	-0.794742	0.192834	-4.12137	3.7662e-05	0.00123281
ENSOARG00000008650|FBP1	68.6873	3.1779	0.771394	4.11968	3.79397e-05	0.00123548
ENSOARG00000003683	3714.25	-0.709006	0.172111	-4.11947	3.79744e-05	0.00123548
ENSOARG00000014674|SCD	3101.57	-1.75812	0.426853	-4.11879	3.80862e-05	0.00123644
ENSOARG00000021131|MNAT1	1453.74	1.08852	0.264323	4.11813	3.81959e-05	0.00123733
ENSOARG00000020455	2384.79	1.03013	0.250213	4.11702	3.83799e-05	0.00124062
ENSOARG00000013430|SGCG	5021.2	-0.996559	0.242208	-4.11447	3.88073e-05	0.00125174
ENSOARG00000005417	19.0391	-6.18703	1.50453	-4.11228	3.91772e-05	0.00125657
ENSOARG00000014559|LAMB2	33277.7	-0.928435	0.225743	-4.1128	3.90888e-05	0.00125657
ENSOARG00000003433|PSMC1	13318.1	0.758678	0.184499	4.1121	3.92077e-05	0.00125657
ENSOARG00000005365|FHOD3	2833.28	-1.25429	0.305203	-4.1097	3.96177e-05	0.00126701
ENSOARG00000014718|COL6A6	574.759	-2.02817	0.493686	-4.10821	3.98741e-05	0.0012698
ENSOARG00000004780|KIF15	42.4398	-3.443	0.838048	-4.10836	3.9848e-05	0.0012698
ENSOARG00000007138|CD302	1810.74	1.86157	0.453221	4.10743	4.0009e-05	0.00127141
ENSOARG00000012310|GIPC3	47.4983	-2.1066	0.513048	-4.10606	4.02466e-05	0.00127626
ENSOARG00000010868	744.149	1.24327	0.302895	4.10463	4.04966e-05	0.00128148
ENSOARG00000018368	8.33623	-6.90176	1.68373	-4.09909	4.14781e-05	0.00130978
ENSOARG00000006613	242.241	5.00289	1.22274	4.09154	4.28524e-05	0.00135034
ENSOARG00000010352|CCND2	238.67	-1.58204	0.38685	-4.08954	4.32236e-05	0.00135635
ENSOARG00000015819|LETM1	8771.72	-0.963753	0.235641	-4.08992	4.31521e-05	0.00135635
ENSOARG00000012358|PDZD2	888.566	-1.05522	0.258454	-4.0828	4.44964e-05	0.00139339
ENSOARG00000019046	327.872	1.07403	0.263159	4.08129	4.47874e-05	0.00139958
ENSOARG00000012181|TLK2	1688.77	0.840057	0.206132	4.07533	4.59501e-05	0.00143294
ENSOARG00000006692|CLK4	1928.34	0.909058	0.223098	4.07471	4.60719e-05	0.00143376
ENSOARG00000017093|SPRY1	1305.16	0.811575	0.199273	4.07268	4.64744e-05	0.0014433
ENSOARG00000013008|FAM189A2	2906.44	0.963913	0.236824	4.07017	4.69786e-05	0.00145595
ENSOARG00000018064|SH2B3	276.292	-1.0009	0.246077	-4.06741	4.75389e-05	0.00147028
ENSOARG00000019568|AGO4	1667.07	1.2786	0.314432	4.06637	4.77511e-05	0.00147381
ENSOARG00000017531|PTBP2	412.377	0.844559	0.208145	4.05756	4.95883e-05	0.0015262
ENSOARG00000001573|MYLK2	67338.7	1.2728	0.313737	4.0569	4.97274e-05	0.0015262
ENSOARG00000018408|NPLOC4	4544.16	0.733503	0.180809	4.05678	4.9753e-05	0.0015262
ENSOARG00000008762	66.2618	-2.81001	0.692802	-4.05601	4.99189e-05	0.00152817
ENSOARG00000020662|DCUN1D1	5091.09	1.07409	0.264865	4.05525	5.008e-05	0.00152999
ENSOARG00000013296|NDUFV1	25856.7	-0.840204	0.207228	-4.0545	5.02421e-05	0.00153142
ENSOARG00000014473|SOX8	140.941	-1.5098	0.372415	-4.05409	5.03306e-05	0.00153142
ENSOARG00000020336|CHP1	2527.99	-1.22679	0.302678	-4.05312	5.05383e-05	0.00153463
ENSOARG00000021072|THEM4	426.845	1.28529	0.317221	4.0517	5.0846e-05	0.00154086
ENSOARG00000008990|GKAP1	3999.74	1.58965	0.39255	4.04956	5.13144e-05	0.00155192
ENSOARG00000008042|RIOK3	3116.53	0.882034	0.21792	4.04752	5.17638e-05	0.00155924
ENSOARG00000006415	551.601	1.0629	0.262591	4.04774	5.17143e-05	0.00155924
ENSOARG00000008369|CD40	64.5807	-1.85863	0.459819	-4.04209	5.29762e-05	0.00159257
ENSOARG00000009503|TSG101	5897.97	0.853703	0.211514	4.03615	5.43348e-05	0.00163015
ENSOARG00000008083|DYNLRB2	61.8682	2.80647	0.695508	4.03514	5.45703e-05	0.00163396
ENSOARG00000017096|KLHL22	1361.55	0.937705	0.232661	4.03035	5.56947e-05	0.00166431
ENSOARG00000015347|KPNA2	966.627	-0.871631	0.2165	-4.02602	5.67298e-05	0.00169188
ENSOARG00000001610	1469.46	0.769773	0.191327	4.02334	5.73778e-05	0.00170781
ENSOARG00000013861|MPDZ	2233.06	-0.976617	0.242863	-4.02127	5.78848e-05	0.0017195
ENSOARG00000003224|SMPDL3B	52.0482	-4.42149	1.09988	-4.01997	5.82057e-05	0.00172562
ENSOARG00000018148|KIAA2013	4444.99	0.880741	0.219183	4.0183	5.86194e-05	0.00173446
ENSOARG00000001051|REPS1	3638.63	1.02302	0.254785	4.01523	5.93877e-05	0.00175374
ENSOARG00000020445|KCMF1	10013.8	1.0114	0.252289	4.0089	6.1001e-05	0.00179083
ENSOARG00000005984|TMEM268	80.4226	-1.5267	0.38081	-4.00907	6.09573e-05	0.00179083
ENSOARG00000002736|GINM1	1444.15	1.04845	0.261477	4.00971	6.0794e-05	0.00179083
ENSOARG00000014663|TBC1D15	1454.15	1.09252	0.272655	4.00698	6.15001e-05	0.00180196
ENSOARG00000004658|C1S	1905.21	1.49927	0.374275	4.00578	6.18119e-05	0.00180758
ENSOARG00000019111|KHK	412.644	1.10537	0.276078	4.00382	6.2327e-05	0.00181612
ENSOARG00000018882|PDIA4	1353.18	-0.940596	0.234953	-4.00334	6.24536e-05	0.00181612
ENSOARG00000020009|POLQ	164.935	-1.91541	0.478458	-4.00329	6.24664e-05	0.00181612
ENSOARG00000020910|RSL24D1	1022.41	0.688847	0.172163	4.00113	6.30403e-05	0.00182926
ENSOARG00000021023	44.9412	-2.27486	0.568761	-3.99968	6.34281e-05	0.00183697
ENSOARG00000007110|PLA2R1	106.625	-1.61772	0.404516	-3.99916	6.35669e-05	0.00183745
ENSOARG00000011779|TRAF5	995.12	-1.40931	0.352448	-3.99863	6.37096e-05	0.00183804
ENSOARG00000006253|ANGPT2	222.398	-1.38154	0.345745	-3.99584	6.44654e-05	0.00185412
ENSOARG00000000644|FAM83D	28.2893	-2.64673	0.662401	-3.99566	6.45138e-05	0.00185412
ENSOARG00000000950|A2M	382.572	2.05601	0.514748	3.99421	6.491e-05	0.00185491
ENSOARG00000013077|RETREG1	3302.66	1.43564	0.35935	3.99509	6.4669e-05	0.00185491
ENSOARG00000020919|YBX3	113210	0.951494	0.238218	3.99421	6.49113e-05	0.00185491
ENSOARG00000003085|CNTNAP1	563.225	-1.36283	0.341291	-3.99317	6.51957e-05	0.0018595
ENSOARG00000010721|RNASEH2A	453.276	-0.890203	0.22322	-3.98801	6.66295e-05	0.0018968
ENSOARG00000000333|ADAMTS7	234.993	-1.89244	0.474643	-3.98708	6.68928e-05	0.00190069
ENSOARG00000016718|UQCRC1	41504.5	-0.874582	0.219507	-3.98429	6.7681e-05	0.00191946
ENSOARG00000015447|IMPDH2	7655.45	0.69839	0.175448	3.98061	6.87372e-05	0.00194385
ENSOARG00000014991|EXTL3	798.737	-0.916611	0.230281	-3.9804	6.87997e-05	0.00194385
ENSOARG00000001677|TRMT10C	1540.22	0.876407	0.220285	3.97851	6.9348e-05	0.00195567
ENSOARG00000011248|AMPD3	369.085	2.27252	0.571286	3.97791	6.95247e-05	0.00195698
ENSOARG00000017983|TRMT13	967.647	1.49184	0.375226	3.97585	7.01293e-05	0.0019703
ENSOARG00000010442|ALDH4A1	4425.55	-0.995605	0.250529	-3.97401	7.06729e-05	0.00198187
ENSOARG00000006200|NES	5387.88	-1.2234	0.307919	-3.97311	7.0941e-05	0.00198569
ENSOARG00000019117	101.894	1.69246	0.426029	3.97264	7.10807e-05	0.0019859
ENSOARG00000014735|GADL1	10768.3	-1.88067	0.473467	-3.97212	7.12356e-05	0.00198654
ENSOARG00000012522|FOXRED1	1522.01	-0.951173	0.2396	-3.96984	7.19217e-05	0.00200195
ENSOARG00000006003|IQGAP3	46.1086	-3.93127	0.991282	-3.96584	7.31372e-05	0.00203202
ENSOARG00000019403|REM2	316.466	2.19578	0.554024	3.96332	7.39138e-05	0.00204981
ENSOARG00000017041|ITGB1BP2	9969.2	-1.13059	0.285303	-3.96278	7.40826e-05	0.00205071
ENSOARG00000002877|SLC9A5	368.924	-1.24533	0.314308	-3.96213	7.42837e-05	0.0020525
ENSOARG00000014305|BUB1	75.6931	-2.12718	0.538187	-3.9525	7.73392e-05	0.002133
ENSOARG00000000826|COQ6	2587.91	-0.88781	0.224707	-3.95097	7.78356e-05	0.00213884
ENSOARG00000010097|CLCN5	184.047	-1.4041	0.355356	-3.95124	7.77481e-05	0.00213884
ENSOARG00000005582|C5	185.327	-2.4943	0.631615	-3.94909	7.84477e-05	0.00214781
ENSOARG00000004460	265.228	-5.02662	1.27272	-3.94952	7.83072e-05	0.00214781
ENSOARG00000007495|MTFP1	1283.76	-1.61918	0.41019	-3.94739	7.90072e-05	0.0021592
ENSOARG00000000551	8.1966	6.15648	1.56048	3.94526	7.9714e-05	0.00217456
ENSOARG00000017921|SASS6	280.865	1.90203	0.482404	3.94281	8.05309e-05	0.0021889
ENSOARG00000006951|CAMK2A	9704.4	-0.804112	0.20393	-3.94308	8.0443e-05	0.0021889
ENSOARG00000012635	1596.26	1.3188	0.334796	3.93911	8.17849e-05	0.00221897
ENSOARG00000005422|DBNDD2	4318.33	0.981669	0.249252	3.93845	8.20081e-05	0.00222102
ENSOARG00000010028	14031.9	1.07606	0.273379	3.93613	8.2805e-05	0.00223857
ENSOARG00000010979|RHNO1	118.638	-1.44399	0.367048	-3.93406	8.35231e-05	0.00225392
ENSOARG00000018237|TCAF1	907.195	-0.85294	0.216862	-3.9331	8.38588e-05	0.00225583
ENSOARG00000019752	1043.16	0.98339	0.250036	3.933	8.38938e-05	0.00225583
ENSOARG00000019480|SLC38A2	1708.29	-1.14938	0.292496	-3.92955	8.51042e-05	0.00228429
ENSOARG00000009185|ARHGAP23	1016.92	-1.10384	0.281079	-3.92715	8.59586e-05	0.00230033
ENSOARG00000012704|PCBP3	725.253	2.11959	0.539746	3.92701	8.60079e-05	0.00230033
ENSOARG00000026517	335.345	4.56191	1.1645	3.91749	8.94754e-05	0.00238882
ENSOARG00000013261|PCNT	4054.86	0.751294	0.191818	3.9167	8.97691e-05	0.00239241
ENSOARG00000017987|TBC1D23	2153.08	1.1175	0.285636	3.91231	9.14181e-05	0.00242775
ENSOARG00000004760|VWA7	1182.44	1.26509	0.323341	3.91257	9.13206e-05	0.00242775
ENSOARG00000011504|ZCCHC7	324.44	1.00489	0.25712	3.90826	9.29634e-05	0.00246009
ENSOARG00000000416	444.858	1.19231	0.305044	3.90867	9.2806e-05	0.00246009
ENSOARG00000009947|TCEAL1	240.656	1.73538	0.4443	3.90588	9.38832e-05	0.00248007
ENSOARG00000008579|ZNF827	122.544	-1.84086	0.471503	-3.90424	9.45223e-05	0.00249257
ENSOARG00000010684|SNN	654.522	0.922236	0.236453	3.90029	9.60784e-05	0.00252917
ENSOARG00000005419|TTC7A	480.918	-1.31033	0.336052	-3.8992	9.65113e-05	0.00253612
ENSOARG00000016313|ORMDL1	794.858	1.18903	0.305122	3.89691	9.74291e-05	0.00255577
ENSOARG00000017361|ARHGEF12	1585.24	-0.904783	0.232235	-3.89599	9.77991e-05	0.00256101
ENSOARG00000010492|CD164	11096.6	1.12077	0.287946	3.89228	9.93048e-05	0.00258563
ENSOARG00000009499	65.8841	-1.94358	0.499371	-3.89205	9.94002e-05	0.00258563
ENSOARG00000020458|EHD4	267.341	-1.06327	0.273223	-3.89157	9.95995e-05	0.00258563
ENSOARG00000015422|AIFM1	7632.11	-0.766169	0.196861	-3.89193	9.94489e-05	0.00258563
ENSOARG00000012739|TANC2	90.4623	-1.63353	0.419749	-3.89168	9.9553e-05	0.00258563
ENSOARG00000016380|CALCOCO1	8602.41	0.917792	0.236169	3.88616	0.000101842	0.0026393
ENSOARG00000014446|TMEM87B	310.084	0.86694	0.223146	3.88508	0.000102296	0.00264194
ENSOARG00000012676	1529.77	0.910365	0.234308	3.88533	0.00010219	0.00264194
ENSOARG00000004140|PHYHIPL	228.74	2.20606	0.567951	3.88424	0.000102651	0.00264657
ENSOARG00000017867|PGP	2894.81	-1.40346	0.361406	-3.88334	0.000103032	0.00264732
ENSOARG00000008603|BCKDK	2835.63	-0.930962	0.239726	-3.88343	0.000102991	0.00264732
ENSOARG00000007053|NAA16	536.682	0.854837	0.220368	3.87913	0.000104829	0.00268889
ENSOARG00000013487|PLXNA2	1270.6	-0.850897	0.21946	-3.87724	0.000105649	0.00269612
ENSOARG00000013562|SCUBE2	656.81	0.888452	0.229103	3.87796	0.000105338	0.00269612
ENSOARG00000014938|ZNF395	840.165	0.906262	0.233734	3.87732	0.000105612	0.00269612
ENSOARG00000002884|METTL5	273.902	1.15944	0.299461	3.87175	0.000108055	0.00274817
ENSOARG00000013683|LMNB2	618.884	-0.92185	0.238087	-3.8719	0.00010799	0.00274817
ENSOARG00000001973|TP53I11	178.715	-1.51558	0.391646	-3.86978	0.000108936	0.00276124
ENSOARG00000010682|PACSIN1	24.9545	-4.43773	1.14672	-3.86993	0.000108866	0.00276124
ENSOARG00000007334|E2F2	19.4233	-3.22524	0.833787	-3.86818	0.00010965	0.00277465
ENSOARG00000002892	18776.8	0.671383	0.173621	3.86695	0.000110207	0.00278406
ENSOARG00000005469|USP7	13612.2	0.684005	0.17703	3.86378	0.000111646	0.00281569
ENSOARG00000005666|CPXM1	1112.63	-0.890005	0.230426	-3.86243	0.000112265	0.00282656
ENSOARG00000024209	2458.84	-1.78581	0.462515	-3.86108	0.000112887	0.00283747
ENSOARG00000013845|FADS2	1052.06	-0.768508	0.199123	-3.85947	0.000113635	0.00285151
ENSOARG00000003637|PSMD7	6235.82	0.822607	0.213232	3.85781	0.000114407	0.00286609
ENSOARG00000015569|PALLD	7386.61	-0.81591	0.211632	-3.85533	0.000115573	0.00289047
ENSOARG00000017648|TXNDC16	191.666	1.86686	0.484357	3.85431	0.000116054	0.0028977
ENSOARG00000014785|IDI1	1220.32	-0.988319	0.256553	-3.85229	0.000117016	0.00291313
ENSOARG00000003477|FRA10AC1	454.348	1.36096	0.353317	3.85195	0.000117182	0.00291313
ENSOARG00000003059|GPAT3	1094.59	-1.78339	0.463003	-3.8518	0.000117254	0.00291313
ENSOARG00000012389|GPRC5B	1673.01	-1.22411	0.318196	-3.84703	0.000119556	0.00296543
ENSOARG00000010396|MAP3K14	2274.43	0.928994	0.24158	3.84549	0.000120312	0.00297927
ENSOARG00000010101|PGPEP1L	284.749	1.25931	0.327766	3.8421	0.000121985	0.00301571
ENSOARG00000019903	47.3962	4.29689	1.11882	3.84055	0.000122759	0.00302987
ENSOARG00000009392|SLITRK2	202.341	-1.71447	0.446581	-3.83909	0.000123489	0.00304289
ENSOARG00000011734|FBXO31	6259.21	0.735683	0.19191	3.83348	0.000126345	0.00310818
ENSOARG00000020820|ECM1	529.58	-1.29511	0.337974	-3.83197	0.000127122	0.00311502
ENSOARG00000015104|PHF20	1556.9	0.817949	0.213476	3.83157	0.000127326	0.00311502
ENSOARG00000001060|KDR	2550.11	-0.841836	0.219724	-3.83133	0.000127452	0.00311502
ENSOARG00000009540|CEBPZ	3500.95	0.882563	0.230314	3.832	0.000127104	0.00311502
ENSOARG00000003275|WFIKKN2	1394.78	1.14701	0.299422	3.83073	0.000127765	0.0031176
ENSOARG00000016202|PDSS1	925.008	-1.07076	0.279767	-3.82735	0.000129533	0.0031556
ENSOARG00000012173|CREG1	900.228	0.964174	0.252053	3.82528	0.000130622	0.00317699
ENSOARG00000010878	2606.98	-0.642355	0.168005	-3.82342	0.000131611	0.00319587
ENSOARG00000008674|PSMD13	7090.19	0.670572	0.175447	3.82208	0.000132333	0.00320304
ENSOARG00000002106|TTC28	1056.88	-0.949265	0.248344	-3.82237	0.000132174	0.00320304
ENSOARG00000007675|RELT	280.88	-1.97572	0.517154	-3.82037	0.000133251	0.00321942
ENSOARG00000017131|KLF10	3144.76	1.61626	0.423101	3.82003	0.000133438	0.00321942
ENSOARG00000005158|NUDT22	449.928	-0.780672	0.204511	-3.81726	0.00013494	0.00325044
ENSOARG00000015147	262.67	-1.29193	0.338559	-3.81596	0.000135653	0.00326239
ENSOARG00000019520|PSMB2	2852.33	0.648948	0.170166	3.81363	0.000136942	0.00328814
ENSOARG00000010839|MPP6	867.363	1.59198	0.417544	3.81273	0.000137442	0.00329488
ENSOARG00000002539|MYRIP	124.965	-2.58339	0.677796	-3.81146	0.000138146	0.00330649
ENSOARG00000013347|CHGA	65.5238	-2.16963	0.569383	-3.81049	0.000138693	0.0033143
ENSOARG00000009832|TRMT9B	122.881	-1.61788	0.424769	-3.80884	0.000139623	0.00333123
ENSOARG00000009458	3865.59	-1.10336	0.289791	-3.80743	0.000140416	0.00334484
ENSOARG00000010047|DDO	1975.9	1.19255	0.313343	3.80591	0.000141286	0.00335494
ENSOARG00000002143	49.1904	3.71023	0.974763	3.80629	0.000141069	0.00335494
ENSOARG00000016546|TNFAIP8L1	85.9684	-1.69576	0.445971	-3.80241	0.000143297	0.00339732
ENSOARG00000008126	109.189	-1.61154	0.423868	-3.80197	0.000143549	0.00339792
ENSOARG00000003932|RET	950.581	-1.18863	0.312888	-3.79889	0.000145348	0.00343511
ENSOARG00000013285|NPAS2	57.2616	-1.83768	0.484083	-3.79621	0.000146924	0.00346689
ENSOARG00000005753	8425.16	0.814217	0.21456	3.79483	0.000147747	0.00348086
ENSOARG00000004942|KCNT1	620.534	1.41081	0.371831	3.79422	0.000148107	0.00348387
ENSOARG00000002423|DHRS7B	1719.25	-0.925465	0.24409	-3.7915	0.000149742	0.00351684
ENSOARG00000003399	34.5139	-2.32592	0.613752	-3.78968	0.000150842	0.00353714
ENSOARG00000018177|UBC	30708.9	1.11657	0.29467	3.78922	0.000151122	0.00353819
ENSOARG00000006218|IBA57	622.926	-1.27302	0.335995	-3.78882	0.000151362	0.0035383
ENSOARG00000020529|CAPN3	84935	0.716543	0.189187	3.78749	0.000152179	0.00355186
ENSOARG00000020517	38224.9	0.930337	0.245666	3.787	0.000152479	0.00355336
ENSOARG00000011868|EIF4H	8786.72	0.735794	0.194395	3.78504	0.000153682	0.00357584
ENSOARG00000003638|EIF3J	5582.59	0.996501	0.263492	3.7819	0.000155638	0.00361576
ENSOARG00000012129|SLC7A5	77.4386	-2.3385	0.618464	-3.78115	0.000156107	0.00362106
ENSOARG00000006609|INSIG1	366.649	-1.75865	0.465168	-3.78068	0.000156398	0.00362221
ENSOARG00000008615|KPNA3	10108.1	1.0945	0.289748	3.77741	0.000158469	0.00366454
ENSOARG00000006078|COL27A1	308.603	-1.10912	0.293657	-3.77694	0.000158769	0.00366584
ENSOARG00000017700|FRRS1	50.8137	-1.9603	0.519134	-3.77609	0.000159307	0.00366699
ENSOARG00000005371|ST3GAL1	697.372	0.881169	0.233333	3.77644	0.000159083	0.00366699
ENSOARG00000000601|FLYWCH2	274.317	-1.11391	0.295073	-3.77504	0.000159979	0.00367683
ENSOARG00000007840|BHLHE40	6463.4	1.44924	0.384076	3.77332	0.00016109	0.00369264
ENSOARG00000009294|MAGED1	2426	-0.774154	0.205171	-3.77321	0.000161158	0.00369264
ENSOARG00000011059	35.18	-2.76623	0.73378	-3.76984	0.000163352	0.00373721
ENSOARG00000010136|EXOSC1	1321.21	0.691876	0.183629	3.76779	0.000164702	0.00376237
ENSOARG00000016399|CDC42EP3	825.837	-1.10481	0.29329	-3.76695	0.000165257	0.00376931
ENSOARG00000013177|RAB3A	333.669	-1.49585	0.397324	-3.76481	0.000166675	0.00379589
ENSOARG00000020371	743.251	-1.25734	0.334182	-3.76245	0.00016826	0.00382619
ENSOARG00000000685|B4GALT2	2339.65	0.665711	0.177202	3.7568	0.000172103	0.00390768
ENSOARG00000016144|LPIN1	4786.56	1.37087	0.365612	3.74953	0.000177167	0.00401658
ENSOARG00000002097|CASD1	980.386	1.34966	0.360029	3.74876	0.000177713	0.0040229
ENSOARG00000007515|CAV3	6025.29	-0.990252	0.264289	-3.74686	0.000179065	0.00404133
ENSOARG00000013479|CDK16	6325.49	-0.774806	0.206769	-3.7472	0.000178817	0.00404133
ENSOARG00000000281|TMEM234	181.431	0.890461	0.237717	3.74588	0.00017976	0.00405093
ENSOARG00000020071	35.5803	-2.13124	0.569288	-3.74369	0.000181338	0.00408038
ENSOARG00000015252|FAH	7304.31	0.946136	0.25278	3.74292	0.000181891	0.00408671
ENSOARG00000018717|SREBF2	2971.79	-1.20401	0.321878	-3.74059	0.000183588	0.00411868
ENSOARG00000019189|HJURP	39.4727	-3.96654	1.06275	-3.73233	0.000189714	0.00424977
ENSOARG00000015517|PLCL2	8300.82	1.02256	0.274038	3.73146	0.000190374	0.0042582
ENSOARG00000025474	987.291	0.829	0.222189	3.73107	0.000190672	0.00425852
ENSOARG00000019950|SF3A3	4221.22	0.750382	0.20115	3.73045	0.000191134	0.00426252
ENSOARG00000020591|EPB42	734.363	1.13927	0.30545	3.72981	0.000191624	0.00426711
ENSOARG00000002557|ZNF277	1531.19	1.04441	0.28018	3.72763	0.00019329	0.00429785
ENSOARG00000005135|RBFOX1	408.183	-0.907279	0.243466	-3.72651	0.000194148	0.00430559
ENSOARG00000007154|DDIT4	4268.28	1.59677	0.428508	3.72636	0.000194266	0.00430559
ENSOARG00000018703	100.833	1.45203	0.389697	3.72606	0.000194498	0.00430559
ENSOARG00000001306	91.5573	-1.32896	0.356961	-3.72299	0.000196881	0.00435194
ENSOARG00000026457	7784.69	1.4713	0.395545	3.71967	0.000199482	0.00440297
ENSOARG00000016739|ROBO1	203.771	-1.3052	0.351096	-3.71751	0.000201198	0.00443432
ENSOARG00000004027	266.612	-1.10203	0.296499	-3.71681	0.000201755	0.00444009
ENSOARG00000006139|PRF1	29.1194	3.77385	1.01572	3.71545	0.000202845	0.00444456
ENSOARG00000010624|CEP57L1	767.698	1.12045	0.301547	3.71568	0.000202659	0.00444456
ENSOARG00000017745|CDC45	89.2339	-1.66578	0.448253	-3.71617	0.000202267	0.00444456
ENSOARG00000006797|CNMD	1717.47	1.27311	0.34302	3.71146	0.000206069	0.00450861
ENSOARG00000019178|ACADL	1868.64	0.689782	0.186017	3.70816	0.000208772	0.00456113
ENSOARG00000014361|SEMA5A	252.915	-1.11429	0.300608	-3.7068	0.000209895	0.004579
ENSOARG00000020068|IQCB1	226.66	1.43506	0.387238	3.70587	0.000210663	0.0045891
ENSOARG00000007889|CRHR2	92.4605	-2.93881	0.793261	-3.70472	0.000211626	0.00460339
ENSOARG00000007949|PCID2	2067.9	0.751108	0.202916	3.70158	0.000214264	0.00464829
ENSOARG00000018487|CTSW	79.5151	2.38445	0.64418	3.70152	0.000214308	0.00464829
ENSOARG00000007399|SMC2	140.833	-1.81706	0.491006	-3.70069	0.000215015	0.00465021
ENSOARG00000000078|KIT	151.018	-1.48971	0.402512	-3.70102	0.00021473	0.00465021
ENSOARG00000003402	96.6819	1.29999	0.3516	3.69737	0.000217845	0.00470464
ENSOARG00000009424|NOL6	631.176	-0.804979	0.217767	-3.69651	0.00021858	0.00471373
ENSOARG00000001249|SCD5	65.1073	-1.50913	0.408511	-3.69422	0.000220563	0.0047497
ENSOARG00000000669|SLC25A35	98.6239	-1.46946	0.397914	-3.69292	0.000221694	0.00476722
ENSOARG00000007965|GPX8	387.156	-0.8389	0.227213	-3.69213	0.000222385	0.00477525
ENSOARG00000018718	1703.02	0.669408	0.181338	3.69149	0.000222946	0.00478045
ENSOARG00000009887|CHST15	359.838	-1.009	0.273377	-3.69086	0.000223501	0.00478553
ENSOARG00000005343	414.456	-0.826126	0.223983	-3.68834	0.000225724	0.00482625
ENSOARG00000006979|RHBDF2	1547.62	-1.23889	0.336066	-3.68645	0.000227402	0.00485523
ENSOARG00000006108|PALD1	207.884	-1.69979	0.461877	-3.68017	0.000233083	0.00496795
ENSOARG00000010713|XRRA1	353.18	1.05161	0.285774	3.67988	0.000233343	0.00496795
ENSOARG00000013073|RIN3	662.272	-0.707861	0.192425	-3.67863	0.000234489	0.00498529
ENSOARG00000005384	443.316	1.63016	0.443198	3.67818	0.000234906	0.00498711
ENSOARG00000020997|PSMB4	10460.6	0.678458	0.1846	3.67529	0.000237581	0.00503678
ENSOARG00000018120|NCALD	212.467	-0.997465	0.27146	-3.67445	0.000238364	0.00503918
ENSOARG00000002845|PSTPIP2	12233.6	1.24426	0.338598	3.67474	0.00023809	0.00503918
ENSOARG00000018139|GCGR	50.9909	8.10979	2.20738	3.67395	0.000238826	0.00504185
ENSOARG00000011018|PADI4	12.9611	-6.05798	1.6492	-3.67329	0.000239446	0.00504681
ENSOARG00000012597|FMO1	53.4281	2.14817	0.584855	3.67299	0.000239733	0.00504681
ENSOARG00000023732	102.575	1.79989	0.490178	3.67191	0.000240744	0.005061
ENSOARG00000009251|DNAI1	342.474	-1.49204	0.406445	-3.67095	0.000241654	0.00507305
ENSOARG00000021172	267.398	-1.02345	0.278843	-3.67036	0.000242208	0.00507757
ENSOARG00000018577	8397.64	-0.631535	0.172084	-3.66991	0.000242631	0.00507937
ENSOARG00000001523|PHC1	1618.02	0.962673	0.262383	3.66896	0.000243539	0.00509129
ENSOARG00000013956|LGALS1	2260.05	-1.04977	0.286222	-3.66769	0.000244748	0.00510946
ENSOARG00000011967|DBP	789.47	0.902419	0.246141	3.66627	0.000246114	0.00513085
ENSOARG00000006429|CYP2R1	108.332	-1.57697	0.430432	-3.66369	0.000248609	0.00517567
ENSOARG00000018107|CFL1	3194.84	-0.794459	0.216871	-3.66329	0.000249	0.00517666
ENSOARG00000012014|IDH2	28154.3	-1.20784	0.32976	-3.66278	0.000249497	0.00517983
ENSOARG00000006601|ALG8	95.4392	-1.3154	0.359224	-3.66177	0.000250478	0.00518658
ENSOARG00000012046|DHX16	3743.25	0.829398	0.226504	3.66174	0.000250513	0.00518658
ENSOARG00000008395|DCUN1D2	85.5363	1.32463	0.361847	3.66075	0.000251476	0.00519937
ENSOARG00000006348	1276.8	0.760842	0.208024	3.65747	0.000254719	0.00525197
ENSOARG00000009032|SPARC	70583.9	-1.19848	0.327651	-3.65781	0.000254377	0.00525197
ENSOARG00000003271	14484.6	0.910146	0.248872	3.65708	0.000255102	0.00525266
ENSOARG00000006956|NMNAT3	664.736	-1.1318	0.309593	-3.65577	0.000256414	0.00527244
ENSOARG00000013190|MAP4K4	2974.75	-0.657845	0.18	-3.6547	0.000257486	0.00528726
ENSOARG00000020475|P3H2	540.938	-1.11359	0.30489	-3.65244	0.000259759	0.00532665
ENSOARG00000015437|TSR1	2516.69	0.698208	0.191213	3.65147	0.000260746	0.00533961
ENSOARG00000006441|SERPINB12	29.7311	-4.63573	1.27092	-3.64755	0.000264755	0.00541432
ENSOARG00000008719|NDE1	231.928	-1.21905	0.334374	-3.64578	0.000266579	0.00544423
ENSOARG00000020682|TTC14	1286.1	0.938146	0.257502	3.64325	0.000269215	0.0054906
ENSOARG00000005164|HCST	10.1281	6.46536	1.77666	3.63906	0.000273633	0.00557314
ENSOARG00000016387	604.977	1.022	0.281012	3.63686	0.000275986	0.0056117
ENSOARG00000001284|FCF1	763.893	0.96335	0.264905	3.63659	0.000276273	0.0056117
ENSOARG00000011575|TCAP	236685	1.12138	0.308858	3.63074	0.00028261	0.00572495
ENSOARG00000009336	313.968	1.18014	0.325032	3.63084	0.000282497	0.00572495
ENSOARG00000019143|CACNB3	412.894	-1.063	0.293082	-3.62696	0.000286783	0.00580167
ENSOARG00000021060|RORC	1115.41	1.92446	0.530651	3.6266	0.000287181	0.00580192
ENSOARG00000014168|ASB2	15866.1	1.2997	0.35858	3.62458	0.000289436	0.00583961
ENSOARG00000014683|PSMA7	4978.6	0.760183	0.209935	3.62104	0.000293426	0.00591217
ENSOARG00000020367|NCBP2	856.452	-0.712549	0.196923	-3.6184	0.000296426	0.00596463
ENSOARG00000004276|SNX9	4149.59	0.673259	0.186144	3.61688	0.000298181	0.00599192
ENSOARG00000004571|UBE2E1	3183.83	0.622285	0.172168	3.61441	0.000301036	0.00604122
ENSOARG00000007460|DNAJB6	6210.66	0.668686	0.185235	3.60993	0.000306285	0.00613836
ENSOARG00000015236|MAFF	79.8535	2.1182	0.586848	3.60944	0.000306853	0.00614156
ENSOARG00000001924	1492.18	1.01292	0.280746	3.60796	0.00030861	0.00616032
ENSOARG00000026090	79.3304	2.09891	0.58174	3.60798	0.000308588	0.00616032
ENSOARG00000008099|SAMD11	1522.35	0.83068	0.230296	3.607	0.000309753	0.00617492
ENSOARG00000020238|IGSF3	68.1821	-1.30413	0.361724	-3.60531	0.000311782	0.00620714
ENSOARG00000016136|GIGYF1	1618.34	0.726558	0.201576	3.60438	0.000312899	0.00621293
ENSOARG00000020931|STYK1	29.0411	3.55378	0.985951	3.60442	0.000312851	0.00621293
ENSOARG00000017823|DCBLD2	2469.6	0.937945	0.260278	3.60363	0.000313801	0.00622262
ENSOARG00000000778|MET	1783.33	1.18659	0.329362	3.60269	0.000314944	0.00623705
ENSOARG00000010768|AFG1L	140.012	-1.27501	0.354016	-3.60157	0.000316304	0.00625574
ENSOARG00000020323|INO80	1278.4	0.616959	0.171354	3.60049	0.000317621	0.00627353
ENSOARG00000025295	8282.13	0.899914	0.250075	3.59858	0.000319959	0.00631142
ENSOARG00000010280|SORBS3	3347.52	0.908016	0.25261	3.59454	0.000324971	0.00640189
ENSOARG00000011179|BRCA2	43.6266	-2.16486	0.602542	-3.59287	0.000327054	0.00643449
ENSOARG00000004826|SIRT1	703.835	0.947752	0.263851	3.59199	0.000328159	0.00644779
ENSOARG00000020027|NRAS	2580.1	0.905947	0.252328	3.59035	0.000330232	0.00648005
ENSOARG00000016378|FEM1C	4445.36	-0.961343	0.268062	-3.58628	0.000335434	0.00657354
ENSOARG00000020173|SEMA5B	133.105	-0.996531	0.277929	-3.58556	0.000336358	0.00658307
ENSOARG00000000242|COQ9	13489	-0.630514	0.176387	-3.5746	0.000350764	0.00682944
ENSOARG00000009901	609.564	-0.814554	0.227834	-3.57521	0.00034995	0.00682944
ENSOARG00000009369|ENDOG	2047.31	-0.87073	0.243557	-3.57506	0.000350147	0.00682944
ENSOARG00000013211|KANK1	3247.36	-0.976775	0.273237	-3.57482	0.000350464	0.00682944
ENSOARG00000005188|MAP1B	771.04	-1.58364	0.443306	-3.57234	0.0003538	0.00687964
ENSOARG00000021109|PSMA3	4258.43	0.735484	0.205919	3.57171	0.000354662	0.00688751
ENSOARG00000010911|SEC63	2296.42	0.861458	0.241298	3.5701	0.00035685	0.00691212
ENSOARG00000009277	603.601	1.43106	0.400809	3.57042	0.000356415	0.00691212
ENSOARG00000014276|SLC24A2	22.927	-4.62954	1.29742	-3.56827	0.00035934	0.0069514
ENSOARG00000013400|EIF5B	7214.33	1.06777	0.299449	3.5658	0.000362754	0.00700363
ENSOARG00000005892|GET4	4348.74	-0.684154	0.191874	-3.56564	0.000362972	0.00700363
ENSOARG00000019455	40.5324	-2.63349	0.738893	-3.5641	0.00036511	0.00701787
ENSOARG00000016829|CSNK1D	5385.87	0.659144	0.184916	3.56456	0.000364466	0.00701787
ENSOARG00000006719|EAPP	700.445	0.994774	0.279108	3.56411	0.000365089	0.00701787
ENSOARG00000011557	2434	0.74403	0.208856	3.5624	0.000367474	0.00705429
ENSOARG00000008060|ZNF185	19.7519	-4.68426	1.31518	-3.56168	0.000368486	0.00705569
ENSOARG00000014482	6.25287	5.82973	1.63674	3.5618	0.000368325	0.00705569
ENSOARG00000018842|TROAP	59.1272	-2.42803	0.682057	-3.55986	0.000371052	0.00709578
ENSOARG00000003850|FITM2	537.175	-1.25262	0.35193	-3.55929	0.000371856	0.00710212
ENSOARG00000017050|SLC27A6	60.4413	2.78443	0.782471	3.55851	0.000372966	0.00711427
ENSOARG00000020951|HDAC1	3764.36	-0.581612	0.163491	-3.55745	0.000374472	0.00713169
ENSOARG00000019650|PHOSPHO2	622.025	1.56409	0.439737	3.55687	0.000375302	0.00713169
ENSOARG00000000296|ENTPD2	69.6969	-1.40048	0.393739	-3.55687	0.000375295	0.00713169
ENSOARG00000006649	711.214	0.86757	0.243952	3.55632	0.000376092	0.00713767
ENSOARG00000007925|PCCB	4378.3	-1.02107	0.287155	-3.5558	0.000376828	0.00714262
ENSOARG00000016775|ATF4	70169.1	1.06575	0.299797	3.55491	0.00037811	0.0071579
ENSOARG00000004715	538.926	0.974845	0.274448	3.55202	0.000382283	0.00722779
ENSOARG00000005076|DNA2	9.42574	-5.937	1.6717	-3.55148	0.000383068	0.00723067
ENSOARG00000012687|IPO7	10521.9	0.845472	0.238077	3.55126	0.000383397	0.00723067
ENSOARG00000010354|LRRC8D	206.706	-1.03403	0.29121	-3.5508	0.000384061	0.00723411
ENSOARG00000014440|VNN1	378.236	-1.04987	0.295902	-3.54803	0.000388124	0.00730149
ENSOARG00000005938	3028.09	0.805137	0.227076	3.54567	0.000391619	0.00735802
ENSOARG00000006586|PDGFC	328.764	1.16494	0.328709	3.54399	0.000394121	0.00739067
ENSOARG00000020419|CUL3	11529.1	0.935595	0.26403	3.54351	0.000394831	0.00739067
ENSOARG00000012477|ZNF143	1085.07	0.890678	0.251343	3.54368	0.000394586	0.00739067
ENSOARG00000005395	9.75788	6.39611	1.80551	3.54255	0.000396285	0.00740865
ENSOARG00000021191|SLC8A3	2248.13	0.949482	0.268104	3.54146	0.000397915	0.00742357
ENSOARG00000006459|SEC24B	2710.55	0.837512	0.236495	3.54136	0.000398071	0.00742357
ENSOARG00000001701	516.111	1.99801	0.564456	3.53971	0.000400571	0.00746094
ENSOARG00000008052	4454.98	0.627779	0.177414	3.5385	0.000402413	0.00748598
ENSOARG00000009139|FYCO1	7434.02	0.775293	0.219203	3.53688	0.000404887	0.00751686
ENSOARG00000009516	9.88038	-4.47973	1.26669	-3.53656	0.000405377	0.00751686
ENSOARG00000006712|ECPAS	38893.8	1.06354	0.300737	3.53643	0.000405573	0.00751686
ENSOARG00000020964	10.0655	6.36691	1.80163	3.53398	0.000409356	0.00757763
ENSOARG00000003074|SRL	41468.5	-0.662367	0.18755	-3.53168	0.000412924	0.00763427
ENSOARG00000009183|WBP2	1626.09	0.618441	0.17513	3.53133	0.000413474	0.00763505
ENSOARG00000018364|OXLD1	446.548	-0.880318	0.249317	-3.53092	0.00041411	0.00763742
ENSOARG00000003388|KLHL41	270867	0.890335	0.252531	3.52565	0.000422446	0.00777963
ENSOARG00000015209	187.23	-1.20091	0.340648	-3.52538	0.00042288	0.00777963
ENSOARG00000007429|PSMA6	7457.26	0.773606	0.219458	3.52507	0.000423374	0.00777963
ENSOARG00000006069|TENM4	71.9308	-1.5708	0.446026	-3.52176	0.000428688	0.00786765
ENSOARG00000005228|ABAT	103.214	-2.59103	0.735806	-3.52135	0.000429348	0.00787016
ENSOARG00000017061|KCNIP2	769.608	-0.84788	0.240933	-3.51915	0.000432934	0.00789016
ENSOARG00000017601|CCNI	18794.3	1.06371	0.302271	3.51907	0.000433064	0.00789016
ENSOARG00000009866	5507.6	0.682873	0.194009	3.5198	0.000431878	0.00789016
ENSOARG00000000738	31.9347	3.04996	0.866583	3.51953	0.000432319	0.00789016
ENSOARG00000014710|SGK1	958.834	-1.13522	0.322552	-3.51949	0.00043237	0.00789016
ENSOARG00000020719|TBL1XR1	1200.17	0.715354	0.203449	3.51613	0.00043789	0.0079588
ENSOARG00000000809|STAT5A	1694.96	0.862438	0.245273	3.51624	0.000437705	0.0079588
ENSOARG00000009453|ZER1	3353.81	0.772634	0.219879	3.51391	0.000441568	0.00801595
ENSOARG00000011474|FPGS	272.831	-1.25009	0.355826	-3.51322	0.000442704	0.00801722
ENSOARG00000014011|FADS3	677.914	-1.17151	0.333437	-3.51343	0.000442358	0.00801722
ENSOARG00000006529	365.694	1.35641	0.386137	3.51276	0.00044348	0.0080216
ENSOARG00000016786|KRT8	180.513	2.02576	0.576833	3.51187	0.000444967	0.00803882
ENSOARG00000020816|RORA	292.261	0.960493	0.273613	3.51041	0.000447412	0.00807057
ENSOARG00000018946|STXBP3	1445.85	1.21741	0.346852	3.50986	0.000448335	0.00807057
ENSOARG00000008850|MMAA	470.576	-0.673048	0.191752	-3.51	0.000448108	0.00807057
ENSOARG00000014224|SLC4A7	538.38	-1.40144	0.39933	-3.50947	0.000448993	0.00807275
ENSOARG00000020255|SLC4A3	268.186	-1.27209	0.362671	-3.50756	0.000452231	0.00812125
ENSOARG00000019646|CRELD2	188.458	-1.18898	0.3392	-3.50526	0.000456164	0.00813462
ENSOARG00000007590|CFAP70	412.106	1.46172	0.417012	3.50522	0.000456223	0.00813462
ENSOARG00000016155|ZMYND11	8965.64	0.698036	0.199073	3.50644	0.000454147	0.00813462
ENSOARG00000009226|SEMA6B	192.737	-1.02713	0.293017	-3.50538	0.000455962	0.00813462
ENSOARG00000016549|LONRF3	615.419	0.96135	0.274254	3.50533	0.000456044	0.00813462
ENSOARG00000009772|SPTAN1	5090.83	-0.633782	0.180757	-3.50627	0.00045443	0.00813462
ENSOARG00000026853	44.6358	-2.87291	0.819857	-3.50416	0.000458045	0.00815744
ENSOARG00000006284|DCTPP1	796.994	-1.31434	0.375244	-3.50262	0.000460698	0.00819497
ENSOARG00000010215|RGMA	1101.93	-0.816074	0.233026	-3.50208	0.000461645	0.00820092
ENSOARG00000010235|TMF1	1800.02	0.909638	0.259763	3.5018	0.000462124	0.00820092
ENSOARG00000006739|G6PC3	297.518	-0.873975	0.249607	-3.50141	0.000462808	0.00820338
ENSOARG00000011857	6342.4	0.91588	0.261757	3.49898	0.000467045	0.00826872
ENSOARG00000011789|PRDX6	7391.47	0.642277	0.183647	3.49733	0.000469931	0.00829691
ENSOARG00000005600|DPP3	1270.12	-0.923104	0.26396	-3.49713	0.000470293	0.00829691
ENSOARG00000003189|INPP5F	1657.73	0.833243	0.238238	3.49752	0.000469597	0.00829691
ENSOARG00000018647|KIF23	62.9148	-2.27176	0.649956	-3.49525	0.000473617	0.00834576
ENSOARG00000019902|PLEK	103.468	-2.43895	0.698151	-3.49345	0.000476825	0.00839246
ENSOARG00000007344|ABCA1	588.66	1.40427	0.402136	3.49201	0.000479395	0.00842782
ENSOARG00000013615|FSTL4	103.095	2.32547	0.666101	3.49117	0.000480912	0.00844461
ENSOARG00000011430	758.488	-0.95279	0.273131	-3.4884	0.000485912	0.00851304
ENSOARG00000016623|ZC3H15	2281.36	1.04447	0.299414	3.48839	0.000485942	0.00851304
ENSOARG00000000465|RELN	186.824	1.07365	0.308153	3.48414	0.000493721	0.00862922
ENSOARG00000009476|DLG5	547.294	-0.966313	0.277325	-3.48441	0.000493225	0.00862922
ENSOARG00000007094|ASCC1	1054.35	0.703108	0.201965	3.48134	0.000498916	0.0086808
ENSOARG00000013202|FCGRT	15312.8	-1.52955	0.439363	-3.4813	0.000498983	0.0086808
ENSOARG00000014127|HLCS	975.296	-0.67516	0.193931	-3.48145	0.000498706	0.0086808
ENSOARG00000020912	738.489	0.858008	0.246397	3.48221	0.000497288	0.0086808
ENSOARG00000016327|RAB40B	48.6983	-1.74779	0.502151	-3.4806	0.000500299	0.00868539
ENSOARG00000020032	13022.5	1.0888	0.312825	3.48054	0.000500403	0.00868539
ENSOARG00000021096|KTN1	14005.3	1.17405	0.337387	3.47983	0.000501728	0.00868834
ENSOARG00000011707|NOL9	258.975	-0.78123	0.224489	-3.48003	0.000501358	0.00868834
ENSOARG00000011989|DECR2	419.307	1.32858	0.381904	3.47884	0.000503587	0.00870047
ENSOARG00000003804|SEMA7A	1180.43	-1.26145	0.362602	-3.47888	0.000503522	0.00870047
ENSOARG00000021006|COPS2	3422.71	1.24122	0.356981	3.47698	0.00050709	0.00874101
ENSOARG00000007238|PAK1	3046.98	-1.0964	0.315353	-3.47672	0.000507589	0.00874101
ENSOARG00000003820	744.439	-0.946474	0.272236	-3.47667	0.000507678	0.00874101
ENSOARG00000010765|UAP1	2104.81	0.620983	0.178637	3.47623	0.000508517	0.00874545
ENSOARG00000009779|CFD	801.032	0.714314	0.205509	3.47583	0.000509279	0.00874854
ENSOARG00000010539|HIF3A	1108.59	1.56841	0.451403	3.47452	0.000511762	0.00878117
ENSOARG00000014304	1070.61	0.687693	0.197946	3.47414	0.000512486	0.00878356
ENSOARG00000015529|MAPK1	2181.25	-0.656788	0.189101	-3.4732	0.000514284	0.00880434
ENSOARG00000016961|ANKRD50	342.591	-1.40374	0.404234	-3.47258	0.000515478	0.00881473
ENSOARG00000013404|FGF11	132.712	-1.28736	0.371042	-3.46958	0.000521274	0.00890372
ENSOARG00000008434|ABHD3	165.009	-1.20779	0.348725	-3.46345	0.000533288	0.00909859
ENSOARG00000017407|HPS6	220.429	-0.764462	0.220792	-3.46237	0.000535447	0.00912506
ENSOARG00000016335|KEAP1	12288.7	0.867469	0.250609	3.46145	0.000537274	0.00913548
ENSOARG00000015165|ADAM17	798.484	-0.62347	0.180116	-3.4615	0.000537182	0.00913548
ENSOARG00000002528|TTYH1	309.488	-1.16481	0.336656	-3.45994	0.000540291	0.0091764
ENSOARG00000003423|CYP1A1	243.474	1.47744	0.427093	3.4593	0.00054158	0.00918792
ENSOARG00000014069	725.037	3.10742	0.898525	3.45835	0.000543491	0.00920993
ENSOARG00000004831|CCL14	1924.42	0.8643	0.250103	3.45578	0.0005487	0.00928774
ENSOARG00000007513|SYNPO	44579.2	1.05398	0.305023	3.45541	0.000549457	0.00929009
ENSOARG00000014824|MVK	459.194	-1.05661	0.305847	-3.45469	0.000550916	0.00930429
ENSOARG00000017977|KCNE5	59.0521	-3.50153	1.01408	-3.45292	0.000554548	0.00932372
ENSOARG00000008414|MAU2	3091.95	0.698817	0.202368	3.45321	0.000553961	0.00932372
ENSOARG00000011162	2578.71	0.68412	0.198105	3.45332	0.000553739	0.00932372
ENSOARG00000015002	1774.36	0.84205	0.243858	3.45303	0.00055433	0.00932372
ENSOARG00000014786|EIF3E	16296.4	0.669176	0.193898	3.45118	0.000558131	0.00937349
ENSOARG00000020350|SCMH1	1240.47	0.874297	0.253424	3.44994	0.000560709	0.00940626
ENSOARG00000014779|PECAM1	6017.18	-0.758117	0.21982	-3.4488	0.000563082	0.00943554
ENSOARG00000000883|CACNG7	48.6511	-3.17485	0.923392	-3.43824	0.000585499	0.00976764
ENSOARG00000007048|ANKRD10	2638.03	-0.601543	0.174927	-3.43882	0.000584262	0.00976764
ENSOARG00000004138|COX8A	555.345	-1.33627	0.388556	-3.43908	0.000583698	0.00976764
ENSOARG00000008399|CCDC69	3409.36	-1.43874	0.418432	-3.4384	0.000585159	0.00976764
ENSOARG00000006055|SORBS1	5286.47	1.18324	0.344225	3.43739	0.000587342	0.00978752
ENSOARG00000021081|WDHD1	77.95	-1.56693	0.455909	-3.43693	0.000588341	0.0097933
ENSOARG00000013226|MPV17L2	379.646	-1.03105	0.300348	-3.43285	0.000597277	0.00991073
ENSOARG00000016010	486.24	0.912481	0.265825	3.43264	0.000597743	0.00991073
ENSOARG00000016185|PDCD6IP	7616.11	0.44827	0.130562	3.43338	0.000596107	0.00991073
ENSOARG00000016782|DNAJC10	2334.65	0.736374	0.21453	3.43251	0.000598033	0.00991073
ENSOARG00000001277|MYBPH	38320.4	-1.40136	0.408702	-3.42881	0.000606229	0.0100355
ENSOARG00000001763|HAT1	1723.53	1.22791	0.358348	3.42659	0.000611212	0.0101069
ENSOARG00000026721	707.665	0.91835	0.268208	3.42402	0.00061703	0.0101918
ENSOARG00000011968|RPH3AL	114.473	1.18325	0.345655	3.42321	0.000618853	0.0102107
ENSOARG00000015075|MAB21L2	13.5019	-6.2926	1.84029	-3.41935	0.00062771	0.0103455
ENSOARG00000019021|UBE2G1	5618.28	0.783046	0.229118	3.41765	0.000631632	0.0103975
ENSOARG00000007592|PTGS2	64.9409	2.01478	0.589568	3.41739	0.000632248	0.0103975
ENSOARG00000005783|MAPRE2	9018.95	1.17701	0.344479	3.41677	0.000633678	0.0103983
ENSOARG00000025297	167.326	1.25706	0.367895	3.4169	0.000633388	0.0103983
ENSOARG00000004148|TMEM135	414.89	-0.822565	0.240815	-3.41575	0.00063606	0.010426
ENSOARG00000012927|DKKL1	74.091	-1.61166	0.472347	-3.41202	0.000644825	0.0105519
ENSOARG00000014707|ACO1	4721.37	-1.03213	0.302511	-3.41189	0.000645149	0.0105519
ENSOARG00000015695|EFHB	692.899	-1.77291	0.519797	-3.41077	0.000647791	0.0105836
ENSOARG00000010284|SLC38A3	520.276	0.896504	0.262957	3.40931	0.000651266	0.0106209
ENSOARG00000018850|SMDT1	1600.3	-0.877755	0.257465	-3.40922	0.000651484	0.0106209
ENSOARG00000010010|MFHAS1	136.214	-1.1487	0.337056	-3.40805	0.000654284	0.010655
ENSOARG00000016689|FAT4	1111.16	-1.03802	0.304752	-3.40611	0.000658968	0.0107196
ENSOARG00000002680|TIAL1	4587.47	0.817115	0.240012	3.40448	0.000662902	0.0107372
ENSOARG00000020865|MANSC1	318.665	-0.993881	0.29191	-3.40475	0.000662238	0.0107372
ENSOARG00000019038|TAF13	1282.75	1.30249	0.382558	3.40467	0.000662431	0.0107372
ENSOARG00000009580|LAMA4	5351.41	-0.904228	0.265532	-3.40534	0.000660808	0.0107372
ENSOARG00000019141|PREB	9256.27	0.755244	0.221908	3.40341	0.00066551	0.0107629
ENSOARG00000004374	259.895	1.26323	0.371186	3.40324	0.000665926	0.0107629
ENSOARG00000008285|ITGA1	358.721	-1.4105	0.41469	-3.40133	0.000670586	0.0108266
ENSOARG00000017856|MEGF10	536.717	-1.05327	0.30978	-3.40005	0.000673747	0.0108543
ENSOARG00000015285|TMTC2	143.776	-1.01591	0.29879	-3.40008	0.000673652	0.0108543
ENSOARG00000000761|ZNF410	2061.9	0.806039	0.2372	3.39815	0.000678441	0.010909
ENSOARG00000015343|GNPTAB	1887.03	-0.934367	0.274969	-3.39809	0.00067859	0.010909
ENSOARG00000007717|GINS1	12.5082	-5.06186	1.49025	-3.39664	0.000682176	0.0109549
ENSOARG00000001500|DLST	13920.7	-0.761889	0.224403	-3.39518	0.00068583	0.0110018
ENSOARG00000012241|ADAM12	143.317	-2.11015	0.621863	-3.39326	0.000690651	0.0110556
ENSOARG00000020827|GTF2A2	1436.22	0.681196	0.200738	3.39346	0.000690151	0.0110556
ENSOARG00000012581|TM7SF2	763.73	-0.939142	0.276834	-3.39243	0.000692752	0.0110774
ENSOARG00000015759|MKRN2	6081.54	0.559862	0.165107	3.3909	0.000696639	0.0111255
ENSOARG00000010069|MYL6	10195	-1.13282	0.334099	-3.39066	0.000697243	0.0111255
ENSOARG00000009543|UCKL1	4127.48	0.939844	0.277291	3.38937	0.000700525	0.0111661
ENSOARG00000008132|ITPR1	636.447	-0.878288	0.259169	-3.38886	0.000701842	0.0111752
ENSOARG00000012373|ADAM19	4141.88	-1.11864	0.330207	-3.38768	0.000704872	0.0112116
ENSOARG00000018070|TSPAN12	314.244	-0.854098	0.252261	-3.38577	0.000709793	0.0112779
ENSOARG00000021098|TMEM260	227.618	-1.16614	0.344642	-3.38363	0.000715349	0.0113542
ENSOARG00000009530|YES1	288.438	-0.905543	0.267674	-3.383	0.000716981	0.0113681
ENSOARG00000002804|UBR3	18671.4	0.831282	0.245871	3.38097	0.000722307	0.0114405
ENSOARG00000007158	4102.36	0.535759	0.158559	3.37893	0.000727697	0.0115137
ENSOARG00000014545|IFT74	362.284	0.941448	0.278701	3.37799	0.000730185	0.0115409
ENSOARG00000009182|TAX1BP1	6354.73	0.764577	0.226673	3.37305	0.000743411	0.0117309
ENSOARG00000020061|UGP2	33297	0.981308	0.290937	3.37292	0.000743764	0.0117309
ENSOARG00000005166|TEX30	63.6014	1.44812	0.429413	3.37232	0.000745385	0.0117441
ENSOARG00000020357|FOXO6	643.022	-1.44472	0.428625	-3.37058	0.000750095	0.011769
ENSOARG00000012931|UBE2D1	1969.54	1.18456	0.351416	3.37082	0.00074945	0.011769
ENSOARG00000000873|PRKCG	20.9937	-3.97997	1.1807	-3.37085	0.000749363	0.011769
ENSOARG00000015316|OXR1	1634.37	1.01129	0.299961	3.37142	0.000747814	0.011769
ENSOARG00000010221	31.5391	3.24811	0.964598	3.36732	0.000759023	0.0118966
ENSOARG00000002856	1309.2	-0.735773	0.218642	-3.3652	0.000764881	0.011976
ENSOARG00000003426	472.225	-1.24071	0.36886	-3.36364	0.00076923	0.0120315
ENSOARG00000000094|DCLK3	461.332	1.12081	0.333448	3.36127	0.000775861	0.0121226
ENSOARG00000004207|MYO1F	187.637	1.18008	0.351181	3.36032	0.000778516	0.0121515
ENSOARG00000011685|SLC35F5	1586.47	0.967373	0.288056	3.35828	0.000784281	0.0122114
ENSOARG00000014007|JADE2	240.067	1.16505	0.346932	3.35814	0.000784696	0.0122114
ENSOARG00000007232|EXO1	8.74026	-5.36354	1.59719	-3.3581	0.000784791	0.0122114
ENSOARG00000020568|PDZK1	62.4234	-2.10358	0.626666	-3.35678	0.000788558	0.0122573
ENSOARG00000020695|TMX1	933.889	0.761594	0.226923	3.35619	0.00079025	0.0122583
ENSOARG00000018854|NDUFA6	4220.02	-0.578297	0.172299	-3.35635	0.000789774	0.0122583
ENSOARG00000008732|TUT7	1691.71	0.884261	0.26364	3.35404	0.000796403	0.0123156
ENSOARG00000012475|ABHD6	81.9249	-1.40172	0.417901	-3.35418	0.000796003	0.0123156
ENSOARG00000018151|DIS3L	2694.86	0.615313	0.183433	3.35443	0.000795298	0.0123156
ENSOARG00000010306|PPP3CC	3696.53	0.915308	0.272942	3.35349	0.000797996	0.0123275
ENSOARG00000009573|SLC26A7	119.099	1.82137	0.543437	3.35157	0.000803537	0.0124004
ENSOARG00000018343	107.396	1.82239	0.544066	3.34958	0.000809355	0.0124773
ENSOARG00000017667|FKBP10	659.518	-1.27362	0.380372	-3.34834	0.000812964	0.0125202
ENSOARG00000016227|DCAF13	1232.16	0.884638	0.264531	3.34418	0.000825259	0.0126835
ENSOARG00000015060|MINAR1	13.8034	-3.7606	1.12443	-3.34444	0.000824477	0.0126835
ENSOARG00000014503|ZC3H6	249.565	1.11434	0.333298	3.34338	0.000827659	0.0127023
ENSOARG00000015134|CLCN7	650.243	0.763332	0.228324	3.3432	0.00082817	0.0127023
ENSOARG00000021079|S100A11	822.776	-1.04144	0.311585	-3.34239	0.000830599	0.0127265
ENSOARG00000002622|EIF1B	1388.12	0.816105	0.2444	3.33921	0.000840157	0.0128599
ENSOARG00000020958|LEO1	1043.46	-0.843974	0.252814	-3.33832	0.000842877	0.0128884
ENSOARG00000002298|NAE1	995.539	1.08686	0.32581	3.33586	0.000850351	0.0129895
ENSOARG00000013739|TUBA8	19670.9	0.839004	0.25158	3.33494	0.000853168	0.0130193
ENSOARG00000010374|PER3	688.741	1.33749	0.40117	3.33396	0.000856174	0.0130519
ENSOARG00000002597|CHD6	619.92	-0.634888	0.190486	-3.333	0.000859161	0.0130841
ENSOARG00000014002|PSIP1	2254.48	1.02668	0.30807	3.33261	0.000860359	0.0130891
ENSOARG00000012803|GABRR1	10.9117	-5.02156	1.50767	-3.33068	0.000866345	0.0131669
ENSOARG00000020876	870.566	0.891918	0.267906	3.32922	0.000870903	0.0132228
ENSOARG00000006209|ALAS1	10060.5	-0.819551	0.246311	-3.3273	0.000876928	0.0132998
ENSOARG00000015588|ATP6V1C2	15.9122	-4.04745	1.21674	-3.32648	0.000879516	0.0132998
ENSOARG00000008483|PEA15	1703.71	-0.704231	0.211674	-3.32696	0.000877995	0.0132998
ENSOARG00000010803|NBN	1542.93	1.01363	0.304689	3.32675	0.000878639	0.0132998
ENSOARG00000026551	8.34978	5.75581	1.73163	3.32392	0.000887603	0.0134086
ENSOARG00000000276|WIPF1	254.499	-1.10457	0.332457	-3.32244	0.000892332	0.0134665
ENSOARG00000019115|CGREF1	348.998	1.38678	0.417535	3.32134	0.000895867	0.0135063
ENSOARG00000013546|URGCP	906.494	0.659619	0.198633	3.3208	0.000897597	0.0135188
ENSOARG00000015976|SUN2	5836.09	0.525059	0.158173	3.31952	0.000901709	0.0135672
ENSOARG00000008900	374.977	-1.20257	0.362326	-3.31904	0.000903284	0.0135773
ENSOARG00000005659|AK6	730.098	1.20337	0.362921	3.31579	0.000913842	0.0137222
ENSOARG00000005525|MALT1	657.449	1.11601	0.336638	3.31516	0.000915894	0.0137393
ENSOARG00000001844|VRK2	764.621	0.796948	0.2405	3.31371	0.000920659	0.013797
ENSOARG00000008734|TPCN1	1075.21	-1.11345	0.336466	-3.30924	0.000935505	0.0140056
ENSOARG00000012738|RRAGD	5147.12	0.764128	0.231025	3.30755	0.000941149	0.014076
ENSOARG00000017747|RIOK1	99.8654	-1.18606	0.35911	-3.30279	0.000957296	0.0143033
ENSOARG00000016830	349.761	-0.983553	0.297843	-3.30226	0.000959099	0.014316
ENSOARG00000010740|ZRANB1	2572.83	0.850807	0.257745	3.30096	0.000963541	0.0143307
ENSOARG00000003674|VBP1	3716.33	0.800287	0.242448	3.30086	0.000963895	0.0143307
ENSOARG00000009622|EIF4E3	305.695	1.01213	0.306574	3.30141	0.000961989	0.0143307
ENSOARG00000007974	171.126	-0.791662	0.239825	-3.301	0.000963405	0.0143307
ENSOARG00000020884|FNDC5	381.31	-1.28947	0.390719	-3.30025	0.000965975	0.0143474
ENSOARG00000009042	244.094	1.8057	0.547288	3.29936	0.000969063	0.0143791
ENSOARG00000019717|ADAMTS20	941.352	-1.4695	0.445506	-3.2985	0.000972036	0.0144089
ENSOARG00000013062|SETD7	3328.9	0.980458	0.297423	3.29651	0.000978949	0.0144829
ENSOARG00000011965|LMBRD1	1932.87	1.04124	0.315858	3.29655	0.000978804	0.0144829
ENSOARG00000020743	34.7312	-3.44454	1.0452	-3.29556	0.000982243	0.0145173
ENSOARG00000005141|TET1	341.507	-1.20648	0.366441	-3.29244	0.000993225	0.0146652
ENSOARG00000004117|OXSM	698.593	-0.815795	0.24794	-3.29029	0.00100084	0.0147631
ENSOARG00000017343|PLK1	189.01	-1.36017	0.413438	-3.28989	0.00100227	0.0147697
ENSOARG00000009070	72.653	2.70154	0.821307	3.28932	0.00100429	0.014785
ENSOARG00000012476	283.836	-2.07692	0.63148	-3.28897	0.00100556	0.0147891
ENSOARG00000013593	343.987	-1.13026	0.344122	-3.28447	0.00102174	0.014954
ENSOARG00000008916|TATDN1	749.531	0.940209	0.286226	3.28485	0.00102038	0.014954
ENSOARG00000013910|AKAP7	764.185	1.29442	0.393975	3.28555	0.00101785	0.014954
ENSOARG00000006373|CLEC16A	837.84	-0.878361	0.267406	-3.28474	0.00102075	0.014954
ENSOARG00000014895|MAF1	9317.83	0.581263	0.176958	3.28476	0.00102071	0.014954
ENSOARG00000003354|FNIP2	2013.31	1.62421	0.494612	3.28382	0.00102412	0.0149743
ENSOARG00000019984|SPRED2	254.584	-0.91152	0.277612	-3.28343	0.00102553	0.0149803
ENSOARG00000018998	11.3109	-5.43886	1.65753	-3.28131	0.00103327	0.0150787
ENSOARG00000009782|NDUFS2	44097.3	-0.655746	0.199861	-3.281	0.00103438	0.0150803
ENSOARG00000010360|XYLT1	149.511	-1.18411	0.360944	-3.28059	0.0010359	0.0150878
ENSOARG00000008885|NET1	2143.1	-0.714054	0.217925	-3.2766	0.00105064	0.0152581
ENSOARG00000005889	742.17	-0.922747	0.281597	-3.27684	0.00104975	0.0152581
ENSOARG00000014176|CCNA2	58.5898	-2.51521	0.767521	-3.27706	0.00104895	0.0152581
ENSOARG00000003755|TMLHE	262.591	-0.88925	0.271463	-3.27577	0.00105375	0.0152886
ENSOARG00000009299	464.469	-0.692247	0.211427	-3.27417	0.00105974	0.0153607
ENSOARG00000015531|CEP290	350.506	1.07181	0.327436	3.27335	0.00106281	0.0153617
ENSOARG00000000239	1931.53	-0.851148	0.259983	-3.27386	0.0010609	0.0153617
ENSOARG00000018226|RAPH1	174.316	-0.933213	0.285111	-3.27315	0.00106355	0.0153617
ENSOARG00000005292|CPA5	34.5156	-4.23729	1.2947	-3.27279	0.00106493	0.0153617
ENSOARG00000008640|DHX57	1506.95	0.728716	0.222649	3.27294	0.00106435	0.0153617
ENSOARG00000005466|TRIM63	19945.8	0.843073	0.257636	3.27234	0.00106662	0.0153714
ENSOARG00000000651|BMPR1A	1071.17	-0.972131	0.297114	-3.27191	0.00106823	0.0153798
ENSOARG00000014413	1124.11	1.39987	0.427895	3.27152	0.00106972	0.0153866
ENSOARG00000006913|GPANK1	4845.5	0.820449	0.25091	3.26989	0.00107589	0.0154605
ENSOARG00000003452|RAMP2	2140.82	-0.648182	0.198439	-3.2664	0.00108924	0.0156373
ENSOARG00000017124|NOXO1	69.1794	-2.19119	0.670946	-3.26582	0.00109149	0.0156399
ENSOARG00000001191|TMEM140	307.998	1.12648	0.344926	3.26586	0.0010913	0.0156399
ENSOARG00000001748|RASD1	1134.65	2.52865	0.774867	3.26333	0.00110109	0.0157369
ENSOARG00000006830|IL27RA	485.241	-0.861664	0.26405	-3.26325	0.00110141	0.0157369
ENSOARG00000004044|UBAC2	1558.69	0.693972	0.212633	3.26372	0.00109962	0.0157369
ENSOARG00000007483|INF2	731.103	-0.698239	0.214162	-3.26033	0.00111283	0.015885
ENSOARG00000016752|CERT1	3545.04	1.10731	0.339778	3.25892	0.00111837	0.015949
ENSOARG00000013812|GLS	771.132	-0.779155	0.239208	-3.25722	0.00112509	0.0160296
ENSOARG00000004515|C1R	1830.16	1.1657	0.358019	3.25598	0.00113003	0.0160783
ENSOARG00000020645|YEATS2	423.96	-0.701357	0.215416	-3.25582	0.00113065	0.0160783
ENSOARG00000014115|HTT	2441.69	-0.68109	0.209231	-3.2552	0.00113313	0.0160832
ENSOARG00000006742|LRRC42	778.497	-1.01006	0.310289	-3.25521	0.00113309	0.0160832
ENSOARG00000015804|TMEM132A	294.044	-1.04083	0.319972	-3.25288	0.0011424	0.0161351
ENSOARG00000000675|ARFGEF3	65.8516	-1.55844	0.479119	-3.25273	0.00114301	0.0161351
ENSOARG00000013419|SACS	1946.44	-0.553103	0.170045	-3.25268	0.00114323	0.0161351
ENSOARG00000015153	151.961	1.35512	0.416568	3.25307	0.00114167	0.0161351
ENSOARG00000004239|CPEB4	3622.33	1.14989	0.353476	3.2531	0.00114151	0.0161351
ENSOARG00000011042	343.177	-0.891971	0.274168	-3.25338	0.00114041	0.0161351
ENSOARG00000014315|HRH1	73.0224	1.22155	0.375769	3.25079	0.00115085	0.0161971
ENSOARG00000008524|PTGES	236.706	-1.60361	0.493262	-3.25104	0.00114986	0.0161971
ENSOARG00000005886|PFKFB1	2796.53	0.778009	0.239322	3.25089	0.00115044	0.0161971
ENSOARG00000005558|PKN1	10772.6	0.586615	0.180564	3.24879	0.00115898	0.0162961
ENSOARG00000013521|LAMA5	2619.47	-0.699645	0.215442	-3.24749	0.00116427	0.0163553
ENSOARG00000011437|TBC1D10C	38.3205	2.03591	0.627084	3.24663	0.0011678	0.0163895
ENSOARG00000014319|DDAH1	130.241	-2.2346	0.68855	-3.24536	0.00117301	0.0164473
ENSOARG00000013650|MDH2	78445.8	-0.664299	0.204723	-3.24487	0.00117505	0.0164605
ENSOARG00000012962	5.63622	5.68121	1.7529	3.24104	0.00119095	0.0166678
ENSOARG00000021159|MAX	1109.65	0.963546	0.297534	3.23844	0.00120184	0.0167906
ENSOARG00000011313	4581.68	0.600788	0.185524	3.23833	0.00120231	0.0167906
ENSOARG00000012109|POMP	2281.32	0.763396	0.235751	3.23815	0.00120308	0.0167906
ENSOARG00000015392|SHCBP1	41.9416	-3.13865	0.96965	-3.2369	0.00120838	0.0168183
ENSOARG00000015939	864.025	0.907769	0.280416	3.23722	0.00120701	0.0168183
ENSOARG00000011827|SLC6A13	80.1279	-7.25341	2.24086	-3.23688	0.00120842	0.0168183
ENSOARG00000006086|PLEKHG2	599.081	-0.836157	0.258411	-3.23576	0.00121319	0.0168691
ENSOARG00000001978|KPNA4	11053.4	0.962308	0.297468	3.23499	0.00121645	0.0168832
ENSOARG00000016308|SLC25A43	404.208	0.908142	0.280715	3.2351	0.001216	0.0168832
ENSOARG00000010728|ZCCHC8	757.267	0.592025	0.18306	3.23404	0.00122051	0.0169239
ENSOARG00000004016|NCAPG	70.587	-2.45156	0.75812	-3.23373	0.00122183	0.0169266
ENSOARG00000015763|USO1	7183.94	1.01359	0.313521	3.23293	0.00122529	0.0169588
ENSOARG00000006842|TRMT112	1670.95	0.597602	0.184965	3.23089	0.00123405	0.0170644
ENSOARG00000020985	7.58369	6.05592	1.87507	3.2297	0.00123922	0.0171201
ENSOARG00000007229|CD74	2738.45	1.26444	0.391612	3.22881	0.00124305	0.0171573
ENSOARG00000006653|ATP5MC1	13055.1	-0.902196	0.279459	-3.22837	0.00124498	0.0171681
ENSOARG00000005294|TPGS2	262.173	-0.762639	0.236252	-3.22808	0.00124626	0.01717
ENSOARG00000003076|NDUFA3	4140.48	-0.712606	0.220823	-3.22705	0.00125073	0.0172159
ENSOARG00000004512|MRO	115.879	-1.52326	0.47214	-3.22629	0.00125406	0.0172459
ENSOARG00000003980|SEC23IP	2976.67	0.544967	0.168948	3.22566	0.00125684	0.0172683
ENSOARG00000012999|ZC3H12C	459.259	-1.01078	0.313424	-3.22495	0.00125994	0.0172952
ENSOARG00000004084|NUB1	7344.63	0.667881	0.207205	3.22329	0.00126729	0.0173801
ENSOARG00000018675|NDUFA10	15798.9	-0.721081	0.223785	-3.2222	0.0012721	0.0174301
ENSOARG00000026999	2499.04	-0.749089	0.232518	-3.22163	0.00127462	0.0174488
ENSOARG00000004946|COX6B1	7615.02	-0.853583	0.26527	-3.21779	0.00129182	0.0176682
ENSOARG00000013664|SKA3	10.9829	-5.59632	1.73948	-3.21724	0.00129432	0.0176863
ENSOARG00000008035|AGBL3	32.6561	2.23172	0.693948	3.21598	0.00130001	0.0177479
ENSOARG00000018635|DZANK1	160.452	-1.15172	0.358193	-3.21536	0.00130282	0.0177701
ENSOARG00000002351|NGB	11.6841	3.58111	1.11421	3.21403	0.00130885	0.0178362
ENSOARG00000018820	103.104	1.37638	0.42857	3.21156	0.00132018	0.017958
ENSOARG00000008499|ARSL	259.122	-1.24025	0.386161	-3.21174	0.00131934	0.017958
ENSOARG00000020809|CHRND	1773.75	1.30806	0.407359	3.21108	0.00132236	0.0179715
ENSOARG00000003346|CYP1A2	35.9253	2.71986	0.847233	3.21028	0.00132606	0.0180055
ENSOARG00000009903	298.712	-0.757046	0.236074	-3.20681	0.00134214	0.018191
ENSOARG00000017460|RAC3	299.071	-0.99902	0.31152	-3.20693	0.00134162	0.018191
ENSOARG00000000089|GTF3C1	1706.28	-0.591146	0.18443	-3.20526	0.00134939	0.0182727
ENSOARG00000010885|PHLDB1	4177.95	-0.623811	0.194699	-3.20398	0.00135544	0.0183381
ENSOARG00000002910	129159	-0.637027	0.198886	-3.20297	0.00136017	0.0183525
ENSOARG00000012588|CARNMT1	4540.04	-1.63701	0.511086	-3.203	0.00136002	0.0183525
ENSOARG00000003714|ENPEP	245.713	-1.28687	0.401719	-3.2034	0.00135817	0.0183525
ENSOARG00000009258|RWDD1	1515.88	1.13468	0.354304	3.20255	0.00136216	0.0183629
ENSOARG00000014471	165.226	-10.7576	3.35979	-3.20187	0.0013654	0.0183901
ENSOARG00000020345|WDR53	563.61	0.79231	0.247563	3.20044	0.0013722	0.0184651
ENSOARG00000009687|SLC39A5	38.9208	2.49248	0.77887	3.20012	0.00137371	0.018469
ENSOARG00000007322	37.1901	2.04927	0.640904	3.19746	0.00138643	0.0186066
ENSOARG00000015743|SELENOK	1289.64	0.802543	0.250986	3.19756	0.00138595	0.0186066
ENSOARG00000026462	570.092	1.28213	0.401035	3.19707	0.00138832	0.0186154
ENSOARG00000020987|RFX5	254.303	-1.21504	0.380177	-3.19598	0.00139356	0.018669
ENSOARG00000006136|MTO1	422.825	-0.857159	0.268278	-3.19504	0.00139814	0.0186803
ENSOARG00000018395|IK	10749.6	0.589275	0.184434	3.19505	0.00139806	0.0186803
ENSOARG00000008817	24163.8	1.01416	0.317374	3.19546	0.00139608	0.0186803
ENSOARG00000018142|LMNB1	624.809	-1.284	0.4022	-3.19244	0.00141074	0.018832
ENSOARG00000016734|NUP54	680.137	0.802613	0.251501	3.19129	0.00141641	0.018891
ENSOARG00000004181	1605.72	0.793298	0.248614	3.19088	0.00141838	0.0189004
ENSOARG00000006705|CALCOCO2	5889.73	0.763524	0.239442	3.18876	0.00142884	0.0190229
ENSOARG00000000380	206.961	-0.96704	0.303314	-3.18825	0.00143137	0.0190397
ENSOARG00000008158|PRPF40A	2303.69	0.972055	0.305041	3.18663	0.0014394	0.0191127
ENSOARG00000010050|GALNT18	219.875	-1.08721	0.341158	-3.18682	0.00143846	0.0191127
ENSOARG00000014841	97.2996	1.65157	0.518336	3.1863	0.00144105	0.0191178
ENSOARG00000008193|CEP63	458.01	0.719296	0.22588	3.18442	0.00145045	0.0192255
ENSOARG00000020522|TIE1	1178.03	-0.734185	0.230633	-3.18335	0.0014558	0.0192794
ENSOARG00000017434|CMYA5	194345	0.946512	0.297361	3.18304	0.00145739	0.0192834
ENSOARG00000002805|UTP18	933.162	0.817045	0.256821	3.18138	0.00146577	0.0193773
ENSOARG00000007343|NFE2L1	26857.1	0.740665	0.23285	3.18086	0.00146838	0.0193944
ENSOARG00000006454|DPP4	28.2686	2.41739	0.760046	3.18058	0.0014698	0.0193944
ENSOARG00000018427|APBB1	1908.84	0.594109	0.186821	3.1801	0.00147222	0.0193944
ENSOARG00000020329|FARSB	7364.37	0.709993	0.223245	3.18034	0.00147103	0.0193944
ENSOARG00000006783|SPSB4	83.053	-1.36368	0.428876	-3.17967	0.00147444	0.0194065
ENSOARG00000012543|COQ5	1848.34	-0.907029	0.285287	-3.17935	0.00147604	0.0194107
ENSOARG00000004548|FAM50A	3219.66	0.625489	0.196987	3.17529	0.00149688	0.0196675
ENSOARG00000014299|LHX6	41.7584	-1.66579	0.524972	-3.1731	0.00150819	0.0197988
ENSOARG00000026243	304.638	0.764335	0.240946	3.17222	0.00151279	0.0198246
ENSOARG00000012513|PSMD3	9699.66	0.66342	0.209127	3.17233	0.00151222	0.0198246
ENSOARG00000003206|CHORDC1	1015.63	-0.858262	0.270638	-3.17126	0.00151782	0.0198426
ENSOARG00000013540|DDX42	2732.74	0.528953	0.166799	3.1712	0.00151813	0.0198426
ENSOARG00000020004|SLC1A4	196.291	-1.22351	0.385769	-3.17163	0.00151589	0.0198426
ENSOARG00000020613|KLHDC2	4800.77	0.818344	0.258178	3.16969	0.00152601	0.0199283
ENSOARG00000012928|HSPA5	5215.48	-0.701984	0.221512	-3.16905	0.00152939	0.0199551
ENSOARG00000013904	7.57957	6.10171	1.92614	3.16784	0.00153577	0.020021
ENSOARG00000002826	483.406	1.2067	0.380999	3.16719	0.0015392	0.0200323
ENSOARG00000008152|SUGP1	1656.27	0.517071	0.163262	3.16711	0.0015396	0.0200323
ENSOARG00000009556|MICU3	415.655	0.979591	0.30932	3.16692	0.00154064	0.0200323
ENSOARG00000006982|AQP4	1387.78	-1.01385	0.320264	-3.16566	0.00154733	0.0200856
ENSOARG00000006766|ASB5	10796.3	1.26394	0.399267	3.16564	0.00154741	0.0200856
ENSOARG00000017678|WDR74	1635.79	0.503377	0.159042	3.16506	0.00155049	0.0201082
ENSOARG00000015809|PSMD12	3359.95	0.753879	0.23838	3.16251	0.00156415	0.0202241
ENSOARG00000017129|ZBED5	1865.59	1.01004	0.319378	3.16252	0.00156409	0.0202241
ENSOARG00000005623|PLA2G12A	425.525	-0.849242	0.268566	-3.16214	0.00156615	0.0202241
ENSOARG00000020620|EIF2B5	3036.39	0.519521	0.164273	3.16254	0.001564	0.0202241
ENSOARG00000012595	3264.45	1.12706	0.356416	3.16221	0.00156576	0.0202241
ENSOARG00000007003|IQCM	4.98918	-6.3188	1.99864	-3.16155	0.0015693	0.0202473
ENSOARG00000003120|TFAP4	151.479	0.989438	0.313038	3.16076	0.00157359	0.0202853
ENSOARG00000003966|NOTCH3	2503.06	-0.825708	0.261282	-3.16022	0.00157648	0.0203052
ENSOARG00000003368|HNRNPH1	13525.5	0.475212	0.150449	3.15863	0.0015851	0.0203987
ENSOARG00000026113	81.269	-1.9763	0.625949	-3.15729	0.00159244	0.0204755
ENSOARG00000019104|TTLL1	247.577	-1.05955	0.335637	-3.15683	0.00159497	0.0204905
ENSOARG00000007740|PPP3CB	8474.56	0.968864	0.306962	3.1563	0.00159785	0.02051
ENSOARG00000021137|SNAPC1	243.444	1.18219	0.374669	3.1553	0.00160334	0.0205454
ENSOARG00000009411|AMOTL1	6144.97	-0.626265	0.198474	-3.1554	0.00160278	0.0205454
ENSOARG00000000862|MYADM	1160.26	-0.808921	0.256395	-3.15498	0.0016051	0.0205504
ENSOARG00000000291|FGB	107.981	1.42906	0.453545	3.15086	0.0016279	0.020807
ENSOARG00000010247|ATAD2	138.143	-1.05532	0.334906	-3.1511	0.00162658	0.020807
ENSOARG00000007862	17.7417	3.70636	1.17649	3.15036	0.00163071	0.0208252
ENSOARG00000011199|ATG5	887.747	0.781138	0.247994	3.14983	0.00163365	0.0208449
ENSOARG00000018511|NTN3	31.9543	-2.27136	0.721239	-3.14924	0.00163694	0.0208692
ENSOARG00000015010|ITGB1BP1	989.704	0.785842	0.249751	3.14651	0.00165233	0.0210476
ENSOARG00000009777|TPD52L2	1354.04	0.565791	0.179868	3.14558	0.00165755	0.0210963
ENSOARG00000017754|PYCR1	676.671	-1.14598	0.364391	-3.14493	0.00166129	0.0211259
ENSOARG00000007371|NIPSNAP3A	100.687	-1.13134	0.359767	-3.14466	0.00166281	0.0211274
ENSOARG00000007035|KLHL31	7248.3	-0.869294	0.276472	-3.14423	0.00166522	0.0211402
ENSOARG00000010558|SHOC2	1923.37	0.844035	0.268516	3.14334	0.00167033	0.0211871
ENSOARG00000020003|ETFRF1	363.547	1.45151	0.461857	3.14276	0.00167362	0.0212109
ENSOARG00000016969	173.91	-1.41013	0.448768	-3.14222	0.00167674	0.0212193
ENSOARG00000001979|NOS3	502.804	-0.832684	0.265017	-3.142	0.00167797	0.0212193
ENSOARG00000004978|TRAF3	130.463	-0.96853	0.308262	-3.14191	0.00167851	0.0212193
ENSOARG00000017060|ANO8	2023.77	-0.79624	0.253581	-3.13999	0.00168956	0.0213409
ENSOARG00000015110	65.878	2.25094	0.716935	3.13967	0.0016914	0.0213462
ENSOARG00000012802|VPS11	1730.02	0.576815	0.183847	3.13748	0.00170406	0.021488
ENSOARG00000000707|S100A1	329.125	1.64948	0.526036	3.13567	0.00171459	0.0216027
ENSOARG00000008730|FH	18141.3	-0.537546	0.171482	-3.13471	0.00172023	0.0216556
ENSOARG00000014762|AFAP1L2	501.273	-0.858999	0.274239	-3.1323	0.00173445	0.0218163
ENSOARG00000002036|GNLY	44.0823	2.74584	0.876762	3.1318	0.00173741	0.0218353
ENSOARG00000021195|MED6	631.623	0.699476	0.2234	3.13105	0.00174184	0.0218726
ENSOARG00000013437|CDC37L1	1226.25	0.825389	0.26388	3.12789	0.00176065	0.0220905
ENSOARG00000004219|PPM1H	179.321	-1.03213	0.330011	-3.12756	0.00176261	0.0220966
ENSOARG00000002150|CRNKL1	4044.95	0.587095	0.187791	3.12633	0.00177003	0.0221189
ENSOARG00000019289|SHISAL1	9.19268	6.15537	1.96888	3.12633	0.00177003	0.0221189
ENSOARG00000016118	165.693	-1.11169	0.355557	-3.12661	0.00176836	0.0221189
ENSOARG00000019285	65.5689	-7.96918	2.54909	-3.12629	0.00177028	0.0221189
ENSOARG00000020990	13.6485	3.91241	1.25165	3.12579	0.00177327	0.0221378
ENSOARG00000007202|SPON1	199.074	-1.44892	0.463792	-3.12408	0.00178364	0.0222489
ENSOARG00000016369|DDX1	10991	0.558641	0.178911	3.12245	0.00179351	0.0223534
ENSOARG00000011626|TUBB	15105.7	-1.07016	0.342859	-3.1213	0.00180057	0.0224228
ENSOARG00000007394|ARHGEF17	987.728	-0.738889	0.236787	-3.12048	0.00180559	0.0224537
ENSOARG00000012531|HYOU1	2170.06	-0.706245	0.226349	-3.12016	0.00180753	0.0224537
ENSOARG00000008573|NNT	18801.8	-0.816753	0.261757	-3.12027	0.00180688	0.0224537
ENSOARG00000009238|THOC1	984.768	0.571035	0.183143	3.11796	0.00182105	0.022603
ENSOARG00000000667|TMEM183A	981.774	-0.642666	0.206207	-3.11661	0.00182943	0.0226882
ENSOARG00000010087|STAP2	158.815	-0.928505	0.297978	-3.11602	0.00183313	0.0226966
ENSOARG00000018865|KIAA1671	811.685	-1.19223	0.38259	-3.1162	0.00183197	0.0226966
ENSOARG00000002984|CFAP52	243.461	-1.85744	0.596176	-3.11559	0.00183576	0.0227106
ENSOARG00000016065|FOXO4	3663.19	1.15314	0.370344	3.11369	0.00184764	0.0228387
ENSOARG00000000712|BRWD3	192.953	-1.14174	0.366738	-3.11324	0.00185047	0.022855
ENSOARG00000013967|MINPP1	199.478	-0.950604	0.305435	-3.11229	0.0018564	0.0229093
ENSOARG00000002155|TAF1D	712.981	1.06595	0.342539	3.11191	0.0018588	0.0229201
ENSOARG00000001954	187.404	0.946395	0.304356	3.1095	0.00187406	0.0230893
ENSOARG00000003409|PRMT7	2075.86	0.543669	0.17491	3.10828	0.00188178	0.023162
ENSOARG00000005858|NR1H3	2554.44	0.582508	0.187417	3.10808	0.00188304	0.023162
ENSOARG00000003146|GMPS	2025.98	0.80939	0.260436	3.10783	0.00188469	0.0231634
ENSOARG00000019091|ST7	762.111	0.571543	0.183953	3.10701	0.00188988	0.0232081
ENSOARG00000009057	61.6976	-1.68698	0.543163	-3.10586	0.00189729	0.0232748
ENSOARG00000009463|SHROOM4	415.755	-0.865563	0.278703	-3.10568	0.0018984	0.0232748
ENSOARG00000004677|SCN1B	4767.73	0.568001	0.182958	3.10454	0.00190572	0.0233455
ENSOARG00000009913|PPP1R13L	806.76	0.728766	0.234885	3.10265	0.00191793	0.023476
ENSOARG00000001863|SEMA6A	608.304	-0.657138	0.211938	-3.10062	0.00193118	0.0236188
ENSOARG00000004759|FBXO15	120.192	-0.910793	0.293934	-3.09863	0.0019442	0.023757
ENSOARG00000008303|CLEC14A	994.567	-0.525617	0.169641	-3.09841	0.00194563	0.023757
ENSOARG00000001595|TACC1	556.918	-0.773935	0.249976	-3.09603	0.00196129	0.0239287
ENSOARG00000010349|SYMPK	2984.92	0.614333	0.19864	3.0927	0.00198343	0.0241792
ENSOARG00000010674|EIF3H	21804.8	0.621777	0.201063	3.09244	0.00198516	0.0241807
ENSOARG00000015515|ARL14EP	1527.14	0.763944	0.247149	3.09103	0.00199466	0.0242767
ENSOARG00000011396|THOC7	1333.41	0.721956	0.233765	3.08839	0.00201247	0.0244599
ENSOARG00000023283	48.9805	1.85237	0.599799	3.08831	0.00201297	0.0244599
ENSOARG00000016017|PDE5A	257.622	-1.3982	0.452886	-3.08731	0.00201975	0.0245068
ENSOARG00000020034|CSDE1	85296.4	0.900399	0.291672	3.08702	0.00202172	0.0245068
ENSOARG00000000177|SNCAIP	251.37	-1.07216	0.3473	-3.08712	0.00202108	0.0245068
ENSOARG00000020789	11.3138	3.5616	1.15408	3.08609	0.0020281	0.0245291
ENSOARG00000010587|PAX7	61.6022	-1.45624	0.471845	-3.08626	0.00202688	0.0245291
ENSOARG00000000745|CSPP1	668.84	0.615226	0.199365	3.08593	0.00202914	0.0245291
ENSOARG00000017462|HOXD1	112.569	1.85895	0.602421	3.0858	0.00203009	0.0245291
ENSOARG00000019417|IGFBP2	97.401	-1.35401	0.43892	-3.08486	0.00203648	0.0245866
ENSOARG00000017969	1039.84	0.988853	0.320582	3.08455	0.00203859	0.0245923
ENSOARG00000000875|TPM4	1379.73	-0.79077	0.25641	-3.08401	0.00204231	0.0245977
ENSOARG00000002433|DDX3X	18730.6	0.773525	0.250856	3.08353	0.00204558	0.0245977
ENSOARG00000004368|LOXL1	320.426	-1.13253	0.367261	-3.08371	0.00204438	0.0245977
ENSOARG00000002160	13.1754	-5.38433	1.74584	-3.08409	0.00204177	0.0245977
ENSOARG00000005255	34.2522	-2.60002	0.843543	-3.08226	0.00205438	0.0246838
ENSOARG00000004749|ARHGEF9	330.185	-1.10462	0.358419	-3.08192	0.00205668	0.0246917
ENSOARG00000015821|EPHB4	1144.33	-0.763321	0.247835	-3.07996	0.00207029	0.0248353
ENSOARG00000012126|TEAD3	936.877	0.684077	0.222134	3.07957	0.00207301	0.024848
ENSOARG00000008206|CENPN	43.0569	-2.6839	0.871901	-3.07822	0.00208243	0.024941
ENSOARG00000002129|COL5A1	5001.5	-1.17973	0.383359	-3.07735	0.00208847	0.0249736
ENSOARG00000005871|U2SURP	2334.01	0.793329	0.257778	3.07756	0.00208701	0.0249736
ENSOARG00000000587|IDH3A	24604	-0.614295	0.199756	-3.07522	0.00210346	0.0251128
ENSOARG00000014094|ADRM1	5367.83	0.630849	0.205128	3.0754	0.0021022	0.0251128
ENSOARG00000012724|FLNB	1225.32	-0.754935	0.245593	-3.07392	0.00211264	0.0251919
ENSOARG00000014423|DAB2IP	2750.43	-0.521496	0.169658	-3.07381	0.00211343	0.0251919
ENSOARG00000012032|MAMSTR	870.163	-1.47515	0.480079	-3.07272	0.00212118	0.0252442
ENSOARG00000000996|PSMA4	3481.01	0.789102	0.256799	3.07284	0.00212031	0.0252442
ENSOARG00000000280	83.1662	1.22371	0.398374	3.07175	0.00212808	0.0253063
ENSOARG00000000968|NMNAT2	246.761	-1.03651	0.337567	-3.07052	0.00213685	0.025372
ENSOARG00000015518|VPS35	5052.59	0.724685	0.236015	3.0705	0.00213698	0.025372
ENSOARG00000010367|PARP11	292.105	-0.81205	0.264581	-3.06919	0.00214637	0.0254591
ENSOARG00000010108|FEZ2	955.003	0.824183	0.268571	3.06877	0.00214939	0.0254591
ENSOARG00000014310|NFRKB	1024.39	0.610799	0.199026	3.06894	0.00214818	0.0254591
ENSOARG00000006771|KLF15	467.923	0.962275	0.313644	3.06805	0.00215459	0.0255006
ENSOARG00000013713|SEMA4C	535.599	-0.837157	0.272886	-3.06779	0.00215647	0.0255027
ENSOARG00000020503|COL4A4	68.1324	-2.34826	0.765597	-3.06723	0.00216055	0.0255108
ENSOARG00000016996|OGA	7728.74	1.00543	0.327776	3.06745	0.00215896	0.0255108
ENSOARG00000003878|DYM	3483.9	0.759746	0.247745	3.06664	0.00216477	0.0255406
ENSOARG00000006340|GAB2	1531.99	0.903165	0.294786	3.06379	0.00218549	0.0257648
ENSOARG00000016597|HAGH	7399.21	-0.698143	0.227916	-3.06316	0.00219013	0.0257992
ENSOARG00000004908|NRDC	10739.4	0.734106	0.239776	3.06163	0.00220134	0.025911
ENSOARG00000007465|PLXNA1	529.1	-1.09487	0.357783	-3.06014	0.00221234	0.0259998
ENSOARG00000004784|POLI	465.021	0.968822	0.316592	3.06016	0.00221218	0.0259998
ENSOARG00000011930|NRM	252.659	-1.06384	0.347688	-3.05975	0.0022152	0.0260131
ENSOARG00000015646	229.281	1.62718	0.531852	3.05947	0.00221729	0.0260173
ENSOARG00000017375|HIPK3	10877.8	0.73919	0.241749	3.05768	0.00223061	0.0261327
ENSOARG00000000019|COX2	71411.5	1.35747	0.443927	3.05786	0.00222921	0.0261327
ENSOARG00000003199|SHC1	2147.88	-0.569572	0.18649	-3.05417	0.00225686	0.0263991
ENSOARG00000008336|RCBTB2	518.175	-0.695606	0.227743	-3.05435	0.00225552	0.0263991
ENSOARG00000011155|SERINC4	645.208	0.644202	0.211033	3.05261	0.00226864	0.026475
ENSOARG00000017522|BFSP1	28.2257	-2.03955	0.668108	-3.05272	0.00226774	0.026475
ENSOARG00000012669	1138.16	0.601919	0.19716	3.05295	0.00226607	0.026475
ENSOARG00000009312|RGL2	8291.45	0.567536	0.185933	3.05237	0.00227043	0.0264755
ENSOARG00000000498|ITGA9	844.303	-1.19246	0.39089	-3.05063	0.00228365	0.026609
ENSOARG00000016760|BTG1	1482.3	0.996719	0.326828	3.04967	0.00229091	0.0266451
ENSOARG00000014092|LAMTOR3	985.987	0.808629	0.265147	3.04974	0.00229043	0.0266451
ENSOARG00000012326|BOLA3	1390.81	-1.01082	0.331467	-3.04952	0.00229207	0.0266451
ENSOARG00000011543|COQ7	1199.14	-0.652554	0.214035	-3.04882	0.0022974	0.0266864
ENSOARG00000009103|NMI	549.55	0.653388	0.214339	3.04838	0.00230077	0.0267049
ENSOARG00000000683|PTP4A2	38520	0.684184	0.224544	3.047	0.00231139	0.0268075
ENSOARG00000018238|TEF	3760.25	0.696152	0.228493	3.0467	0.00231365	0.026813
ENSOARG00000016777|SLF1	369.43	0.994034	0.326373	3.0457	0.00232142	0.0268617
ENSOARG00000004359|SKA1	7.2357	-5.87796	1.92987	-3.04578	0.00232076	0.0268617
ENSOARG00000014988|AHNAK	62798.3	0.634862	0.208475	3.04527	0.00232472	0.0268791
ENSOARG00000003208|MYMK	22.271	-2.50472	0.822808	-3.04411	0.00233367	0.0269619
ENSOARG00000007453	403.096	0.572524	0.188116	3.04346	0.00233872	0.0269994
ENSOARG00000006724	4425.25	0.670498	0.220367	3.04265	0.00234507	0.027052
ENSOARG00000005357	1900.8	0.619248	0.203609	3.04136	0.00235514	0.0271076
ENSOARG00000010121|SHROOM2	91.8111	-1.15253	0.378937	-3.04147	0.00235424	0.0271076
ENSOARG00000017782|MAFG	3599.51	0.865521	0.284586	3.04134	0.0023553	0.0271076
ENSOARG00000010415|WWC3	496.107	-0.757218	0.24903	-3.04067	0.0023605	0.0271467
ENSOARG00000015818|LMO7	6915.15	-0.781575	0.257074	-3.04027	0.00236367	0.0271624
ENSOARG00000005050|MSN	2442.88	-0.644771	0.212116	-3.03971	0.00236808	0.0271715
ENSOARG00000001465	29.9073	1.86891	0.614818	3.03978	0.0023675	0.0271715
ENSOARG00000020717	286.221	-0.936022	0.308076	-3.03828	0.00237929	0.0272792
ENSOARG00000013670|COX5B	28133.5	-0.65881	0.216867	-3.03785	0.00238269	0.0272974
ENSOARG00000003895|MYCT1	344.941	-0.780096	0.25689	-3.0367	0.00239185	0.0273607
ENSOARG00000014436|C4orf54	15278.6	-0.749869	0.246925	-3.03683	0.00239083	0.0273607
ENSOARG00000005483	4695.68	0.525632	0.173115	3.03631	0.0023949	0.0273747
ENSOARG00000017683|PALMD	2891.13	-0.649457	0.213932	-3.03581	0.00239887	0.0273992
ENSOARG00000018851|MORC4	179.452	-0.850003	0.280199	-3.03358	0.00241674	0.0275615
ENSOARG00000015816|FBXO28	1604.15	0.781318	0.257557	3.03358	0.00241675	0.0275615
ENSOARG00000020715|RMND5A	24412.8	1.10305	0.363923	3.03101	0.00243739	0.0277759
ENSOARG00000003733|TMEM154	4.95675	-6.01609	1.98567	-3.02976	0.00244752	0.0278702
ENSOARG00000008036|NCAPD2	1011.1	-0.692707	0.228693	-3.02898	0.00245383	0.0279209
ENSOARG00000006366	74.042	-1.44464	0.477059	-3.02822	0.00246001	0.0279489
ENSOARG00000010450|REEP4	100.208	-1.55218	0.512557	-3.0283	0.00245932	0.0279489
ENSOARG00000015133|CEP95	872.502	0.63453	0.209597	3.02738	0.00246683	0.0280053
ENSOARG00000005456|BIRC5	19.9562	-2.18183	0.720777	-3.02705	0.00246951	0.0280145
ENSOARG00000005791|ACTN4	5563.23	-0.557976	0.184368	-3.02643	0.0024746	0.0280511
ENSOARG00000007201	2772.01	0.774028	0.255826	3.02561	0.00248133	0.0281061
ENSOARG00000012028	125.933	-1.75269	0.579502	-3.02447	0.00249067	0.0281695
ENSOARG00000013242|PRKCQ	3441.17	1.02046	0.337381	3.02466	0.00248914	0.0281695
ENSOARG00000008340|TBX21	30.0781	1.99588	0.660069	3.02374	0.00249672	0.0282166
ENSOARG00000021040|SLC30A4	69.703	-1.06553	0.352508	-3.02271	0.00250524	0.0282311
ENSOARG00000017707|BRI3BP	80.475	-1.51237	0.500342	-3.02268	0.00250551	0.0282311
ENSOARG00000016295|NECTIN1	27.1581	-2.03292	0.672473	-3.02305	0.00250237	0.0282311
ENSOARG00000012034|FAM107A	113.007	1.01746	0.336534	3.02333	0.00250006	0.0282311
ENSOARG00000012395|ATAT1	262.536	-0.810042	0.268066	-3.0218	0.00251279	0.0282784
ENSOARG00000003781|OSER1	3285.09	0.869662	0.287804	3.02171	0.00251347	0.0282784
ENSOARG00000007436|STX18	1010.83	0.759526	0.251386	3.02136	0.00251645	0.0282908
ENSOARG00000005473|GSN	49564.2	0.90105	0.298268	3.02095	0.00251986	0.0282929
ENSOARG00000010671|LZTS1	159.292	-1.11903	0.370463	-3.02064	0.00252244	0.0282929
ENSOARG00000009962	8596.09	0.896442	0.296793	3.02043	0.00252417	0.0282929
ENSOARG00000004493|FNDC1	1040.56	-1.11401	0.368772	-3.02086	0.00252055	0.0282929
ENSOARG00000008211	177.941	-1.00993	0.334535	-3.01891	0.00253687	0.0284141
ENSOARG00000006042|SAMD4B	1481.39	0.8319	0.275596	3.01855	0.00253992	0.0284141
ENSOARG00000012994|CRYZL1	1487.76	0.681236	0.22569	3.01846	0.00254065	0.0284141
ENSOARG00000004723|CENPB	2559.98	0.547133	0.181322	3.01747	0.00254892	0.0284431
ENSOARG00000015864|SOCS2	568.926	-1.21984	0.404229	-3.01769	0.00254708	0.0284431
ENSOARG00000007665|USP24	9085.36	0.805504	0.266915	3.01783	0.00254589	0.0284431
ENSOARG00000006780|KBTBD2	4445.11	1.22961	0.407582	3.01683	0.0025543	0.028482
ENSOARG00000010109	83.5327	-1.19957	0.397704	-3.01625	0.00255926	0.0284949
ENSOARG00000005908|ERCC6L	20.5112	-2.68816	0.891194	-3.01636	0.00255827	0.0284949
ENSOARG00000018199	79.8279	-1.26943	0.420908	-3.01593	0.00256193	0.0285036
ENSOARG00000001165	1170.96	1.44688	0.480306	3.01242	0.00259177	0.0288142
ENSOARG00000006184|COL21A1	420.536	-1.41522	0.469868	-3.01196	0.00259569	0.0288365
ENSOARG00000007706	4915.46	0.626105	0.207946	3.0109	0.00260472	0.0289154
ENSOARG00000014306|CAMLG	788.993	0.620485	0.206191	3.00928	0.00261869	0.0290491
ENSOARG00000011624|FAM78B	40.7589	-1.81101	0.602109	-3.00778	0.00263166	0.0291715
ENSOARG00000006902|HDAC5	5309.4	0.563076	0.187242	3.00721	0.00263653	0.0292039
ENSOARG00000002053|EFEMP1	826.342	0.898358	0.298815	3.0064	0.00264359	0.0292605
ENSOARG00000018561	9448.42	-0.72917	0.242565	-3.00608	0.00264636	0.0292696
ENSOARG00000004459|SELENOT	486.827	-0.71159	0.236804	-3.00498	0.00265598	0.0293545
ENSOARG00000006666|MTMR14	1517.84	0.545679	0.181676	3.00358	0.00266825	0.0294684
ENSOARG00000016070|TRIP13	89.1474	-1.31143	0.436712	-3.00297	0.00267362	0.029506
ENSOARG00000016205|LPCAT1	118.083	-0.922498	0.30731	-3.00185	0.00268346	0.0295559
ENSOARG00000010043|CWF19L2	1271.19	0.896878	0.298893	3.00067	0.00269388	0.0295559
ENSOARG00000002286|CIPC	1343.6	0.86702	0.288888	3.00124	0.00268886	0.0295559
ENSOARG00000014836|HECW2	121.02	-1.76643	0.588607	-3.00104	0.0026906	0.0295559
ENSOARG00000015416|PIBF1	185.813	1.64953	0.549663	3.00099	0.002691	0.0295559
ENSOARG00000001585|DEGS2	187.39	-1.29884	0.432697	-3.00172	0.00268455	0.0295559
ENSOARG00000012354|PSAT1	1675.95	-2.64088	0.880091	-3.00069	0.00269372	0.0295559
ENSOARG00000021157|RAB15	159.749	-1.51724	0.505558	-3.00112	0.00268987	0.0295559
ENSOARG00000005381|TERF1	277.131	1.30196	0.434021	2.99976	0.0027019	0.0296224
ENSOARG00000002327|ATG9B	196.321	-1.10733	0.369488	-2.99694	0.00272701	0.0298759
ENSOARG00000002507|EMILIN3	401.06	-1.24213	0.414555	-2.99629	0.00273282	0.0299177
ENSOARG00000001835|TSPAN18	344.535	-0.861191	0.287445	-2.99602	0.00273529	0.0299229
ENSOARG00000005337|VPS26A	706.262	1.26572	0.42263	2.99488	0.00274555	0.0300133
ENSOARG00000002907	853.659	1.66543	0.556227	2.99416	0.00275203	0.0300624
ENSOARG00000004189|MASP2	278.054	0.758561	0.253462	2.9928	0.0027643	0.0301744
ENSOARG00000001286	486.882	-1.40898	0.470839	-2.99249	0.00276709	0.0301829
ENSOARG00000015741|NSMAF	2152.49	0.758369	0.253452	2.99216	0.00277014	0.0301943
ENSOARG00000006197|RGS3	1541.77	-0.595796	0.199242	-2.99032	0.00278687	0.0303547
ENSOARG00000002489|PREX2	260.75	-1.30421	0.436259	-2.98953	0.00279406	0.0303853
ENSOARG00000013032|USP33	742.117	0.790915	0.264566	2.98948	0.00279457	0.0303853
ENSOARG00000002721|CBX2	206.646	-1.1722	0.392124	-2.98935	0.00279574	0.0303853
ENSOARG00000017626|PITX3	550.893	1.59497	0.533704	2.9885	0.00280354	0.030404
ENSOARG00000012489|AIP	1980.29	-0.480206	0.160679	-2.9886	0.00280255	0.030404
ENSOARG00000025658	14.8287	4.47739	1.49815	2.98861	0.00280249	0.030404
ENSOARG00000001036|MYOG	1834.64	-0.791435	0.264857	-2.98816	0.00280666	0.0304159
ENSOARG00000018819|PCDHB6	60.5718	-1.42115	0.475842	-2.9866	0.00282094	0.0305487
ENSOARG00000007939|WDR1	7318.32	-1.02301	0.342646	-2.98563	0.00282999	0.0305809
ENSOARG00000004231|LRRC3B	212.982	-1.04863	0.351195	-2.98588	0.00282761	0.0305809
ENSOARG00000018860|KLHL30	767.099	1.41732	0.474716	2.98562	0.00283002	0.0305809
ENSOARG00000015187|ATP5PF	10599	-0.556679	0.186486	-2.9851	0.00283485	0.0306111
ENSOARG00000008208	48.76	1.79078	0.600028	2.9845	0.00284046	0.0306496
ENSOARG00000015722|RAB5A	2379.15	0.589119	0.197456	2.98354	0.0028493	0.030723
ENSOARG00000013529|ADGRL4	409.678	-1.10109	0.369215	-2.98225	0.00286139	0.0308312
ENSOARG00000010949|CCDC190	668.906	-1.17669	0.394612	-2.98188	0.00286482	0.0308461
ENSOARG00000006194|PRG4	442.403	-1.46508	0.491526	-2.98068	0.00287605	0.0309448
ENSOARG00000017110|PIGG	514.326	-0.686243	0.230319	-2.97953	0.00288692	0.0310395
ENSOARG00000010118|VWA5A	488.261	-1.2776	0.428832	-2.97925	0.00288957	0.0310458
ENSOARG00000001644|EXT2	892.317	-0.586008	0.196714	-2.97898	0.00289211	0.031051
ENSOARG00000013474|UTP6	2222.2	0.651966	0.218906	2.97829	0.00289859	0.0310983
ENSOARG00000005694|COPG2	2629.34	-1.18175	0.39684	-2.97789	0.00290236	0.0311165
ENSOARG00000008637|TPGS1	567.94	-1.13174	0.380132	-2.97724	0.00290856	0.0311386
ENSOARG00000007685|ZC2HC1A	115.791	-1.15784	0.388889	-2.97729	0.00290805	0.0311386
ENSOARG00000000935	259.673	-0.97455	0.327368	-2.97693	0.0029115	0.0311478
ENSOARG00000018138|RIOK2	1431.32	0.792972	0.266469	2.97585	0.00292174	0.0312197
ENSOARG00000000813|TECPR1	262	-0.875643	0.294256	-2.97579	0.00292237	0.0312197
ENSOARG00000010575|SUOX	492.706	-0.818931	0.275241	-2.97533	0.00292675	0.0312443
ENSOARG00000003357|ZNF471	316.522	0.784665	0.2638	2.97447	0.00293493	0.0313094
ENSOARG00000011367|PAIP2B	1245.93	1.20609	0.40562	2.97344	0.00294479	0.0313923
ENSOARG00000011407|USP38	4417.89	0.692696	0.233006	2.97286	0.00295036	0.0314123
ENSOARG00000014245|OSBPL2	2121.72	0.658218	0.221412	2.97281	0.00295084	0.0314123
ENSOARG00000018195|TRMT2A	1731.17	0.564077	0.189816	2.9717	0.00296154	0.0314371
ENSOARG00000004628	36.1209	3.20895	1.07977	2.97189	0.00295976	0.0314371
ENSOARG00000011391|EHD2	5160.74	-0.610927	0.205576	-2.97178	0.00296076	0.0314371
ENSOARG00000026108	109.507	-1.23584	0.415851	-2.97184	0.00296021	0.0314371
ENSOARG00000020784|CA12	157.43	3.44667	1.16007	2.97109	0.0029674	0.0314771
ENSOARG00000007721|CKS2	16.153	-5.07764	1.70967	-2.96995	0.00297846	0.0315721
ENSOARG00000001937	8.25703	-6.29186	2.11922	-2.96895	0.00298821	0.0316532
ENSOARG00000013343|PIEZO1	1674.61	-0.844483	0.284555	-2.96774	0.00300001	0.0317334
ENSOARG00000001172|NXPE4	125.371	2.05815	0.693483	2.96785	0.00299894	0.0317334
ENSOARG00000016004|MCC	228.437	-0.867125	0.292351	-2.96604	0.00301659	0.0317994
ENSOARG00000013563|ACTR6	341.367	0.99166	0.334316	2.96624	0.00301469	0.0317994
ENSOARG00000005316|KIFBP	987.015	0.577137	0.194535	2.96674	0.00300972	0.0317994
ENSOARG00000010508|DECR1	2338.4	0.710374	0.239504	2.96602	0.00301683	0.0317994
ENSOARG00000004233|PML	397.142	-0.683377	0.230358	-2.96659	0.00301122	0.0317994
ENSOARG00000015796|KAT2B	5884.88	0.683002	0.230364	2.96489	0.00302794	0.0318321
ENSOARG00000025473	73.5929	-2.0114	0.678465	-2.96463	0.00303052	0.0318321
ENSOARG00000009750|NPNT	1587.93	-1.09214	0.36839	-2.96464	0.00303041	0.0318321
ENSOARG00000003547|MYBL2	349.744	-1.46174	0.492957	-2.96524	0.00302447	0.0318321
ENSOARG00000015129	3955.43	0.755334	0.25472	2.96535	0.00302338	0.0318321
ENSOARG00000001409|GINS3	30.3851	-1.93886	0.654135	-2.964	0.00303665	0.0318742
ENSOARG00000004939	4469.26	0.537429	0.181367	2.96322	0.0030444	0.0319333
ENSOARG00000002168|OTOG	107.586	-1.58035	0.533422	-2.96267	0.00304988	0.0319462
ENSOARG00000020221|USP34	7916.88	0.736732	0.248657	2.96284	0.00304813	0.0319462
ENSOARG00000017342	6716.45	0.589233	0.19901	2.96082	0.00306817	0.0321153
ENSOARG00000013099|FBXL7	102.432	-1.48707	0.502495	-2.95938	0.00308258	0.0322437
ENSOARG00000009793|AHSP	21.8495	3.93228	1.32936	2.95804	0.00309606	0.0323622
ENSOARG00000000779|PPT2	1081.35	0.723105	0.244478	2.95775	0.00309895	0.03237
ENSOARG00000014444|PRSS23	2387.63	-1.06925	0.361597	-2.95702	0.00310623	0.0324234
ENSOARG00000006549|TMEM101	842.477	-0.597073	0.202024	-2.95545	0.00312209	0.0325664
ENSOARG00000016505|CPT1A	924.761	-1.34753	0.456016	-2.955	0.00312668	0.0325917
ENSOARG00000020016|STK16	382.618	-0.976035	0.330478	-2.9534	0.00314295	0.0326932
ENSOARG00000019179|CD96	7.29138	5.68332	1.92425	2.95352	0.00314176	0.0326932
ENSOARG00000018187|COL4A5	407.081	-0.797975	0.270178	-2.95352	0.00314177	0.0326932
ENSOARG00000020873|RNF19B	1773.92	0.878782	0.297602	2.95288	0.00314824	0.0327255
ENSOARG00000014759	3879.33	1.19705	0.405499	2.95205	0.00315674	0.0327913
ENSOARG00000016873|UNG	1387.46	0.645071	0.218537	2.95177	0.00315958	0.0327981
ENSOARG00000002815|PACS1	1837.83	0.573483	0.194357	2.95067	0.00317086	0.0328698
ENSOARG00000015273|BORA	82.5987	-1.40346	0.475627	-2.95076	0.00316997	0.0328698
ENSOARG00000005289|COX7A1	4862.73	-0.726226	0.246145	-2.9504	0.00317362	0.0328758
ENSOARG00000015619	57768.5	-0.561953	0.190487	-2.95009	0.00317684	0.0328864
ENSOARG00000014209|DAPP1	126.656	1.07691	0.365143	2.94928	0.00318513	0.0329496
ENSOARG00000005969	2790.75	-1.03549	0.35124	-2.9481	0.0031973	0.0330306
ENSOARG00000011655|CHEK1	34.0455	-2.31096	0.783883	-2.9481	0.00319736	0.0330306
ENSOARG00000000473|ADGRG5	10.6331	3.79721	1.28811	2.94788	0.00319963	0.0330313
ENSOARG00000012080|DOC2B	132.194	-0.931323	0.316108	-2.94622	0.00321687	0.0331866
ENSOARG00000003314|POLB	1031.83	0.75034	0.254702	2.94595	0.00321962	0.0331921
ENSOARG00000016619|OGFOD3	381.876	-0.881093	0.299159	-2.94523	0.00322714	0.0332254
ENSOARG00000016127|CTSZ	642.638	-0.731778	0.248463	-2.94522	0.00322727	0.0332254
ENSOARG00000003041|TFPT	245.94	0.828575	0.281382	2.94467	0.00323303	0.0332619
ENSOARG00000005440	12415.4	0.626326	0.212728	2.94425	0.00323733	0.0332834
ENSOARG00000012444|BAX	134.14	-1.02601	0.348517	-2.94394	0.00324065	0.0332947
ENSOARG00000026081	20.0821	-3.49079	1.18616	-2.94294	0.00325116	0.0333799
ENSOARG00000005949|TMC6	722.162	-0.871005	0.296154	-2.94105	0.00327097	0.0335603
ENSOARG00000007704|ALS2CL	1949.47	0.649283	0.22081	2.94046	0.00327727	0.0335706
ENSOARG00000012172|ZNF330	1960.85	0.721136	0.245277	2.94009	0.00328121	0.0335706
ENSOARG00000013793|LMAN2L	788.333	-0.664394	0.225992	-2.9399	0.00328314	0.0335706
ENSOARG00000009575|MIS18BP1	46.675	-2.1597	0.734509	-2.94032	0.0032787	0.0335706
ENSOARG00000018848|TXN2	4320.34	-0.509435	0.173242	-2.9406	0.00327581	0.0335706
ENSOARG00000010609|SBDS	6641.3	0.617112	0.21	2.93863	0.00329666	0.033686
ENSOARG00000007286|DGKH	36.6037	-2.05949	0.700909	-2.93831	0.00330003	0.0336975
ENSOARG00000009882|TOMM40L	1373.75	-0.838188	0.285299	-2.93793	0.00330417	0.0337169
ENSOARG00000017330|MRPL32	1060.86	-0.590704	0.201149	-2.93665	0.00331778	0.0338328
ENSOARG00000019298|CD200	309.989	-1.05673	0.360089	-2.93465	0.00333926	0.0340288
ENSOARG00000014106|SH3GL2	69.2485	1.61927	0.552412	2.93128	0.00337571	0.0343594
ENSOARG00000001965	2117.64	-0.713036	0.243261	-2.93116	0.00337695	0.0343594
ENSOARG00000002824|PTPRT	26.0163	-3.33049	1.13629	-2.93101	0.00337857	0.0343594
ENSOARG00000000907|PWWP3B	379.767	-0.852706	0.291094	-2.92932	0.00339707	0.0345009
ENSOARG00000000258|BAIAP2	733.06	0.750964	0.256344	2.92952	0.00339487	0.0345009
ENSOARG00000003428|FBN3	426.565	-1.57523	0.537809	-2.92897	0.00340082	0.0345157
ENSOARG00000001680|SFRP2	122.286	-1.66534	0.568681	-2.92843	0.00340676	0.0345294
ENSOARG00000010757	749.893	-1.15196	0.393361	-2.9285	0.00340605	0.0345294
ENSOARG00000020616|ANKRD35	307.827	-1.17648	0.401788	-2.92812	0.00341021	0.034541
ENSOARG00000015272|RCHY1	964.027	0.960802	0.328168	2.92778	0.00341393	0.0345554
ENSOARG00000017728|ST13	24680.1	0.600359	0.20509	2.9273	0.00341923	0.0345858
ENSOARG00000020219|IVD	1916.27	-0.534521	0.182626	-2.92686	0.00342408	0.0346115
ENSOARG00000004979	2681.87	0.50577	0.172835	2.92631	0.00343008	0.0346489
ENSOARG00000019897|APLF	647.31	0.756777	0.258657	2.92579	0.00343577	0.0346767
ENSOARG00000000095	9459.02	0.730742	0.249771	2.92564	0.00343745	0.0346767
ENSOARG00000000585|NPTX1	6.3144	5.84377	1.99891	2.92347	0.00346155	0.0348964
ENSOARG00000020177|PDIA5	202.143	-0.848485	0.290286	-2.92293	0.00346756	0.0349102
ENSOARG00000003316|EZH1	2497.32	0.80665	0.275961	2.92306	0.00346614	0.0349102
ENSOARG00000013095	2300.73	0.705293	0.241423	2.9214	0.0034846	0.0349648
ENSOARG00000009248|PRPF39	1089.06	0.717253	0.245475	2.9219	0.00347906	0.0349648
ENSOARG00000004318|CDK1	59.769	-2.33013	0.797535	-2.92167	0.00348163	0.0349648
ENSOARG00000003705|CLIC2	252.743	1.09012	0.37315	2.9214	0.00348461	0.0349648
ENSOARG00000012766|UBE2J1	1529.58	0.724287	0.247899	2.9217	0.00348128	0.0349648
ENSOARG00000013236|UQCRQ	7519.57	-0.688844	0.235858	-2.92059	0.00349371	0.0350317
ENSOARG00000009894|SH3GL1	572.738	-0.932726	0.319388	-2.92036	0.00349632	0.0350317
ENSOARG00000000818|TRIM68	446.508	-0.752964	0.257848	-2.92018	0.00349827	0.0350317
ENSOARG00000010785	162.47	-1.07099	0.366795	-2.91986	0.0035019	0.0350447
ENSOARG00000003557|EFHC2	19.9442	-2.61939	0.897727	-2.91781	0.00352504	0.0352528
ENSOARG00000015631|MESD	821.544	-0.642174	0.220158	-2.91688	0.00353552	0.0353341
ENSOARG00000000665|ATP6V0B	3396.29	0.508426	0.174368	2.91583	0.00354748	0.03543
ENSOARG00000000261|EIF3I	9315.84	0.463666	0.159081	2.91465	0.00356088	0.0355166
ENSOARG00000018916|MYH15	20.8478	-4.15254	1.42462	-2.91484	0.00355875	0.0355166
ENSOARG00000020496|PLEKHA5	593.61	0.838684	0.287844	2.91367	0.00357204	0.0356043
ENSOARG00000001923|COPS3	5206.1	0.450813	0.15476	2.91298	0.00358001	0.0356602
ENSOARG00000003235|DHX33	223.307	-1.07119	0.367794	-2.91247	0.0035858	0.0356941
ENSOARG00000010940	112.544	-1.33028	0.456899	-2.91155	0.00359643	0.0357763
ENSOARG00000016759|EIF4B	30431.1	0.564391	0.193863	2.91129	0.00359944	0.0357825
ENSOARG00000009078|EFTUD2	5292.18	0.45386	0.155914	2.91096	0.00360323	0.0357912
ENSOARG00000004128|PKIG	149.902	-1.19467	0.410426	-2.9108	0.00360507	0.0357912
ENSOARG00000003971|SPATA6	32.8689	-1.63979	0.563573	-2.90963	0.00361859	0.0359016
ENSOARG00000009921|BEX3	174.031	-0.974637	0.335011	-2.90927	0.00362276	0.0359079
ENSOARG00000004373|RARB	274.677	-0.728901	0.250554	-2.90916	0.00362399	0.0359079
ENSOARG00000006912|CLSTN2	126.848	-1.78603	0.614159	-2.90809	0.00363642	0.0360073
ENSOARG00000006067|MACO1	3372.69	0.901874	0.310224	2.90717	0.00364711	0.0360893
ENSOARG00000017037|SHISA2	4178.21	-0.722821	0.248656	-2.90691	0.00365022	0.0360963
ENSOARG00000018439	201.293	0.701116	0.241262	2.90604	0.00366032	0.0361249
ENSOARG00000019527|TMBIM1	6368.99	0.862414	0.296762	2.90608	0.00365991	0.0361249
ENSOARG00000007853|BRMS1L	912.004	1.02308	0.352006	2.90643	0.00365581	0.0361249
ENSOARG00000001759|FANCL	155.985	1.07845	0.371242	2.90499	0.00367259	0.0362223
ENSOARG00000012380|TBC1D9	181.458	-1.0232	0.35234	-2.90402	0.00368403	0.0363112
ENSOARG00000017454|SMARCA4	2760.87	-0.541362	0.186444	-2.90362	0.0036887	0.0363334
ENSOARG00000010154	50.8783	-1.27162	0.438009	-2.90318	0.00369397	0.0363513
ENSOARG00000019142|SHCBP1L	52.9021	1.57441	0.542328	2.90306	0.00369535	0.0363513
ENSOARG00000003037|FARP1	2291.24	0.804494	0.277215	2.90206	0.00370722	0.0363837
ENSOARG00000008653|FZD2	378.226	-0.810051	0.279114	-2.90222	0.00370532	0.0363837
ENSOARG00000006519|HSDL2	5077.95	0.780607	0.268993	2.90196	0.00370833	0.0363837
ENSOARG00000008824|ELMO2	1799.91	0.462221	0.15926	2.90231	0.00370427	0.0363837
ENSOARG00000008091|HLA-DOA	24.3291	2.70389	0.932051	2.90102	0.00371955	0.03647
ENSOARG00000013889	14.2673	3.54798	1.22314	2.90072	0.00372307	0.0364808
ENSOARG00000008151|ORAI3	441.423	-0.776329	0.267684	-2.90017	0.00372957	0.0365206
ENSOARG00000021110|ARID4A	881.624	0.855674	0.29519	2.89872	0.00374686	0.0366611
ENSOARG00000010614|MCM6	478.585	-0.730491	0.252019	-2.89856	0.0037488	0.0366611
ENSOARG00000011536|NCKAP5	39.0354	-1.85458	0.639891	-2.89828	0.00375214	0.03667
ENSOARG00000012488	269.796	-0.783828	0.270515	-2.89754	0.00376103	0.036733
ENSOARG00000015866	32.8998	2.45149	0.846161	2.89719	0.00376524	0.0367502
ENSOARG00000010387|TMX2	2072.74	-0.603028	0.208214	-2.8962	0.00377712	0.0368422
ENSOARG00000002860|FHOD1	8405.26	0.58682	0.202656	2.89564	0.00378384	0.0368838
ENSOARG00000010762	7.15439	5.42229	1.8728	2.89528	0.00378818	0.0369023
ENSOARG00000013602|VWA3B	100.347	2.23891	0.77361	2.8941	0.00380244	0.0370171
ENSOARG00000006639|CRIP3	19.9165	-3.00365	1.03799	-2.89371	0.00380715	0.037039
ENSOARG00000014960|CH25H	31.1583	1.89723	0.656277	2.89091	0.00384133	0.0373473
ENSOARG00000003996	823.018	0.664763	0.230091	2.88913	0.0038631	0.0375347
ENSOARG00000012654|RAB3GAP2	5275.8	0.518734	0.179655	2.88739	0.0038845	0.0376939
ENSOARG00000017476|CTXND1	6.03567	5.77176	1.99886	2.88753	0.00388281	0.0376939
ENSOARG00000017761|VCPIP1	1402.44	0.876298	0.303515	2.88717	0.00388729	0.0376967
ENSOARG00000004315|ACSF2	1918.71	-0.92723	0.321206	-2.88671	0.00389292	0.0377269
ENSOARG00000025959	95.0391	-1.3812	0.478768	-2.8849	0.00391534	0.0379197
ENSOARG00000006503|NT5C3A	1816.75	1.25926	0.43663	2.88405	0.00392601	0.0379986
ENSOARG00000012426|GOT1	17396.7	-1.07298	0.372072	-2.8838	0.00392911	0.0380041
ENSOARG00000018670|FGL2	1234.32	0.986289	0.342053	2.88344	0.00393354	0.0380226
ENSOARG00000008923|OXCT1	13350.3	0.762465	0.264564	2.88197	0.00395196	0.0381761
ENSOARG00000014324	1378.09	1.13241	0.393048	2.88111	0.00396276	0.0382558
ENSOARG00000004803|CD52	65.4724	1.61908	0.562023	2.88081	0.00396651	0.0382674
ENSOARG00000006243	1210.89	0.664599	0.230776	2.87984	0.00397871	0.0383223
ENSOARG00000015727|LUM	4097.21	-0.750465	0.2606	-2.87975	0.00397984	0.0383223
ENSOARG00000006235|MAGOH	606.623	0.761202	0.2643	2.88006	0.00397596	0.0383223
ENSOARG00000009401|PTGER4	169.139	-0.985841	0.342417	-2.87906	0.00398857	0.0383817
ENSOARG00000014789|MBOAT2	89.0606	-1.12515	0.390905	-2.87832	0.00399795	0.0384473
ENSOARG00000014178|ABCA10	109.532	1.42803	0.496173	2.87809	0.00400096	0.0384517
ENSOARG00000018298|DNMT3A	2666.27	-0.723728	0.251651	-2.87592	0.00402854	0.0386673
ENSOARG00000011778|TMEM236	35.2414	-2.05756	0.715443	-2.87593	0.00402839	0.0386673
ENSOARG00000005051	1940.64	-0.832108	0.289418	-2.8751	0.00403894	0.0387243
ENSOARG00000007251|GPBP1	4467.05	0.773864	0.269166	2.87505	0.00403963	0.0387243
ENSOARG00000008086|SLC25A39	4903.86	-0.622202	0.216519	-2.87366	0.00405739	0.0387431
ENSOARG00000027056	81.5712	-1.46931	0.511152	-2.8745	0.00404669	0.0387431
ENSOARG00000009301|COLEC12	1357.22	-0.656683	0.228492	-2.87398	0.00405335	0.0387431
ENSOARG00000009208	1102.22	0.761546	0.265038	2.87335	0.00406149	0.0387431
ENSOARG00000019608	3350.5	0.648262	0.225568	2.87391	0.0040542	0.0387431
ENSOARG00000016297|INTU	43.9955	-2.31339	0.805034	-2.87365	0.00405753	0.0387431
ENSOARG00000015112|MYBPC1	530019	0.768002	0.26729	2.87329	0.00406221	0.0387431
ENSOARG00000020010|AFTPH	2160.54	0.758199	0.26387	2.87338	0.004061	0.0387431
ENSOARG00000003694|FNTA	2693.76	0.681302	0.237234	2.87186	0.00408069	0.03887
ENSOARG00000014043|CYP8B1	5.24093	-4.0501	1.41026	-2.87189	0.00408026	0.03887
ENSOARG00000002045|NR3C1	9379.49	0.65067	0.226638	2.87097	0.00409218	0.0389548
ENSOARG00000013691|ZBTB4	1005.63	0.584903	0.203797	2.87003	0.00410437	0.0390461
ENSOARG00000017178|ARMH3	1347.39	0.567793	0.197933	2.86862	0.00412271	0.0391942
ENSOARG00000020750|SMYD1	6996.28	-0.603996	0.210567	-2.86843	0.00412515	0.0391942
ENSOARG00000010421|SLC27A4	128.991	-1.21565	0.423857	-2.86806	0.00413001	0.0392155
ENSOARG00000001631|TIGD7	81.1275	1.31203	0.457524	2.86766	0.00413515	0.0392396
ENSOARG00000007972|HLA-DMA	97.0626	1.2252	0.427283	2.86743	0.00413824	0.0392441
ENSOARG00000018093|PPP1R27	22870.8	0.93338	0.325727	2.86552	0.00416319	0.0394558
ENSOARG00000025707	234.597	0.903148	0.315203	2.86529	0.00416629	0.0394588
ENSOARG00000008607|BTBD6	3426.25	0.602532	0.210301	2.8651	0.00416876	0.0394588
ENSOARG00000005848|ECH1	8474.65	-0.58976	0.205906	-2.86422	0.00418032	0.0395227
ENSOARG00000015413|KDELR3	14354.9	0.557739	0.194739	2.86403	0.00418288	0.0395227
ENSOARG00000004396|LRP3	2468.23	0.684338	0.238945	2.86399	0.00418339	0.0395227
ENSOARG00000004097|ASB3	785.527	0.661423	0.231101	2.86205	0.00420912	0.0397158
ENSOARG00000013382|PDE8A	4625.78	1.30256	0.455095	2.86216	0.0042076	0.0397158
ENSOARG00000019155|KANSL1L	1156.28	0.739206	0.258322	2.86157	0.0042155	0.0397511
ENSOARG00000011130|SBNO2	1101.38	0.609826	0.213164	2.86083	0.00422529	0.0398184
ENSOARG00000014993|LMO1	35.5846	-1.53871	0.537953	-2.86031	0.00423225	0.039859
ENSOARG00000005897	35.6884	2.31974	0.81136	2.85908	0.0042487	0.0399638
ENSOARG00000010804	113.72	1.04477	0.365405	2.85922	0.00424679	0.0399638
ENSOARG00000009840|PIP4K2B	8814.57	0.563564	0.197213	2.85764	0.00426799	0.0401201
ENSOARG00000014611|ADTRP	11.7843	4.74021	1.65902	2.85724	0.00427345	0.0401464
ENSOARG00000002496	245.023	0.674842	0.236239	2.8566	0.00428206	0.0402021
ENSOARG00000012053|ACOX2	39.0529	-2.81182	0.984564	-2.8559	0.0042915	0.0402657
ENSOARG00000003405	21.999	-2.90399	1.01696	-2.85556	0.00429615	0.0402841
ENSOARG00000016578|VSNL1	8.92509	-5.54406	1.94182	-2.85508	0.00430258	0.0403192
ENSOARG00000016274|SLC25A5	237.695	-1.15226	0.404046	-2.8518	0.00434722	0.0406868
ENSOARG00000016659|DCHS1	1013.3	-0.82697	0.28998	-2.85181	0.00434704	0.0406868
ENSOARG00000008525|CORO6	10849.3	0.518691	0.181899	2.85154	0.00435085	0.0406955
ENSOARG00000001460|DENND10	708.562	0.734515	0.257611	2.85126	0.00435467	0.0407059
ENSOARG00000015510|TSR3	1127.53	0.584665	0.205101	2.85062	0.00436336	0.0407617
ENSOARG00000012702	2648.14	0.738714	0.259164	2.85037	0.00436683	0.0407689
ENSOARG00000021604	8923.58	0.885689	0.310972	2.84813	0.0043977	0.0410315
ENSOARG00000017321|PRKRA	309.416	-0.564027	0.198076	-2.84752	0.00440611	0.0410845
ENSOARG00000019621|TOX4	2892.21	0.61437	0.215825	2.84662	0.00441862	0.0411756
ENSOARG00000003531|THAP5	170.452	0.891359	0.313197	2.846	0.00442724	0.0412303
ENSOARG00000018260|ST8SIA4	162.001	-0.954204	0.335307	-2.84576	0.0044305	0.0412352
ENSOARG00000003055|AGT	234.967	1.41431	0.497167	2.84474	0.00444475	0.0413422
ENSOARG00000026466	134.139	-0.999508	0.351506	-2.8435	0.00446213	0.0414782
ENSOARG00000013898|NR1H2	2965.45	0.603884	0.212454	2.84242	0.00447731	0.0415936
ENSOARG00000006888|TMEM59	2610.92	0.652845	0.22971	2.84204	0.00448263	0.0416173
ENSOARG00000004817	36475.5	0.803931	0.28291	2.84165	0.00448809	0.0416423
ENSOARG00000005932|FBXO17	123.413	0.989984	0.348429	2.84128	0.00449329	0.0416648
ENSOARG00000016976|VGLL3	61.201	-1.31085	0.461549	-2.84011	0.00450974	0.0417658
ENSOARG00000004003|ERLEC1	1717.36	0.696617	0.245275	2.84015	0.00450923	0.0417658
ENSOARG00000011649|SH2D3C	751.402	-0.788141	0.277529	-2.83985	0.00451346	0.0417746
ENSOARG00000010088|VIT	438.722	1.16733	0.411176	2.839	0.00452547	0.0418599
ENSOARG00000018684|APIP	1874.74	0.629587	0.221878	2.83753	0.00454634	0.0419284
ENSOARG00000000393|COL20A1	53.5097	1.59206	0.561041	2.83768	0.00454423	0.0419284
ENSOARG00000020167|SLC49A4	615.022	0.800867	0.282257	2.83737	0.00454872	0.0419284
ENSOARG00000025715	650.834	0.94856	0.334215	2.83817	0.00453727	0.0419284
ENSOARG00000012445|PTP4A1	3010.97	0.758266	0.267285	2.83691	0.00455519	0.0419284
ENSOARG00000001463	1129.68	0.826426	0.291294	2.83709	0.00455268	0.0419284
ENSOARG00000004644|PM20D1	272.365	-1.07594	0.379131	-2.83791	0.00454103	0.0419284
ENSOARG00000008593	93.434	1.39777	0.492684	2.83706	0.00455317	0.0419284
ENSOARG00000020202	5087.72	0.633086	0.223209	2.83629	0.00456408	0.0419845
ENSOARG00000020210|TMEM198	64.2677	-1.39415	0.4918	-2.83479	0.00458564	0.0421571
ENSOARG00000016412|PDGFB	119.872	-0.979791	0.345681	-2.83438	0.00459152	0.0421853
ENSOARG00000011698|TMEM143	3692.86	-0.649526	0.229245	-2.83332	0.00460673	0.0422992
ENSOARG00000004295|ATP9B	938.891	-0.683923	0.241475	-2.83227	0.00462194	0.0423354
ENSOARG00000012785|DCPS	464.566	-0.61094	0.215701	-2.83234	0.00462081	0.0423354
ENSOARG00000000311	210.526	0.761755	0.268934	2.8325	0.00461855	0.0423354
ENSOARG00000012212|PRR11	9.61475	-4.91136	1.73392	-2.83252	0.00461832	0.0423354
ENSOARG00000004842	24.6449	-9.47518	3.34612	-2.83169	0.00463023	0.0423747
ENSOARG00000017474|JUP	2463.74	-0.611891	0.216095	-2.83158	0.00463187	0.0423747
ENSOARG00000026476	144.186	-0.955361	0.337454	-2.83109	0.00463902	0.0424143
ENSOARG00000015973|RASAL2	404.799	-0.758168	0.26787	-2.83036	0.00464959	0.0424851
ENSOARG00000009117|KLHL28	247.553	-0.848362	0.29982	-2.82957	0.00466099	0.0425634
ENSOARG00000011053|HAS2	132.782	1.70011	0.601056	2.82853	0.00467618	0.0426762
ENSOARG00000017023|C11orf71	207.559	-1.4331	0.506746	-2.82805	0.00468332	0.0427154
ENSOARG00000015532|INTS2	243.923	-0.942102	0.333175	-2.82765	0.00468907	0.0427419
ENSOARG00000013176|FLI1	393.285	-0.662826	0.234584	-2.82554	0.00472016	0.0429992
ENSOARG00000009831|PSMB3	3972	0.494432	0.175027	2.82488	0.00472982	0.0430612
ENSOARG00000002211|SERPINB9	62.2789	1.21638	0.430666	2.82442	0.00473657	0.0430965
ENSOARG00000003022|ATP5IF1	2944.05	-0.6758	0.239343	-2.82357	0.00474927	0.0431859
ENSOARG00000010390|LIMD1	1064.71	1.17079	0.414772	2.82273	0.0047616	0.0431935
ENSOARG00000020889|NEDD4	1257.53	1.23532	0.437617	2.82284	0.00476004	0.0431935
ENSOARG00000008737|TMEM108	11.8579	4.47006	1.58332	2.82322	0.00475433	0.0431935
ENSOARG00000018498|PEX10	527.494	0.564235	0.199873	2.82297	0.00475811	0.0431935
ENSOARG00000004966|DNASE1L1	7255.17	-0.422262	0.14962	-2.82222	0.00476923	0.0432366
ENSOARG00000017530|GNPNAT1	132.19	1.46457	0.519065	2.82155	0.00477924	0.0433012
ENSOARG00000020967|PSMD4	12984.6	0.594015	0.210574	2.82093	0.00478851	0.0433591
ENSOARG00000000135|PBX2	4010.2	0.609459	0.216121	2.81999	0.00480257	0.0434602
ENSOARG00000008779|SPRYD4	356.361	-0.87488	0.31029	-2.81956	0.00480896	0.0434919
ENSOARG00000011981|FAM122B	157.982	-0.942597	0.334382	-2.81892	0.00481849	0.0434995
ENSOARG00000001947|C10orf71	30207.4	0.809788	0.28725	2.81911	0.0048157	0.0434995
ENSOARG00000020478|TP63	988.758	1.07314	0.38068	2.819	0.00481735	0.0434995
ENSOARG00000002237|GORASP2	3220.71	0.505544	0.179416	2.81771	0.00483669	0.0436376
ENSOARG00000015190	24.7884	-9.42182	3.34614	-2.81573	0.00486671	0.0438558
ENSOARG00000014705|SEPTIN8	895.622	-0.607419	0.215711	-2.8159	0.00486409	0.0438558
ENSOARG00000005211|FANCD2	71.8267	-1.5637	0.555546	-2.81471	0.00488218	0.043924
ENSOARG00000017300|FKBP7	508.365	-0.745949	0.265029	-2.8146	0.00488381	0.043924
ENSOARG00000005192|ARFGAP2	4381.1	0.420806	0.149516	2.81446	0.00488596	0.043924
ENSOARG00000016386|ATG4D	1539.13	0.678585	0.241095	2.8146	0.00488384	0.043924
ENSOARG00000010706|UBXN4	4840.35	0.558781	0.198606	2.81352	0.00490028	0.0440264
ENSOARG00000005752|SPACA9	15.1367	-2.70253	0.960645	-2.81324	0.00490444	0.0440374
ENSOARG00000003811|ZNF821	500.078	0.659547	0.234482	2.81278	0.00491152	0.0440551
ENSOARG00000004338|RHOBTB1	3685.84	0.98793	0.351259	2.81254	0.0049152	0.0440551
ENSOARG00000014693|INCENP	277.049	-0.924653	0.328746	-2.81267	0.00491326	0.0440551
ENSOARG00000010457	380.206	0.859702	0.305829	2.81105	0.00493797	0.0441761
ENSOARG00000024133	5045.76	0.859285	0.305688	2.81099	0.00493895	0.0441761
ENSOARG00000013435|VPS28	2737.84	0.429435	0.152775	2.81089	0.00494046	0.0441761
ENSOARG00000010518|ST8SIA2	37.6421	-2.98576	1.06218	-2.81096	0.00493935	0.0441761
ENSOARG00000014017|GAS2L3	49.4928	-1.44822	0.515259	-2.81066	0.00494406	0.044182
ENSOARG00000000339	2234.19	0.829524	0.295203	2.81002	0.0049539	0.0442436
ENSOARG00000010712|KLHL25	2420.94	0.7419	0.264072	2.80946	0.00496243	0.0442672
ENSOARG00000015163	1541.31	-0.797507	0.283847	-2.80964	0.00495976	0.0442672
ENSOARG00000012425|DCAF6	31266.5	0.919444	0.327382	2.80847	0.0049777	0.0443561
ENSOARG00000005654|PRIM2	213.098	-1.04469	0.371984	-2.80843	0.0049783	0.0443561
ENSOARG00000018642|FAM43B	57.6277	-2.02271	0.720291	-2.80819	0.00498213	0.044364
ENSOARG00000005386	1660.5	0.425703	0.151618	2.80774	0.00498911	0.0443985
ENSOARG00000011729|HINT2	969.842	-0.702779	0.250317	-2.80755	0.00499192	0.0443985
ENSOARG00000007015	74.3678	-1.13159	0.403093	-2.80728	0.00499624	0.0444107
ENSOARG00000026777	2468.36	-1.32171	0.471001	-2.80618	0.00501327	0.0445357
ENSOARG00000001870|VSTM4	395.744	-0.987166	0.351896	-2.80528	0.00502733	0.0446343
ENSOARG00000013016|DONSON	1351.04	0.566312	0.201916	2.80468	0.0050366	0.0446901
ENSOARG00000006964|APOM	42.6965	-1.5555	0.554745	-2.80399	0.00504746	0.0447601
ENSOARG00000009111	2091.27	0.548076	0.195499	2.80348	0.00505544	0.0448044
ENSOARG00000020178|ST8SIA1	5.90363	-4.61976	1.64812	-2.80305	0.00506225	0.0448383
ENSOARG00000012016|NTN5	47.5802	-2.18594	0.780001	-2.80248	0.00507113	0.0448906
ENSOARG00000016292|CACNA2D1	6921.84	-0.875036	0.312274	-2.80214	0.00507643	0.044911
ENSOARG00000012140	160.964	0.815396	0.29103	2.80176	0.00508244	0.0449222
ENSOARG00000004839	246.095	0.74675	0.266536	2.80168	0.00508367	0.0449222
ENSOARG00000008537|NAV2	740.867	-0.938572	0.335048	-2.80131	0.00508963	0.0449484
ENSOARG00000009735|SLC43A1	2237.53	0.917254	0.327527	2.80054	0.00510172	0.0450287
ENSOARG00000009076|USP14	3364.57	0.824726	0.294578	2.79969	0.00511515	0.0451208
ENSOARG00000008987|CC2D2A	213.972	-0.997493	0.356338	-2.79929	0.00512158	0.045151
ENSOARG00000012548	249.918	-0.781021	0.279059	-2.79877	0.00512982	0.0451666
ENSOARG00000001355	845.324	0.60692	0.216865	2.79861	0.00513236	0.0451666
ENSOARG00000002875	66.7332	-9.44949	3.37606	-2.79897	0.00512658	0.0451666
ENSOARG00000015307|PANK1	621.976	-0.941683	0.336567	-2.79791	0.00514351	0.0452382
ENSOARG00000013631|RIPOR3	179.851	0.801377	0.286473	2.79739	0.00515172	0.0452642
ENSOARG00000018661	389.911	-0.607175	0.217054	-2.79734	0.00515249	0.0452642
ENSOARG00000006228	137.741	-1.42828	0.510663	-2.79691	0.00515945	0.0452989
ENSOARG00000019959|RRAGC	657.031	1.12373	0.401835	2.7965	0.00516595	0.0453295
ENSOARG00000006255	1614.85	0.574477	0.205486	2.7957	0.0051788	0.0454157
ENSOARG00000005139|APLP1	674.855	0.873959	0.312746	2.79447	0.00519848	0.0455617
ENSOARG00000017515|LTO1	449.363	0.673601	0.241084	2.79405	0.0052052	0.045594
ENSOARG00000001243|RAB31	254.212	-0.875886	0.313556	-2.7934	0.00521579	0.0456602
ENSOARG00000013306|ALPK3	47511.4	0.674856	0.24165	2.7927	0.00522698	0.0457049
ENSOARG00000019707|ARHGAP31	967.827	-0.624286	0.223542	-2.7927	0.00522698	0.0457049
ENSOARG00000017636	4064.18	0.758136	0.271524	2.79215	0.00523596	0.0457568
ENSOARG00000009412|FER1L6	139.072	-1.48713	0.532695	-2.79172	0.00524292	0.045791
ENSOARG00000012663|STK26	113.64	-1.21963	0.437088	-2.79034	0.00526521	0.045959
ENSOARG00000017993|TRMT6	927.92	0.588354	0.210931	2.78932	0.00528196	0.0460565
ENSOARG00000020479|RETSAT	316.179	-0.892174	0.319858	-2.78928	0.00528251	0.0460565
ENSOARG00000001535	52.9758	2.34973	0.842513	2.78895	0.00528793	0.046077
ENSOARG00000008804|PTPA	1824.86	-0.428983	0.153877	-2.78783	0.00530631	0.0462031
ENSOARG00000006774|CSNK2B	5430.21	0.590185	0.211711	2.78769	0.00530855	0.0462031
ENSOARG00000007690|S1PR3	84.6952	-0.862879	0.309701	-2.78617	0.00533357	0.0463745
ENSOARG00000012283	983.608	0.625667	0.224566	2.78611	0.00533441	0.0463745
ENSOARG00000019468|USF3	1181.29	0.840762	0.301867	2.78521	0.00534933	0.0464773
ENSOARG00000009130|ITGAX	26.2269	2.35046	0.844292	2.78395	0.00537015	0.0465687
ENSOARG00000009256|CD3G	21.5888	2.4544	0.881643	2.78389	0.00537109	0.0465687
ENSOARG00000002770|MRPS18C	577.307	0.891713	0.320278	2.78418	0.00536627	0.0465687
ENSOARG00000016050|REEP5	5849.02	0.660616	0.237305	2.78382	0.00537223	0.0465687
ENSOARG00000002317|CEP295	2754.91	0.415147	0.149211	2.78228	0.00539785	0.0467368
ENSOARG00000025281	47.7841	2.42867	0.87285	2.78247	0.00539474	0.0467368
ENSOARG00000000205|CIAPIN1	936.033	-0.56908	0.204572	-2.78181	0.00540565	0.0467774
ENSOARG00000012259|FMO3	397.721	1.35195	0.486105	2.78119	0.00541597	0.0468397
ENSOARG00000017235|KLHL4	86.3208	-1.29313	0.465061	-2.78057	0.00542643	0.0469032
ENSOARG00000020446	296.587	0.886281	0.318841	2.7797	0.00544095	0.0470017
ENSOARG00000006794|ZNF354A	360.991	0.895291	0.322171	2.77894	0.00545373	0.0470579
ENSOARG00000011874|PNISR	5757.72	0.556345	0.200196	2.77901	0.00545252	0.0470579
ENSOARG00000016703|SNRPA1	1696.29	0.619349	0.22304	2.77685	0.00548881	0.0473063
ENSOARG00000019340|DNM1L	1601.77	-0.680131	0.244919	-2.77696	0.00548697	0.0473063
ENSOARG00000017490|THBS4	12948.6	-1.03337	0.372286	-2.77576	0.00550732	0.0474387
ENSOARG00000010335	5363.18	0.477905	0.172213	2.77508	0.00551881	0.0475104
ENSOARG00000011639|YTHDF1	4160.34	0.629658	0.226999	2.77383	0.00554	0.0476656
ENSOARG00000012961|IGF2BP3	28.5251	-2.8873	1.04263	-2.76925	0.00561853	0.048286
ENSOARG00000002759	466.502	-0.654047	0.236173	-2.76935	0.00561675	0.048286
ENSOARG00000005832|PJA1	529.308	-0.693145	0.250338	-2.76883	0.0056258	0.0483126
ENSOARG00000016999|DNTTIP2	2689.63	0.912586	0.329608	2.7687	0.00562806	0.0483126
ENSOARG00000011272|PRDM1	74.3248	-1.33132	0.480906	-2.76837	0.00563382	0.0483344
ENSOARG00000026821	1001.57	2.45982	0.888944	2.76713	0.00565523	0.0484063
ENSOARG00000016444	167.097	0.872908	0.31545	2.76718	0.00565431	0.0484063
ENSOARG00000012645|RPL8	39356.9	-0.923316	0.333676	-2.7671	0.00565566	0.0484063
ENSOARG00000010140|SUPT20H	1580.49	0.46448	0.167867	2.76695	0.0056583	0.0484063
ENSOARG00000009413|CHSY1	400.827	-0.684465	0.247355	-2.76714	0.00565508	0.0484063
ENSOARG00000008716	1222.57	1.19525	0.432125	2.76598	0.00567512	0.0485226
ENSOARG00000010399|PANX3	20.4527	-3.37358	1.21978	-2.76572	0.0056797	0.0485341
ENSOARG00000015916|CEP83	1884.14	0.728978	0.263796	2.76341	0.00572001	0.0486476
ENSOARG00000016123|SEPTIN6	313.641	-0.669732	0.24232	-2.76384	0.00571262	0.0486476
ENSOARG00000010394|LEPR	113.453	1.47805	0.534871	2.76338	0.0057206	0.0486476
ENSOARG00000006193|PREPL	1774.92	-0.79976	0.289291	-2.76455	0.00570011	0.0486476
ENSOARG00000018147|FBXO7	952.838	0.807511	0.292233	2.76324	0.00572306	0.0486476
ENSOARG00000003122|SPATA7	624.833	0.556774	0.201412	2.76435	0.00570368	0.0486476
ENSOARG00000018930|HEXA	1200.49	0.606367	0.219404	2.7637	0.00571503	0.0486476
ENSOARG00000017455|NUDT6	322.404	0.650566	0.235408	2.76357	0.00571737	0.0486476
ENSOARG00000015828	205.14	1.05868	0.383148	2.76311	0.00572535	0.0486476
ENSOARG00000016051	912.305	0.679947	0.245936	2.76473	0.00569699	0.0486476
ENSOARG00000009500|SMNDC1	684.661	0.819497	0.296622	2.76276	0.00573143	0.0486718
ENSOARG00000012807|ADIPOR2	4299.44	0.742149	0.268681	2.76219	0.0057415	0.0487298
ENSOARG00000008905|ACAD11	571.631	0.910676	0.329788	2.7614	0.00575545	0.0488206
ENSOARG00000017485|NRP1	2609.52	-0.652992	0.236492	-2.76116	0.00575962	0.0488284
ENSOARG00000017886|ALDH3A1	54.2771	-1.54715	0.560705	-2.7593	0.00579259	0.0490802
ENSOARG00000020772|ANP32E	667.337	0.830047	0.300944	2.75815	0.00581299	0.0491005
ENSOARG00000007779|MANF	669.117	-0.780855	0.283091	-2.75832	0.00581002	0.0491005
ENSOARG00000012345|DDX27	1541.8	0.514457	0.186526	2.7581	0.00581386	0.0491005
ENSOARG00000007124|ELP1	3792.29	0.611019	0.221539	2.75806	0.00581458	0.0491005
ENSOARG00000001772|FOXP2	101.137	1.04371	0.378408	2.75816	0.00581285	0.0491005
ENSOARG00000015414	226.668	1.22808	0.445132	2.75891	0.00579944	0.0491005
ENSOARG00000014266|TTC3	1712.55	0.493055	0.178809	2.75744	0.00582553	0.0491654
ENSOARG00000010902|RCC2	429.989	-0.734161	0.26628	-2.7571	0.00583164	0.0491894
ENSOARG00000002271|HAX1	2612.8	0.630978	0.228974	2.75567	0.00585721	0.0493773
ENSOARG00000006990|CCNJ	106.074	-1.19472	0.433653	-2.75502	0.00586886	0.0494478
ENSOARG00000009386|VPS37A	1803.81	0.620883	0.225423	2.7543	0.00588181	0.0495157
ENSOARG00000016176|CHD7	1748.59	0.859517	0.312074	2.7542	0.00588351	0.0495157
ENSOARG00000000405|PPP1R16B	395.991	-0.837473	0.304111	-2.75384	0.00589005	0.049543
ENSOARG00000020460|SEC22B	999.624	0.527741	0.191688	2.75312	0.005903	0.0496242
ENSOARG00000007841|THUMPD2	137.975	1.20657	0.43845	2.75189	0.00592525	0.0497834
ENSOARG00000002214	192.481	-4.04085	1.46915	-2.75047	0.00595092	0.0499711

## Sheet: 3M_D_vs_HD
	baseMean	log2FoldChange	lfcSE	stat	pvalue	padj
ENSOARG00000019650|PHOSPHO2	676.568	3.89858	0.353682	11.0229	2.96483e-28	4.43983e-24
ENSOARG00000000033|ND6	165061	3.79577	0.361383	10.5034	8.32849e-26	6.23595e-22
ENSOARG00000019038|TAF13	1393.26	2.81412	0.279992	10.0507	9.12008e-24	4.55244e-20
ENSOARG00000006503|NT5C3A	1867.37	3.1939	0.346631	9.21411	3.13858e-20	1.01133e-16
ENSOARG00000005297	2171.4	2.9143	0.316557	9.20626	3.37673e-20	1.01133e-16
ENSOARG00000004686|ASNS	1051.16	-4.05017	0.489782	-8.26933	1.34714e-16	3.36224e-13
ENSOARG00000010803|NBN	1477.43	2.38158	0.292573	8.14014	3.94806e-16	8.44603e-13
ENSOARG00000005381|TERF1	294.757	3.39893	0.425885	7.98085	1.45324e-15	2.72029e-12
ENSOARG00000003498|RMI1	510.627	2.79933	0.35605	7.86219	3.77486e-15	6.28094e-12
ENSOARG00000020998|DTWD1	620.354	2.995	0.392896	7.62288	2.48075e-14	3.71492e-11
ENSOARG00000020003|ETFRF1	420.181	3.39858	0.448859	7.57159	3.6868e-14	5.01908e-11
ENSOARG00000008623	7017.75	15.5682	2.06398	7.54283	4.59865e-14	5.73874e-11
ENSOARG00000017983|TRMT13	1170.45	3.38151	0.451179	7.49482	6.639e-14	7.64762e-11
ENSOARG00000021006|COPS2	3279.93	2.62219	0.355969	7.36634	1.75371e-13	1.87584e-10
ENSOARG00000000019|COX2	120669	3.57035	0.492697	7.24654	4.2754e-13	4.00151e-10
ENSOARG00000020174|XPO1	3302.95	2.17132	0.299428	7.25155	4.12021e-13	4.00151e-10
ENSOARG00000013563|ACTR6	390.825	2.34361	0.326506	7.17784	7.0821e-13	6.2385e-10
ENSOARG00000007299|PPP2R3C	1257.14	1.92386	0.271162	7.09487	1.29469e-12	1.04072e-09
ENSOARG00000013993|LRRCC1	1115.63	2.39317	0.337439	7.09215	1.32045e-12	1.04072e-09
ENSOARG00000003477|FRA10AC1	406.206	2.46306	0.348583	7.06593	1.59548e-12	1.19461e-09
ENSOARG00000000034	2577.35	3.72262	0.536676	6.93644	4.02109e-12	2.86742e-09
ENSOARG00000019948|ETAA1	1637.18	1.78833	0.261721	6.83298	8.3167e-12	5.66103e-09
ENSOARG00000002298|NAE1	992.691	2.18653	0.320604	6.82004	9.1017e-12	5.926e-09
ENSOARG00000002906|SSB	3881.31	1.93078	0.286402	6.74152	1.56735e-11	9.7796e-09
ENSOARG00000012354|PSAT1	1232.13	-4.38179	0.65124	-6.72838	1.71564e-11	1.02767e-08
ENSOARG00000026462	501.949	2.50698	0.374299	6.6978	2.11576e-11	1.2186e-08
ENSOARG00000015231|GUF1	2548.98	1.75235	0.262537	6.67471	2.47728e-11	1.37397e-08
ENSOARG00000008158|PRPF40A	2008.63	1.88151	0.282944	6.64975	2.93592e-11	1.57019e-08
ENSOARG00000009930|PSPH	1017.13	-2.53255	0.381386	-6.64039	3.12861e-11	1.61555e-08
ENSOARG00000005659|AK6	690.088	2.24894	0.34044	6.60599	3.94876e-11	1.97109e-08
ENSOARG00000014599|EMC2	3476.07	1.80956	0.274883	6.583	4.61036e-11	2.2271e-08
ENSOARG00000003189|INPP5F	1799.26	1.85938	0.283044	6.56924	5.05733e-11	2.36667e-08
ENSOARG00000016209|GLMN	497.821	2.66666	0.40655	6.55925	5.40778e-11	2.45399e-08
ENSOARG00000000028|ND4	635850	1.96829	0.301877	6.52015	7.02349e-11	3.09343e-08
ENSOARG00000006529	284.371	2.41687	0.371979	6.49733	8.17556e-11	3.49797e-08
ENSOARG00000011158|ESF1	454.516	2.1547	0.332974	6.47107	9.73092e-11	4.03753e-08
ENSOARG00000005337|VPS26A	580.291	2.41015	0.372667	6.46732	9.97586e-11	4.03753e-08
ENSOARG00000011490	55.1651	-5.32533	0.826518	-6.44309	1.17063e-10	4.6132e-08
ENSOARG00000009203|USP1	1477.2	2.32686	0.361442	6.4377	1.21301e-10	4.65763e-08
ENSOARG00000017555|SUMO1	1085.26	2.67424	0.417075	6.4119	1.43714e-10	5.33789e-08
ENSOARG00000026272	33216.2	7.26389	1.13333	6.40935	1.46146e-10	5.33789e-08
ENSOARG00000013921|UBE2B	10558.8	2.05234	0.322729	6.35934	2.02622e-10	7.22445e-08
ENSOARG00000017029|CUL2	2105.48	2.01441	0.319127	6.31225	2.75011e-10	9.57742e-08
ENSOARG00000016247|CETN3	306.002	2.78593	0.442957	6.28941	3.18684e-10	1.06768e-07
ENSOARG00000003952|NUCB2	389.644	2.85302	0.453699	6.28836	3.20838e-10	1.06768e-07
ENSOARG00000018051|OCIAD1	5246.35	1.49152	0.240048	6.21342	5.18437e-10	1.68774e-07
ENSOARG00000001809|LARP7	1274.19	1.66277	0.269492	6.17002	6.82821e-10	2.17558e-07
ENSOARG00000007138|CD302	1514.87	2.23942	0.363269	6.16463	7.065e-10	2.20413e-07
ENSOARG00000001965	1780.87	-1.92332	0.312923	-6.14631	7.93085e-10	2.42377e-07
ENSOARG00000011505|METTL7B	415.669	5.11696	0.833879	6.13633	8.44509e-10	2.52931e-07
ENSOARG00000015896	1659.79	1.62015	0.264446	6.12658	8.97883e-10	2.63643e-07
ENSOARG00000000996|PSMA4	3167.37	1.35626	0.222307	6.10084	1.05516e-09	3.03865e-07
ENSOARG00000005707|C11orf58	3306.21	1.51456	0.248967	6.08338	1.17675e-09	3.32488e-07
ENSOARG00000019978	1002	1.57155	0.259124	6.06484	1.32082e-09	3.59623e-07
ENSOARG00000013690|NAA15	4304.49	1.91696	0.316071	6.06497	1.31978e-09	3.59623e-07
ENSOARG00000017471|PFDN1	3136.38	1.74869	0.288969	6.05147	1.43531e-09	3.83819e-07
ENSOARG00000019391|RESF1	663.241	2.20507	0.364639	6.04727	1.47318e-09	3.87032e-07
ENSOARG00000013234|SNX14	1485.32	1.69794	0.28156	6.03047	1.63483e-09	4.22096e-07
ENSOARG00000013061|UBLCP1	311.731	2.59976	0.431908	6.01923	1.75251e-09	4.37396e-07
ENSOARG00000002097|CASD1	735.86	2.40905	0.400129	6.02068	1.73688e-09	4.37396e-07
ENSOARG00000015196|CHPT1	4978.66	1.97484	0.328769	6.00678	1.89247e-09	4.64586e-07
ENSOARG00000008286|PTGES3	2881.6	1.63499	0.272329	6.00374	1.92818e-09	4.65719e-07
ENSOARG00000006692|CLK4	1866.79	1.63968	0.274284	5.97804	2.25843e-09	5.36825e-07
ENSOARG00000009258|RWDD1	1575.64	2.11801	0.356031	5.94894	2.69883e-09	6.31484e-07
ENSOARG00000004500|NAMPT	3066.11	2.12124	0.357989	5.92544	3.11453e-09	7.17541e-07
ENSOARG00000008277|OGN	2926.79	2.14727	0.362986	5.91558	3.30708e-09	7.50357e-07
ENSOARG00000003359|TBK1	693.095	2.04403	0.346196	5.90425	3.54248e-09	7.91771e-07
ENSOARG00000007688	6209.86	-2.18007	0.369657	-5.89756	3.68916e-09	8.1243e-07
ENSOARG00000004003|ERLEC1	1661.59	1.40351	0.239507	5.85998	4.6291e-09	1.00465e-06
ENSOARG00000018041|LRRC39	13264.2	2.21933	0.380188	5.83744	5.30085e-09	1.134e-06
ENSOARG00000015416|PIBF1	134.492	4.01763	0.690225	5.82075	5.85831e-09	1.21845e-06
ENSOARG00000012476	755.372	3.36442	0.577824	5.82257	5.79489e-09	1.21845e-06
ENSOARG00000003284|FASTKD1	599.91	1.86609	0.3218	5.79891	6.67473e-09	1.36923e-06
ENSOARG00000015849|MRPL42	843.908	1.65356	0.286246	5.7767	7.61794e-09	1.5416e-06
ENSOARG00000001299|PDCD10	299.991	2.12413	0.368848	5.75881	8.47068e-09	1.69131e-06
ENSOARG00000001763|HAT1	1309.53	1.96614	0.342935	5.73326	9.85163e-09	1.93957e-06
ENSOARG00000017530|GNPNAT1	141.057	4.12281	0.719363	5.73119	9.97307e-09	1.93957e-06
ENSOARG00000020682|TTC14	1205.32	1.71802	0.300116	5.72453	1.03723e-08	1.99134e-06
ENSOARG00000009540|CEBPZ	2804.66	1.27584	0.223606	5.70572	1.15851e-08	2.19604e-06
ENSOARG00000005798	117641	2.96577	0.520206	5.70114	1.19011e-08	2.22774e-06
ENSOARG00000000027|ND4L	120624	2.97059	0.523387	5.6757	1.38124e-08	2.52245e-06
ENSOARG00000018621|CNN1	934.227	-1.6538	0.291363	-5.67607	1.37821e-08	2.52245e-06
ENSOARG00000020882|TEX9	315.599	6.15309	1.08486	5.67177	1.41332e-08	2.54994e-06
ENSOARG00000009640	379.452	2.06406	0.364752	5.65881	1.52426e-08	2.71735e-06
ENSOARG00000018639|MB	394867	3.73869	0.662162	5.64619	1.6404e-08	2.89e-06
ENSOARG00000009087|ZUP1	378.681	1.83692	0.327248	5.61323	1.98579e-08	3.45782e-06
ENSOARG00000006797|CNMD	1360.18	2.13086	0.382507	5.57078	2.53605e-08	4.36522e-06
ENSOARG00000007160|SRP54	2899.58	1.31649	0.236574	5.56483	2.62405e-08	4.46535e-06
ENSOARG00000002770|MRPS18C	617.782	1.78613	0.321828	5.54995	2.85751e-08	4.808e-06
ENSOARG00000012519|TIPRL	588.601	1.98307	0.359208	5.52069	3.37677e-08	5.61856e-06
ENSOARG00000016046|RAB2A	8900.6	1.33882	0.242686	5.51668	3.45473e-08	5.68512e-06
ENSOARG00000010875|CUL5	2780.16	2.11378	0.384035	5.50413	3.71006e-08	6.03893e-06
ENSOARG00000010911|SEC63	2129.22	1.62437	0.295868	5.49019	4.0151e-08	6.46517e-06
ENSOARG00000008402|ZNF782	325.523	2.59144	0.475698	5.44765	5.10399e-08	8.06344e-06
ENSOARG00000010052	481.213	1.99918	0.367008	5.44725	5.11537e-08	8.06344e-06
ENSOARG00000006758|SNX6	1290.91	2.06255	0.379394	5.43643	5.43573e-08	8.46225e-06
ENSOARG00000006480	834.682	1.56866	0.288625	5.43494	5.48139e-08	8.46225e-06
ENSOARG00000017921|SASS6	268.721	2.63904	0.486519	5.42433	5.81723e-08	8.88248e-06
ENSOARG00000014838	1696.12	1.76677	0.325813	5.42265	5.87223e-08	8.88248e-06
ENSOARG00000004565|USP15	3514.3	1.68609	0.311051	5.42063	5.93892e-08	8.89353e-06
ENSOARG00000013561|MICU2	5095.33	1.29455	0.239203	5.41195	6.23438e-08	9.15488e-06
ENSOARG00000012154|SUB1	3429.26	1.62267	0.299834	5.41191	6.23571e-08	9.15488e-06
ENSOARG00000017129|ZBED5	1713.4	1.4158	0.261716	5.40965	6.31466e-08	9.18078e-06
ENSOARG00000018946|STXBP3	1253.84	2.22509	0.412167	5.39851	6.71967e-08	9.67567e-06
ENSOARG00000006481|TMEM30A	740.623	1.91748	0.35634	5.38104	7.40558e-08	1.05618e-05
ENSOARG00000017813	1994.13	1.98138	0.370157	5.35281	8.65974e-08	1.22339e-05
ENSOARG00000012853|PIGK	1128.18	1.63922	0.306713	5.34449	9.06727e-08	1.26899e-05
ENSOARG00000003174|PPIG	1255.95	1.5984	0.29979	5.33172	9.72884e-08	1.34898e-05
ENSOARG00000004140|PHYHIPL	172.528	2.91853	0.549199	5.31415	1.07157e-07	1.47217e-05
ENSOARG00000010558|SHOC2	1997.33	1.72258	0.325076	5.29903	1.16422e-07	1.55904e-05
ENSOARG00000020368|YEATS4	505.492	2.48749	0.469449	5.29874	1.16603e-07	1.55904e-05
ENSOARG00000014348|DDX46	2072.14	1.3612	0.256773	5.30118	1.15056e-07	1.55904e-05
ENSOARG00000008409|CCDC82	356.22	1.97621	0.373136	5.29621	1.18233e-07	1.56685e-05
ENSOARG00000004390|RHEB	3104.5	1.5519	0.293381	5.28971	1.22511e-07	1.6093e-05
ENSOARG00000017627|GPCPD1	5738.13	1.78249	0.337587	5.28008	1.29129e-07	1.68149e-05
ENSOARG00000017271|CSTF3	901.127	1.57823	0.299195	5.27493	1.32807e-07	1.69982e-05
ENSOARG00000013618	1549.91	1.57512	0.298597	5.27505	1.32719e-07	1.69982e-05
ENSOARG00000004559|DCUN1D5	986.179	1.85277	0.35283	5.25117	1.51138e-07	1.91804e-05
ENSOARG00000014529|CMC1	997.763	2.03489	0.387679	5.24889	1.53018e-07	1.92559e-05
ENSOARG00000002402	896.203	1.96082	0.375055	5.22808	1.71279e-07	2.13742e-05
ENSOARG00000004622	283.688	2.37474	0.454405	5.22604	1.73177e-07	2.14324e-05
ENSOARG00000004937|FBXO11	2425.62	1.70959	0.327321	5.22298	1.76062e-07	2.16109e-05
ENSOARG00000019377|NEPRO	286.924	1.95218	0.37409	5.21847	1.80407e-07	2.19642e-05
ENSOARG00000019451|RPAP3	2217.89	1.50117	0.287962	5.21309	1.85724e-07	2.24291e-05
ENSOARG00000016541|CLK1	4078.66	1.86361	0.357635	5.21092	1.87906e-07	2.25111e-05
ENSOARG00000002047|SMC4	1140.29	1.91785	0.368473	5.20485	1.94158e-07	2.28996e-05
ENSOARG00000019637	2129.91	1.20387	0.231299	5.2048	1.94207e-07	2.28996e-05
ENSOARG00000005871|U2SURP	2111.83	1.54194	0.296688	5.19716	2.02352e-07	2.36736e-05
ENSOARG00000006266	302.706	2.64627	0.510978	5.17884	2.23268e-07	2.59182e-05
ENSOARG00000015539	140.281	3.62793	0.700761	5.17713	2.2532e-07	2.59551e-05
ENSOARG00000007346|CEP70	237.514	2.99883	0.580221	5.16844	2.36061e-07	2.69848e-05
ENSOARG00000009094|UBE3A	9862.68	1.71009	0.332205	5.14769	2.63712e-07	2.98223e-05
ENSOARG00000013252|CUL4B	476.937	1.82189	0.35398	5.14687	2.64866e-07	2.98223e-05
ENSOARG00000011396|THOC7	1320.18	1.37762	0.267856	5.14315	2.70171e-07	3.01926e-05
ENSOARG00000007853|BRMS1L	864.613	1.94318	0.379034	5.12668	2.94897e-07	3.27117e-05
ENSOARG00000017266|ABCD3	2590.14	1.59344	0.311306	5.11856	3.07875e-07	3.39002e-05
ENSOARG00000015272|RCHY1	914.753	1.74504	0.341097	5.11596	3.12142e-07	3.41192e-05
ENSOARG00000006879|ZFP62	839.004	1.45332	0.284905	5.10108	3.37729e-07	3.66485e-05
ENSOARG00000011675|CD2AP	1087.91	1.97564	0.387529	5.09804	3.43193e-07	3.69735e-05
ENSOARG00000009745|SMC3	3177.36	1.35583	0.266034	5.09646	3.46058e-07	3.70159e-05
ENSOARG00000007278|ANGPTL5	255.556	3.39761	0.667951	5.08662	3.64506e-07	3.87126e-05
ENSOARG00000010908|ERP44	1747.9	1.25392	0.247309	5.07026	3.97265e-07	4.18946e-05
ENSOARG00000012894|UBE2V2	951.195	1.40492	0.277442	5.06382	4.10929e-07	4.29692e-05
ENSOARG00000006356|BIRC3	1543.97	1.88328	0.371985	5.06278	4.13193e-07	4.29692e-05
ENSOARG00000016623|ZC3H15	2109.52	1.74449	0.344937	5.05742	4.2496e-07	4.38881e-05
ENSOARG00000011001	3527.88	1.68966	0.334361	5.05339	4.34037e-07	4.45185e-05
ENSOARG00000014663|TBC1D15	1135.47	1.52292	0.302042	5.04208	4.60497e-07	4.69112e-05
ENSOARG00000016301|PMS1	1013.29	2.09903	0.417285	5.0302	4.89966e-07	4.9576e-05
ENSOARG00000006836|DPY19L4	164.504	2.64536	0.526842	5.02116	5.13591e-07	5.13354e-05
ENSOARG00000003638|EIF3J	4655.41	1.24357	0.247677	5.02093	5.14211e-07	5.13354e-05
ENSOARG00000012595	2757.82	2.09845	0.418935	5.00902	5.47065e-07	5.42537e-05
ENSOARG00000000717	1869.23	1.89304	0.378828	4.9971	5.81981e-07	5.73366e-05
ENSOARG00000014034|DNAJB14	220.558	3.119	0.624503	4.99437	5.90285e-07	5.77746e-05
ENSOARG00000006794|ZNF354A	345.224	2.03373	0.408292	4.98107	6.32321e-07	6.1487e-05
ENSOARG00000005402|ZNF569	425.97	2.312	0.464302	4.97952	6.37414e-07	6.15824e-05
ENSOARG00000003694|FNTA	2574.81	1.32545	0.266806	4.96783	6.77047e-07	6.49922e-05
ENSOARG00000002164|PNPT1	2527.45	1.43065	0.2888	4.95376	7.27922e-07	6.94307e-05
ENSOARG00000000161	10386.7	1.60295	0.32436	4.94189	7.73701e-07	7.2869e-05
ENSOARG00000013384	1375.77	1.6796	0.339789	4.94308	7.68967e-07	7.2869e-05
ENSOARG00000012644	157.709	2.23573	0.453009	4.9353	8.00288e-07	7.4902e-05
ENSOARG00000012702	2298.31	1.2467	0.252672	4.93406	8.05391e-07	7.49114e-05
ENSOARG00000011472	684.369	1.54181	0.31316	4.92339	8.50596e-07	7.86276e-05
ENSOARG00000011750|MYL4	1115.71	-6.13332	1.24834	-4.91317	8.96149e-07	8.23303e-05
ENSOARG00000011948|TPRKB	374.393	2.01375	0.410403	4.90676	9.25946e-07	8.45491e-05
ENSOARG00000014069	267.162	5.24678	1.07087	4.89956	9.6053e-07	8.71754e-05
ENSOARG00000016735	761.911	22.8912	4.68163	4.88958	1.0105e-06	9.11581e-05
ENSOARG00000011388|ZNF638	5257.47	1.24108	0.254025	4.88566	1.03085e-06	9.24369e-05
ENSOARG00000015916|CEP83	1786.57	1.37341	0.281358	4.88138	1.05347e-06	9.39028e-05
ENSOARG00000013262	1300.48	1.75331	0.359788	4.87316	1.09825e-06	9.73157e-05
ENSOARG00000025366	276507	2.07153	0.425915	4.86371	1.15204e-06	0.000101481
ENSOARG00000003274|NIPAL2	203.169	2.35845	0.48566	4.85618	1.19675e-06	0.000104803
ENSOARG00000021110|ARID4A	824.296	1.75116	0.360847	4.85291	1.21661e-06	0.000105923
ENSOARG00000019237|PCK2	648.252	-2.31393	0.477198	-4.84899	1.2409e-06	0.000107413
ENSOARG00000021193|COX16	1626.77	1.53958	0.317764	4.84503	1.26594e-06	0.000108951
ENSOARG00000019437|ZMYM1	766.883	2.337	0.48367	4.8318	1.35303e-06	0.000115123
ENSOARG00000015275|CCDC66	697.213	1.72705	0.357384	4.83248	1.34843e-06	0.000115123
ENSOARG00000004654|PICALM	5236.56	1.55725	0.3235	4.81377	1.4811e-06	0.000125308
ENSOARG00000015202	1829.47	1.995	0.414841	4.80908	1.51624e-06	0.00012756
ENSOARG00000009497	505.793	4.22166	0.880065	4.79699	1.6107e-06	0.00013475
ENSOARG00000001070|NOX1	73.8007	4.26329	0.889053	4.79532	1.62418e-06	0.000135123
ENSOARG00000002155|TAF1D	679.823	2.19012	0.457507	4.78708	1.69227e-06	0.00014001
ENSOARG00000012871|PNRC1	2229.28	1.71014	0.357642	4.78173	1.73795e-06	0.000142218
ENSOARG00000006404	248.845	2.31783	0.484639	4.78259	1.73051e-06	0.000142218
ENSOARG00000014800|IFIT3	377.039	3.06818	0.64224	4.77732	1.77651e-06	0.000143801
ENSOARG00000011090|TRDMT1	224.802	2.30707	0.482824	4.77829	1.76794e-06	0.000143801
ENSOARG00000021124|PCNX4	585.886	1.7092	0.358025	4.77397	1.80633e-06	0.000145429
ENSOARG00000000590	2131.34	25.6713	5.39769	4.75598	1.97484e-06	0.000158146
ENSOARG00000005290	2081.06	1.82759	0.384402	4.75438	1.99059e-06	0.000158559
ENSOARG00000008732|TUT7	1424.76	1.42662	0.30069	4.7445	2.09024e-06	0.000163881
ENSOARG00000005061|TXNL1	2848.54	1.73176	0.364864	4.74631	2.07158e-06	0.000163881
ENSOARG00000002851|CYP4B1	284.484	10.5898	2.23152	4.74555	2.07942e-06	0.000163881
ENSOARG00000017648|TXNDC16	118.437	3.21472	0.678159	4.74036	2.13336e-06	0.000166391
ENSOARG00000020662|DCUN1D1	4702.84	1.85925	0.392428	4.73782	2.16031e-06	0.00016762
ENSOARG00000006569|SENP6	2479.54	2.0253	0.4276	4.73643	2.17517e-06	0.000167903
ENSOARG00000019852|INTS13	982.586	1.158	0.244671	4.73287	2.21363e-06	0.000169996
ENSOARG00000017987|TBC1D23	1896.04	1.7631	0.373013	4.72666	2.28242e-06	0.000174384
ENSOARG00000001677|TRMT10C	1576.21	1.45604	0.308328	4.72239	2.33091e-06	0.000177185
ENSOARG00000006477|MARS1	2400.62	-1.26911	0.268849	-4.72055	2.35211e-06	0.000177893
ENSOARG00000003499|DNAJB9	523.991	1.50274	0.319118	4.70904	2.48886e-06	0.00018729
ENSOARG00000009895|PGM2L1	645.763	3.63422	0.771976	4.70768	2.50547e-06	0.000187597
ENSOARG00000001527|POT1	592.781	1.39856	0.297482	4.70132	2.58487e-06	0.000192579
ENSOARG00000009336	271.42	1.98608	0.422773	4.69774	2.63055e-06	0.0001931
ENSOARG00000004338|RHOBTB1	3346.8	2.02525	0.431055	4.69837	2.62248e-06	0.0001931
ENSOARG00000000009	244.018	3.21256	0.683599	4.69949	2.60818e-06	0.0001931
ENSOARG00000009076|USP14	2929.81	1.36474	0.291032	4.68931	2.74125e-06	0.000200245
ENSOARG00000011666|KIFAP3	2446.62	1.21353	0.259049	4.68457	2.80546e-06	0.000203941
ENSOARG00000020658|TXNIP	50516	1.78173	0.380763	4.67938	2.87749e-06	0.000208166
ENSOARG00000011354|KLHL21	2156.87	-1.11148	0.237619	-4.67757	2.9029e-06	0.000208292
ENSOARG00000018719|RNPC3	490.232	1.69645	0.36273	4.67689	2.91253e-06	0.000208292
ENSOARG00000020917|RBBP4	9051.08	1.14372	0.244577	4.6763	2.92095e-06	0.000208292
ENSOARG00000015258|SYCP3	170.176	2.64159	0.565672	4.66983	3.01453e-06	0.000213057
ENSOARG00000019285	148.385	10.1162	2.16634	4.66971	3.01624e-06	0.000213057
ENSOARG00000012192|FAM126A	1252.55	1.57084	0.337211	4.65834	3.18774e-06	0.000224115
ENSOARG00000012635	1358.82	2.22691	0.478391	4.65499	3.23996e-06	0.000226661
ENSOARG00000010432|PDCD4	1035.87	1.43023	0.307306	4.65408	3.25423e-06	0.000226661
ENSOARG00000005102|TMEM126B	615.96	1.71477	0.369204	4.6445	3.40894e-06	0.000236338
ENSOARG00000007465|PLXNA1	578.876	-1.58098	0.340662	-4.6409	3.46895e-06	0.00023939
ENSOARG00000015809|PSMD12	2873.7	1.1958	0.257794	4.6386	3.50785e-06	0.000240964
ENSOARG00000015763|USO1	5850.47	1.71992	0.371536	4.62922	3.67051e-06	0.000250986
ENSOARG00000005626|RHOQ	2434.11	1.83514	0.396721	4.62578	3.73184e-06	0.000254019
ENSOARG00000015748	2052.61	24.8718	5.3977	4.60785	4.0686e-06	0.000274556
ENSOARG00000004840|HERC4	1830.08	1.42936	0.310206	4.60776	4.07022e-06	0.000274556
ENSOARG00000011112|ACAT1	11235.9	1.55431	0.338947	4.58571	4.52443e-06	0.000303827
ENSOARG00000020819|ICE2	303.114	1.65668	0.361569	4.58192	4.60721e-06	0.000308004
ENSOARG00000017431|NFE2L2	3356.27	1.15526	0.252385	4.57737	4.70869e-06	0.000312003
ENSOARG00000008511|DENR	567.121	1.32474	0.289396	4.5776	4.70335e-06	0.000312003
ENSOARG00000009664|HYAL1	1135.77	-1.33311	0.291393	-4.57495	4.76324e-06	0.000314227
ENSOARG00000004927|SEPTIN7	3856.53	1.54684	0.338769	4.56607	4.96955e-06	0.000326399
ENSOARG00000001206	141.097	2.24424	0.492133	4.56023	5.10973e-06	0.000334141
ENSOARG00000018268	243.918	5.14017	1.12765	4.5583	5.15695e-06	0.000335214
ENSOARG00000009802|PPP2R2A	2141.94	1.19681	0.26259	4.55773	5.17092e-06	0.000335214
ENSOARG00000005346|SCFD1	1344.53	1.09628	0.240582	4.55677	5.19455e-06	0.000335295
ENSOARG00000010832|TBC1D31	1095.99	1.69009	0.371423	4.55031	5.35677e-06	0.00034281
ENSOARG00000010624|CEP57L1	693.426	2.07483	0.45595	4.55056	5.3503e-06	0.00034281
ENSOARG00000007841|THUMPD2	119.959	2.42734	0.5362	4.52693	5.98456e-06	0.000381356
ENSOARG00000004477|EED	890.849	1.49969	0.331832	4.51943	6.20075e-06	0.000393458
ENSOARG00000002907	554.686	3.16242	0.702362	4.50255	6.71439e-06	0.000424253
ENSOARG00000016987	3931.15	1.28329	0.285603	4.49326	7.01422e-06	0.000441336
ENSOARG00000010457	353.87	1.64263	0.366033	4.48766	7.201e-06	0.000451192
ENSOARG00000015293	1435.9	24.1863	5.39771	4.48085	7.43455e-06	0.000463885
ENSOARG00000009103|NMI	522.371	1.3511	0.30232	4.46909	7.85516e-06	0.000486078
ENSOARG00000016522	19911.7	16.8024	3.75926	4.4696	7.83661e-06	0.000486078
ENSOARG00000008322|TM9SF3	4164.33	1.37145	0.307183	4.4646	8.02185e-06	0.00049435
ENSOARG00000009451|HS3ST5	93.3361	3.20387	0.718306	4.46031	8.18405e-06	0.000502279
ENSOARG00000007813|TRMT11	408.276	1.47366	0.33073	4.45578	8.35872e-06	0.000510905
ENSOARG00000000824	4082.17	1.24539	0.279628	4.45375	8.4385e-06	0.000513685
ENSOARG00000001883|NMD3	913.856	1.20114	0.269827	4.45152	8.52665e-06	0.00051695
ENSOARG00000004601|JMJD1C	1909.25	1.31793	0.296191	4.44961	8.60275e-06	0.00051946
ENSOARG00000019318|ATG3	1142.13	1.19825	0.269424	4.44743	8.69037e-06	0.000522644
ENSOARG00000000827|SHLD2	326.449	1.99212	0.449126	4.43554	9.18419e-06	0.000547941
ENSOARG00000009823|ORC4	745.597	1.43324	0.323073	4.43629	9.15244e-06	0.000547941
ENSOARG00000017275|RFESD	129.771	2.77112	0.626237	4.42503	9.64283e-06	0.000573021
ENSOARG00000000010|ND2	134963	2.11924	0.47916	4.42282	9.74222e-06	0.000575156
ENSOARG00000008313|LPAR6	267.333	2.0811	0.470569	4.42252	9.75557e-06	0.000575156
ENSOARG00000005629|RAD17	722.265	1.32644	0.300344	4.41641	1.00353e-05	0.000589331
ENSOARG00000007251|GPBP1	4319.86	1.50705	0.341355	4.4149	1.01058e-05	0.000591152
ENSOARG00000016891	611.002	1.4084	0.319506	4.40805	1.04304e-05	0.000607766
ENSOARG00000010508|DECR1	2199.61	1.32193	0.299997	4.40649	1.05061e-05	0.000609802
ENSOARG00000013437|CDC37L1	1179.71	1.24691	0.283062	4.40506	1.05753e-05	0.000611447
ENSOARG00000011455|DDX6	10103.5	1.22128	0.277396	4.40264	1.06943e-05	0.000615948
ENSOARG00000010043|CWF19L2	1125.05	1.67218	0.380392	4.39595	1.1029e-05	0.000625603
ENSOARG00000017819|SF3B6	1902.51	1.12351	0.255492	4.39742	1.09545e-05	0.000625603
ENSOARG00000020903|CCPG1	2390.22	2.15527	0.490254	4.39623	1.10145e-05	0.000625603
ENSOARG00000018491|MTERF2	1130.12	1.54274	0.350886	4.39669	1.09914e-05	0.000625603
ENSOARG00000003674|VBP1	3584.55	1.21453	0.276644	4.39023	1.13232e-05	0.000639866
ENSOARG00000006293	2369.11	1.05391	0.240111	4.38925	1.1374e-05	0.00064032
ENSOARG00000015614|XRCC4	190.378	2.0202	0.460786	4.38425	1.16384e-05	0.000652751
ENSOARG00000006935|ZNF354B	432.488	1.86747	0.426219	4.38148	1.17875e-05	0.000658649
ENSOARG00000020905|PIGB	355.844	1.54327	0.3528	4.37434	1.21801e-05	0.000678056
ENSOARG00000013129	862.246	1.34366	0.30751	4.36949	1.24539e-05	0.000690732
ENSOARG00000007255|UBA6	583.901	1.65071	0.378495	4.36124	1.29326e-05	0.000714636
ENSOARG00000014587|UPF2	2395.02	1.68755	0.387431	4.35574	1.32617e-05	0.000730123
ENSOARG00000001815	486.048	2.70211	0.620594	4.35406	1.33637e-05	0.000733048
ENSOARG00000015472|C12orf29	459.23	1.38441	0.318089	4.35227	1.34733e-05	0.000736361
ENSOARG00000007427	82.8487	4.38452	1.00803	4.34959	1.3639e-05	0.000742706
ENSOARG00000014549|ODF2L	99.9996	3.03335	0.697761	4.34726	1.37848e-05	0.000747926
ENSOARG00000013988|DPM1	2252.91	1.28628	0.296034	4.34503	1.39259e-05	0.000752854
ENSOARG00000014817|KRR1	940.108	1.34802	0.31076	4.33783	1.43898e-05	0.000775135
ENSOARG00000002826	422.652	1.94474	0.448549	4.33563	1.45344e-05	0.000779289
ENSOARG00000010492|CD164	8838.65	1.57989	0.364444	4.33508	1.4571e-05	0.000779289
ENSOARG00000006780|KBTBD2	3198.41	1.76647	0.407859	4.33108	1.48381e-05	0.00079075
ENSOARG00000014493	298.399	11.0305	2.55238	4.32165	1.54869e-05	0.000822396
ENSOARG00000007740|PPP3CB	7211.55	1.59669	0.36954	4.32075	1.55502e-05	0.000822844
ENSOARG00000003146|GMPS	1760.3	0.998021	0.23116	4.31744	1.57847e-05	0.00083231
ENSOARG00000010931|GOSR1	1064.56	1.51923	0.352103	4.31474	1.59792e-05	0.000839611
ENSOARG00000015302	411.606	1.71641	0.398232	4.31007	1.63206e-05	0.000854548
ENSOARG00000015999|IMMP1L	535.413	1.82775	0.424248	4.3082	1.64586e-05	0.00085877
ENSOARG00000016520|BZW1	4961.8	1.33595	0.310342	4.30478	1.67153e-05	0.000869137
ENSOARG00000012931|UBE2D1	1552.25	1.74907	0.406553	4.30221	1.69105e-05	0.000873224
ENSOARG00000000113|FAM204A	1760.23	1.12908	0.262438	4.30229	1.69044e-05	0.000873224
ENSOARG00000008658|SPRYD7	640.477	1.3442	0.312648	4.29942	1.71248e-05	0.00088125
ENSOARG00000014002|PSIP1	1888.92	1.82923	0.425868	4.29529	1.74464e-05	0.000894726
ENSOARG00000017558	5477.49	1.15112	0.268081	4.29393	1.75536e-05	0.000897149
ENSOARG00000008592	827.813	1.45241	0.338443	4.29145	1.77509e-05	0.000904148
ENSOARG00000005784|BCAP29	811.689	1.37498	0.320718	4.2872	1.80937e-05	0.000918484
ENSOARG00000017273|PROS1	805.753	1.47136	0.343569	4.28257	1.84746e-05	0.000934652
ENSOARG00000009781|SMCHD1	2203.52	1.675	0.391532	4.27806	1.88531e-05	0.000950591
ENSOARG00000002884|METTL5	263.361	1.53599	0.359151	4.27672	1.89669e-05	0.000953118
ENSOARG00000017285	1686.29	1.25175	0.292858	4.27426	1.91769e-05	0.000954068
ENSOARG00000016510	1072.53	2.02765	0.474358	4.2745	1.91564e-05	0.000954068
ENSOARG00000019750|KLHL33	3193.57	1.31529	0.307696	4.27462	1.91461e-05	0.000954068
ENSOARG00000008637|TPGS1	642.832	-1.87671	0.439566	-4.26947	1.95938e-05	0.000968375
ENSOARG00000013703	133.813	2.99178	0.700724	4.26956	1.95857e-05	0.000968375
ENSOARG00000000995|WASL	632.011	1.62078	0.38065	4.25791	2.06343e-05	0.00101644
ENSOARG00000005538|POLR2B	4875	1.03493	0.243443	4.25122	2.12611e-05	0.00104239
ENSOARG00000013309	154.412	2.52649	0.594355	4.25081	2.13003e-05	0.00104239
ENSOARG00000012687|IPO7	8419.48	1.18504	0.279208	4.24429	2.19286e-05	0.00106964
ENSOARG00000001039|RAP1B	612.478	1.33978	0.316419	4.23419	2.29375e-05	0.00111523
ENSOARG00000000211	611.213	1.70995	0.404451	4.22783	2.35957e-05	0.00114352
ENSOARG00000006930|PLEKHH2	277.648	1.6317	0.386265	4.2243	2.39685e-05	0.00115783
ENSOARG00000002498	175.84	2.29397	0.543179	4.22323	2.40824e-05	0.0011596
ENSOARG00000004784|POLI	442.323	1.86151	0.44108	4.22036	2.43915e-05	0.00116697
ENSOARG00000018447|SGCB	19597.2	1.11971	0.265272	4.22099	2.43233e-05	0.00116697
ENSOARG00000015531|CEP290	307.962	2.12424	0.504214	4.21297	2.52032e-05	0.00120197
ENSOARG00000019029|DNAJC2	3395.5	1.39925	0.332255	4.21137	2.53828e-05	0.00120669
ENSOARG00000000022|ATP6	409037	1.52741	0.363198	4.20544	2.60573e-05	0.00123483
ENSOARG00000002919|LLPH	2009.24	1.37143	0.326263	4.20345	2.62874e-05	0.0012379
ENSOARG00000013326|DNAJB4	4289.36	1.20647	0.286979	4.20403	2.62203e-05	0.0012379
ENSOARG00000019108|SARS1	10752.2	-1.01255	0.241015	-4.2012	2.655e-05	0.00124635
ENSOARG00000003042|PON3	4361.8	1.34858	0.321158	4.19911	2.67967e-05	0.001254
ENSOARG00000007635|ANXA7	1235.53	1.37278	0.327211	4.19538	2.72411e-05	0.00127083
ENSOARG00000002052|IPP	2316.95	1.55414	0.370779	4.19156	2.77044e-05	0.00128843
ENSOARG00000016043|METAP2	5188.6	1.08288	0.258534	4.18855	2.80748e-05	0.00130161
ENSOARG00000002676	124.155	22.5798	5.39788	4.18309	2.8757e-05	0.00132912
ENSOARG00000015325|CEP44	456.103	1.37446	0.32931	4.17376	2.9962e-05	0.00137908
ENSOARG00000020954|MAPK6	11094.8	1.73174	0.414957	4.1733	3.00221e-05	0.00137908
ENSOARG00000013607|MICAL3	2544.7	-1.25185	0.300037	-4.17232	3.01518e-05	0.00138081
ENSOARG00000007786|GADD45G	640.262	-2.66065	0.638111	-4.16957	3.05176e-05	0.00139329
ENSOARG00000019660|CCDC91	445.54	1.8057	0.433189	4.16839	3.06759e-05	0.00139627
ENSOARG00000006944|LSM5	223.102	2.07085	0.496942	4.16718	3.08394e-05	0.00139945
ENSOARG00000019143|CACNB3	438.533	-1.43936	0.345577	-4.16509	3.11232e-05	0.00140806
ENSOARG00000017584|GSTA1	1180.13	2.1994	0.529191	4.15616	3.23636e-05	0.00145977
ENSOARG00000008615|KPNA3	7839.14	1.57922	0.38013	4.15443	3.26097e-05	0.00146646
ENSOARG00000019970|LRRK2	452.123	1.94862	0.469263	4.15251	3.28844e-05	0.00147438
ENSOARG00000001006|ZBTB1	973.297	1.542	0.371436	4.15146	3.30356e-05	0.00147674
ENSOARG00000010030|RAVER2	8153.8	1.43282	0.345339	4.14902	3.33906e-05	0.00148817
ENSOARG00000000134	365.104	1.57373	0.379786	4.14372	3.41711e-05	0.00151501
ENSOARG00000016432|ATG12	1902.51	1.12279	0.270973	4.14356	3.41953e-05	0.00151501
ENSOARG00000009933	210.82	1.73596	0.41964	4.13678	3.52217e-05	0.00155589
ENSOARG00000003059|GPAT3	1416.53	-2.00181	0.484265	-4.13371	3.56956e-05	0.00157218
ENSOARG00000013821	2114.18	1.6089	0.389605	4.12955	3.63467e-05	0.0015915
ENSOARG00000019419	1699.73	1.52283	0.36874	4.12982	3.63042e-05	0.0015915
ENSOARG00000010924	179.377	-1.78841	0.433278	-4.12762	3.66543e-05	0.00160029
ENSOARG00000013652|VAMP4	115.57	2.29041	0.555317	4.1245	3.71535e-05	0.00161736
ENSOARG00000005945	428.365	1.63991	0.398297	4.1173	3.83333e-05	0.00166389
ENSOARG00000008593	83.8578	2.37892	0.578073	4.11525	3.86752e-05	0.00167388
ENSOARG00000014098|ATAD1	3722.26	1.20915	0.294185	4.11018	3.95346e-05	0.00170614
ENSOARG00000002736|GINM1	1132.25	1.36628	0.333416	4.09782	4.17064e-05	0.0017947
ENSOARG00000007203|SKAP1	138.893	2.6722	0.652596	4.09472	4.22671e-05	0.00180923
ENSOARG00000018084|RAB11A	4237.81	0.909585	0.222142	4.09462	4.22859e-05	0.00180923
ENSOARG00000004848|ITGBL1	215.809	1.87494	0.458162	4.09232	4.27075e-05	0.00182207
ENSOARG00000008819|ROCK1	1184.97	1.3285	0.325067	4.08685	4.37279e-05	0.00185503
ENSOARG00000003570|LGI1	232.949	3.49119	0.854127	4.08744	4.36159e-05	0.00185503
ENSOARG00000000031	71.9408	4.94551	1.21039	4.08588	4.39101e-05	0.0018575
ENSOARG00000020772|ANP32E	525.31	1.32991	0.326243	4.07645	4.57287e-05	0.00191879
ENSOARG00000018717|SREBF2	3828.14	-1.48428	0.364007	-4.07761	4.55008e-05	0.00191879
ENSOARG00000008990|GKAP1	3262.77	2.4298	0.596068	4.07637	4.57433e-05	0.00191879
ENSOARG00000007247|TMEM106B	380.878	1.89856	0.465906	4.07499	4.60164e-05	0.00192485
ENSOARG00000018058|DENND4A	1408.03	1.83075	0.449888	4.06934	4.71463e-05	0.00195572
ENSOARG00000001892|PPP1R3A	36550.9	2.12452	0.522045	4.06961	4.70924e-05	0.00195572
ENSOARG00000017765|ST3GAL6	1265.49	1.93124	0.474464	4.07035	4.69421e-05	0.00195572
ENSOARG00000010784|SLC1A5	810.438	-1.9042	0.468103	-4.06791	4.74359e-05	0.0019623
ENSOARG00000009207|SMYD2	7450.38	2.17096	0.534131	4.06447	4.81412e-05	0.00198599
ENSOARG00000011199|ATG5	822.353	1.07133	0.263653	4.06339	4.83643e-05	0.00198971
ENSOARG00000005372	394.366	-1.57877	0.390982	-4.03795	5.39201e-05	0.0022122
ENSOARG00000021131|MNAT1	1175.92	1.37889	0.341552	4.03711	5.41127e-05	0.00221404
ENSOARG00000019797	81.5831	3.43775	0.852445	4.03281	5.51133e-05	0.00224883
ENSOARG00000009429|FANCM	653.529	1.51061	0.374839	4.03002	5.57714e-05	0.0022695
ENSOARG00000003883|ZNF248	269.13	1.82958	0.454301	4.02723	5.64378e-05	0.0022904
ENSOARG00000011811|STEAP4	201.605	5.05796	1.25785	4.02112	5.79223e-05	0.00234429
ENSOARG00000014350|ZNHIT6	607.595	1.4256	0.354845	4.01754	5.88088e-05	0.00236737
ENSOARG00000019292	828.577	1.21105	0.301422	4.01779	5.87468e-05	0.00236737
ENSOARG00000016887|APOO	2117.28	0.916446	0.228151	4.01683	5.89851e-05	0.0023681
ENSOARG00000018986|RRP7A	540.431	-1.32548	0.330073	-4.01572	5.92634e-05	0.00237291
ENSOARG00000005026|RUFY2	236.674	2.11487	0.526758	4.01489	5.94743e-05	0.00237501
ENSOARG00000008374|GCNT1	239.787	2.41106	0.600857	4.01269	6.00299e-05	0.00239082
ENSOARG00000009911|PROM1	44.4662	4.47009	1.11606	4.00524	6.19538e-05	0.00245628
ENSOARG00000014413	1322.23	3.16234	0.789586	4.00506	6.20015e-05	0.00245628
ENSOARG00000000950|A2M	233.149	2.4742	0.618175	4.00242	6.26973e-05	0.00247729
ENSOARG00000006512|INTS8	4455.02	1.12311	0.280869	3.99868	6.36966e-05	0.00251015
ENSOARG00000012031|CSE1L	3898.93	1.09721	0.274653	3.99491	6.47195e-05	0.00253502
ENSOARG00000014746|MAP3K15	5997.99	1.25394	0.313832	3.99558	6.45357e-05	0.00253502
ENSOARG00000000641|S100A4	453.422	1.64753	0.412451	3.99448	6.48355e-05	0.00253502
ENSOARG00000014181|HAUS6	473.909	1.79051	0.449126	3.98666	6.70098e-05	0.00261321
ENSOARG00000014092|LAMTOR3	857.438	1.27937	0.321006	3.98551	6.73366e-05	0.00261899
ENSOARG00000011446	77.6168	9.31453	2.33745	3.9849	6.75078e-05	0.00261899
ENSOARG00000013603|CACYBP	2039.04	1.29816	0.325933	3.9829	6.80788e-05	0.00263431
ENSOARG00000010132	43210.1	0.924495	0.232328	3.97927	6.91275e-05	0.00266195
ENSOARG00000001532|TMEM165	1061.52	1.24127	0.31194	3.9792	6.91484e-05	0.00266195
ENSOARG00000010868	487.992	1.27625	0.321027	3.97553	7.02215e-05	0.00269633
ENSOARG00000011693	972.439	1.3865	0.348849	3.97448	7.05322e-05	0.00270133
ENSOARG00000008195|CYP4V2	599.643	2.7924	0.702696	3.97384	7.07222e-05	0.0027017
ENSOARG00000013417|TXNDC9	614.701	1.29604	0.32643	3.97034	7.17701e-05	0.00273475
ENSOARG00000010301|DEK	1790.59	1.36579	0.344266	3.96727	7.27021e-05	0.00276323
ENSOARG00000009500|SMNDC1	545.243	1.26619	0.319337	3.96505	7.33793e-05	0.00276868
ENSOARG00000012231|FPGT	608.174	1.96825	0.496469	3.9645	7.3551e-05	0.00276868
ENSOARG00000009071|ZNF180	234.781	1.70802	0.430842	3.96439	7.35851e-05	0.00276868
ENSOARG00000018350|GGNBP2	2293.08	0.872038	0.219939	3.96491	7.34226e-05	0.00276868
ENSOARG00000009556|MICU3	465.292	2.12566	0.536272	3.96378	7.37714e-05	0.00276874
ENSOARG00000002875	207.589	21.3624	5.39787	3.95756	7.57207e-05	0.00283479
ENSOARG00000010231|MX2	158.829	3.74658	0.947016	3.9562	7.61516e-05	0.00284382
ENSOARG00000016999|DNTTIP2	2154.12	1.55439	0.392973	3.95547	7.63841e-05	0.0028454
ENSOARG00000003276|TSNAX-DISC1	647.883	1.26612	0.320481	3.95068	7.79291e-05	0.00289575
ENSOARG00000006829|CENPC	497.196	1.58968	0.403754	3.93724	8.24257e-05	0.00305526
ENSOARG00000014522|PLAA	3037.45	1.16782	0.296888	3.93352	8.37114e-05	0.00309526
ENSOARG00000007558|GAS2	314.921	1.84541	0.469456	3.93096	8.46085e-05	0.00310042
ENSOARG00000018438|MAGT1	1109.79	1.16845	0.297303	3.93017	8.48863e-05	0.00310042
ENSOARG00000016117|BTBD8	317.419	2.16445	0.550672	3.93057	8.47461e-05	0.00310042
ENSOARG00000018865|KIAA1671	893.613	-1.63207	0.415063	-3.93211	8.42019e-05	0.00310042
ENSOARG00000013421|IFI44L	162.39	3.65192	0.929087	3.93066	8.4713e-05	0.00310042
ENSOARG00000007590|CFAP70	264.216	1.85702	0.472932	3.9266	8.61542e-05	0.00313907
ENSOARG00000020419|CUL3	10044.4	1.32242	0.337498	3.9183	8.91745e-05	0.00322704
ENSOARG00000002557|ZNF277	1399.08	1.76409	0.450229	3.91819	8.92149e-05	0.00322704
ENSOARG00000017408|SLC44A3	304.326	1.92144	0.490382	3.91824	8.91967e-05	0.00322704
ENSOARG00000008528|ZNF140	569.69	1.64353	0.419567	3.91721	8.95811e-05	0.00323247
ENSOARG00000025176	7427.8	1.18908	0.303654	3.91591	9.00651e-05	0.00324213
ENSOARG00000012311	406.682	1.626	0.415771	3.9108	9.19911e-05	0.00330352
ENSOARG00000016782|DNAJC10	2160.63	1.06479	0.272412	3.90876	9.27718e-05	0.00332358
ENSOARG00000006218|IBA57	883.521	-1.36727	0.350223	-3.904	9.46168e-05	0.00338159
ENSOARG00000016468|RASSF2	79.5987	2.31698	0.594425	3.89785	9.70505e-05	0.00346031
ENSOARG00000013065|IKBIP	889.415	1.25787	0.323098	3.89315	9.89494e-05	0.00351964
ENSOARG00000005979|TBC1D10B	5023.62	-1.04912	0.269631	-3.89094	9.98552e-05	0.00354344
ENSOARG00000019712	107.062	1.97884	0.50888	3.88862	0.000100817	0.0035691
ENSOARG00000011263|DAPK3	1251.57	-1.09592	0.282299	-3.88213	0.000103545	0.00365703
ENSOARG00000011861	3197.47	1.68384	0.433932	3.88041	0.000104279	0.00367429
ENSOARG00000020598	506.516	1.58386	0.408241	3.87972	0.000104577	0.00367613
ENSOARG00000014795|GLIPR1	74.453	2.25549	0.583065	3.86833	0.000109582	0.00384305
ENSOARG00000026517	49.5044	8.48312	2.19383	3.86681	0.000110267	0.00385807
ENSOARG00000000155|CPM	56.3891	8.67104	2.24325	3.86538	0.000110915	0.00387168
ENSOARG00000014923|B3GALNT1	1877.06	1.63865	0.424152	3.86335	0.000111842	0.00389496
ENSOARG00000017886|ALDH3A1	46.384	-2.55805	0.662508	-3.86116	0.000112848	0.00392087
ENSOARG00000020879	8099.49	1.3044	0.338287	3.85589	0.000115311	0.00398472
ENSOARG00000008691	2934.86	1.61036	0.417677	3.85552	0.000115484	0.00398472
ENSOARG00000011479|CRTAC1	510.57	-3.16388	0.820377	-3.85661	0.000114969	0.00398472
ENSOARG00000013487|PLXNA2	1488.25	-1.01166	0.262524	-3.85359	0.000116398	0.00400231
ENSOARG00000017767	963.738	1.26609	0.328571	3.85332	0.000116528	0.00400231
ENSOARG00000014860|ZNF518A	455.194	1.78812	0.464546	3.84918	0.000118513	0.00406118
ENSOARG00000007764|MTREX	3947.73	1.17084	0.304322	3.84735	0.000119401	0.00408225
ENSOARG00000021096|KTN1	10892.1	1.61459	0.419797	3.84612	0.000120001	0.00409343
ENSOARG00000012111|PHF6	596.056	1.61396	0.420217	3.84078	0.000122646	0.00417414
ENSOARG00000017047|ALDH1L2	796.513	1.13898	0.296836	3.83707	0.00012451	0.00421842
ENSOARG00000008526|PIK3AP1	49.7842	8.34033	2.17333	3.83758	0.000124252	0.00421842
ENSOARG00000006763|IPO11	545.901	1.15452	0.301186	3.83324	0.000126467	0.00427505
ENSOARG00000010012	46.0746	8.36346	2.18364	3.83006	0.000128111	0.004314
ENSOARG00000015905|EIF4E	2392.92	1.19988	0.313292	3.8299	0.000128196	0.004314
ENSOARG00000026721	628.384	1.54627	0.404185	3.82564	0.000130434	0.00437947
ENSOARG00000009546|ATG4C	299.723	1.47534	0.386328	3.81888	0.000134059	0.00449114
ENSOARG00000014545|IFT74	331.941	1.55163	0.406519	3.81687	0.000135155	0.00451773
ENSOARG00000014638|SMARCA1	735.189	1.25868	0.330254	3.81126	0.000138262	0.00461129
ENSOARG00000008013|PNPLA8	2450.7	1.21165	0.318394	3.8055	0.000141516	0.00470934
ENSOARG00000020260|ZFP69	550.568	1.32935	0.34947	3.8039	0.000142434	0.00472939
ENSOARG00000012574|NMRK1	249.757	1.34896	0.354726	3.80284	0.000143047	0.00473147
ENSOARG00000008701|RNASEH2B	1357.48	1.40298	0.368944	3.8027	0.000143129	0.00473147
ENSOARG00000018617|ATRX	1485.63	1.26972	0.334362	3.79745	0.000146193	0.0048221
ENSOARG00000000683|PTP4A2	37450.1	1.13271	0.298446	3.79535	0.000147434	0.00485236
ENSOARG00000004708|REEP3	1407.49	1.3908	0.366527	3.79454	0.00014792	0.00485767
ENSOARG00000004196|TM9SF2	4570.96	1.00921	0.266204	3.79113	0.000149965	0.00491407
ENSOARG00000006124|RNF138	44.2499	8.24459	2.17592	3.78902	0.000151243	0.00493851
ENSOARG00000002965|TPPP3	5650.15	-1.5621	0.412293	-3.78881	0.000151371	0.00493851
ENSOARG00000016570|IL13RA1	547.582	1.51769	0.400647	3.78809	0.000151808	0.00494202
ENSOARG00000016227|DCAF13	961.879	1.01291	0.26804	3.77896	0.000157486	0.00509817
ENSOARG00000007986|MBIP	913.471	1.1069	0.292929	3.77874	0.000157626	0.00509817
ENSOARG00000007426|B9D2	307.955	-1.19706	0.316727	-3.77946	0.000157169	0.00509817
ENSOARG00000016387	501.232	1.45888	0.386152	3.77799	0.000158096	0.00510235
ENSOARG00000016580|EIF3M	6863.92	1.12761	0.298548	3.77699	0.000158737	0.00511201
ENSOARG00000019050|NCF4	726.55	-3.0368	0.804388	-3.77529	0.000159823	0.00513595
ENSOARG00000008575|TRAPPC6B	899.914	1.55307	0.411849	3.77097	0.000162612	0.00521439
ENSOARG00000004489|EGR2	607.116	1.1729	0.311508	3.76523	0.000166395	0.00532429
ENSOARG00000018615|SAMD9	628.641	2.03982	0.542163	3.76237	0.000168311	0.00536269
ENSOARG00000003786|TRMT1L	2528.94	0.949838	0.252451	3.76247	0.000168242	0.00536269
ENSOARG00000001517	666.138	1.49045	0.396308	3.76084	0.000169343	0.00538411
ENSOARG00000008126	130.493	-2.16366	0.575648	-3.75865	0.000170832	0.00541995
ENSOARG00000013213|DUSP10	2492.49	-2.12182	0.56476	-3.75702	0.000171946	0.00544375
ENSOARG00000006491|BIRC2	1978.61	1.63372	0.435092	3.75488	0.000173425	0.00547898
ENSOARG00000006838|CFL2	28818.2	1.0352	0.275739	3.75428	0.000173842	0.00548059
ENSOARG00000009248|PRPF39	1080.36	1.33415	0.355435	3.75357	0.000174334	0.00548457
ENSOARG00000013910|AKAP7	497.25	2.12442	0.566247	3.75175	0.000175605	0.00551297
ENSOARG00000005203|CCAR1	3476.73	1.2028	0.320786	3.74955	0.000177155	0.00554998
ENSOARG00000001978|KPNA4	10532.2	1.52725	0.40749	3.74795	0.000178283	0.00556206
ENSOARG00000012137|CENPQ	51.9146	3.18501	0.849704	3.74837	0.000177986	0.00556206
ENSOARG00000002026|COPS4	10252.7	1.07788	0.288102	3.74131	0.000183063	0.00569932
ENSOARG00000001169	30.8323	20.1762	5.39848	3.73739	0.000185941	0.00577689
ENSOARG00000020041|VPS54	766.037	1.50565	0.403175	3.73448	0.000188106	0.00583206
ENSOARG00000020101|EIF2AK4	2615.07	0.824788	0.221034	3.73151	0.000190338	0.00588906
ENSOARG00000019804|NFU1	2633.83	0.95375	0.25568	3.73025	0.000191286	0.00590621
ENSOARG00000021144|PPP2R5E	631.952	1.59305	0.427134	3.72962	0.000191767	0.00590887
ENSOARG00000017748|SLC3A2	2637.84	-1.17588	0.315332	-3.72902	0.000192227	0.00591089
ENSOARG00000021109|PSMA3	3796.68	0.919555	0.246835	3.72538	0.000195025	0.00598437
ENSOARG00000027057	777.965	-1.53266	0.411468	-3.72487	0.000195416	0.00598437
ENSOARG00000004887|TTYH3	707.983	-1.20291	0.323207	-3.7218	0.000197804	0.00604513
ENSOARG00000007827|DHX29	3824.71	1.14924	0.309141	3.71754	0.000201173	0.00613557
ENSOARG00000013440|IFI44	138.63	2.73765	0.736744	3.71587	0.000202505	0.00616364
ENSOARG00000007812|UFSP2	1317.18	0.989898	0.266479	3.71473	0.00020342	0.00617893
ENSOARG00000012109|POMP	2107.71	1.12876	0.304093	3.71189	0.000205715	0.00623149
ENSOARG00000001844|VRK2	764.895	1.2245	0.329914	3.71156	0.000205982	0.00623149
ENSOARG00000013010|MVD	2861.05	-1.19443	0.322076	-3.70854	0.000208459	0.00629368
ENSOARG00000016051	924.741	1.36733	0.368855	3.70696	0.000209765	0.00632038
ENSOARG00000000718|TGDS	136.978	2.29045	0.618422	3.7037	0.000212475	0.00638918
ENSOARG00000014473|SOX8	161.6	-1.96243	0.530884	-3.69653	0.000218566	0.00655917
ENSOARG00000009978|FBXO32	890.043	2.08132	0.563179	3.69567	0.00021931	0.00656834
ENSOARG00000010293|SMAD9	237.629	-1.57534	0.426934	-3.68989	0.000224353	0.00670596
ENSOARG00000004530	1057.02	0.976032	0.264707	3.68722	0.000226715	0.00676306
ENSOARG00000025639	69.2757	9.06567	2.46221	3.68192	0.000231482	0.00689152
ENSOARG00000007338|ODR4	304.658	1.63818	0.445478	3.67736	0.00023566	0.00700199
ENSOARG00000017262|ARSK	362.136	1.51788	0.4129	3.67615	0.000236778	0.00702129
ENSOARG00000018954|SNX2	1266.26	1.14834	0.312607	3.67343	0.00023932	0.00708265
ENSOARG00000007093|ABITRAM	773.752	0.98869	0.269556	3.66784	0.00024461	0.00722491
ENSOARG00000016752|CERT1	2459.12	1.42146	0.387736	3.66604	0.000246332	0.0072472
ENSOARG00000008904	319.014	1.49195	0.406927	3.66638	0.000246009	0.0072472
ENSOARG00000004491|GFM2	2744.64	0.847113	0.231537	3.65865	0.000253549	0.0074449
ENSOARG00000008083|DYNLRB2	36.8474	8.0681	2.20607	3.65722	0.000254964	0.00747178
ENSOARG00000016273|HIBCH	3216.35	1.0802	0.295478	3.65576	0.000256424	0.0074999
ENSOARG00000009747|HYAL3	214.108	-1.83176	0.5015	-3.65256	0.000259643	0.00757926
ENSOARG00000010255|NUP155	1893.23	0.837063	0.229398	3.64895	0.000263309	0.00767132
ENSOARG00000012117|RAB11FIP3	2031.2	-0.97607	0.267742	-3.64556	0.000266806	0.00775809
ENSOARG00000005989|MKLN1	1232.77	1.06489	0.292437	3.64144	0.000271112	0.00786803
ENSOARG00000018010|TOMM70	7690.17	0.963142	0.264572	3.64038	0.000272238	0.00788542
ENSOARG00000012740|ZFAND5	14534.8	1.40092	0.385025	3.63852	0.000274213	0.00791264
ENSOARG00000019968	788.08	1.35461	0.37234	3.63809	0.00027467	0.00791264
ENSOARG00000017823|DCBLD2	2316.29	1.49429	0.410746	3.638	0.000274763	0.00791264
ENSOARG00000016837|ZNF624	88.8989	2.42527	0.666889	3.63669	0.000276161	0.00793764
ENSOARG00000005623|PLA2G12A	483.979	-1.05204	0.289676	-3.63178	0.000281471	0.00807478
ENSOARG00000000764	51.5918	5.1375	1.41527	3.63004	0.000283373	0.0081138
ENSOARG00000015458|SYCP2	48.7208	8.42744	2.32262	3.62843	0.000285153	0.00814917
ENSOARG00000004280|ZFP3	219.891	1.52659	0.42099	3.62618	0.000287645	0.00820473
ENSOARG00000009363	2007.5	0.943869	0.260456	3.6239	0.000290189	0.00826155
ENSOARG00000007840|BHLHE40	4380.44	2.1629	0.597026	3.62279	0.000291448	0.00828165
ENSOARG00000013032|USP33	698.532	1.4278	0.394173	3.62228	0.000292023	0.00828229
ENSOARG00000001989	198.741	2.05917	0.569473	3.61592	0.000299278	0.00847201
ENSOARG00000014265	590.77	-1.40373	0.388662	-3.61171	0.000304188	0.00857857
ENSOARG00000018793|FASTKD2	3834.72	1.12419	0.311228	3.61212	0.000303701	0.00857857
ENSOARG00000001914|ABCG2	616.073	1.81217	0.501927	3.61042	0.000305706	0.00858902
ENSOARG00000019466|LRIF1	427.678	1.69266	0.468808	3.61057	0.000305525	0.00858902
ENSOARG00000012051	941.157	-1.72612	0.478615	-3.60649	0.000310365	0.0087036
ENSOARG00000012379|FLT3	46.8697	8.5678	2.38414	3.59366	0.000326064	0.00910873
ENSOARG00000003614	107.028	1.82022	0.506485	3.59383	0.000325852	0.00910873
ENSOARG00000015518|VPS35	4420.94	1.02054	0.28402	3.5932	0.000326637	0.00910873
ENSOARG00000005377	384.179	-2.35562	0.655919	-3.59134	0.000328988	0.00912331
ENSOARG00000005325	1702.07	2.2018	0.612935	3.59222	0.000327868	0.00912331
ENSOARG00000018358|SENP7	397.738	1.44679	0.402815	3.59171	0.000328517	0.00912331
ENSOARG00000013027|NR1D1	1751.39	1.83403	0.510902	3.58979	0.000330947	0.0091607
ENSOARG00000006726|HSPB11	260.94	1.65227	0.460627	3.58701	0.000334497	0.00924188
ENSOARG00000016835|SLC35B3	108.876	2.06547	0.575928	3.58633	0.000335362	0.00924379
ENSOARG00000008341|MTURN	45.5182	3.40538	0.949635	3.58599	0.000335801	0.00924379
ENSOARG00000016444	157.623	1.74713	0.487703	3.58236	0.000340509	0.00935618
ENSOARG00000007493|DHCR24	1268.72	-2.11092	0.589456	-3.58114	0.0003421	0.00938269
ENSOARG00000023986	281.317	-2.55302	0.713186	-3.57973	0.000343945	0.00941603
ENSOARG00000007188|RAD23B	21630.9	1.26033	0.352575	3.57463	0.000350717	0.00958393
ENSOARG00000009587|UCHL5	2966.98	0.916626	0.256529	3.57319	0.000352664	0.00961958
ENSOARG00000019744	1526.22	0.934522	0.261783	3.56983	0.000357213	0.00972593
ENSOARG00000012237	12660.6	0.825585	0.231303	3.56928	0.000357959	0.00972855
ENSOARG00000014668|ZFYVE16	1842.99	1.52245	0.426675	3.56818	0.00035947	0.0097411
ENSOARG00000001284|FCF1	607.924	1.14539	0.321017	3.568	0.000359721	0.0097411
ENSOARG00000013451	421.702	1.17158	0.328616	3.5652	0.000363579	0.0098278
ENSOARG00000000772|PLCD1	1050.59	-1.03605	0.290858	-3.56206	0.000367956	0.00992818
ENSOARG00000001711|ZNF800	329.118	1.24733	0.350507	3.55865	0.000372773	0.0100401
ENSOARG00000018232	3202.44	5.34262	1.50226	3.55639	0.00037599	0.0101085
ENSOARG00000015643|ZNF326	727.001	1.12278	0.315927	3.55393	0.000379517	0.0101851
ENSOARG00000010750	298.669	-1.26463	0.355897	-3.55335	0.000380357	0.0101894
ENSOARG00000010544|DARS1	4269.81	0.779914	0.219545	3.55242	0.00038171	0.0102073
ENSOARG00000019623|ERGIC2	2211.05	1.13091	0.318743	3.54805	0.000388099	0.0103513
ENSOARG00000021137|SNAPC1	174.746	1.72984	0.487583	3.54779	0.000388475	0.0103513
ENSOARG00000020344	76.8365	2.23475	0.630396	3.545	0.00039261	0.0104429
ENSOARG00000018875|LRRC17	391.945	1.78413	0.503573	3.54295	0.000395681	0.0105059
ENSOARG00000016665|ORC2	648.625	1.77839	0.502074	3.54209	0.000396964	0.0105187
ENSOARG00000015344|FBXO8	261.629	1.32247	0.373399	3.54169	0.000397568	0.0105187
ENSOARG00000020857|DUSP16	337.746	-2.01921	0.571347	-3.53412	0.000409134	0.0108056
ENSOARG00000020366|PYROXD1	798.379	1.11829	0.316507	3.53322	0.000410537	0.0108236
ENSOARG00000005146|COX20	2649.86	0.926574	0.262743	3.52654	0.000421025	0.0110806
ENSOARG00000010120|BRINP3	40.392	8.26659	2.34491	3.52533	0.000422953	0.0111118
ENSOARG00000020741|TNFSF10	370.756	2.78321	0.790006	3.52302	0.00042666	0.0111895
ENSOARG00000020783|C1orf54	224.425	1.74695	0.496644	3.51751	0.000435617	0.0114045
ENSOARG00000003738|TXNL4B	100.012	1.92905	0.548738	3.51542	0.000439057	0.0114726
ENSOARG00000020876	726.706	1.42939	0.406655	3.515	0.00043975	0.0114726
ENSOARG00000017050|SLC27A6	32.9365	7.90481	2.25255	3.50927	0.000449332	0.0117022
ENSOARG00000017761|VCPIP1	1227.51	1.47701	0.421047	3.50794	0.000451591	0.0117321
ENSOARG00000000510|IFNGR1	1204.48	0.86446	0.246448	3.50767	0.000452048	0.0117321
ENSOARG00000026690	29.9687	7.8465	2.2377	3.5065	0.000454042	0.0117635
ENSOARG00000019432|ZMYM6	1046.43	1.13051	0.322577	3.50462	0.000457268	0.0118266
ENSOARG00000016231	36.0202	7.97224	2.28084	3.49531	0.000473513	0.0122256
ENSOARG00000008815|NAA35	2518.48	0.865258	0.247778	3.49207	0.000479295	0.0123536
ENSOARG00000001110|SBK1	571.691	-1.05685	0.303033	-3.48758	0.000487421	0.0125415
ENSOARG00000001555|NFATC2IP	507.872	-1.16256	0.333632	-3.48457	0.000492937	0.0126616
ENSOARG00000010631|DOK2	34.5725	8.08463	2.32148	3.48253	0.000496691	0.0127362
ENSOARG00000015547|SEC16B	31.3073	7.78485	2.2386	3.47756	0.000506007	0.0129308
ENSOARG00000018426|ZNF184	262.434	1.41257	0.406157	3.4779	0.00050536	0.0129308
ENSOARG00000019829|FGFR1OP2	474.72	1.34988	0.388488	3.47471	0.000511412	0.0130467
ENSOARG00000016905|CWC22	573.998	0.951443	0.273989	3.47255	0.000515535	0.0131295
ENSOARG00000004333|LCORL	33.3323	7.68163	2.21281	3.47144	0.000517683	0.0131395
ENSOARG00000008849|AGTPBP1	4135.37	1.85859	0.535378	3.47156	0.000517453	0.0131395
ENSOARG00000019902|PLEK	113.164	-3.55849	1.02563	-3.46955	0.000521326	0.0132096
ENSOARG00000011935|DDX25	56.3448	8.70389	2.50972	3.46808	0.000524199	0.0132376
ENSOARG00000011874|PNISR	5661.23	1.08327	0.312315	3.46851	0.000523347	0.0132376
ENSOARG00000016418	612.019	1.38047	0.398165	3.46708	0.000526145	0.0132643
ENSOARG00000015716|COMMD8	256.767	1.52836	0.441333	3.46304	0.000534106	0.0134424
ENSOARG00000008938|ZDHHC13	523.911	1.0953	0.316382	3.46195	0.000536285	0.013452
ENSOARG00000018732|UACA	12599.4	1.39856	0.403956	3.46215	0.000535876	0.013452
ENSOARG00000007610	1064.89	1.11799	0.323142	3.45976	0.000540658	0.0135391
ENSOARG00000011164	27.1839	7.5621	2.19059	3.45208	0.000556274	0.0138984
ENSOARG00000016806|ASPA	184.004	2.73544	0.792775	3.45046	0.000559628	0.0138984
ENSOARG00000012798|TMEM41B	197.584	1.95726	0.567049	3.45166	0.000557149	0.0138984
ENSOARG00000011965|LMBRD1	1680.71	1.64681	0.477183	3.45112	0.00055827	0.0138984
ENSOARG00000015971|IGSF6	141.012	2.05016	0.594173	3.45045	0.000559648	0.0138984
ENSOARG00000010086|UBA3	2306.78	0.858154	0.248746	3.44992	0.000560746	0.0139014
ENSOARG00000020701|MFN1	6593.24	0.941916	0.273094	3.44905	0.000562554	0.0139014
ENSOARG00000012104|BPNT1	521.026	1.13066	0.32779	3.44935	0.000561937	0.0139014
ENSOARG00000007051|CEP126	35.1511	7.96513	2.30979	3.44842	0.000563876	0.0139111
ENSOARG00000005120|SLC25A16	102.616	2.58693	0.750402	3.44739	0.000566032	0.0139413
ENSOARG00000008868|FBXO4	75.5871	2.32552	0.674889	3.44578	0.000569404	0.0139784
ENSOARG00000016611|CXCL10	38.3321	8.29149	2.40619	3.44589	0.000569174	0.0139784
ENSOARG00000016143|ITFG1	1823.61	1.06663	0.309654	3.44458	0.000571956	0.0140181
ENSOARG00000012070|CFAP69	25.5722	7.6617	2.2255	3.44268	0.000575979	0.0140936
ENSOARG00000007172|ANAPC4	813.535	1.07675	0.312834	3.44193	0.000577582	0.0141098
ENSOARG00000006244|TDRD3	1575.85	0.955536	0.277658	3.44141	0.000578694	0.0141139
ENSOARG00000015296|MRPL39	5564.15	0.885006	0.257206	3.44085	0.000579898	0.0141203
ENSOARG00000014471	433.578	11.1449	3.24376	3.43579	0.000590824	0.0143165
ENSOARG00000017929|FBXO3	2282.52	1.01485	0.295331	3.43633	0.000589659	0.0143165
ENSOARG00000018411|CALML4	342.643	-2.1837	0.635501	-3.43619	0.000589953	0.0143165
ENSOARG00000001200	210.164	1.32069	0.384582	3.43408	0.000594563	0.0143838
ENSOARG00000002150|CRNKL1	4005.78	0.832342	0.242506	3.43226	0.00059858	0.0144182
ENSOARG00000005420	98.5652	2.40698	0.701225	3.43253	0.000597974	0.0144182
ENSOARG00000014786|EIF3E	13814.6	1.00004	0.291377	3.43212	0.000598874	0.0144182
ENSOARG00000006455|CPNE9	38.08	8.15179	2.37627	3.43049	0.000602483	0.0144818
ENSOARG00000012994|CRYZL1	1316.09	0.964945	0.281353	3.42966	0.000604332	0.014503
ENSOARG00000017754|PYCR1	816.351	-1.33396	0.389071	-3.42858	0.000606751	0.0145378
ENSOARG00000008983|ZNF404	59.3088	3.69444	1.07799	3.42716	0.00060993	0.0145673
ENSOARG00000004570	1005.96	1.65359	0.482455	3.42744	0.000609297	0.0145673
ENSOARG00000006439|ARHGAP5	2559.67	1.92553	0.562001	3.42621	0.000612075	0.0145788
ENSOARG00000017853|AKTIP	4436.35	1.1411	0.333063	3.42608	0.00061236	0.0145788
ENSOARG00000000962|RHPN1	131.743	-1.83196	0.535398	-3.42168	0.00062235	0.0147463
ENSOARG00000020125|CCDC58	988.986	1.32489	0.387137	3.42227	0.000621003	0.0147463
ENSOARG00000003481|ARID4B	724.219	1.14447	0.334469	3.42176	0.000622174	0.0147463
ENSOARG00000008974|ADAM11	54.4379	8.41826	2.46285	3.4181	0.000630605	0.0149183
ENSOARG00000009614|HYAL2	855.823	-1.7524	0.512998	-3.41601	0.00063547	0.0150097
ENSOARG00000011431|GLOD4	1737.77	1.12104	0.328215	3.41556	0.000636508	0.0150106
ENSOARG00000009910	30.9828	7.55256	2.21446	3.41056	0.000648289	0.0151927
ENSOARG00000009182|TAX1BP1	5746.53	1.15119	0.337492	3.411	0.000647244	0.0151927
ENSOARG00000010763|MRVI1	538.019	1.41886	0.415873	3.41176	0.000645439	0.0151927
ENSOARG00000015414	255.218	2.67662	0.784774	3.41069	0.00064799	0.0151927
ENSOARG00000008546	441.336	1.68615	0.494726	3.40825	0.000653821	0.0152984
ENSOARG00000006256|RSRP1	295.048	1.77782	0.522037	3.40555	0.000660309	0.0154261
ENSOARG00000015517|PLCL2	6284.98	1.18954	0.349572	3.40285	0.00066688	0.0155553
ENSOARG00000017377|GNAI1	80.9209	2.18099	0.64108	3.40205	0.000668826	0.0155765
ENSOARG00000004341	1946.3	-0.926936	0.272561	-3.40083	0.000671808	0.0156216
ENSOARG00000005900|GMNN	200.829	1.73818	0.511756	3.3965	0.000682534	0.0158464
ENSOARG00000009493|HDAC2	4633.22	0.907647	0.267455	3.39364	0.000689705	0.0159881
ENSOARG00000000024	147.418	2.16276	0.637626	3.39189	0.000694115	0.0160655
ENSOARG00000006823|SUGT1	2603.2	0.90231	0.266151	3.39022	0.000698354	0.0161093
ENSOARG00000001872|HSPB8	15017.4	-1.00352	0.296021	-3.39003	0.000698849	0.0161093
ENSOARG00000018177|UBC	20760.4	1.14684	0.338313	3.38988	0.000699234	0.0161093
ENSOARG00000014959|PKN2	952.806	1.43163	0.423021	3.3843	0.000713595	0.0163416
ENSOARG00000008862	57.8363	8.69396	2.56868	3.3846	0.000712823	0.0163416
ENSOARG00000003508|DHX36	1172.46	1.14381	0.337978	3.38427	0.000713685	0.0163416
ENSOARG00000015507|NOL10	1641.17	0.937515	0.276957	3.38506	0.000711633	0.0163416
ENSOARG00000009412|FER1L6	143.96	-2.29006	0.677026	-3.38252	0.000718227	0.0164205
ENSOARG00000015548	98.4594	2.04426	0.604729	3.38046	0.000723643	0.0165191
ENSOARG00000008650|FBP1	109.534	9.90589	2.93143	3.3792	0.000726973	0.0165699
ENSOARG00000010711|TSPAN9	2572.74	-1.36354	0.404214	-3.37333	0.000742661	0.0169018
ENSOARG00000010229|EXOSC8	405.719	1.19584	0.354552	3.37281	0.00074404	0.0169074
ENSOARG00000014866|FAS	301.143	1.83728	0.544819	3.37228	0.000745492	0.0169148
ENSOARG00000006415	429.065	1.26448	0.37522	3.36997	0.000751777	0.0170316
ENSOARG00000000018	47.2038	3.44172	1.02218	3.36702	0.00075984	0.0171882
ENSOARG00000004948|BTF3L4	2632.82	0.802677	0.238432	3.36647	0.000761356	0.0171965
ENSOARG00000009277	707.446	2.64118	0.784804	3.3654	0.000764328	0.0172117
ENSOARG00000004123|KCNG2	328.031	-3.01323	0.895331	-3.3655	0.000764057	0.0172117
ENSOARG00000013480|JAK2	434.517	1.5315	0.455198	3.36446	0.000766932	0.0172445
ENSOARG00000013665	905.115	1.32172	0.393238	3.36111	0.000776291	0.0174287
ENSOARG00000009238|THOC1	999.143	0.913267	0.271833	3.35967	0.000780367	0.017494
ENSOARG00000006144|TRAPPC13	910.747	1.02829	0.306174	3.3585	0.000783659	0.0175416
ENSOARG00000001541|PEX3	1740.28	0.907738	0.270324	3.35796	0.000785207	0.01755
ENSOARG00000016736|DUSP19	169.856	2.24913	0.670135	3.35623	0.000790125	0.0175812
ENSOARG00000015316|OXR1	1245	1.53644	0.457761	3.35642	0.00078959	0.0175812
ENSOARG00000002292|PPP4R3B	1735.23	1.33278	0.397053	3.35668	0.000788848	0.0175812
ENSOARG00000003649	542.343	1.35402	0.403584	3.35498	0.000793706	0.0176346
ENSOARG00000012771|C9orf85	28.8492	3.76712	1.1232	3.35392	0.000796753	0.0176761
ENSOARG00000013679|URB1	461.542	-1.16389	0.347226	-3.35196	0.000802419	0.0177755
ENSOARG00000001140	39.042	8.1468	2.43358	3.34766	0.000814969	0.0180268
ENSOARG00000021044	30.5636	8.05157	2.40628	3.34607	0.000819665	0.018077
ENSOARG00000011073|MTRES1	1950.48	1.15212	0.344341	3.34588	0.000820215	0.018077
ENSOARG00000021108|ACTR10	2645.5	0.84984	0.254012	3.34566	0.000820858	0.018077
ENSOARG00000005478|GIPC1	783.554	-1.18304	0.353972	-3.34219	0.000831188	0.0182776
ENSOARG00000004183|GLP2R	36.1306	7.92094	2.37352	3.33721	0.000846225	0.0185538
ENSOARG00000016832|ATP6V1C1	1989.17	0.891578	0.267158	3.33727	0.000846057	0.0185538
ENSOARG00000000021|ATP8	65321.8	1.41325	0.423681	3.33565	0.000850989	0.0186309
ENSOARG00000021073|GMFB	66.1768	2.48007	0.744688	3.33035	0.000867381	0.0189621
ENSOARG00000006337|TMEM70	1261.9	1.31312	0.394606	3.32768	0.000875709	0.0191162
ENSOARG00000015309|DIS3	832.492	1.37059	0.41203	3.32643	0.000879658	0.0191745
ENSOARG00000016938|CXorf58	31.2121	7.7054	2.31742	3.32499	0.000884209	0.0192108
ENSOARG00000019450|TTC38	408.629	-1.46719	0.441263	-3.32499	0.000884226	0.0192108
ENSOARG00000021001|FGF7	100.797	2.22967	0.670641	3.32469	0.000885174	0.0192108
ENSOARG00000021738	333.538	1.1894	0.357796	3.32425	0.000886568	0.0192133
ENSOARG00000017821|CLPX	4256.86	1.01444	0.305244	3.32339	0.000889309	0.0192448
ENSOARG00000011128	755.466	-1.45729	0.438573	-3.32279	0.000891233	0.0192586
ENSOARG00000000468	190.28	2.25853	0.680374	3.31954	0.000901661	0.0194559
ENSOARG00000016596|SMC6	680.142	1.30943	0.394882	3.316	0.00091316	0.0196756
ENSOARG00000006997|HMGN3	786.355	0.854722	0.257892	3.31426	0.000918852	0.0197698
ENSOARG00000012122|CISD2	555.969	1.60634	0.484832	3.31319	0.000922397	0.0197893
ENSOARG00000006598|C19orf47	3572.88	-0.912578	0.275408	-3.31355	0.000921207	0.0197893
ENSOARG00000004181	1351.64	0.975713	0.294539	3.31268	0.000924066	0.0197967
ENSOARG00000006142|IFIH1	421.51	1.90508	0.575694	3.30919	0.000935663	0.0200165
ENSOARG00000001025	289.417	-1.20534	0.364411	-3.30765	0.000940824	0.0200982
ENSOARG00000018398|MMRN1	525.694	1.70285	0.514999	3.3065	0.000944693	0.0201521
ENSOARG00000020665|ATP11B	824.05	1.35688	0.41055	3.30502	0.000949706	0.0202302
ENSOARG00000002045|NR3C1	7997.8	1.00941	0.305492	3.30421	0.000952428	0.0202594
ENSOARG00000000016|COX1	1.41042e+06	1.36601	0.413791	3.3012	0.000962735	0.0204496
ENSOARG00000014026|CROT	1563.47	1.42879	0.432979	3.29991	0.000967176	0.0205148
ENSOARG00000019490|CEPT1	374.892	1.20981	0.366697	3.29921	0.00096956	0.0205363
ENSOARG00000003849|RCOR2	455.355	-1.92146	0.582509	-3.2986	0.000971687	0.0205523
ENSOARG00000007076|CTNNAL1	7202.97	1.58122	0.479708	3.29621	0.000979974	0.0206983
ENSOARG00000017518|RWDD3	255.485	1.58531	0.481532	3.29222	0.000993995	0.0209649
ENSOARG00000020648|KLHL24	8797.64	1.35231	0.410956	3.29065	0.000999579	0.0210235
ENSOARG00000003355|DCST2	243.455	2.71484	0.82496	3.29087	0.000998784	0.0210235
ENSOARG00000020255|SLC4A3	320.975	-1.40726	0.427718	-3.29016	0.00100131	0.0210304
ENSOARG00000009042	214.337	3.41539	1.03841	3.28905	0.00100526	0.0210837
ENSOARG00000005551|OCLN	171.263	1.65407	0.503988	3.28196	0.00103088	0.0215907
ENSOARG00000009923|KLHL38	2856.99	1.49095	0.454411	3.28106	0.00103419	0.02163
ENSOARG00000004981|HNRNPH3	6160.22	0.701228	0.213803	3.27979	0.00103885	0.0216971
ENSOARG00000003420	770.508	1.17302	0.357779	3.27862	0.00104315	0.0217564
ENSOARG00000014556|RNF8	1027.94	0.96656	0.294922	3.27734	0.0010479	0.0218252
ENSOARG00000013204|ADAMTS3	23.9478	7.35209	2.2438	3.27663	0.00105054	0.0218392
ENSOARG00000009199|RBM43	189.102	1.59255	0.486072	3.27637	0.00105149	0.0218392
ENSOARG00000011115|CCDC15	195.071	1.39414	0.427139	3.26389	0.00109892	0.0227873
ENSOARG00000014707|ACO1	5540.28	-1.04833	0.321222	-3.26357	0.00110018	0.0227873
ENSOARG00000003315|ZNF583	1655.3	0.833976	0.255699	3.26156	0.00110803	0.0229181
ENSOARG00000011033	714.757	0.930051	0.285283	3.2601	0.00111371	0.0230039
ENSOARG00000018034|ZYX	3843.12	-0.843208	0.258705	-3.25934	0.00111673	0.0230344
ENSOARG00000005582|C5	205.276	-2.54393	0.780724	-3.25843	0.00112032	0.0230449
ENSOARG00000019661|TWF1	166.54	1.9595	0.601333	3.25859	0.00111967	0.0230449
ENSOARG00000019046	260.559	1.42759	0.438239	3.25756	0.00112375	0.0230839
ENSOARG00000006486|SREK1IP1	103.343	1.89562	0.582373	3.25499	0.00113397	0.023262
ENSOARG00000006289|PPWD1	1100.05	1.11021	0.34167	3.24935	0.00115669	0.0235987
ENSOARG00000013449|AK3	4849.08	0.875666	0.269475	3.24952	0.00115599	0.0235987
ENSOARG00000019416	342.384	1.2481	0.384061	3.24975	0.00115508	0.0235987
ENSOARG00000006099	101.806	1.93664	0.595893	3.24997	0.00115415	0.0235987
ENSOARG00000015213|SLC22A4	25.3602	7.50637	2.31097	3.24815	0.0011616	0.0236665
ENSOARG00000013802|SKP1	5028.16	1.15734	0.356486	3.24653	0.00116822	0.0237692
ENSOARG00000015575|TMTC3	497.723	1.79609	0.553881	3.24273	0.0011839	0.0240554
ENSOARG00000011304	27.2716	7.64923	2.36114	3.23963	0.00119683	0.0242853
ENSOARG00000008704|ASAH1	1095.36	0.950898	0.293644	3.23826	0.0012026	0.0243693
ENSOARG00000020215	41.8437	3.07325	0.949293	3.23741	0.00120621	0.0243943
ENSOARG00000009300	15811.4	0.938569	0.289932	3.2372	0.00120709	0.0243943
ENSOARG00000010759|PPP2R5A	5931.88	1.0647	0.32899	3.23627	0.00121101	0.0244406
ENSOARG00000014697|GPR160	23.9137	7.52208	2.32512	3.23514	0.00121583	0.0245048
ENSOARG00000012011|PPP4R3A	2513.03	0.812672	0.251332	3.23346	0.001223	0.0246161
ENSOARG00000019197|IL2RB	45.9797	8.40131	2.60121	3.22977	0.0012389	0.0248028
ENSOARG00000016339|ZNF214	71.7533	2.14831	0.665068	3.23021	0.00123698	0.0248028
ENSOARG00000000032|ND5	469897	1.55786	0.482247	3.23041	0.00123611	0.0248028
ENSOARG00000008995|DNAJC13	1955.09	1.07851	0.333911	3.22993	0.0012382	0.0248028
ENSOARG00000009072|RNF139	2937.48	1.40073	0.433894	3.22827	0.0012454	0.0248996
ENSOARG00000015434|HNRNPA0	1143.96	-0.897114	0.278012	-3.22689	0.00125145	0.0249872
ENSOARG00000017649|CCNG2	846.683	1.35538	0.420279	3.22495	0.00125993	0.0251035
ENSOARG00000009503|TSG101	4903.28	0.947847	0.293924	3.2248	0.00126062	0.0251035
ENSOARG00000013077|RETREG1	3139.42	1.98227	0.614791	3.2243	0.00126279	0.0251133
ENSOARG00000009395	190.22	2.32395	0.720883	3.22376	0.00126521	0.0251281
ENSOARG00000003293|PDGFD	640.845	1.84178	0.571933	3.22027	0.0012807	0.0254019
ENSOARG00000020187|RLF	1926.78	1.05761	0.32867	3.21784	0.00129159	0.025584
ENSOARG00000002763|TSEN34	361.305	-1.0998	0.342009	-3.21571	0.0013012	0.0257404
ENSOARG00000006461|ZFP1	122.15	1.72626	0.537923	3.20913	0.00133139	0.0263028
ENSOARG00000026926	40.5379	3.37001	1.05142	3.20521	0.00134965	0.0266284
ENSOARG00000021113|KIAA0586	439.645	1.13521	0.35454	3.20193	0.00136509	0.0268976
ENSOARG00000017974|LSM8	1108.42	0.953721	0.297943	3.20102	0.00136942	0.0269476
ENSOARG00000007839|GEM	181.156	-1.95175	0.610014	-3.19951	0.00137659	0.0270531
ENSOARG00000007849|PLEKHB1	164.041	-1.95716	0.61193	-3.19833	0.00138226	0.0271289
ENSOARG00000001908|CSPG4	1302.16	-1.11505	0.349127	-3.19382	0.00140402	0.0275199
ENSOARG00000000596	890.58	0.915548	0.286746	3.19289	0.00140859	0.0275733
ENSOARG00000019483|FOSL2	293.242	-1.85083	0.579759	-3.19242	0.00141086	0.0275818
ENSOARG00000011723|AADACL3	31.3293	3.37256	1.0575	3.18918	0.00142675	0.027856
ENSOARG00000010028	12912	1.58061	0.495846	3.18771	0.00143403	0.0279528
ENSOARG00000008930|RIF1	526.875	1.60113	0.502325	3.18743	0.00143544	0.0279528
ENSOARG00000002363|EXOC1	1173.47	0.945525	0.296733	3.18645	0.00144031	0.0279545
ENSOARG00000021101|EXOC5	1380.9	1.20308	0.377566	3.1864	0.00144054	0.0279545
ENSOARG00000017849|SLC35A3	105.487	2.25297	0.707084	3.18628	0.00144113	0.0279545
ENSOARG00000009293|CNTN3	24.3488	7.7366	2.42939	3.18459	0.00144958	0.0280821
ENSOARG00000009744|LCA5L	62.3699	2.51261	0.789513	3.18248	0.0014602	0.0282148
ENSOARG00000012716	375.429	-1.10148	0.346095	-3.18259	0.00145966	0.0282148
ENSOARG00000015021	748.155	0.97283	0.305817	3.18109	0.00146722	0.0283139
ENSOARG00000008633|YTHDC1	2667.49	0.799115	0.251471	3.17777	0.00148414	0.0285688
ENSOARG00000005112|HPS3	472.798	1.10252	0.346992	3.17737	0.00148615	0.0285688
ENSOARG00000014974|CAPN7	6053.43	0.861755	0.271185	3.17774	0.00148429	0.0285688
ENSOARG00000001442|EVL	2218.89	-1.18475	0.372985	-3.17639	0.0014912	0.0286292
ENSOARG00000021133|SLC38A6	32.0725	3.61724	1.13901	3.17578	0.00149436	0.0286531
ENSOARG00000012434|FMO2	26.3813	7.07712	2.22997	3.17365	0.00150536	0.0288272
ENSOARG00000012336|TLE4	897.427	1.24061	0.390965	3.17319	0.00150772	0.0288354
ENSOARG00000006724	3930.6	0.765905	0.241507	3.17135	0.0015173	0.0289816
ENSOARG00000009208	1138.29	1.35606	0.42765	3.17097	0.00151933	0.0289835
ENSOARG00000001683|KCNC1	127.911	-2.12722	0.671817	-3.16637	0.00154355	0.0294079
ENSOARG00000009446|PPP4R2	1235.59	1.23837	0.391281	3.1649	0.00155135	0.029519
ENSOARG00000011322|SFRP5	106.194	3.08558	0.975193	3.16407	0.0015558	0.029566
ENSOARG00000012673|RCAN1	1033.33	-1.78313	0.563774	-3.16284	0.00156236	0.0296385
ENSOARG00000020329|FARSB	6205.61	0.861907	0.272529	3.16262	0.00156357	0.0296385
ENSOARG00000011975|MOB1B	822.995	1.69475	0.535951	3.16214	0.00156615	0.02965
ENSOARG00000011814|LRRC40	206.163	2.1756	0.688659	3.15918	0.00158213	0.0298816
ENSOARG00000011601|R3HCC1L	445.725	1.43255	0.453463	3.15914	0.00158238	0.0298816
ENSOARG00000008335|COL11A2	1324.13	-2.18279	0.691044	-3.15869	0.00158482	0.02989
ENSOARG00000020700|RNF103	1392.64	1.26312	0.399962	3.1581	0.00158799	0.0299121
ENSOARG00000016486|APBB1IP	206.278	1.26101	0.3994	3.15725	0.00159264	0.029962
ENSOARG00000007960	386.113	1.75129	0.554813	3.15655	0.0015965	0.0299969
ENSOARG00000005184|PIK3C3	672.251	1.03635	0.328373	3.156	0.00159946	0.030015
ENSOARG00000018162|PTPN12	976.236	1.18154	0.374564	3.15445	0.001608	0.0300998
ENSOARG00000008978|ZNF283	153.849	2.14004	0.678403	3.15453	0.00160759	0.0300998
ENSOARG00000008916|TATDN1	723.168	1.35678	0.430298	3.15311	0.00161541	0.0302007
ENSOARG00000014520|EXOSC9	2135.94	0.877958	0.278872	3.14825	0.0016425	0.0306689
ENSOARG00000001463	893.572	1.18124	0.375258	3.1478	0.00164503	0.0306779
ENSOARG00000013646|ZAP70	28.9378	7.53421	2.3946	3.14634	0.00165329	0.0307171
ENSOARG00000003597|AASDH	595.437	1.13504	0.360686	3.14688	0.00165021	0.0307171
ENSOARG00000015806|PIH1D2	104.737	1.59586	0.507184	3.14652	0.00165227	0.0307171
ENSOARG00000010174|RHOBTB2	524.308	-0.873649	0.277848	-3.14435	0.00166458	0.0308548
ENSOARG00000019691|PUS7L	188.908	1.65895	0.527603	3.1443	0.00166482	0.0308548
ENSOARG00000018670|FGL2	1229.03	1.73479	0.55224	3.14136	0.00168165	0.0311282
ENSOARG00000002848|PLEKHH3	1792.42	0.856865	0.272846	3.14047	0.00168678	0.0311846
ENSOARG00000007220|MARCHF7	2064.06	1.16234	0.370196	3.13978	0.00169072	0.031219
ENSOARG00000008357|STAM2	288.999	1.25965	0.401252	3.13929	0.0016936	0.0312336
ENSOARG00000013468|SLU7	830.086	1.16194	0.370347	3.13745	0.00170424	0.0313912
ENSOARG00000005256	183.876	-1.82767	0.582773	-3.13617	0.00171171	0.0314513
ENSOARG00000019350|PECR	1133.43	0.81183	0.258844	3.13637	0.00171055	0.0314513
ENSOARG00000014742|CCDC34	69.7301	2.31536	0.738568	3.13494	0.0017189	0.0315448
ENSOARG00000011378	969.653	1.05731	0.337321	3.13442	0.00172195	0.0315621
ENSOARG00000002153|YIPF5	695.146	0.967122	0.308656	3.13334	0.00172831	0.0315627
ENSOARG00000014541|ATP8A1	2150.07	1.25555	0.400706	3.13335	0.00172824	0.0315627
ENSOARG00000025816	19.9347	7.17433	2.28927	3.1339	0.00172501	0.0315627
ENSOARG00000012866	373.79	-1.09674	0.350438	-3.12961	0.00175038	0.0319112
ENSOARG00000018871|CD47	789.437	1.10379	0.352717	3.1294	0.00175165	0.0319112
ENSOARG00000020966|SCG3	54.4996	2.97369	0.950801	3.12757	0.0017626	0.0319949
ENSOARG00000016962|CADM2	21.2563	7.23902	2.31454	3.12763	0.00176225	0.0319949
ENSOARG00000007520	3288.41	1.37827	0.440758	3.12705	0.00176569	0.0319949
ENSOARG00000012362|TC2N	54.1634	3.6294	1.16079	3.12667	0.00176796	0.0319949
ENSOARG00000008600|PAIP1	7832.08	1.25682	0.4019	3.12721	0.00176477	0.0319949
ENSOARG00000025687	1017.7	-1.17618	0.376199	-3.12649	0.00176907	0.0319949
ENSOARG00000013298|OLFML2A	446.857	-1.22924	0.393824	-3.12129	0.00180061	0.0325145
ENSOARG00000009006|NSRP1	1631.3	0.833457	0.267045	3.12104	0.00180214	0.0325145
ENSOARG00000001466|ZFP2	141.63	1.42177	0.455794	3.11932	0.00181267	0.0326652
ENSOARG00000025592	1368.61	1.70723	0.547713	3.11701	0.00182696	0.0328539
ENSOARG00000000081	20.9037	7.44465	2.38847	3.11692	0.00182753	0.0328539
ENSOARG00000007429|PSMA6	6641.83	0.954776	0.306384	3.11627	0.00183152	0.0328842
ENSOARG00000004746	645.865	-1.01104	0.324473	-3.11594	0.00183361	0.0328842
ENSOARG00000000579|HNRNPD	6628.68	0.698135	0.224213	3.11372	0.00184746	0.0330929
ENSOARG00000011215	3735.16	0.94122	0.30237	3.11281	0.00185318	0.033105
ENSOARG00000000025|ND3	42672.1	1.18661	0.381232	3.11255	0.00185476	0.033105
ENSOARG00000012100|SLC46A3	742.354	1.92723	0.619138	3.11276	0.00185347	0.033105
ENSOARG00000017076	22.054	7.40722	2.38223	3.10937	0.00187488	0.0334243
ENSOARG00000016678|SOAT1	135.035	1.91643	0.616667	3.10772	0.00188536	0.0334614
ENSOARG00000016931	11180.7	0.681511	0.219276	3.10801	0.0018835	0.0334614
ENSOARG00000012259|FMO3	397.19	2.68581	0.864262	3.10764	0.00188591	0.0334614
ENSOARG00000017613|SLC12A2	4168.9	1.51686	0.488094	3.10772	0.00188536	0.0334614
ENSOARG00000020446	290.672	1.67657	0.539674	3.10664	0.00189228	0.0334951
ENSOARG00000012992|ORC3	581.815	0.956819	0.307982	3.10674	0.00189163	0.0334951
ENSOARG00000020266|TTF2	1502.45	-1.51498	0.487961	-3.10471	0.00190467	0.0336747
ENSOARG00000003346|CYP1A2	21.5536	7.30553	2.35359	3.10399	0.00190931	0.0337168
ENSOARG00000005035|FCSK	369.694	-1.44958	0.46708	-3.1035	0.00191245	0.0337294
ENSOARG00000020768	251.162	1.66191	0.535575	3.10303	0.00191552	0.0337294
ENSOARG00000001172|NXPE4	83.9261	3.80275	1.22564	3.10265	0.00191795	0.0337294
ENSOARG00000016310|RPAP2	445.565	1.70109	0.548298	3.10249	0.00191903	0.0337294
ENSOARG00000012214|LRRIQ3	18.1514	7.16256	2.31014	3.10049	0.001932	0.0339175
ENSOARG00000006840|DIMT1	976.526	1.03489	0.333933	3.09908	0.00194119	0.0340391
ENSOARG00000016728|NUP35	588.928	1.20584	0.389355	3.09702	0.00195478	0.0342204
ENSOARG00000013903|STAT1	9574.62	0.933368	0.301396	3.09682	0.0019561	0.0342204
ENSOARG00000005440	11814.3	0.868139	0.280408	3.09599	0.0019616	0.0342433
ENSOARG00000017165	661.019	-1.28269	0.414362	-3.09558	0.00196427	0.0342433
ENSOARG00000016003|ACOD1	25.9707	7.11698	2.29888	3.09585	0.0019625	0.0342433
ENSOARG00000011053|HAS2	100.127	2.49203	0.805272	3.09464	0.00197052	0.0343122
ENSOARG00000016777|SLF1	304.649	1.57931	0.510582	3.09317	0.00198032	0.0344029
ENSOARG00000025688	167.627	-1.71775	0.555312	-3.09331	0.00197937	0.0344029
ENSOARG00000000691|S100A16	6985.85	-1.02356	0.331121	-3.09121	0.00199344	0.0345907
ENSOARG00000020044|RASGRP1	134.417	1.54936	0.501627	3.08866	0.00201062	0.0348484
ENSOARG00000005011|TTC21B	1456.29	0.954453	0.309225	3.0866	0.00202458	0.0350498
ENSOARG00000012389|GPRC5B	1930.97	-1.36706	0.443402	-3.08311	0.00204852	0.0354233
ENSOARG00000020652|ATL1	1327	1.61582	0.524452	3.08098	0.00206322	0.0355699
ENSOARG00000010501	323.133	1.20101	0.389804	3.08108	0.00206254	0.0355699
ENSOARG00000005588|CATSPERG	16.5635	7.18126	2.33094	3.08085	0.00206412	0.0355699
ENSOARG00000003263|NIBAN1	1698.86	1.13351	0.368176	3.07872	0.00207892	0.0357838
ENSOARG00000007603	60.0631	3.48134	1.13273	3.07341	0.0021163	0.0363185
ENSOARG00000000197|VPS50	669.455	0.92424	0.300735	3.07327	0.00211727	0.0363185
ENSOARG00000015299	38.8546	8.25271	2.68477	3.0739	0.00211279	0.0363185
ENSOARG00000004854	29.4981	7.72984	2.5177	3.0702	0.00213912	0.0366431
ENSOARG00000000636|DIAPH1	2845.72	2.07167	0.674827	3.06993	0.00214109	0.0366431
ENSOARG00000011785|PPARD	763.936	-1.17735	0.383601	-3.06921	0.00214625	0.0366896
ENSOARG00000021075	27.1989	7.315	2.38373	3.06872	0.00214978	0.0367081
ENSOARG00000012368|STEAP3	517.033	-1.0018	0.32656	-3.06772	0.00215696	0.0367887
ENSOARG00000001103	43.5942	8.29289	2.70475	3.06604	0.00216912	0.036954
ENSOARG00000003563	103.546	1.69539	0.553142	3.06502	0.00217653	0.0370381
ENSOARG00000020440|PLAAT1	1665.2	1.1326	0.369653	3.06395	0.00218434	0.0371288
ENSOARG00000011685|SLC35F5	1268.7	1.38852	0.453571	3.06131	0.00220369	0.0373306
ENSOARG00000003705|CLIC2	226.841	1.8369	0.599922	3.0619	0.00219938	0.0373306
ENSOARG00000005261|GBGT1	358.374	-1.0505	0.343117	-3.06165	0.00220121	0.0373306
ENSOARG00000003234|ARMT1	189.822	1.58287	0.517339	3.05964	0.00221606	0.0374977
ENSOARG00000008297|ATP1A2	34110	-0.885676	0.289524	-3.05908	0.00222021	0.0375255
ENSOARG00000019651|DDX20	983.747	0.868644	0.284077	3.05777	0.00222988	0.0376464
ENSOARG00000010235|TMF1	1341.45	1.08611	0.355498	3.05519	0.00224917	0.0379294
ENSOARG00000019402|AMN1	128.456	1.65171	0.540897	3.05364	0.00226081	0.0380828
ENSOARG00000006699|PSMD14	1811.97	1.01728	0.33329	3.05224	0.00227143	0.0381905
ENSOARG00000007285|FAIM	62.162	1.98884	0.651624	3.05212	0.00227231	0.0381905
ENSOARG00000003701|MBNL1	11944.2	1.51568	0.496664	3.05172	0.00227531	0.0381982
ENSOARG00000004348|CLYBL	699.796	0.961394	0.315413	3.04805	0.00230335	0.0386255
ENSOARG00000013418	113.767	1.52463	0.500407	3.04678	0.0023131	0.0387457
ENSOARG00000008299|NOL8	978.941	0.989922	0.325137	3.04463	0.00232965	0.0389793
ENSOARG00000004534|RPP38	318.81	-1.03961	0.341941	-3.04031	0.00236335	0.039499
ENSOARG00000013003|RARS2	1293.83	0.798413	0.262669	3.03962	0.00236877	0.0395455
ENSOARG00000020417	80.5639	1.87852	0.61817	3.03884	0.00237495	0.0396045
ENSOARG00000010287|PRXL2A	1532.89	0.84023	0.276533	3.03844	0.00237803	0.0396119
ENSOARG00000004576|CASZ1	2240.84	-0.916618	0.301898	-3.03619	0.00239591	0.0398653
ENSOARG00000010167	1632.55	0.912353	0.300739	3.03371	0.00241568	0.0401496
ENSOARG00000015452	977.364	0.959159	0.316348	3.03197	0.00242964	0.0402925
ENSOARG00000005665|PTK7	432.728	-0.900207	0.296905	-3.03197	0.00242966	0.0402925
ENSOARG00000026821	744.725	3.63386	1.2	3.0282	0.00246012	0.040708
ENSOARG00000006976|TCEANC2	111.786	1.8731	0.618551	3.0282	0.00246015	0.040708
ENSOARG00000003271	11309.1	1.08051	0.356891	3.02757	0.00246527	0.0407477
ENSOARG00000015284|P2RY12	16.9785	6.89895	2.27987	3.02603	0.00247788	0.0408209
ENSOARG00000008888|PCM1	5144.56	0.910815	0.300986	3.02611	0.00247726	0.0408209
ENSOARG00000012898	820.056	-0.868753	0.287075	-3.02623	0.00247627	0.0408209
ENSOARG00000008091|HLA-DOA	21.6131	7.47135	2.46987	3.02499	0.00248637	0.0409159
ENSOARG00000003665|DYNC2H1	131.171	1.62489	0.537312	3.02411	0.00249363	0.0409902
ENSOARG00000014559|LAMB2	39634.8	-0.959156	0.317303	-3.02284	0.00250412	0.0411175
ENSOARG00000009170	214.002	1.62636	0.538099	3.02243	0.00250757	0.0411292
ENSOARG00000012113|UFL1	1251.72	1.13199	0.37475	3.02064	0.00252242	0.0413274
ENSOARG00000017741|RBBP6	2734.7	0.83122	0.275274	3.01961	0.00253104	0.0413913
ENSOARG00000018762|CSNK1G3	369.576	1.36835	0.45322	3.01918	0.00253461	0.0413913
ENSOARG00000020466|PLA2G4E	33.1646	7.58964	2.51357	3.01946	0.00253225	0.0413913
ENSOARG00000009822|REV3L	4730.43	0.863593	0.286703	3.01216	0.00259398	0.0423147
ENSOARG00000003272|SLC12A4	1996.18	-0.821785	0.27288	-3.01152	0.00259942	0.0423572
ENSOARG00000013614|ANTKMT	1168.89	-0.992364	0.329845	-3.00858	0.00262471	0.0427228
ENSOARG00000016484|SNAP29	499.784	-1.16222	0.386361	-3.00811	0.00262879	0.0427427
ENSOARG00000014723|CXCL14	114.618	2.45528	0.816984	3.0053	0.0026532	0.0430833
ENSOARG00000011873	241.635	1.59316	0.530162	3.00504	0.00265549	0.0430833
ENSOARG00000010444|CHRDL2	338.349	1.90141	0.632817	3.00468	0.00265863	0.0430876
ENSOARG00000013132|ZNF292	792.026	1.25029	0.416333	3.0031	0.00267247	0.0432651
ENSOARG00000008857|UBA5	943.441	1.00826	0.335825	3.00233	0.00267923	0.0433277
ENSOARG00000020011|DPH6	617.566	1.45706	0.485532	3.00096	0.00269133	0.0433828
ENSOARG00000000158|EDNRB	286.816	1.54419	0.514473	3.0015	0.00268651	0.0433828
ENSOARG00000017441|NOD2	19.6356	6.97039	2.32267	3.00102	0.00269078	0.0433828
ENSOARG00000013442	1418.51	0.737075	0.245789	2.99881	0.00271038	0.0436429
ENSOARG00000001740	246.957	-1.39903	0.466624	-2.99819	0.00271584	0.0436839
ENSOARG00000020345|WDR53	501.15	1.09964	0.36683	2.99769	0.00272037	0.0437099
ENSOARG00000003707	2001.33	-2.26608	0.756168	-2.9968	0.00272831	0.0437905
ENSOARG00000013017|SUZ12	342.017	1.55993	0.521606	2.99064	0.00278395	0.0446355
ENSOARG00000002804|UBR3	15614.1	1.13719	0.38042	2.9893	0.00279614	0.044783
ENSOARG00000013210|SEC11A	703.941	0.924319	0.30926	2.98881	0.00280065	0.0448075
ENSOARG00000000328|TCEAL9	89.159	1.844	0.617082	2.98825	0.00280578	0.0448337
ENSOARG00000009623|FAM114A2	3535.29	0.750543	0.251198	2.98786	0.00280939	0.0448337
ENSOARG00000006139|PRF1	25.0537	7.77814	2.60343	2.98765	0.00281128	0.0448337
ENSOARG00000018649|ABT1	1133.59	-0.733806	0.245911	-2.98403	0.00284479	0.0451279
ENSOARG00000015023	20.7428	7.50544	2.51486	2.98444	0.00284099	0.0451279
ENSOARG00000011014|RGS4	97.8962	2.21192	0.741246	2.98405	0.0028446	0.0451279
ENSOARG00000016251|CBX5	698.157	1.11871	0.374887	2.98414	0.00284379	0.0451279
ENSOARG00000013882|CCDC186	444.494	1.53857	0.5154	2.98519	0.00283405	0.0451279
ENSOARG00000014614	122.436	-1.40548	0.471119	-2.98327	0.00285187	0.0451923
ENSOARG00000007507|IL6ST	2821.33	1.4849	0.498032	2.98155	0.00286798	0.0453995
ENSOARG00000008233|ECM2	2000.77	1.24233	0.416786	2.98074	0.00287557	0.0454717
ENSOARG00000009964|TRPC4	22.8741	7.0469	2.36481	2.97991	0.00288336	0.0455468
ENSOARG00000015515|ARL14EP	1502.98	1.25583	0.421599	2.97873	0.00289443	0.0456734
ENSOARG00000014127|HLCS	1036.6	-0.814976	0.273632	-2.97837	0.00289784	0.0456792
ENSOARG00000009460|TMEM161A	1021.98	-0.910826	0.306062	-2.97595	0.00292079	0.0459446
ENSOARG00000012720|IRF6	46.0851	-2.68024	0.901119	-2.97434	0.00293616	0.0459446
ENSOARG00000015587	45.8295	2.33434	0.784681	2.97489	0.00293089	0.0459446
ENSOARG00000005292|CPA5	48.1034	-3.15683	1.06126	-2.97461	0.00293359	0.0459446
ENSOARG00000000552|TLR6	337.702	1.83777	0.617569	2.97582	0.00292204	0.0459446
ENSOARG00000015526|ACHE	818.431	-2.25976	0.759707	-2.97451	0.00293457	0.0459446
ENSOARG00000007392|MAP3K1	625.815	1.15971	0.389784	2.97526	0.00292745	0.0459446
ENSOARG00000003068	383.029	1.60197	0.538682	2.97386	0.00294075	0.0459685
ENSOARG00000005430	49.8997	2.85377	0.95992	2.97293	0.00294972	0.0460125
ENSOARG00000015795	46.3846	5.91317	1.98897	2.97298	0.00294927	0.0460125
ENSOARG00000012766|UBE2J1	1392.41	0.971489	0.326835	2.97242	0.00295464	0.0460413
ENSOARG00000019174	65.2733	16.0627	5.40588	2.97133	0.00296514	0.0461569
ENSOARG00000002143	28.6448	7.90457	2.66415	2.96701	0.00300711	0.0467616
ENSOARG00000012341	938.001	-1.29058	0.435222	-2.96534	0.00302346	0.0469511
ENSOARG00000008238|NSMCE2	398.791	0.933352	0.314776	2.96513	0.00302556	0.0469511
ENSOARG00000020853|CDKN1B	2442.8	1.19187	0.402098	2.96412	0.00303551	0.0470567
ENSOARG00000000937	840.723	0.912384	0.307958	2.96269	0.00304964	0.0472269
ENSOARG00000020591|EPB42	647.71	1.49883	0.506023	2.96198	0.00305669	0.0472871
ENSOARG00000007832|AUH	1681.2	1.07325	0.362625	2.95965	0.00307984	0.0474824
ENSOARG00000009650|ALG6	165.539	1.80396	0.609464	2.95991	0.00307726	0.0474824
ENSOARG00000013270	127.641	1.43545	0.484964	2.95991	0.00307727	0.0474824
ENSOARG00000011830|OSBP	4785.13	-0.942081	0.318331	-2.95944	0.003082	0.0474824
ENSOARG00000017131|KLF10	2164.39	1.51731	0.51282	2.95876	0.00308875	0.0474969
ENSOARG00000025667	974.595	1.09813	0.371151	2.95871	0.00308928	0.0474969
ENSOARG00000014177|DOT1L	2734.84	-0.937821	0.317056	-2.95791	0.00309736	0.0475723
ENSOARG00000016370|BCO2	62.9083	2.9953	1.01282	2.9574	0.00310243	0.0476013
ENSOARG00000015737|DCN	14932.5	0.901395	0.304963	2.95576	0.00311903	0.0478071
ENSOARG00000015533	1087.61	0.736437	0.249259	2.9545	0.00313172	0.0479034
ENSOARG00000001841|PIP4K2A	1473.74	1.32447	0.448278	2.95458	0.00313099	0.0479034
ENSOARG00000001588	257.839	2.28004	0.772133	2.95291	0.00314796	0.0481027
ENSOARG00000008750|PAQR8	158.81	-1.38942	0.470768	-2.95139	0.00316345	0.0482901
ENSOARG00000020633|L2HGDH	2474.65	1.54211	0.522827	2.94955	0.00318232	0.0485288
ENSOARG00000003520|RNF170	2293.5	0.851567	0.288801	2.94863	0.0031919	0.0486253
ENSOARG00000014304	1013.55	0.903565	0.30666	2.94648	0.00321418	0.0488653
ENSOARG00000008284	6007.73	-1.27424	0.432439	-2.94664	0.00321245	0.0488653
ENSOARG00000013893|MGARP	421.009	1.21958	0.413975	2.94602	0.00321892	0.0488877
ENSOARG00000008585|ASF1A	584.142	0.882354	0.299586	2.94525	0.00322698	0.0489604
ENSOARG00000017159|WASHC4	723.985	1.29801	0.440903	2.94399	0.00324013	0.0490152
ENSOARG00000026494	15.3593	6.73629	2.28817	2.94396	0.0032404	0.0490152
ENSOARG00000019658|B3GALT1	28.415	7.18107	2.43874	2.94458	0.00323394	0.0490152
ENSOARG00000015685|DLGAP4	2800.51	-1.61009	0.547185	-2.94251	0.00325567	0.0491051
ENSOARG00000006172	37.9175	2.49372	0.847497	2.94246	0.00325619	0.0491051
ENSOARG00000005322|SRGN	326.337	1.17289	0.398567	2.94277	0.00325293	0.0491051
ENSOARG00000005685|PLOD2	1027.25	1.10428	0.375363	2.94189	0.00326218	0.0491461
ENSOARG00000009897|UFM1	1309.31	1.01973	0.346697	2.94128	0.00326855	0.0491925
ENSOARG00000017352	37.6078	-3.4891	1.18639	-2.94094	0.00327218	0.0491977
ENSOARG00000003744	105.252	9.82728	3.34231	2.94026	0.00327932	0.0492556
ENSOARG00000008249|ASPN	684.913	2.01912	0.687036	2.93889	0.00329394	0.0493764
ENSOARG00000004372|PIK3C2A	495.661	1.51769	0.516418	2.93888	0.00329396	0.0493764
ENSOARG00000017856|MEGF10	597.195	-1.30099	0.442977	-2.93691	0.00331496	0.0496415

## Sheet: 6M_H_vs_HD
	baseMean	log2FoldChange	lfcSE	stat	pvalue	padj
ENSOARG00000016485|PMP22	2717.28	-1.87365	0.177596	-10.5501	5.07665e-26	7.89572e-22
ENSOARG00000011785|PPARD	998.459	-1.65367	0.164655	-10.0432	9.84192e-24	7.65357e-20
ENSOARG00000014493	168.786	22.9259	2.73485	8.38289	5.16421e-17	2.6773e-13
ENSOARG00000010493|ATF3	7290.19	-4.32372	0.544517	-7.94047	2.0142e-15	6.26538e-12
ENSOARG00000016924|ZNF385B	267.32	-3.75518	0.471628	-7.96216	1.69062e-15	6.26538e-12
ENSOARG00000013883|ARID5A	192.025	-2.99848	0.379354	-7.90418	2.69701e-15	6.65691e-12
ENSOARG00000018462	1997.41	1.9735	0.250094	7.89107	2.9961e-15	6.65691e-12
ENSOARG00000004601|JMJD1C	3891.54	-1.44386	0.196797	-7.33682	2.18733e-13	4.25244e-10
ENSOARG00000006012	1462.23	-2.38526	0.335802	-7.10317	1.21926e-12	2.10701e-09
ENSOARG00000008903	485.401	1.7366	0.246452	7.04643	1.83573e-12	2.59555e-09
ENSOARG00000018860|KLHL30	700.518	-1.83797	0.260497	-7.05564	1.7181e-12	2.59555e-09
ENSOARG00000005581|PPARGC1A	1168.31	-3.23947	0.475579	-6.81163	9.65e-12	1.25072e-08
ENSOARG00000015208|ABRA	11699.3	-1.79815	0.266452	-6.7485	1.49383e-11	1.7872e-08
ENSOARG00000016257|DQA	147.994	10.6384	1.58579	6.70858	1.96525e-11	2.18326e-08
ENSOARG00000000590	1693.64	26.1844	4.08043	6.41706	1.38932e-10	1.44054e-07
ENSOARG00000002247	45200.6	-3.18525	0.497977	-6.39638	1.59103e-10	1.54658e-07
ENSOARG00000016194|FN3K	193.285	1.5809	0.249159	6.34496	2.22486e-10	2.03549e-07
ENSOARG00000018152|CYP20A1	664.773	-1.18389	0.19422	-6.09564	1.09003e-09	9.41846e-07
ENSOARG00000002410|IFRD1	6604.81	-1.44322	0.246352	-5.85836	4.67457e-09	3.8265e-06
ENSOARG00000016929|ZBTB3	73.6512	2.04628	0.360561	5.67525	1.38485e-08	1.02565e-05
ENSOARG00000008554|SLC25A33	890.791	-1.84763	0.325136	-5.68264	1.32629e-08	1.02565e-05
ENSOARG00000018695|TLE3	846.928	-1.38072	0.252196	-5.47477	4.38081e-08	3.09704e-05
ENSOARG00000012621|SLCO4A1	76.1909	-3.73247	0.683344	-5.46207	4.70624e-08	3.18244e-05
ENSOARG00000020231	35381.1	1.26421	0.233437	5.41565	6.10651e-08	3.87113e-05
ENSOARG00000001169	47.8841	22.0873	4.08095	5.41229	6.22249e-08	3.87113e-05
ENSOARG00000017480|ELL2	120.17	-2.0348	0.376693	-5.40175	6.59944e-08	3.94774e-05
ENSOARG00000012673|RCAN1	2617.17	-2.6256	0.495013	-5.30411	1.13226e-07	6.52222e-05
ENSOARG00000003354|FNIP2	2058.21	-2.15912	0.414521	-5.20872	1.90146e-07	0.000105619
ENSOARG00000015632|VCAN	1479.67	-1.28102	0.249933	-5.12546	2.96818e-07	0.000159187
ENSOARG00000002241|CSRNP1	572.455	-2.80503	0.551438	-5.08676	3.64236e-07	0.000188832
ENSOARG00000015564|LRRC8B	184.74	-1.78875	0.353771	-5.05625	4.27581e-07	0.000214521
ENSOARG00000004591|HIRIP3	1055.87	0.984763	0.196657	5.00751	5.51389e-07	0.000267992
ENSOARG00000014393|BACH1	862.143	-1.32467	0.266068	-4.9787	6.40127e-07	0.000301694
ENSOARG00000020570|ATOH8	160.748	-2.28269	0.459451	-4.96829	6.75467e-07	0.000308986
ENSOARG00000015942|USP2	9018.3	-1.13344	0.228465	-4.96112	7.00863e-07	0.000311443
ENSOARG00000019935	1375.35	1.69924	0.345704	4.9153	8.86465e-07	0.000382977
ENSOARG00000015904|FGFR3	93.2285	-1.67969	0.346731	-4.84435	1.27025e-06	0.000522238
ENSOARG00000016918|F2RL2	93.4495	-2.08176	0.429808	-4.84346	1.27596e-06	0.000522238
ENSOARG00000005549	15478.3	-1.96807	0.410664	-4.79241	1.64793e-06	0.000647278
ENSOARG00000009733|RELL1	457.616	-1.51106	0.315438	-4.79037	1.6647e-06	0.000647278
ENSOARG00000016776|KCNS3	1104.32	1.65969	0.347676	4.77367	1.80896e-06	0.000686215
ENSOARG00000002623	24.9023	8.30534	1.75082	4.7437	2.09854e-06	0.000777111
ENSOARG00000001574|BTG2	1569.5	-2.66121	0.56454	-4.71395	2.42965e-06	0.000878799
ENSOARG00000018304	31.7011	8.35281	1.77964	4.69354	2.68515e-06	0.000949141
ENSOARG00000009176	369.406	-1.82609	0.394754	-4.62589	3.72988e-06	0.00128913
ENSOARG00000017626|PITX3	439.531	-1.17933	0.256517	-4.59749	4.27612e-06	0.00144579
ENSOARG00000007843|TMEM145	255.532	-1.4689	0.322634	-4.55283	5.29303e-06	0.00175154
ENSOARG00000007655|MSS51	2419.03	2.14168	0.47214	4.53612	5.72988e-06	0.0018566
ENSOARG00000003365|FGR	315.992	-1.11393	0.246499	-4.51898	6.21376e-06	0.0019723
ENSOARG00000007832|AUH	1795.06	0.788656	0.174844	4.51062	6.46394e-06	0.00201067
ENSOARG00000013419|SACS	2565.43	-0.906376	0.201432	-4.49966	6.8063e-06	0.00207565
ENSOARG00000010371	1450.35	-0.644158	0.144225	-4.46633	7.95741e-06	0.00238003
ENSOARG00000024340|Metazoa_SRP	23.2397	3.40269	0.762895	4.46023	8.18732e-06	0.00240259
ENSOARG00000020808|EMP1	3186.66	-1.37862	0.310222	-4.44397	8.83139e-06	0.0025436
ENSOARG00000000493	2022.7	0.709378	0.160179	4.42865	9.48239e-06	0.00268145
ENSOARG00000007749	8912.65	0.656162	0.148754	4.41105	1.0287e-05	0.00281085
ENSOARG00000009947|TCEAL1	303.703	-1.76494	0.400146	-4.41075	1.03014e-05	0.00281085
ENSOARG00000009056|ATP7B	49.7893	2.15321	0.491163	4.38391	1.1657e-05	0.00312588
ENSOARG00000015813|JOSD1	1024.42	-0.978955	0.225283	-4.34545	1.38991e-05	0.00360289
ENSOARG00000010171|PPP1R3F	539.842	1.03992	0.239136	4.34864	1.36983e-05	0.00360289
ENSOARG00000023024|Metazoa_SRP	32.5505	2.9413	0.678699	4.33374	1.46598e-05	0.00373777
ENSOARG00000004971|IRAK2	428.518	-2.02598	0.468381	-4.3255	1.52183e-05	0.00381759
ENSOARG00000002486|RRAD	2678.31	-2.35469	0.545553	-4.31615	1.58773e-05	0.00391967
ENSOARG00000000538|TLR1	169.983	-3.10959	0.721751	-4.30839	1.64446e-05	0.00393481
ENSOARG00000005209|SDC4	833.11	-1.73822	0.40339	-4.30904	1.63968e-05	0.00393481
ENSOARG00000020290|TRIM45	3106.61	0.963341	0.224591	4.28931	1.79227e-05	0.00416046
ENSOARG00000011286|ABHD2	148.8	-1.68725	0.393112	-4.29202	1.77056e-05	0.00416046
ENSOARG00000004000|ABCB11	32.4924	3.90635	0.91412	4.27334	1.92564e-05	0.0043405
ENSOARG00000000909|THOC6	206.203	-1.5431	0.360945	-4.27516	1.90996e-05	0.0043405
ENSOARG00000006962|BTNL9	666.753	1.91868	0.450893	4.25528	2.08786e-05	0.00457359
ENSOARG00000019296|ZFHX2	185.625	1.18304	0.277888	4.25725	2.06958e-05	0.00457359
ENSOARG00000014324	1380	1.8924	0.445733	4.24558	2.18027e-05	0.00470969
ENSOARG00000007637|LMCD1	13518.4	-1.20976	0.287325	-4.21044	2.54877e-05	0.00543028
ENSOARG00000005103|CDH7	78.0014	-2.30499	0.547887	-4.20706	2.58715e-05	0.00543757
ENSOARG00000008910|VGLL2	3262.81	-1.00089	0.238638	-4.19416	2.73879e-05	0.00567951
ENSOARG00000009744|LCA5L	72.4574	2.66324	0.637195	4.17963	2.91988e-05	0.00589777
ENSOARG00000023798	17.226	-5.2647	1.25942	-4.18025	2.91183e-05	0.00589777
ENSOARG00000020778	66.5461	2.57445	0.617711	4.16772	3.07661e-05	0.00613468
ENSOARG00000019279|ZNF641	622.631	-0.625922	0.150752	-4.15201	3.29571e-05	0.00648839
ENSOARG00000018732|UACA	14980	0.906265	0.218545	4.1468	3.3715e-05	0.00655462
ENSOARG00000017329|ENAH	5883.99	-2.25788	0.545301	-4.14062	3.46372e-05	0.00665076
ENSOARG00000018757|GLUL	12892.8	-0.899334	0.217713	-4.13082	3.61477e-05	0.00685617
ENSOARG00000008806|WIPF3	853.258	0.959778	0.233475	4.11084	3.94226e-05	0.00738723
ENSOARG00000013636|CDKN1A	4055.33	-1.36808	0.334562	-4.08917	4.32918e-05	0.00801568
ENSOARG00000020142	21.6908	4.61467	1.13336	4.07167	4.66769e-05	0.00854077
ENSOARG00000011370|SERTAD3	779.897	0.95914	0.237995	4.03008	5.57567e-05	0.0100835
ENSOARG00000001740	569.633	-1.66507	0.415049	-4.01175	6.02696e-05	0.0107744
ENSOARG00000015860	1520.76	-1.10456	0.275749	-4.00567	6.1842e-05	0.0109299
ENSOARG00000006070|TP53INP1	316.445	1.04067	0.260108	4.00091	6.31002e-05	0.0110269
ENSOARG00000013671|GADD45B	481.49	-1.09104	0.274049	-3.9812	6.85678e-05	0.0117442
ENSOARG00000002620|CES2	19.7782	7.61213	1.91226	3.98069	6.8715e-05	0.0117442
ENSOARG00000004403|ARID5B	4217.92	-1.96361	0.493698	-3.97735	6.96863e-05	0.0117808
ENSOARG00000008361|ARSD	123.1	2.36448	0.596093	3.96664	7.28934e-05	0.0121904
ENSOARG00000016854|CREM	1174.69	-1.19339	0.301799	-3.95426	7.67734e-05	0.0127027
ENSOARG00000010789|BTBD3	226.006	1.008	0.255457	3.94589	7.95033e-05	0.0130159
ENSOARG00000010356|IP6K3	3519.81	-1.0157	0.258405	-3.93064	8.47193e-05	0.0137254
ENSOARG00000005525|MALT1	650.572	-1.10484	0.282753	-3.90742	9.32851e-05	0.0149306
ENSOARG00000010135|F5	204.894	-1.35976	0.348176	-3.90538	9.40782e-05	0.0149306
ENSOARG00000012147|NPR3	496.869	-2.35309	0.603803	-3.89712	9.7345e-05	0.015293
ENSOARG00000019818|MAGI3	846.523	-0.969203	0.248961	-3.89299	9.90156e-05	0.0153999
ENSOARG00000010293|SMAD9	365.121	-1.1244	0.289501	-3.88393	0.000102782	0.0158274
ENSOARG00000009761|AARS2	1430.32	0.946454	0.245507	3.8551	0.000115683	0.0174681
ENSOARG00000005705|MEGF9	207.675	-1.59005	0.41241	-3.85552	0.000115486	0.0174681
ENSOARG00000017875|COL8A1	392.939	-1.38671	0.360253	-3.84928	0.000118466	0.0177164
ENSOARG00000009667|ARMC6	997.357	1.5232	0.396852	3.83821	0.000123937	0.018358
ENSOARG00000008605|CD9	1672.85	-1.04618	0.272904	-3.83349	0.000126338	0.0185371
ENSOARG00000017278|JMY	697.084	-0.997671	0.260556	-3.829	0.000128665	0.0187021
ENSOARG00000020278|KCNJ8	807.461	1.34408	0.351595	3.82281	0.000131937	0.0190002
ENSOARG00000000072|FOSL1	49.4024	-3.41204	0.89393	-3.8169	0.000135139	0.0192828
ENSOARG00000003709|KLHL40	10313.8	-1.03565	0.272345	-3.80271	0.000143124	0.0198751
ENSOARG00000007731|RSPO3	47.7648	-3.17324	0.834439	-3.80284	0.000143046	0.0198751
ENSOARG00000012656	1.36171e+06	1.25268	0.329039	3.8071	0.000140608	0.0198751
ENSOARG00000010123|EML2	394.042	0.892118	0.23489	3.79803	0.000145851	0.0200745
ENSOARG00000003689|RPS28	5540.02	0.64768	0.17083	3.79137	0.000149817	0.0204395
ENSOARG00000009922	342.784	0.984801	0.259949	3.78844	0.000151594	0.0205021
ENSOARG00000013696|C5orf15	966.813	-0.673019	0.177884	-3.78348	0.00015465	0.0205579
ENSOARG00000003783	1866.11	-0.609395	0.161035	-3.78423	0.000154184	0.0205579
ENSOARG00000020072|FSIP1	12.8202	7.10396	1.87922	3.78027	0.000156658	0.0206483
ENSOARG00000000024	118.182	-1.69436	0.449758	-3.76728	0.000165038	0.0215701
ENSOARG00000015707	40.9842	7.95754	2.1138	3.76456	0.000166841	0.0216239
ENSOARG00000007786|GADD45G	785.129	-1.23806	0.329178	-3.76106	0.000169195	0.0217479
ENSOARG00000017957|GPD1	87645.1	0.499582	0.13329	3.74807	0.000178197	0.0227172
ENSOARG00000017134|PDE7A	1325.47	-0.97601	0.261255	-3.73585	0.000187079	0.0236556
ENSOARG00000008580|CNGA2	56.4056	1.97515	0.529993	3.72674	0.000193971	0.0243293
ENSOARG00000000747|TNFRSF12A	1744.72	-2.81095	0.758005	-3.70835	0.000208612	0.0259563
ENSOARG00000025187	463.424	1.90763	0.514793	3.70561	0.000210879	0.0260301
ENSOARG00000025185	793.299	1.61567	0.438319	3.68605	0.00022776	0.0278925
ENSOARG00000020892|SLC20A1	852.874	-1.11566	0.303307	-3.67833	0.00023477	0.0281356
ENSOARG00000015118|BDNF	39.6142	-2.59404	0.705682	-3.67593	0.000236981	0.0281356
ENSOARG00000013052|GLI2	137.691	-1.4114	0.383839	-3.67707	0.000235931	0.0281356
ENSOARG00000005476|ALPK2	7643.84	-1.05969	0.287905	-3.68068	0.000232611	0.0281356
ENSOARG00000002887|SLC45A4	86.8009	-1.65961	0.452197	-3.6701	0.000242458	0.0284185
ENSOARG00000013836|GGA1	4108.06	-0.648902	0.176929	-3.66759	0.000244845	0.0284185
ENSOARG00000000949	65.1912	3.25224	0.88666	3.66798	0.000244479	0.0284185
ENSOARG00000014285|MPHOSPH8	2395.05	0.604153	0.165244	3.65613	0.000256048	0.0294986
ENSOARG00000010110|SLC6A4	121.93	-0.984442	0.26941	-3.65406	0.000258121	0.0295188
ENSOARG00000013487|PLXNA2	1447.41	-0.66449	0.182158	-3.64787	0.000264422	0.0300187
ENSOARG00000005295	1604.37	0.598721	0.16444	3.64097	0.000271618	0.0306121
ENSOARG00000013406|AFF4	1989.09	-1.02282	0.281427	-3.63442	0.000278606	0.0310454
ENSOARG00000024494	130.167	-1.23803	0.340714	-3.63364	0.000279454	0.0310454
ENSOARG00000025175|TOB2	2979.44	1.0912	0.301359	3.62092	0.000293556	0.0323807
ENSOARG00000013070|C1orf115	338.209	1.22278	0.338124	3.61636	0.000298779	0.0327247
ENSOARG00000011530|HID1	794.684	0.784388	0.217079	3.61338	0.000302237	0.032872
ENSOARG00000010082|EGFLAM	927.277	0.930789	0.259263	3.59014	0.000330504	0.0356968
ENSOARG00000006615	799.531	-1.23745	0.345214	-3.5846	0.000337594	0.036211
ENSOARG00000010120|BRINP3	57.2631	2.32093	0.65043	3.56831	0.000359298	0.038275
ENSOARG00000023941|Metazoa_SRP	20.3983	2.97419	0.83545	3.55998	0.000370881	0.0390651
ENSOARG00000009290|LRG1	58.8904	-2.39594	0.673134	-3.55938	0.000371737	0.0390651
ENSOARG00000016106|OTOA	24.3161	4.57308	1.28805	3.55038	0.00038468	0.0401539
ENSOARG00000006584|UGCG	303.145	-1.00367	0.283061	-3.54577	0.000391461	0.0403205
ENSOARG00000010619|RHBDF1	1729.47	-0.730693	0.206074	-3.54578	0.000391458	0.0403205
ENSOARG00000006466|ATP5MPL	2226.68	0.738142	0.208692	3.537	0.000404702	0.0414101
ENSOARG00000018252|SLC18A2	40.0276	3.13285	0.887678	3.52927	0.000416711	0.0423601
ENSOARG00000015186|ACSS3	755.486	-0.717272	0.203358	-3.52714	0.000420075	0.0424249
ENSOARG00000000982|MFSD13A	227.362	1.09316	0.310171	3.52437	0.00042449	0.042522
ENSOARG00000002726|PPCDC	291.733	0.792405	0.224916	3.52312	0.000426505	0.042522
ENSOARG00000021150|MTHFD1	3311.74	0.979641	0.278587	3.51647	0.000437333	0.04279
ENSOARG00000014503|ZC3H6	370.076	1.49321	0.424801	3.51508	0.000439627	0.04279
ENSOARG00000005835|XRCC2	234.995	0.895024	0.254649	3.51473	0.000440198	0.04279
ENSOARG00000017151|SLITRK1	8.94596	6.88362	1.95748	3.51657	0.000437163	0.04279
ENSOARG00000012128|CIB1	381.309	-0.622339	0.177441	-3.50729	0.000452692	0.0431946
ENSOARG00000021831	757.22	-2.97111	0.846905	-3.5082	0.00045115	0.0431946
ENSOARG00000005312|ZNF461	86.5553	2.57296	0.73357	3.50745	0.000452425	0.0431946
ENSOARG00000012173|CREG1	1013.14	-0.777016	0.222572	-3.49107	0.000481084	0.0456237
ENSOARG00000011854|EDEM2	427.571	0.808041	0.231835	3.48541	0.000491384	0.0463181
ENSOARG00000010645|ZNF207	4822.39	-0.401274	0.115276	-3.48098	0.00049959	0.046808
ENSOARG00000006042|SAMD4B	2169.32	-1.04969	0.3019	-3.47696	0.000507139	0.0472308
ENSOARG00000014693|INCENP	274.712	0.907371	0.261355	3.4718	0.000516981	0.0478608
ENSOARG00000014367	289.513	0.840236	0.242139	3.47006	0.000520344	0.047887
ENSOARG00000015262|SERPINE1	148.2	-1.97678	0.570255	-3.46649	0.000527307	0.0482424
ENSOARG00000016024|LIMS2	4352.49	-1.07882	0.311426	-3.46414	0.000531929	0.0483806
ENSOARG00000020157	313.318	-1.16315	0.33637	-3.45795	0.000544299	0.0492179

## Sheet: 6M_H_vs_D
	baseMean	log2FoldChange	lfcSE	stat	pvalue	padj
ENSOARG00000009497	323.707	3.66504	0.413803	8.85697	8.22161e-19	1.28849e-14
ENSOARG00000000590	1252.93	-29.9859	3.53382	-8.48543	2.14918e-17	1.6841e-13
ENSOARG00000026526	9.10357	-22.4241	2.80431	-7.9963	1.28218e-15	6.69809e-12
ENSOARG00000018462	1645.23	-1.86677	0.236719	-7.88604	3.11937e-15	1.22217e-11
ENSOARG00000016024|LIMS2	4451.11	2.04043	0.288897	7.06283	1.63141e-12	5.11349e-09
ENSOARG00000013636|CDKN1A	4811.81	2.33983	0.339303	6.89599	5.34901e-12	1.06236e-08
ENSOARG00000018928|NAPEPLD	661.115	-2.06971	0.300217	-6.89404	5.42297e-12	1.06236e-08
ENSOARG00000015293	647.439	25.0517	3.62001	6.92035	4.50533e-12	1.06236e-08
ENSOARG00000003455|CDH1	346.493	3.73871	0.559117	6.68681	2.28081e-11	3.97166e-08
ENSOARG00000021051|DUOX1	69.6791	4.32589	0.649955	6.65567	2.82005e-11	4.41959e-08
ENSOARG00000006569|SENP6	3742.72	1.2644	0.205293	6.15901	7.32016e-10	1.04292e-06
ENSOARG00000003080|STK3	1733.52	-1.47123	0.2407	-6.11229	9.82123e-10	1.28265e-06
ENSOARG00000007655|MSS51	2997.95	-2.45986	0.412984	-5.95632	2.57981e-09	2.88792e-06
ENSOARG00000015942|USP2	8972.88	1.05918	0.177488	5.96765	2.40691e-09	2.88792e-06
ENSOARG00000011505|METTL7B	408.009	-2.57808	0.461182	-5.59017	2.2685e-08	2.37013e-05
ENSOARG00000014729|CD68	375.137	1.18639	0.213296	5.56219	2.66416e-08	2.47121e-05
ENSOARG00000007786|GADD45G	811.676	1.67579	0.30134	5.56111	2.68062e-08	2.47121e-05
ENSOARG00000016776|KCNS3	1064.85	-1.44628	0.260938	-5.54259	2.98025e-08	2.5948e-05
ENSOARG00000016372|ART3	7452.43	1.34253	0.244584	5.48904	4.0413e-08	3.33343e-05
ENSOARG00000001841|PIP4K2A	1882.17	-1.06213	0.194565	-5.459	4.78823e-08	3.75206e-05
ENSOARG00000018639|MB	349676	-1.64035	0.302578	-5.42123	5.919e-08	4.21648e-05
ENSOARG00000025514	702.879	-1.27267	0.234415	-5.42915	5.66223e-08	4.21648e-05
ENSOARG00000008620|LTF	19.2644	-6.47115	1.2836	-5.04139	4.62167e-07	0.000301795
ENSOARG00000025721	443.572	1.4643	0.290361	5.04302	4.58234e-07	0.000301795
ENSOARG00000009749|PLCD3	809.2	1.03981	0.206946	5.02452	5.04688e-07	0.000316379
ENSOARG00000003783	1892.13	1.15713	0.232302	4.98117	6.32024e-07	0.000380964
ENSOARG00000020666	16.7628	7.00577	1.42853	4.9042	9.38103e-07	0.000544517
ENSOARG00000016371|ARPP21	5707.24	1.1947	0.244201	4.89229	9.96709e-07	0.000557872
ENSOARG00000012272|FKBP5	3617.64	1.61724	0.331209	4.88286	1.04558e-06	0.000565047
ENSOARG00000011517|GTF2IRD1	293.781	1.35697	0.279115	4.8617	1.1638e-06	0.000607967
ENSOARG00000007832|AUH	1776.61	-0.937432	0.193376	-4.84772	1.24886e-06	0.000614027
ENSOARG00000009667|ARMC6	942.648	-1.53146	0.316362	-4.84084	1.29294e-06	0.000614027
ENSOARG00000005911|INSC	315.449	1.13857	0.234999	4.84498	1.26622e-06	0.000614027
ENSOARG00000012871|PNRC1	4452.92	-1.16515	0.243266	-4.7896	1.67114e-06	0.000770299
ENSOARG00000002562|IL6R	1305.31	0.952731	0.199359	4.77898	1.7619e-06	0.000788929
ENSOARG00000018493|GPC1	3233.74	0.738529	0.155021	4.76406	1.89732e-06	0.000825966
ENSOARG00000018233	96.0669	1.86379	0.397027	4.69437	2.67434e-06	0.00113277
ENSOARG00000016429|DNAH2	79.5072	2.83245	0.605234	4.67993	2.86974e-06	0.00115319
ENSOARG00000007771|SEMA4D	7032.98	-1.02084	0.218024	-4.68225	2.83737e-06	0.00115319
ENSOARG00000011935|DDX25	121.677	-2.48855	0.534008	-4.66014	3.15998e-06	0.00123808
ENSOARG00000009438|APOE	2571.87	-1.01786	0.220537	-4.61538	3.92381e-06	0.00149985
ENSOARG00000026855	15.105	6.72919	1.4682	4.5833	4.57689e-06	0.00170783
ENSOARG00000011779|TRAF5	814.857	1.65756	0.364594	4.54631	5.45954e-06	0.00198981
ENSOARG00000014448|SIK2	495.642	1.10129	0.242663	4.53834	5.66998e-06	0.00201954
ENSOARG00000010650	51412.5	-1.69106	0.373433	-4.52841	5.94297e-06	0.00206974
ENSOARG00000002984|CFAP52	767.738	-2.5203	0.557161	-4.52347	6.08353e-06	0.00207263
ENSOARG00000013155	935.062	12.8941	2.85392	4.51802	6.24194e-06	0.00208135
ENSOARG00000020278|KCNJ8	718.92	-1.253	0.278649	-4.49669	6.90197e-06	0.00225349
ENSOARG00000004441|SLC41A1	1388.83	0.825038	0.184278	4.47713	7.56539e-06	0.0023713
ENSOARG00000005674|ALAS2	50.4229	5.95264	1.32932	4.47796	7.53587e-06	0.0023713
ENSOARG00000015546|PKD2L2	144.233	-3.27297	0.732425	-4.46867	7.87071e-06	0.00241862
ENSOARG00000013533|CHRNB1	2200.67	0.998194	0.2238	4.46021	8.18807e-06	0.00246776
ENSOARG00000006613	299.218	5.06766	1.14348	4.43177	9.34616e-06	0.00276364
ENSOARG00000005630|PLSCR4	482.118	-1.1605	0.262669	-4.41811	9.95684e-06	0.0028897
ENSOARG00000014187	50.1372	4.4495	1.01308	4.39207	1.12279e-05	0.00319933
ENSOARG00000002887|SLC45A4	93.2206	1.52198	0.347646	4.37795	1.19801e-05	0.00335271
ENSOARG00000012239|PHF24	469.397	1.41782	0.327235	4.33273	1.4727e-05	0.00404916
ENSOARG00000012331|ORMDL3	2456.68	-1.31358	0.305584	-4.29858	1.71896e-05	0.00464476
ENSOARG00000005549	15602.5	1.54954	0.361555	4.28576	1.82119e-05	0.00469129
ENSOARG00000018276|SMAD3	559.949	0.992943	0.231716	4.28517	1.82599e-05	0.00469129
ENSOARG00000026693	13.9387	6.75181	1.5743	4.28878	1.79656e-05	0.00469129
ENSOARG00000006213|CZIB	2255.41	-0.805875	0.188257	-4.28072	1.86286e-05	0.00470882
ENSOARG00000006012	1617.67	1.71129	0.40384	4.23754	2.25981e-05	0.00562154
ENSOARG00000006423|ITGAL	676.43	2.03735	0.482888	4.21909	2.45294e-05	0.00575029
ENSOARG00000005591|KIF22	727.107	-1.20945	0.286695	-4.21859	2.45833e-05	0.00575029
ENSOARG00000008077	784.186	9.10797	2.15717	4.22218	2.4195e-05	0.00575029
ENSOARG00000010123|EML2	356.348	-1.1082	0.262633	-4.21959	2.44746e-05	0.00575029
ENSOARG00000000978|ACAA1	1442.5	-1.12478	0.266956	-4.21336	2.51594e-05	0.00579851
ENSOARG00000007634	10.7933	6.34373	1.52361	4.1636	3.13264e-05	0.00711518
ENSOARG00000004208|TCIM	1221.89	-1.64311	0.395092	-4.15879	3.19934e-05	0.00716287
ENSOARG00000014177|DOT1L	3421.77	0.669413	0.164511	4.06911	4.7193e-05	0.010417
ENSOARG00000000013	1334.2	2.11435	0.520804	4.05978	4.91185e-05	0.0106915
ENSOARG00000026998	65.1748	3.03221	0.751457	4.03511	5.45774e-05	0.0117169
ENSOARG00000012280|WDR83OS	2207.18	-1.04728	0.260924	-4.01374	5.97645e-05	0.0126572
ENSOARG00000025806	7834.06	-1.36168	0.340208	-4.00249	6.26786e-05	0.0130973
ENSOARG00000016106|OTOA	12.6836	-6.28444	1.5724	-3.99671	6.4228e-05	0.0132445
ENSOARG00000014898|ADAMTS1	2142.99	-1.46699	0.367934	-3.98711	6.68843e-05	0.0136131
ENSOARG00000005705|MEGF9	223.107	1.4731	0.371407	3.96626	7.30104e-05	0.0146695
ENSOARG00000012805|CEMIP2	1981.77	-1.18557	0.300556	-3.94459	7.99365e-05	0.0155353
ENSOARG00000018874	4203.28	-3.58811	0.909177	-3.94655	7.92856e-05	0.0155353
ENSOARG00000010757	979.169	1.26077	0.319707	3.94352	8.02935e-05	0.0155353
ENSOARG00000020882|TEX9	465.521	-1.44343	0.368404	-3.91807	8.92613e-05	0.0170598
ENSOARG00000023941|Metazoa_SRP	27.8441	-2.90601	0.742352	-3.91461	9.05517e-05	0.0170979
ENSOARG00000004018|SPINK5	33.3684	5.00063	1.2784	3.91163	9.16763e-05	0.0171042
ENSOARG00000000012	582.333	2.08473	0.534682	3.89901	9.65849e-05	0.017808
ENSOARG00000013607|MICAL3	2989.08	0.801719	0.206508	3.88226	0.000103489	0.0188591
ENSOARG00000024722|MIR133A1	429.843	1.60043	0.412733	3.87764	0.000105476	0.0189674
ENSOARG00000011466|NEK2	25.5296	4.81684	1.24297	3.87528	0.000106504	0.0189674
ENSOARG00000019279|ZNF641	604.361	0.698087	0.180369	3.87032	0.000108693	0.0191397
ENSOARG00000002076	171.963	-1.04931	0.27156	-3.86401	0.00011154	0.0194229
ENSOARG00000015118|BDNF	42.4068	3.47648	0.901077	3.85813	0.000114256	0.0196771
ENSOARG00000017514|HOXD10	40.999	-2.45128	0.636315	-3.85231	0.000117008	0.0199321
ENSOARG00000000014	1067.75	1.98843	0.5169	3.84684	0.000119651	0.0201631
ENSOARG00000010300|SUPT3H	219.243	1.15044	0.301372	3.81734	0.000134897	0.0222837
ENSOARG00000008669|UCP3	8600.71	-1.20809	0.316502	-3.81701	0.000135078	0.0222837
ENSOARG00000009981|TBC1D1	1031.61	1.2351	0.326231	3.78597	0.000153111	0.0247979
ENSOARG00000020652|ATL1	1757.58	-1.15153	0.304242	-3.78491	0.000153764	0.0247979
ENSOARG00000011045|GALNT12	367.254	-1.42093	0.375628	-3.78281	0.000155066	0.0247979
ENSOARG00000015406|DIXDC1	245.035	1.09765	0.290417	3.77957	0.000157099	0.0248692
ENSOARG00000013378|GLIS3	223.547	1.12274	0.29766	3.77188	0.00016202	0.0253918
ENSOARG00000008048|FAM120A	3954.43	0.565343	0.15069	3.7517	0.000175638	0.0272535
ENSOARG00000012173|CREG1	1002.33	0.862568	0.230392	3.74392	0.000181174	0.0273015
ENSOARG00000016601|CTXN3	525.521	-1.63101	0.435415	-3.74586	0.000179774	0.0273015
ENSOARG00000006804|SPCS3	70.6393	4.1488	1.10756	3.74588	0.000179762	0.0273015
ENSOARG00000015514|MYOT	115727	1.00889	0.270065	3.73573	0.000187173	0.0279369
ENSOARG00000018357|CRLS1	1846.96	-0.737162	0.197646	-3.72971	0.000191697	0.0281201
ENSOARG00000009744|LCA5L	76.9018	-2.14452	0.575046	-3.72931	0.000192007	0.0281201
ENSOARG00000004535	11511.3	0.540324	0.144976	3.72699	0.000193783	0.0281201
ENSOARG00000008566	528.076	-1.05751	0.284354	-3.71898	0.000200029	0.0287601
ENSOARG00000016593|ARRDC3	1439.42	-0.887899	0.239203	-3.71191	0.000205705	0.0293074
ENSOARG00000004720	25.814	4.58874	1.24167	3.69561	0.000219362	0.0309715
ENSOARG00000005028|PTDSS1	4614.18	0.84903	0.230561	3.68244	0.000231008	0.0317951
ENSOARG00000000015	665.189	2.07663	0.563972	3.68214	0.000231281	0.0317951
ENSOARG00000014431|EDA2R	54.003	3.97546	1.0789	3.68474	0.000228936	0.0317951
ENSOARG00000007570|PLPPR1	8.46696	5.89525	1.60902	3.66388	0.000248425	0.0318328
ENSOARG00000015666|TLNRD1	392.634	-1.11673	0.304646	-3.66567	0.000246693	0.0318328
ENSOARG00000012071	356.392	-1.87931	0.513007	-3.66332	0.000248971	0.0318328
ENSOARG00000018855|LNX1	412.926	-1.20666	0.32802	-3.67862	0.000234502	0.0318328
ENSOARG00000008507|ALPL	130.199	1.55612	0.423245	3.67664	0.00023633	0.0318328
ENSOARG00000004903|ANKRA2	1529.47	-0.855928	0.233638	-3.66348	0.000248808	0.0318328
ENSOARG00000018220|CPED1	540.906	-0.924891	0.252352	-3.66508	0.000247261	0.0318328
ENSOARG00000001758|AATK	196.389	2.01962	0.550515	3.66859	0.000243888	0.0318328
ENSOARG00000018254|FRAS1	676.207	1.69912	0.463933	3.66243	0.000249837	0.0318328
ENSOARG00000024340|Metazoa_SRP	30.8908	-2.7172	0.744167	-3.65134	0.00026088	0.0329719
ENSOARG00000018205|UGT8	68.2204	2.48826	0.682341	3.64665	0.000265685	0.0333106
ENSOARG00000020866|IL1B	8.95674	6.15331	1.69009	3.64081	0.000271781	0.0338044
ENSOARG00000010904|BICDL1	307.037	1.44083	0.396441	3.63441	0.000278621	0.0342032
ENSOARG00000019706|NDRG2	44235.4	-0.881034	0.24246	-3.63373	0.000279352	0.0342032
ENSOARG00000000578|CDCA7	311.434	1.67367	0.461477	3.62676	0.000286999	0.0343347
ENSOARG00000020563|RERGL	135.819	-2.18703	0.60297	-3.6271	0.000286624	0.0343347
ENSOARG00000001691|TMEM176B	522.178	-1.05879	0.291648	-3.63037	0.000283014	0.0343347
ENSOARG00000008757	2133.96	-0.763761	0.210882	-3.62174	0.000292628	0.0346324
ENSOARG00000025187	496.625	-1.48714	0.410742	-3.62061	0.000293907	0.0346324
ENSOARG00000016485|PMP22	2791.72	1.22104	0.337963	3.61293	0.000302761	0.0351717
ENSOARG00000002717|TRADD	436.74	-0.772166	0.213734	-3.61275	0.000302972	0.0351717
ENSOARG00000014759	7304.36	-1.33455	0.371138	-3.59585	0.00032334	0.0372353
ENSOARG00000013116|CA3	52745.5	-1.54252	0.429179	-3.59411	0.0003255	0.0372353
ENSOARG00000005525|MALT1	657.4	1.17395	0.327325	3.5865	0.000335143	0.0380606
ENSOARG00000019750|KLHL33	3605.84	-1.06893	0.298322	-3.58313	0.000339503	0.0382784
ENSOARG00000005825	2069.88	-0.816851	0.228985	-3.56727	0.000360723	0.0403803
ENSOARG00000025805	1398.31	-0.776329	0.217879	-3.56313	0.000366463	0.040732
ENSOARG00000011638|TNFRSF21	1276.7	-1.10267	0.309951	-3.55757	0.000374306	0.040737
ENSOARG00000012808|LRRC24	151.102	1.01457	0.284931	3.56077	0.000369765	0.040737
ENSOARG00000019630|ADORA3	37.8958	3.17749	0.89283	3.55889	0.000372421	0.040737
ENSOARG00000004809	981.986	2.065	0.58164	3.5503	0.000384792	0.0415894
ENSOARG00000012147|NPR3	521.087	1.98066	0.55853	3.54621	0.00039081	0.0418565
ENSOARG00000004901|EFCAB2	138.2	-1.16735	0.329626	-3.54144	0.000397946	0.0418565
ENSOARG00000024221|MIR133B	75.9153	1.53646	0.433597	3.54352	0.000394817	0.0418565
ENSOARG00000025281	35.2048	4.075	1.1504	3.54226	0.000396719	0.0418565
ENSOARG00000000600|LSM3	602.41	-0.851376	0.240731	-3.53663	0.000405261	0.0423416
ENSOARG00000016735	105.705	-12.0885	3.42218	-3.53241	0.000411798	0.0427397
ENSOARG00000017256|PDK3	494.561	-0.967284	0.274305	-3.52631	0.000421394	0.0434479
ENSOARG00000004490|STRIP2	1307.19	0.948188	0.269311	3.52079	0.000430257	0.0440718
ENSOARG00000009561	12.288	-7.5335	2.14638	-3.50987	0.000448333	0.0453308
ENSOARG00000005627|GALNT1	1997.91	0.616337	0.175534	3.51121	0.000446077	0.0453308
ENSOARG00000006702	103.429	1.5219	0.433997	3.5067	0.000453694	0.0455788
ENSOARG00000017596	14.9291	-5.0606	1.44458	-3.50316	0.000459781	0.0458961
ENSOARG00000011453|SELENOW	2586	-1.15916	0.33141	-3.49765	0.000469374	0.0465571
ENSOARG00000025540	12.9126	6.46675	1.85084	3.49395	0.000475933	0.0466774
ENSOARG00000005228|ABAT	190.177	-2.86788	0.821339	-3.49172	0.000479925	0.0466774
ENSOARG00000000854	467.533	1.01109	0.289459	3.49303	0.000477569	0.0466774
ENSOARG00000009733|RELL1	508.438	1.17831	0.337697	3.48925	0.000484372	0.0466774
ENSOARG00000005852|TRIM32	208.454	-1.00805	0.288951	-3.48864	0.000485478	0.0466774
ENSOARG00000001111|ID1	486.657	-1.32174	0.379192	-3.48568	0.000490882	0.0469091
ENSOARG00000020386|APOD	6459.58	-1.2246	0.351638	-3.48255	0.00049666	0.0471737
ENSOARG00000003832	6599.56	0.712567	0.204804	3.47926	0.000502806	0.0474697
ENSOARG00000006070|TP53INP1	277.67	-0.880797	0.253475	-3.47489	0.000511059	0.04796
ENSOARG00000004702|LRP4	1164.83	1.21071	0.348958	3.46951	0.000521407	0.0486399
ENSOARG00000006087	131.189	1.57858	0.455493	3.46564	0.000528962	0.0490527

## Sheet: 6M_D_vs_HD
	baseMean	log2FoldChange	lfcSE	stat	pvalue	padj
ENSOARG00000009995|MPZ	1774.21	4.6005	0.298646	15.4045	1.52626e-53	2.42126e-49
ENSOARG00000009497	390.321	4.23403	0.530937	7.97463	1.52833e-15	1.21227e-11
ENSOARG00000016786|KRT8	209	3.92436	0.531255	7.38696	1.50219e-13	7.94359e-10
ENSOARG00000000015	354.178	2.36624	0.366653	6.45362	1.09212e-10	4.33136e-07
ENSOARG00000025302	2376.97	2.1324	0.368339	5.78924	7.07068e-09	2.24339e-05
ENSOARG00000020548|ETV5	237.645	2.29999	0.427464	5.38054	7.4263e-08	0.000147264
ENSOARG00000000014	550.766	1.76846	0.327114	5.40625	6.43571e-08	0.000147264
ENSOARG00000006630|PRX	1158.81	1.12345	0.208448	5.38958	7.0624e-08	0.000147264
ENSOARG00000005637|ETV4	522.965	2.50745	0.469872	5.33646	9.47799e-08	0.000167065
ENSOARG00000000548|PLP1	119.17	3.72664	0.708216	5.26201	1.42489e-07	0.000226045
ENSOARG00000007783|ASMTL	2497.66	1.01168	0.194254	5.20803	1.90861e-07	0.000252318
ENSOARG00000005325	2048.82	1.95845	0.374886	5.22413	1.74978e-07	0.000252318
ENSOARG00000001245	710.002	2.58848	0.500051	5.17643	2.26173e-07	0.000276001
ENSOARG00000025798	304.899	10.7187	2.15574	4.97216	6.6212e-07	0.000750276
ENSOARG00000027057	720.789	1.36317	0.281871	4.83615	1.3238e-06	0.0013334
ENSOARG00000019712	102.734	2.6954	0.557706	4.83301	1.34483e-06	0.0013334
ENSOARG00000001758|AATK	118.137	3.18812	0.673572	4.73316	2.21054e-06	0.00206282
ENSOARG00000019297	5528.68	-1.10792	0.240117	-4.6141	3.94798e-06	0.00347949
ENSOARG00000000590	3261.13	24.7114	5.39769	4.57814	4.69131e-06	0.003917
ENSOARG00000001188|SBK3	465.731	2.07574	0.45749	4.53722	5.69997e-06	0.00444696
ENSOARG00000015293	937.62	24.4008	5.39771	4.52058	6.16698e-06	0.00444696
ENSOARG00000015526|ACHE	528.496	2.49577	0.551711	4.52369	6.07704e-06	0.00444696
ENSOARG00000013494	118.943	2.62786	0.585577	4.48765	7.20142e-06	0.0049671
ENSOARG00000007849|PLEKHB1	130.385	2.1342	0.485625	4.39475	1.10903e-05	0.00676677
ENSOARG00000000013	622.743	1.45533	0.330702	4.40072	1.07894e-05	0.00676677
ENSOARG00000001540	95.4733	4.44467	1.0075	4.41157	1.02626e-05	0.00676677
ENSOARG00000014718|COL6A6	401.352	1.38952	0.329189	4.22103	2.4319e-05	0.0128599
ENSOARG00000015748	556.032	22.8492	5.39773	4.23311	2.30479e-05	0.0128599
ENSOARG00000010035|SERPING1	1204.85	-1.57866	0.372503	-4.23798	2.25542e-05	0.0128599
ENSOARG00000000094|DCLK3	381.102	1.9691	0.465699	4.22825	2.35511e-05	0.0128599
ENSOARG00000004374	308.545	1.51533	0.361913	4.18701	2.82657e-05	0.0144648
ENSOARG00000011457|EMC8	2381.31	0.80702	0.194742	4.14406	3.41218e-05	0.0169159
ENSOARG00000020878|MNS1	182.312	-1.59739	0.387211	-4.12538	3.70121e-05	0.0177927
ENSOARG00000009473	12.6236	-7.74878	1.88579	-4.10904	3.97314e-05	0.0181692
ENSOARG00000025385	604.039	22.1685	5.39775	4.10698	4.00859e-05	0.0181692
ENSOARG00000003355|DCST2	207.173	3.58603	0.884654	4.05359	5.04369e-05	0.0216252
ENSOARG00000014493	301.645	10.3475	2.55159	4.05533	5.00626e-05	0.0216252
ENSOARG00000010391|FAM53B	2074.87	0.912633	0.225841	4.04105	5.32132e-05	0.0216815
ENSOARG00000004318|CDK1	106.856	9.29638	2.30071	4.04066	5.33017e-05	0.0216815
ENSOARG00000016735	406.652	21.7241	5.39776	4.02465	5.70598e-05	0.0226299
ENSOARG00000000012	276.823	1.43776	0.358676	4.00853	6.10983e-05	0.0230777
ENSOARG00000014774|SOX10	61.2952	3.77954	0.9417	4.01353	5.98171e-05	0.0230777
ENSOARG00000010120|BRINP3	54.9253	8.48318	2.12555	3.99105	6.57815e-05	0.0242688
ENSOARG00000026620	505.48	1.20229	0.308391	3.89857	9.67616e-05	0.0341117
ENSOARG00000016781	261.129	1.28866	0.330293	3.90158	9.55683e-05	0.0341117
ENSOARG00000000964|ZNF358	5041.61	0.576673	0.148457	3.88446	0.000102559	0.0353695
ENSOARG00000001169	57.339	20.7894	5.39809	3.85126	0.000117512	0.0388378
ENSOARG00000017626|PITX3	274.453	1.53587	0.398288	3.85618	0.000115172	0.0388378
ENSOARG00000014180|SHISA3	94.7387	2.62485	0.692002	3.79312	0.000148768	0.0481646

## Sheet: 12M_H_vs_HD
	baseMean	log2FoldChange	lfcSE	stat	pvalue	padj
ENSOARG00000001222	1072.16	-5.89339	0.511172	-11.5292	9.40536e-31	1.4836e-26
ENSOARG00000002094|LAPTM5	1997.28	-2.06573	0.198196	-10.4227	1.9543e-25	1.54136e-21
ENSOARG00000001877	244.023	7.26796	0.783163	9.28026	1.69061e-20	8.88924e-17
ENSOARG00000008136|SUSD3	66.8626	-2.32468	0.269558	-8.62404	6.46342e-18	2.54885e-14
ENSOARG00000015539	232.17	23.1644	3.00554	7.70722	1.28587e-14	3.41209e-11
ENSOARG00000025767	475.682	24.3606	3.16124	7.70604	1.29786e-14	3.41209e-11
ENSOARG00000003167|LCP2	186.945	-2.21903	0.311473	-7.12431	1.04602e-12	2.35712e-09
ENSOARG00000010890	160.463	3.17467	0.461158	6.88412	5.81448e-12	1.14647e-08
ENSOARG00000006591|ARHGAP9	84.273	-2.09858	0.315267	-6.65651	2.80407e-11	4.9146e-08
ENSOARG00000007906|HLA-DMB	482.255	-1.93771	0.29207	-6.63441	3.25809e-11	5.13931e-08
ENSOARG00000016138|CD5	65.1157	-2.89003	0.447908	-6.45227	1.10186e-10	1.58007e-07
ENSOARG00000007229|CD74	10437.7	-2.30685	0.359138	-6.4233	1.33348e-10	1.75286e-07
ENSOARG00000014288|FGD2	136.259	-2.38626	0.374752	-6.36758	1.92036e-10	2.33014e-07
ENSOARG00000011962|TRPM2	376.848	-1.92089	0.303746	-6.32401	2.54868e-10	2.6802e-07
ENSOARG00000015718|PTPRC	780.287	-2.06486	0.326097	-6.33204	2.41947e-10	2.6802e-07
ENSOARG00000009130|ITGAX	70.4304	-3.56085	0.567847	-6.27078	3.59233e-10	3.54159e-07
ENSOARG00000007458|HLA-DOB	98.797	-3.33819	0.537408	-6.21165	5.24309e-10	4.59469e-07
ENSOARG00000004207|MYO1F	324.76	-1.71608	0.276107	-6.21527	5.12351e-10	4.59469e-07
ENSOARG00000009090|CYP1B1	67.4703	-3.44955	0.557606	-6.18635	6.15723e-10	5.1118e-07
ENSOARG00000003028|DOCK2	186.315	-2.83782	0.459666	-6.17366	6.67255e-10	5.26264e-07
ENSOARG00000011513|IRF8	237.755	-2.99437	0.492122	-6.08462	1.1677e-09	8.77107e-07
ENSOARG00000011768|CYFIP2	127.095	-3.16254	0.520773	-6.07278	1.25713e-09	9.01364e-07
ENSOARG00000012173|CREG1	1230.4	-0.941657	0.156024	-6.03533	1.5864e-09	1.04782e-06
ENSOARG00000015646	894.232	-2.52674	0.418714	-6.03453	1.59424e-09	1.04782e-06
ENSOARG00000016109	344.77	-2.25125	0.383205	-5.87479	4.23376e-09	2.67133e-06
ENSOARG00000011171|ITK	35.2063	-2.73605	0.466833	-5.86086	4.60474e-09	2.79366e-06
ENSOARG00000019324|INPP5D	308.59	-1.4922	0.255472	-5.84094	5.19076e-09	3.03256e-06
ENSOARG00000017344|BIN2	109.286	-1.61087	0.276769	-5.82026	5.87571e-09	3.19598e-06
ENSOARG00000001603|FABP3	11598.1	2.05184	0.352361	5.82312	5.77578e-09	3.19598e-06
ENSOARG00000020341|C3AR1	42.7594	-3.67452	0.63372	-5.79833	6.69768e-09	3.52164e-06
ENSOARG00000004803|CD52	136.363	-1.82629	0.317306	-5.75562	8.63243e-09	4.37782e-06
ENSOARG00000013367|ADA2	53.3078	-3.96557	0.689565	-5.75082	8.88109e-09	4.37782e-06
ENSOARG00000020649	20.3054	-2.75648	0.479842	-5.74455	9.21666e-09	4.40556e-06
ENSOARG00000018304	15.675	7.93863	1.39142	5.70541	1.16061e-08	5.38453e-06
ENSOARG00000008526|PIK3AP1	99.2045	-2.36114	0.415421	-5.68373	1.31785e-08	5.93936e-06
ENSOARG00000009100	39.6057	-3.13721	0.5551	-5.65162	1.58947e-08	6.96454e-06
ENSOARG00000006106|CIITA	145.511	-1.62865	0.289207	-5.63143	1.78723e-08	7.6194e-06
ENSOARG00000002722	528.713	-2.79732	0.500726	-5.58652	2.31661e-08	9.61639e-06
ENSOARG00000004964|CCL5	40.8119	-2.66038	0.478725	-5.55722	2.74102e-08	1.10864e-05
ENSOARG00000009399|ARHGAP30	648.864	-1.82891	0.332192	-5.50558	3.6795e-08	1.45101e-05
ENSOARG00000002640|NLRP1	86.1767	-2.99307	0.544267	-5.49927	3.81356e-08	1.4672e-05
ENSOARG00000010834|ARHGAP45	328.68	-1.94012	0.353659	-5.48586	4.11473e-08	1.54537e-05
ENSOARG00000005724	77.3542	-1.96031	0.363672	-5.39034	7.03258e-08	2.57981e-05
ENSOARG00000008903	337.73	1.77937	0.330914	5.37712	7.56865e-08	2.68612e-05
ENSOARG00000001140	77.394	-1.66934	0.310582	-5.37489	7.66294e-08	2.68612e-05
ENSOARG00000016610|HLA-DRA	1649.94	-1.84265	0.344238	-5.35285	8.65787e-08	2.9689e-05
ENSOARG00000004812|FERMT3	175.278	-2.0791	0.38934	-5.34005	9.2921e-08	3.11859e-05
ENSOARG00000025465	74.3543	-3.17013	0.5986	-5.2959	1.1843e-07	3.8919e-05
ENSOARG00000006156|ADAMTS14	9.55519	-6.38333	1.21309	-5.26206	1.42448e-07	4.58565e-05
ENSOARG00000013846|NAPSA	49.983	-2.18906	0.417105	-5.24822	1.53573e-07	4.84491e-05
ENSOARG00000012367|ITGB2	352.487	-2.27072	0.435249	-5.21706	1.81782e-07	5.6224e-05
ENSOARG00000015960|KCTD12	283.852	-2.25002	0.433824	-5.18648	2.14307e-07	6.50092e-05
ENSOARG00000007864|LCP1	878.748	-2.15529	0.4175	-5.16237	2.43848e-07	7.25747e-05
ENSOARG00000011841|ANPEP	494.403	-2.64646	0.516661	-5.12224	3.01928e-07	8.81965e-05
ENSOARG00000006659|PTGR1	1782.19	-1.80081	0.352782	-5.10458	3.31523e-07	9.50808e-05
ENSOARG00000020698|ARHGDIB	927.485	-1.11619	0.219292	-5.08996	3.58138e-07	0.00010088
ENSOARG00000005599|DENND1C	149.797	-1.63747	0.323694	-5.05869	4.22149e-07	0.000116824
ENSOARG00000017919|SHTN1	131.082	-2.42778	0.481826	-5.03871	4.68675e-07	0.000127463
ENSOARG00000016642|ITGB7	233.55	-2.05905	0.410599	-5.01474	5.31041e-07	0.000141977
ENSOARG00000013705|VDAC1	54186.6	0.514383	0.102764	5.00547	5.57268e-07	0.000146506
ENSOARG00000006301|CD4	77.838	-2.04528	0.409175	-4.99855	5.77639e-07	0.000147122
ENSOARG00000001589	59.2344	-2.28678	0.457512	-4.99828	5.78434e-07	0.000147122
ENSOARG00000011101|LPXN	187.978	-1.94221	0.38881	-4.99525	5.87593e-07	0.000147122
ENSOARG00000014842|COL6A5	100.536	-4.68159	0.942808	-4.96558	6.84963e-07	0.000168822
ENSOARG00000004721	287.398	-2.94109	0.594991	-4.94308	7.6896e-07	0.000186609
ENSOARG00000006030|AKNA	305	-1.29638	0.263522	-4.91942	8.68024e-07	0.000204361
ENSOARG00000001659|WDFY4	692.073	-2.59811	0.528107	-4.91968	8.66864e-07	0.000204361
ENSOARG00000017050|SLC27A6	29.1842	2.36873	0.481813	4.91628	8.8203e-07	0.000204605
ENSOARG00000014562	237.197	-1.93173	0.394728	-4.89383	9.88942e-07	0.000225889
ENSOARG00000003358|TRERF1	148.844	-1.7852	0.364985	-4.89116	1.00242e-06	0.000225889
ENSOARG00000008430|JAML	136.314	-2.60692	0.535633	-4.867	1.13306e-06	0.00025173
ENSOARG00000020657	44.2004	-2.90857	0.598585	-4.85907	1.17938e-06	0.000258382
ENSOARG00000020818|PSD4	154.031	-2.24655	0.46362	-4.84568	1.26182e-06	0.000272657
ENSOARG00000014631|JAK3	183.625	-2.33966	0.485136	-4.82268	1.41641e-06	0.000301926
ENSOARG00000013721|SAP18	7274.4	0.629183	0.130794	4.81047	1.50574e-06	0.000316687
ENSOARG00000020442|NOTCH2	1397.63	-1.36983	0.285991	-4.78976	1.66981e-06	0.000346573
ENSOARG00000019218|CYTH4	305.33	-2.02219	0.42269	-4.7841	1.71759e-06	0.00035186
ENSOARG00000009432|COX6A2	32252.5	0.765268	0.160603	4.76496	1.88887e-06	0.000376327
ENSOARG00000015226	250.473	-1.96767	0.412794	-4.76671	1.87256e-06	0.000376327
ENSOARG00000002479|PIK3R5	92.9964	-1.73467	0.364206	-4.76287	1.9086e-06	0.000376327
ENSOARG00000000506|HSH2D	23.7405	-3.73434	0.786212	-4.74979	2.03627e-06	0.000396545
ENSOARG00000015299	31.3064	8.54992	1.80499	4.73682	2.17093e-06	0.000417614
ENSOARG00000018699|CRTAM	16.1443	-7.61449	1.61279	-4.7213	2.3434e-06	0.000445358
ENSOARG00000007152|TM4SF5	30.0989	-3.41604	0.725659	-4.7075	2.50772e-06	0.000470914
ENSOARG00000004119|MYCBPAP	48.3637	1.47081	0.315725	4.6585	3.18515e-06	0.00059109
ENSOARG00000026639	10.2619	-4.2124	0.908785	-4.63521	3.56583e-06	0.00065185
ENSOARG00000005592|HSPB3	2230.52	0.802579	0.173212	4.63351	3.59522e-06	0.00065185
ENSOARG00000015063|MDGA1	69.3735	-1.84968	0.399924	-4.62509	3.74442e-06	0.000656273
ENSOARG00000009690|DCAF12L2	5.15772	-5.98414	1.29257	-4.62965	3.66282e-06	0.000656273
ENSOARG00000007622|PSMB8	1654.19	-1.25788	0.271939	-4.62559	3.73538e-06	0.000656273
ENSOARG00000002862|CD163	299.494	-2.61162	0.565014	-4.62223	3.79645e-06	0.000658078
ENSOARG00000015006|SASH3	84.1698	-1.93451	0.419651	-4.6098	4.03061e-06	0.000691074
ENSOARG00000002036|GNLY	86.703	-2.35661	0.512246	-4.60055	4.21379e-06	0.000714712
ENSOARG00000020968|LCK	130.133	-2.1276	0.463916	-4.58617	4.5146e-06	0.000757589
ENSOARG00000015391|ARNT2	7.59166	6.44454	1.40772	4.57798	4.69485e-06	0.000779543
ENSOARG00000019630|ADORA3	65.167	-2.41023	0.52736	-4.57038	4.86848e-06	0.000799951
ENSOARG00000008369|CD40	59.3953	-1.61459	0.35448	-4.55482	5.24298e-06	0.000830055
ENSOARG00000001878	1118.83	-2.28992	0.502807	-4.55428	5.25644e-06	0.000830055
ENSOARG00000014822|IKZF1	53.0793	-3.59598	0.788534	-4.56034	5.10712e-06	0.000830055
ENSOARG00000019026|PVALB	2879.81	2.36286	0.518847	4.55405	5.26218e-06	0.000830055
ENSOARG00000015866	107.963	-3.9992	0.880296	-4.54302	5.5455e-06	0.000866086
ENSOARG00000012954|CA2	3097.05	1.30102	0.286618	4.53922	5.6462e-06	0.000873169
ENSOARG00000017476|CTXND1	95.1053	-4.35169	0.959254	-4.53654	5.71854e-06	0.000875769
ENSOARG00000014063|CDC6	10.3178	-5.43235	1.20085	-4.52374	6.07559e-06	0.000921503
ENSOARG00000016194|FN3K	215.795	1.10492	0.245641	4.49811	6.85609e-06	0.00102998
ENSOARG00000016897|TRPV2	245.204	-2.00307	0.44677	-4.48345	7.3447e-06	0.00108276
ENSOARG00000013346|CCL24	61.9943	-2.06199	0.459783	-4.48469	7.30184e-06	0.00108276
ENSOARG00000003604|CORO1A	696.21	-1.62634	0.364223	-4.46524	7.99781e-06	0.00112478
ENSOARG00000007320|BLNK	47.394	-2.15492	0.482506	-4.46611	7.96561e-06	0.00112478
ENSOARG00000013525|PDCD1LG2	25.602	-3.97653	0.889935	-4.46834	7.8829e-06	0.00112478
ENSOARG00000013063|APBB2	2230.96	0.570713	0.127656	4.47071	7.79612e-06	0.00112478
ENSOARG00000004815	10.4524	-5.69283	1.27538	-4.46365	8.05757e-06	0.00112478
ENSOARG00000012585	1324.69	-3.93017	0.880125	-4.46547	7.98915e-06	0.00112478
ENSOARG00000012380|TBC1D9	253.747	-1.6254	0.364327	-4.46139	8.14291e-06	0.00112672
ENSOARG00000006766|ASB5	11717.5	0.650706	0.146237	4.44967	8.60007e-06	0.00117963
ENSOARG00000020050|HCLS1	206.838	-1.86081	0.418688	-4.44438	8.81473e-06	0.00119865
ENSOARG00000018809|CD44	1029	-1.17358	0.264596	-4.43536	9.19192e-06	0.00123926
ENSOARG00000002563	164.28	-3.59892	0.812098	-4.43164	9.35202e-06	0.00125016
ENSOARG00000007625|IL10RA	83.1319	-2.10749	0.475947	-4.42799	9.51167e-06	0.00126082
ENSOARG00000007834	6.88472	-5.61915	1.2715	-4.41931	9.90182e-06	0.00130159
ENSOARG00000005746|MAP4K1	97.2197	-1.87811	0.425691	-4.41191	1.02462e-05	0.00133574
ENSOARG00000010543|PREX1	651.853	-1.50662	0.341838	-4.40741	1.04614e-05	0.00135261
ENSOARG00000014364|PIM1	393.433	-1.0928	0.248377	-4.39974	1.0838e-05	0.00138991
ENSOARG00000004983|VAV1	125.091	-2.07165	0.471099	-4.39748	1.09513e-05	0.0013928
ENSOARG00000014140|UNC93B1	413.337	-1.41072	0.320925	-4.39579	1.10371e-05	0.0013928
ENSOARG00000011743|MPEG1	544.053	-2.27064	0.516969	-4.39221	1.12202e-05	0.00140466
ENSOARG00000007141|PLTP	631.361	-1.97718	0.450746	-4.38647	1.15207e-05	0.00143092
ENSOARG00000010458|BATF3	12.9969	-7.43229	1.6984	-4.37606	1.20844e-05	0.00148047
ENSOARG00000005579|SEMA4A	88.7501	-2.00935	0.459212	-4.37565	1.21073e-05	0.00148047
ENSOARG00000008100|FUT11	288.247	-0.782459	0.1797	-4.35424	1.33529e-05	0.00162022
ENSOARG00000015405|CAMK1D	28.0676	-2.26312	0.520151	-4.3509	1.35582e-05	0.00163257
ENSOARG00000001568	743.234	-2.23518	0.514373	-4.34545	1.38991e-05	0.00166094
ENSOARG00000013646|ZAP70	128.097	-1.47128	0.338768	-4.34304	1.40527e-05	0.00166667
ENSOARG00000014216|MYO1G	181.513	-1.98111	0.456382	-4.34089	1.41905e-05	0.00167045
ENSOARG00000002476|RGS10	44.2206	-1.83146	0.423836	-4.32115	1.5522e-05	0.00181366
ENSOARG00000012145|WAS	132.895	-1.81262	0.420596	-4.30965	1.63512e-05	0.0018965
ENSOARG00000002372	32.1595	-7.66645	1.78442	-4.29633	1.73651e-05	0.00198699
ENSOARG00000007972|HLA-DMA	255.879	-1.97148	0.4589	-4.29609	1.73833e-05	0.00198699
ENSOARG00000009626|MSR1	46.4132	-2.75926	0.644711	-4.27985	1.87023e-05	0.00212238
ENSOARG00000011437|TBC1D10C	70.8085	-2.00362	0.468981	-4.27228	1.93481e-05	0.00217998
ENSOARG00000020417	48.5284	2.72843	0.642822	4.24446	2.19117e-05	0.00245131
ENSOARG00000006172	31.41	8.01904	1.89454	4.2327	2.309e-05	0.00256494
ENSOARG00000001917	260.216	-4.06138	0.960261	-4.22945	2.34265e-05	0.00256804
ENSOARG00000006466|ATP5MPL	2127.62	0.833309	0.197033	4.22928	2.34435e-05	0.00256804
ENSOARG00000001645	25.6616	-2.28791	0.542806	-4.21497	2.49807e-05	0.0027063
ENSOARG00000014124|PTPRE	139.22	-1.48129	0.351485	-4.21436	2.50488e-05	0.0027063
ENSOARG00000020285|BEST3	445.296	0.9884	0.234685	4.21161	2.53559e-05	0.00272085
ENSOARG00000016854|CREM	795.295	0.758842	0.180657	4.20045	2.66382e-05	0.00283071
ENSOARG00000008530|UHRF1	88.8747	-1.87025	0.445341	-4.1996	2.67386e-05	0.00283071
ENSOARG00000019246|PNPLA3	32.3893	6.85124	1.63489	4.19063	2.78177e-05	0.00292531
ENSOARG00000004606|COL22A1	323.474	-5.3572	1.27949	-4.18699	2.82679e-05	0.00292789
ENSOARG00000005107	1258.85	2.38041	0.568347	4.18831	2.81036e-05	0.00292789
ENSOARG00000014706|LSM14B	5065.56	0.855875	0.204464	4.18594	2.83991e-05	0.00292789
ENSOARG00000007322	78.8658	-2.62096	0.626918	-4.1807	2.90616e-05	0.00297674
ENSOARG00000011642|GPR68	24.87	-2.17276	0.520115	-4.17746	2.94777e-05	0.00299988
ENSOARG00000017362|SNX20	23.1869	-3.66392	0.878672	-4.16984	3.0482e-05	0.0030822
ENSOARG00000004785|PIK3CG	86.7355	-1.88235	0.452417	-4.16065	3.17339e-05	0.00318834
ENSOARG00000000978|ACAA1	1318.19	1.11937	0.269257	4.15725	3.22096e-05	0.00321566
ENSOARG00000003252|HK3	217.516	-1.28372	0.309877	-4.14267	3.43286e-05	0.00340565
ENSOARG00000008554|SLC25A33	357.533	0.893902	0.216473	4.1294	3.63708e-05	0.00358571
ENSOARG00000017992|TMEM119	71.4905	-1.63407	0.396208	-4.12427	3.71913e-05	0.00364383
ENSOARG00000005630|PLSCR4	500.583	1.20768	0.292959	4.12235	3.75023e-05	0.00365161
ENSOARG00000019372|VDR	251.17	-0.947933	0.230479	-4.11289	3.90732e-05	0.00378123
ENSOARG00000000327|LAMA1	18.2019	-8.35444	2.03796	-4.09941	4.14205e-05	0.00398395
ENSOARG00000008199|PTPRJ	228.28	-0.989885	0.242351	-4.0845	4.41712e-05	0.00420384
ENSOARG00000008896	45.0043	-1.42928	0.349958	-4.08414	4.42397e-05	0.00420384
ENSOARG00000020795|CIART	309.661	1.84028	0.451975	4.07165	4.66814e-05	0.00440929
ENSOARG00000017093|SPRY1	1189.13	-0.764913	0.188783	-4.05182	5.08216e-05	0.00477178
ENSOARG00000012133	1673.94	0.699415	0.172751	4.04868	5.15063e-05	0.00477918
ENSOARG00000014237|CCDC197	121.031	1.65768	0.409371	4.04934	5.13619e-05	0.00477918
ENSOARG00000014236|CCR2	38.4145	-2.9374	0.726276	-4.04447	5.24411e-05	0.00483746
ENSOARG00000013862|TLCD2	99.767	-1.67673	0.415146	-4.03889	5.37045e-05	0.0049252
ENSOARG00000014260|CCR1	59.2354	-2.66976	0.663139	-4.02594	5.67477e-05	0.00517421
ENSOARG00000003232|SGK2	18.2204	7.69841	1.91438	4.02136	5.78619e-05	0.00524548
ENSOARG00000016468|RASSF2	93.7397	-1.34783	0.335739	-4.01451	5.95683e-05	0.00533881
ENSOARG00000006274|NHP2	1856.2	0.68729	0.171181	4.01498	5.94501e-05	0.00533881
ENSOARG00000012417|CD300E	9.51721	-4.81447	1.20338	-4.00079	6.31307e-05	0.00562612
ENSOARG00000017246|SLC25A1	539.966	0.742163	0.185921	3.99182	6.55668e-05	0.0058104
ENSOARG00000010287|PRXL2A	2240.12	0.724125	0.182124	3.97601	7.00823e-05	0.00617586
ENSOARG00000013353	66.0158	-1.38458	0.348442	-3.97362	7.07884e-05	0.00620343
ENSOARG00000010035|SERPING1	1978	-2.14884	0.541066	-3.97149	7.14248e-05	0.00622461
ENSOARG00000010070	245.192	-2.16422	0.54605	-3.96341	7.38875e-05	0.00640385
ENSOARG00000013810|MRPS14	1352.22	0.558063	0.140914	3.96031	7.48533e-05	0.00645211
ENSOARG00000001668|TFEC	10.8605	-5.39362	1.36277	-3.95784	7.56299e-05	0.00648362
ENSOARG00000009867|CLEC10A	11.3633	-7.20693	1.82624	-3.94633	7.93582e-05	0.00673193
ENSOARG00000017834	37.8991	1.43974	0.364956	3.94498	7.98067e-05	0.00673193
ENSOARG00000014778|LYN	248.688	-0.982444	0.249033	-3.94504	7.97856e-05	0.00673193
ENSOARG00000008984|CD3E	134.714	-1.75192	0.445031	-3.93663	8.26349e-05	0.00693342
ENSOARG00000003124	233.711	-1.63708	0.416089	-3.93444	8.33909e-05	0.00695983
ENSOARG00000004963|RAB7B	87.5481	-1.14432	0.291381	-3.92722	8.59347e-05	0.00713439
ENSOARG00000000854	421.621	-0.893193	0.228379	-3.91102	9.19076e-05	0.00755314
ENSOARG00000007313|GMIP	244.877	-1.63437	0.417897	-3.91094	9.19363e-05	0.00755314
ENSOARG00000005167|TYROBP	87.2218	-1.79546	0.459618	-3.90642	9.36728e-05	0.00765593
ENSOARG00000025533	38.2354	-1.56164	0.40064	-3.89788	9.7039e-05	0.00789017
ENSOARG00000007271|HAAO	8.78863	-6.26911	1.61081	-3.89189	9.94651e-05	0.00800491
ENSOARG00000020734|CD8A	29.5326	-2.56737	0.659621	-3.89218	9.93468e-05	0.00800491
ENSOARG00000017398	201.616	-3.57643	0.919996	-3.88744	0.000101306	0.00811167
ENSOARG00000006358|CSF1R	917.001	-2.20246	0.567548	-3.88065	0.000104176	0.00829934
ENSOARG00000019902|PLEK	50.6301	-1.86009	0.481325	-3.86451	0.000111312	0.00882332
ENSOARG00000023593|MIR1-2	49.0435	8.56004	2.21861	3.85829	0.000114183	0.00900563
ENSOARG00000008760|MXRA5	2029.38	-2.71246	0.704707	-3.84906	0.000118574	0.00930539
ENSOARG00000011858|METTL11B	2735.92	1.45176	0.377361	3.84716	0.000119497	0.00933144
ENSOARG00000014747	160.201	0.855393	0.222955	3.83662	0.000124738	0.00969267
ENSOARG00000007575|CYP2S1	15.9222	-3.40487	0.888167	-3.8336	0.000126283	0.00976462
ENSOARG00000001170|LTBP2	332.966	-2.85636	0.745427	-3.83185	0.000127183	0.00978625
ENSOARG00000011453|SELENOW	3469.07	0.973818	0.25442	3.8276	0.000129399	0.00990847
ENSOARG00000018275|CASS4	84.8025	-1.73014	0.452172	-3.82628	0.000130093	0.00991349
ENSOARG00000008091|HLA-DOA	77.1823	-1.76589	0.462832	-3.81541	0.000135958	0.0103106
ENSOARG00000006212|CRABP2	321.331	-3.25299	0.853768	-3.81015	0.000138882	0.010432
ENSOARG00000011738	163.336	-1.3671	0.358756	-3.81066	0.000138599	0.010432
ENSOARG00000018577	7753.08	0.833295	0.21952	3.79598	0.000147062	0.0109941
ENSOARG00000009301|COLEC12	952.861	-1.47471	0.388629	-3.79465	0.00014785	0.0110009
ENSOARG00000015546|PKD2L2	29.3345	3.90173	1.02898	3.79185	0.000149527	0.0110217
ENSOARG00000000743	44.2876	-2.79132	0.736035	-3.79238	0.000149211	0.0110217
ENSOARG00000012547	25.4182	-3.37587	0.891011	-3.7888	0.000151375	0.011106
ENSOARG00000011076|CD40LG	7.43288	-6.2557	1.65407	-3.782	0.000155575	0.0112666
ENSOARG00000001470|LY6E	78.9528	-2.16811	0.573303	-3.78179	0.000155706	0.0112666
ENSOARG00000015541	331.763	-0.974896	0.25775	-3.78233	0.000155367	0.0112666
ENSOARG00000013931	201.917	-1.30179	0.344874	-3.77468	0.000160215	0.0115399
ENSOARG00000007861|TLL2	86.3718	1.14319	0.304316	3.75659	0.000172245	0.0122609
ENSOARG00000015172|FCHO1	44.9437	-2.56245	0.682239	-3.75594	0.000172693	0.0122609
ENSOARG00000006997|HMGN3	773.346	0.64991	0.172947	3.75787	0.000171366	0.0122609
ENSOARG00000008001|C1QA	884.845	-2.00828	0.534828	-3.75501	0.000173335	0.0122609
ENSOARG00000011852|LMTK3	9.59022	6.52635	1.74131	3.74795	0.000178286	0.0124772
ENSOARG00000011448|SLC2A4	11232	-0.82031	0.218895	-3.7475	0.000178603	0.0124772
ENSOARG00000018254|FRAS1	424.861	-1.28022	0.34164	-3.74728	0.000178765	0.0124772
ENSOARG00000004395|CHAD	254.144	-2.61597	0.698423	-3.74554	0.000180007	0.0125085
ENSOARG00000025412	419.635	-3.57899	0.956457	-3.74193	0.000182614	0.012634
ENSOARG00000020778	82.2801	2.67662	0.718071	3.72752	0.000193377	0.0133202
ENSOARG00000010444|CHRDL2	196.522	4.28239	1.14945	3.7256	0.00019485	0.0133423
ENSOARG00000000399|TBC1D2B	393.705	-0.834446	0.224018	-3.7249	0.000195389	0.0133423
ENSOARG00000018770|CXorf21	13.1945	-2.70242	0.725765	-3.72354	0.000196446	0.0133566
ENSOARG00000019197|IL2RB	268.311	-2.13639	0.573968	-3.72214	0.000197545	0.0133737
ENSOARG00000014023|CCR8	114.532	-2.51214	0.675772	-3.71744	0.000201252	0.0135665
ENSOARG00000006400|SH2D2A	27.1063	-2.05288	0.55346	-3.70918	0.000207933	0.0137812
ENSOARG00000004209|P2RY13	37.286	-1.83821	0.495469	-3.71004	0.00020723	0.0137812
ENSOARG00000001229	164.278	-4.46313	1.20294	-3.7102	0.000207098	0.0137812
ENSOARG00000020861|CTSS	1007.96	-1.80702	0.486853	-3.71164	0.000205921	0.0137812
ENSOARG00000010288|MAP1A	1019.73	-1.49063	0.402406	-3.7043	0.000211979	0.0139906
ENSOARG00000006215	14.0065	-4.65525	1.25848	-3.69911	0.00021636	0.0141846
ENSOARG00000000473|ADGRG5	36.6168	-2.08899	0.564793	-3.69869	0.000216716	0.0141846
ENSOARG00000019463|CD53	227.112	-2.06667	0.562492	-3.67414	0.000238656	0.015556
ENSOARG00000002966	7761.17	0.522411	0.142406	3.66846	0.00024402	0.0158402
ENSOARG00000001274|CDC25B	216.556	-1.71921	0.470093	-3.65717	0.000255015	0.0164861
ENSOARG00000009853|PPIF	687.14	0.587727	0.16095	3.65161	0.000260602	0.0167278
ENSOARG00000009957|CREB3L2	696.823	-0.560064	0.153386	-3.65134	0.000260874	0.0167278
ENSOARG00000010852|DDR2	508.148	-0.714415	0.195856	-3.64765	0.000264649	0.0167714
ENSOARG00000004529	4.40978	-5.78005	1.58464	-3.64756	0.000264744	0.0167714
ENSOARG00000004506	416.654	-2.53156	0.693744	-3.64913	0.000263135	0.0167714
ENSOARG00000017265|STING1	137.696	-1.2044	0.330499	-3.6442	0.000268229	0.016829
ENSOARG00000008583|CACNA1A	111.632	-1.12356	0.308245	-3.64502	0.000267373	0.016829
ENSOARG00000006989|RBP1	117.336	-1.04941	0.288095	-3.64258	0.000269921	0.016829
ENSOARG00000017181|CCDC158	58.6971	3.71678	1.02011	3.64351	0.000268949	0.016829
ENSOARG00000015922|ICAM3	127.69	-1.58695	0.436178	-3.63831	0.000274428	0.0170426
ENSOARG00000010925|COTL1	247.215	-1.47769	0.406486	-3.63527	0.000277685	0.0171773
ENSOARG00000004774	77.8094	-1.43821	0.395741	-3.63421	0.000278833	0.0171809
ENSOARG00000006553|SPI1	130.369	-1.78842	0.493472	-3.62416	0.000289907	0.0177937
ENSOARG00000004515|C1R	2511.96	-1.71663	0.474939	-3.61442	0.000301019	0.0182626
ENSOARG00000004512|MRO	151.656	1.40615	0.389034	3.61446	0.000300977	0.0182626
ENSOARG00000013885|KCNAB2	46.3111	-2.86394	0.792053	-3.61584	0.000299372	0.0182626
ENSOARG00000008217|CENPP	43.4549	1.81952	0.503831	3.61137	0.000304588	0.0184083
ENSOARG00000002482|SASH1	892.389	-0.60549	0.167723	-3.61005	0.000306134	0.0184312
ENSOARG00000016986|FLACC1	20.9399	-6.56479	1.82054	-3.60596	0.000311004	0.0186532
ENSOARG00000011689|DEF6	107.096	-1.68765	0.468378	-3.60317	0.000314357	0.0187717
ENSOARG00000008719|NDE1	188.23	-0.846049	0.234861	-3.60234	0.00031536	0.0187717
ENSOARG00000016314	124.631	-1.89238	0.526278	-3.59578	0.000323426	0.0190363
ENSOARG00000016788|RDH14	2080.09	0.613464	0.170605	3.59581	0.000323378	0.0190363
ENSOARG00000026999	2657.93	0.563931	0.156807	3.59635	0.000322714	0.0190363
ENSOARG00000004658|C1S	2635.17	-1.71162	0.476427	-3.59261	0.00032738	0.0191974
ENSOARG00000003977|IGSF10	201.56	-2.8311	0.789317	-3.58677	0.0003348	0.0194444
ENSOARG00000008871|PTPN14	2993.17	-0.753611	0.210131	-3.58639	0.000335291	0.0194444
ENSOARG00000006135|SEPTIN1	87.8881	-2.42508	0.676144	-3.58663	0.000334978	0.0194444
ENSOARG00000002970	8.20717	-6.47055	1.80527	-3.58425	0.000338052	0.0195327
ENSOARG00000019286|PARVG	46.1802	-2.19482	0.613917	-3.57511	0.000350076	0.0201192
ENSOARG00000021019|CLEC9A	10.4727	-6.5236	1.82498	-3.57461	0.000350753	0.0201192
ENSOARG00000002701	19.7516	-3.67376	1.02806	-3.57348	0.000352272	0.0201331
ENSOARG00000019447|PKDREJ	155.442	1.43468	0.401662	3.57185	0.000354471	0.0201856
ENSOARG00000004474|ZNF365	82.0199	2.10231	0.589844	3.56417	0.000365005	0.0206365
ENSOARG00000002019	70.7695	-2.82675	0.792978	-3.56472	0.000364245	0.0206365
ENSOARG00000018985|CRYBB3	7.49656	6.33114	1.77955	3.55772	0.000374086	0.0210744
ENSOARG00000007988|PLD4	127.199	-3.41605	0.960661	-3.55594	0.000376635	0.0211425
ENSOARG00000007862	23.2528	8.0571	2.27078	3.54816	0.000387934	0.0216229
ENSOARG00000008524|PTGES	41.1971	-2.36976	0.667824	-3.54848	0.000387462	0.0216229
ENSOARG00000019895|EMC4	1361.35	0.654559	0.184538	3.54702	0.000389615	0.0216401
ENSOARG00000008079|NCR3	21.6232	-2.58055	0.729282	-3.53849	0.000402425	0.0222732
ENSOARG00000015704|PTX4	36.4146	-7.67704	2.17271	-3.5334	0.000410254	0.0226271
ENSOARG00000006374	107.282	-2.04986	0.581167	-3.52714	0.000420077	0.0230882
ENSOARG00000018854|NDUFA6	4991.83	0.766468	0.217415	3.52536	0.000422903	0.0231241
ENSOARG00000014391|DDC	857.32	1.72616	0.489707	3.52489	0.000423663	0.0231241
ENSOARG00000021831	195.856	-2.76833	0.786023	-3.52194	0.000428397	0.0233018
ENSOARG00000010074|EFHD2	288.78	-1.18181	0.33583	-3.51908	0.000433054	0.0234742
ENSOARG00000008396|NUDT14	32.7613	1.50604	0.428385	3.51563	0.000438713	0.0236995
ENSOARG00000018185|MAP2K1	4795.78	0.932103	0.265235	3.51425	0.000440994	0.0237414
ENSOARG00000001637|FMOD	1727.16	-3.39124	0.967283	-3.50594	0.000455	0.0244122
ENSOARG00000019313|PKP2	4.95386	-6.02093	1.71916	-3.50226	0.00046133	0.0246517
ENSOARG00000001755	536.899	-2.13458	0.609614	-3.50153	0.00046259	0.0246517
ENSOARG00000001740	482.283	0.7251	0.207315	3.49758	0.000469503	0.024907
ENSOARG00000001650|PSTPIP1	202.796	-1.73729	0.496797	-3.49699	0.000470539	0.024907
ENSOARG00000018703	139.291	-1.89677	0.542774	-3.49458	0.000474807	0.0250488
ENSOARG00000008967|SLAMF7	72.4046	-3.15561	0.904266	-3.48969	0.000483583	0.0254268
ENSOARG00000007866|PSMB9	903.535	-1.17251	0.336244	-3.48708	0.000488329	0.025591
ENSOARG00000009744|LCA5L	55.6807	3.41827	0.981998	3.48093	0.000499679	0.0260991
ENSOARG00000010120|BRINP3	30.3706	2.20501	0.634292	3.47633	0.000508322	0.0264629
ENSOARG00000007468|TGFB1	692.517	-1.01137	0.291923	-3.4645	0.000531227	0.0275644
ENSOARG00000002846|IGHM	342.798	-1.93237	0.558327	-3.461	0.000538177	0.0277425
ENSOARG00000007944|SLAMF8	87.9495	-3.24206	0.936654	-3.46132	0.000537529	0.0277425
ENSOARG00000016274|SLC25A5	160.574	-0.892467	0.258334	-3.45471	0.000550892	0.0283054
ENSOARG00000007414	4113.92	0.651219	0.18856	3.45365	0.000553052	0.0283242
ENSOARG00000003737	15.8154	2.74307	0.794745	3.45152	0.000557443	0.0284567
ENSOARG00000010213|MYOM1	172164	0.547261	0.158776	3.44675	0.000567373	0.0288701
ENSOARG00000020641|ANKRD34A	70.3649	1.12959	0.328251	3.44125	0.000579037	0.0293689
ENSOARG00000013198|UCHL1	149.447	-1.90375	0.553818	-3.43751	0.000587098	0.0296823
ENSOARG00000013190|MAP4K4	4498.65	0.671829	0.195553	3.43553	0.000591401	0.0298043
ENSOARG00000024494	61.9808	6.38682	1.86045	3.43294	0.000597082	0.0299948
ENSOARG00000014997|CHCHD7	813.983	0.567893	0.165557	3.43019	0.00060316	0.030204
ENSOARG00000006716|ENTPD1	92.5891	-1.78934	0.523577	-3.41753	0.000631924	0.0314447
ENSOARG00000002360|HPSE	10.0915	-6.13037	1.79339	-3.41831	0.000630112	0.0314447
ENSOARG00000009347	221.356	-1.22149	0.357967	-3.41231	0.000644149	0.0319522
ENSOARG00000018099|TLR8	41.364	-3.39401	0.99541	-3.40966	0.00065044	0.0320811
ENSOARG00000003059|GPAT3	447.959	-0.837343	0.245591	-3.4095	0.000650814	0.0320811
ENSOARG00000024537	23.5599	5.00174	1.4684	3.40624	0.000658635	0.0323655
ENSOARG00000011842|LAT2	50.4149	-1.44027	0.424265	-3.39473	0.000686951	0.033467
ENSOARG00000012673|RCAN1	1371.21	2.47343	0.728478	3.39533	0.000685448	0.033467
ENSOARG00000015170|CKMT2	88630.3	0.718656	0.211709	3.39455	0.000687417	0.033467
ENSOARG00000018462	1015.34	2.61258	0.770373	3.39132	0.000695558	0.0337592
ENSOARG00000016918|F2RL2	71.1596	-1.42981	0.422035	-3.3879	0.000704307	0.034079
ENSOARG00000001628	4.62786	-5.90904	1.74509	-3.38609	0.000708955	0.034199
ENSOARG00000006714|P2RY6	69.0931	-1.60274	0.473596	-3.3842	0.000713852	0.0342258
ENSOARG00000009972|FMNL1	565.191	-0.963173	0.284566	-3.38471	0.000712547	0.0342258
ENSOARG00000002202	12.9715	3.63713	1.07521	3.38272	0.00071773	0.0343075
ENSOARG00000003783	1313.04	-0.835412	0.247071	-3.38126	0.000721538	0.0343853
ENSOARG00000001857	9.56679	-6.14644	1.81992	-3.37732	0.000731954	0.0347766
ENSOARG00000018079|MTERF4	2603.94	0.511088	0.151657	3.37003	0.000751592	0.0356024
ENSOARG00000018445|F13A1	834.262	-1.86416	0.553425	-3.3684	0.000756051	0.0357064
ENSOARG00000022546|MIR378A	9.03849	-2.22672	0.662252	-3.36234	0.000772856	0.036318
ENSOARG00000007991|C1QC	856.099	-1.69195	0.503247	-3.36207	0.000773605	0.036318
ENSOARG00000016127|CTSZ	809.887	-0.817445	0.243669	-3.35473	0.000794427	0.0371657
ENSOARG00000013291|IFI30	97.3246	-2.23554	0.666519	-3.35405	0.000796374	0.0371657
ENSOARG00000019448|TRDC	94.2033	-1.77803	0.530569	-3.35117	0.000804711	0.037444
ENSOARG00000015745|TOMM22	2875.46	0.571596	0.170718	3.3482	0.000813397	0.0377369
ENSOARG00000005737	18.2539	-2.63517	0.788028	-3.344	0.000825788	0.0381993
ENSOARG00000008821|SLC25A34	29027.3	0.66893	0.200128	3.34252	0.000830223	0.0382922
ENSOARG00000011342|ARRB1	759.693	-0.745952	0.223496	-3.33766	0.000844876	0.0388544
ENSOARG00000026517	1074.62	1.41869	0.425752	3.33221	0.000861594	0.0395081
ENSOARG00000004109|TXNL4A	965.266	0.795481	0.239072	3.32737	0.00087671	0.0400847
ENSOARG00000011188|MYH7B	1665.53	1.39508	0.419787	3.32329	0.000889612	0.0405571
ENSOARG00000001865|RIN2	591.782	-0.914039	0.275212	-3.32122	0.000896263	0.0407425
ENSOARG00000010881|ANKRD2	1059.96	1.81676	0.547166	3.32031	0.000899165	0.040757
ENSOARG00000015818|LMO7	7120.23	0.71365	0.215457	3.31227	0.000925432	0.0418274
ENSOARG00000007353|ZFHX4	829.889	-0.59102	0.178892	-3.30378	0.000953903	0.042991
ENSOARG00000007082|STAC3	32604.2	0.611054	0.185018	3.30266	0.000957711	0.0430397
ENSOARG00000002069|SLX4	677.367	1.01209	0.306589	3.30114	0.00096293	0.0431513
ENSOARG00000013588|MED25	2534.68	-0.884555	0.268185	-3.2983	0.000972736	0.0434672
ENSOARG00000020636|DMAC2L	2523.19	0.693342	0.210403	3.2953	0.000983172	0.0437063
ENSOARG00000022112	13.1037	4.6937	1.42442	3.29517	0.000983626	0.0437063
ENSOARG00000002214	178.826	7.66371	2.32808	3.29186	0.000995276	0.0438695
ENSOARG00000005032|PTPN6	317.477	-1.41798	0.430768	-3.29175	0.000995643	0.0438695
ENSOARG00000017671|RAB26	307.129	0.817355	0.24826	3.29233	0.0009936	0.0438695
ENSOARG00000018194|ABI3BP	2214.17	-2.01699	0.613064	-3.29002	0.00100181	0.0440184
ENSOARG00000009179	7.77371	-6.22691	1.89373	-3.28818	0.00100838	0.0441838
ENSOARG00000000751	886.344	-2.34185	0.713156	-3.28379	0.00102422	0.0445413
ENSOARG00000003228|SLC2A6	38.4943	-2.06699	0.629422	-3.28396	0.0010236	0.0445413
ENSOARG00000017875|COL8A1	355.619	-1.6803	0.51173	-3.28357	0.00102501	0.0445413
ENSOARG00000025485	7.88787	6.03473	1.84033	3.27916	0.00104115	0.0451185
ENSOARG00000000029	23.7931	6.92989	2.11434	3.27756	0.00104708	0.0452511
ENSOARG00000007566|CDK5RAP1	3388.34	0.533451	0.162845	3.27582	0.00105355	0.0452827
ENSOARG00000019260|GCSAM	25.8172	-5.45039	1.66377	-3.27593	0.00105316	0.0452827
ENSOARG00000010949|CCDC190	244.802	-1.22637	0.374907	-3.27114	0.00107116	0.0459144
ENSOARG00000007814|SYK	188.784	-1.48964	0.455671	-3.26911	0.00107886	0.0461191
ENSOARG00000008706|DAPK1	287.174	-0.701532	0.214721	-3.26718	0.00108623	0.0463087
ENSOARG00000025857	12.6309	7.05301	2.16021	3.26497	0.00109475	0.0465461
ENSOARG00000005582|C5	26.2393	3.49049	1.07002	3.26208	0.001106	0.0468978
ENSOARG00000011674|MATK	32.8542	-2.66283	0.817226	-3.25838	0.00112052	0.0473861
ENSOARG00000010840|RSPH1	14.0153	-2.37472	0.729856	-3.25369	0.00113917	0.047918
ENSOARG00000021920	19.2595	7.02106	2.15787	3.2537	0.00113913	0.047918
ENSOARG00000020931|STYK1	37.8781	-1.76748	0.544274	-3.24741	0.00116462	0.0488583

[truncated: 2 more sheets: 12M_H_vs_D, 12M_D_vs_HD]
