# Supplementary material for: Dynamic Changes in the Global Transcriptome of Postnatal Skeletal Muscle in Different Sheep
Source: Genes (Basel). 2023 Jun 20;14(6):1298. doi: 10.3390/genes14061298 (PMC10297920; doi:10.3390/genes14061298)
Supplement: Supplementary file 1 [file genes-14-01298-s001.zip › Table S10.xlsx]

## Sheet: Sheet1
ID	Description	GeneRatio	BgRatio	pvalue	p.adjust	qvalue	geneID	Count
hsa04152	AMPK signaling pathway	45/1593	120/8105	3.69411e-06	0.000243811	0.000192094	RAB8A/SREBF1/CRTC2/CREB3L1/PPP2R2B/RAB11B/HNF4A/RHEB/PRKAG2/PPP2R5D/PPARGC1A/TSC1/PFKFB1/IRS2/FOXO1/AKT3/G6PC3/PPP2R3C/PIK3CD/PRKAA2/PRKAA1/LEPR/FOXO3/PPP2R5A/STK11/ADIPOR2/PFKFB3/ULK1/PFKP/CAMKK2/PPP2R1A/EEF2K/RAB2A/ACACB/HMGCR/STRADB/ADIPOR1/RAB10/PCK2/PFKM/IRS1/PRKAB2/CAB39/PIK3CA/PPP2R5E	45
hsa04068	FoxO signaling pathway	46/1593	131/8105	2.15685e-05	0.000647056	0.000509802	CREBBP/PRKAG2/AGAP2/USP7/IRS2/FOXO1/AKT3/G6PC3/PIK3CD/PRKAA2/SOS1/PRKAA1/HOMER3/FBXO32/CDK2/FOXO3/STK11/GADD45A/SETD7/PRMT1/FBXO25/MDM2/CHUK/BCL2L11/TGFBR2/CSNK1E/BNIP3/MAPK1/RAF1/FOXO4/ATG12/HOMER1/CCNG2/RBL2/EP300/CAT/KLF2/PCK2/NRAS/FOXO6/IRS1/PRKAB2/SOS2/PIK3CA/TNFSF10/CDKN1B	46
hsa04922	Glucagon signaling pathway	39/1593	107/8105	3.45028e-05	0.000948826	0.00074756	PGAM4/ATF2/CRTC2/CREBBP/CREB3L1/CALM1/PRKAG2/PPARGC1A/PFKFB1/FOXO1/AKT3/PRKACA/G6PC3/CAMK2A/PHKG2/PPP3CB/PRKAA2/PYGM/PRKAA1/PPP3CC/CALM3/PDHB/GNAQ/PRMT1/PPP3CA/PFKP/PRKACB/ADCY2/CAMK2B/PHKB/ACACB/PHKA1/EP300/GCGR/PCK2/PFKM/PPARA/PPP3R1/PRKAB2	39
hsa04120	Ubiquitin mediated proteolysis	47/1593	140/8105	6.47291e-05	0.00152384	0.0012006	SKP1/RPS27A/HERC3/UBE2Q2/FANCL/WWP2/MGRN1/RHOBTB1/UBOX5/PRKN/NEDD4L/BIRC3/UBE4B/BIRC2/UBA6/UBE3C/CUL4A/ANAPC13/UBE3A/UBE2R2/UBE4A/ITCH/ANAPC10/UBE2L6/MID1/CUL5/DET1/CDC27/UBE2G2/WWP1/UBE2D1/UBE2D4/XIAP/MDM2/UBE2B/ANAPC5/UBE2I/SMURF2/RCHY1/KEAP1/CUL2/UBC/UBE2G1/UBE2N/CUL3/PIAS3/NEDD4	47
hsa04714	Thermogenesis	70/1593	232/8105	6.82116e-05	0.00152384	0.0012006	ND1/COX3/ND3/CYTB/ATP5MC3/ATF2/MAP3K5/NDUFAB1/RPS6KA6/MAP2K3/COX5A/ADCY9/CREB3L1/SMARCC1/NDUFA7/COX8A/RHEB/PRKAG2/ZNF516/COX6B1/COX20/DPF1/PPARGC1A/TSC1/NDUFA4/PRKACA/ATP5MC1/NDUFC2/COA4/PRKAA2/NDUFS4/ATP5F1B/SOS1/NDUFB9/PRKAA1/NDUFA9/NDUFV3/COX7A2/NDUFAF5/ATP5F1D/ATP5PD/ADCY10/COX6A1/COX15/SMARCB1/NDUFV1/COX5B/PRKACB/SMARCD2/RPS6/NDUFA8/ADCY2/CYC1/ATP5PF/NDUFB8/NDUFAF3/ACSL6/UQCRC1/NDUFB3/COX14/…	70
hsa04933	AGE-RAGE signaling pathway in diabetic complications	36/1593	100/8105	9.18576e-05	0.00178312	0.00140488	DIAPH1/PLCD1/STAT5A/COL1A2/PLCG1/RAC1/AGT/SMAD2/PLCE1/NOX4/NFATC1/COL1A1/THBD/VEGFB/CDK4/PRKCE/FOXO1/AKT3/PIK3CD/CDC42/VEGFA/PLCD3/BAX/STAT1/PIM1/TGFBR2/MAPK1/PRKCA/COL3A1/MMP2/COL4A5/STAT5B/NRAS/COL4A4/PIK3CA/CDKN1B	36
hsa04910	Insulin signaling pathway	45/1593	137/8105	0.000163676	0.00284279	0.00223978	PRKAR1B/SREBF1/PPP1R3A/MKNK1/CALM1/RHEB/PRKAG2/FLOT2/PPP1R3D/HK1/PPARGC1A/RHOQ/TSC1/IRS2/FOXO1/SORBS1/AKT3/PRKACA/RAPGEF1/G6PC3/PHKG2/PIK3CD/PRKAA2/SOS1/PYGM/PRKAA1/PPP1R3B/CALM3/PRKACB/RPS6/SH2B2/MKNK2/MAPK1/RAF1/PRKAR2A/PHKB/ACACB/CRKL/PHKA1/PCK2/NRAS/IRS1/PRKAB2/SOS2/PIK3CA	45
hsa00020	Citrate cycle (TCA cycle)	13/1593	30/8105	0.00259854	0.02382	0.0187672	IDH3A/DLST/FH/PC/CS/PDHB/ACO1/OGDH/DLAT/IDH1/PCK2/MDH1/SUCLG1	13
hsa04150	mTOR signaling pathway	45/1593	155/8105	0.0029972	0.0267318	0.0210614	RPS6KA6/FLCN/FNIP2/DVL1/RHEB/RRAGB/TSC1/AKT3/PIK3CD/PRKAA2/WNT4/SOS1/FZD2/PRKAA1/RICTOR/DVL2/CLIP1/STK11/DEPDC5/SLC7A5/RRAGD/MAPKAP1/ULK1/GRB10/CHUK/RHOA/RPS6/FZD3/LRP5/MAPK1/ATP6V1C2/RAF1/PRKCA/LPIN1/STRADB/FZD7/WNT16/TTI1/RRAGC/NRAS/IRS1/SOS2/CAB39/PIK3CA/LRP6	45
hsa04260	Cardiac muscle contraction	28/1593	87/8105	0.00370591	0.0321829	0.0253562	COX3/CYTB/TNNI3/TPM3/ATP2A1/COX5A/SLC9A1/COX8A/COX6B1/ATP1B3/MYL3/TRDN/ATP1A4/CACNB1/COX7A2/MYL4/TPM2/COX6A1/CACNB2/COX5B/CYC1/ATP2A2/UQCRC1/TNNT2/CACNB3/ACTC1/CASQ2/SLC8A3	28
hsa04931	Insulin resistance	33/1593	108/8105	0.00434716	0.0353361	0.0278406	SREBF1/CRTC2/RPS6KA6/PPP1R3A/AGT/CREB3L1/PRKAG2/PPP1R3D/PPARGC1A/PPARGC1B/PRKCE/IRS2/FOXO1/AKT3/G6PC3/PIK3CD/PRKAA2/PTPA/PYGM/PRKAA1/PPP1R3B/SLC27A4/MLXIP/MLXIPL/PRKCQ/NR1H2/ACACB/OGA/PCK2/PPARA/IRS1/PRKAB2/PIK3CA	33
hsa00190	Oxidative phosphorylation	39/1593	133/8105	0.0045534	0.0353361	0.0278406	ND1/COX3/ND3/CYTB/ATP5MC3/NDUFAB1/ATP6V0A1/COX5A/NDUFA7/COX8A/COX6B1/PPA1/NDUFA4/ATP5MC1/NDUFC2/NDUFS4/ATP5F1B/NDUFB9/NDUFA9/NDUFV3/COX7A2/ATP5F1D/ATP5PD/COX6A1/COX15/NDUFV1/COX5B/NDUFA8/CYC1/ATP5PF/NDUFB8/ATP6V1C2/UQCRC1/NDUFB3/NDUFB10/NDUFA10/NDUFA6/NDUFS5/NDUFB1	39
hsa04510	Focal adhesion	55/1593	201/8105	0.0046044	0.0353361	0.0278406	ITGA9/FLT4/DIAPH1/MET/TNXB/COL1A2/MYLK2/PPP1R12B/RAC1/MYLK4/CCND3/THBS3/CHAD/COL1A1/VEGFB/PAK4/AKT3/BIRC3/BIRC2/RAPGEF1/PAK1/LAMC3/CAV3/PIK3CD/CDC42/ITGA2/PARVA/VEGFA/SOS1/ROCK1/ARHGAP35/ITGA7/PIP5K1C/DOCK1/XIAP/RHOA/LAMB2/MYL10/COL6A6/MAPK1/RAF1/PRKCA/MYLK3/ROCK2/CRKL/ITGB7/RAC3/COL4A5/ITGA11/LAMC1/ITGB5/PAK2/COL4A4/SOS2/PIK3CA	55
hsa04022	cGMP-PKG signaling pathway	47/1593	167/8105	0.00476177	0.0357133	0.0281378	ATF2/ATF6B/ADORA1/MYLK2/ATP2A1/PIK3R6/MYLK4/ADCY9/CREB3L1/NFATC3/CALM1/GTF2I/NFATC1/GNA12/PRKCE/IRS2/MEF2D/AKT3/ATP1B3/SLC25A4/PPP3CB/ATP1A4/VDAC2/ROCK1/ATP2B4/PPIF/MEF2A/PPP3CC/CALM3/NPR2/GNAQ/PPP3CA/RHOA/NFATC2/ADRB2/ADCY2/MAPK1/RAF1/ATP2B1/MYLK3/ROCK2/ATP2A2/SLC25A5/PPP3R1/PLN/IRS1/SLC8A3	47
