# Supplementary material for: Dynamic Changes in the Global Transcriptome of Postnatal Skeletal Muscle in Different Sheep
Source: Genes (Basel). 2023 Jun 20;14(6):1298. doi: 10.3390/genes14061298 (PMC10297920; doi:10.3390/genes14061298)
Supplement: Supplementary file 1 [file genes-14-01298-s001.zip › Table S2.xlsx]

## Sheet:  GSVA enrichment scores
	H1_3	H1_6	H1_12	H2_3	H2_6	H2_12	H3_3	H3_6	H3_12	H4_3	H4_6	H4_12	H5_6	H5_12	H6_3	H6_6	H6_12	HD1_3	HD1_6	HD1_12	HD2_3	HD2_6	HD2_12	D1_3	D1_6	D3_12	D2_3	D2_6	D2_12	HD3_3	HD3_6	HD3_12	HD4_3	HD4_6	HD4_12	D3_3	D3_6	D3_12	HD5_3	HD5_6
GOBP_ALCOHOL_BIOSYNTHETIC_PROCESS	0.393558	0.612924	0.469698	0.290058	0.347391	0.519311	0.281158	0.431666	0.542236	0.454615	0.512154	0.477056	0.382532	0.395338	0.444695	0.4744	0.481463	0.586937	0.468576	0.566017	0.792806	0.445944	0.566435	0.929126	0.439905	0.407966	0.526477	0.409053	0.410401	0.501516	0.487675	0.372116	0.623031	0.533614	0.393012	0.63533	0.417828	0.356871	0.548353	0.425904
GOBP_ANION_TRANSMEMBRANE_TRANSPORT	0.47396	0.426221	0.465469	0.395861	0.525514	0.393525	0.524916	0.531135	0.488879	0.586616	0.570094	0.773415	0.577378	0.590118	0.865985	0.784099	0.563525	0.370666	0.418194	0.528645	0.300644	0.481086	0.58319	0.475948	0.418239	0.472036	0.393718	0.400076	0.469679	0.329131	0.371638	0.502033	0.309473	0.387821	0.463719	0.459614	0.452586	0.514214	0.327759	0.388327
GOBP_ANION_TRANSMEMBRANE_TRANSPORT117	0.47396	0.426221	0.465469	0.395861	0.525514	0.393525	0.524916	0.531135	0.488879	0.586616	0.570094	0.773415	0.577378	0.590118	0.865985	0.784099	0.563525	0.370666	0.418194	0.528645	0.300644	0.481086	0.58319	0.475948	0.418239	0.472036	0.393718	0.400076	0.469679	0.329131	0.371638	0.502033	0.309473	0.387821	0.463719	0.459614	0.452586	0.514214	0.327759	0.388327
GOBP_APOPTOTIC_PROCESS	0.755478	0.517262	0.440286	0.457965	0.575531	0.433363	0.4929	0.562472	0.423708	0.53887	0.837818	0.636363	0.586994	0.42438	0.692025	0.771106	0.417841	0.458133	0.411119	0.441687	0.3612	0.44491	0.463303	0.628682	0.385708	0.309729	0.318326	0.477679	0.375237	0.391319	0.413689	0.422291	0.34766	0.419093	0.378018	0.540771	0.519298	0.441207	0.406061	0.435667
GOBP_APOPTOTIC_SIGNALING_PATHWAY	0.755331	0.457658	0.464324	0.380606	0.509357	0.443514	0.434664	0.576261	0.386003	0.513223	0.835711	0.598888	0.600624	0.462913	0.70495	0.776508	0.406072	0.46517	0.449892	0.4003	0.329659	0.499564	0.418518	0.641066	0.459362	0.327233	0.303088	0.543132	0.437714	0.354859	0.418405	0.464107	0.349766	0.420984	0.399937	0.484624	0.52855	0.491736	0.405403	0.455473
GOBP_CARBOHYDRATE_CATABOLIC_PROCESS	0.509593	0.380194	0.462462	0.618135	0.588083	0.319862	0.707398	0.449055	0.456958	0.537239	0.551146	0.667014	0.483395	0.497878	0.510018	0.499361	0.502842	0.472672	0.549543	0.509236	0.245999	0.596505	0.639261	0.180379	0.627221	0.49273	0.325905	0.402323	0.425154	0.332188	0.515822	0.35781	0.27778	0.515994	0.457168	0.394172	0.706028	0.649529	0.409432	0.531664
GOBP_CARBOHYDRATE_TRANSMEMBRANE_TRANSPORT	0.450807	0.380583	0.439759	0.370654	0.487926	0.394743	0.45952	0.532056	0.475103	0.549186	0.607951	0.699685	0.516044	0.615424	0.880186	0.842564	0.597924	0.395272	0.412257	0.545875	0.300409	0.457731	0.585061	0.470428	0.444231	0.515916	0.439917	0.415804	0.477079	0.360123	0.403374	0.527901	0.349537	0.373996	0.469961	0.408613	0.462261	0.512726	0.322271	0.404288
GOBP_CARBOHYDRATE_TRANSMEMBRANE_TRANSPORT127	0.450807	0.380583	0.439759	0.370654	0.487926	0.394743	0.45952	0.532056	0.475103	0.549186	0.607951	0.699685	0.516044	0.615424	0.880186	0.842564	0.597924	0.395272	0.412257	0.545875	0.300409	0.457731	0.585061	0.470428	0.444231	0.515916	0.439917	0.415804	0.477079	0.360123	0.403374	0.527901	0.349537	0.373996	0.469961	0.408613	0.462261	0.512726	0.322271	0.404288
GOBP_CARBOHYDRATE_TRANSPORT	0.450807	0.380583	0.439759	0.370654	0.487926	0.394743	0.45952	0.532056	0.475103	0.549186	0.607951	0.699685	0.516044	0.615424	0.880186	0.842564	0.597924	0.395272	0.412257	0.545875	0.300409	0.457731	0.585061	0.470428	0.444231	0.515916	0.439917	0.415804	0.477079	0.360123	0.403374	0.527901	0.349537	0.373996	0.469961	0.408613	0.462261	0.512726	0.322271	0.404288
GOBP_CARBOHYDRATE_TRANSPORT128	0.450807	0.380583	0.439759	0.370654	0.487926	0.394743	0.45952	0.532056	0.475103	0.549186	0.607951	0.699685	0.516044	0.615424	0.880186	0.842564	0.597924	0.395272	0.412257	0.545875	0.300409	0.457731	0.585061	0.470428	0.444231	0.515916	0.439917	0.415804	0.477079	0.360123	0.403374	0.527901	0.349537	0.373996	0.469961	0.408613	0.462261	0.512726	0.322271	0.404288
GOBP_CATION_TRANSPORT	0.375161	0.774145	0.492323	0.337441	0.346619	0.440658	0.313793	0.393124	0.422282	0.438395	0.462998	0.506045	0.439557	0.39384	0.38877	0.420679	0.450703	0.528927	0.453566	0.53637	0.819217	0.409861	0.465867	0.836002	0.452841	0.411639	0.52792	0.460099	0.485176	0.529352	0.504417	0.469297	0.521064	0.469908	0.415072	0.801513	0.414688	0.441381	0.551029	0.45341
GOBP_CELL_CYCLE	0.360216	0.619728	0.494544	0.366682	0.373475	0.469336	0.381542	0.453996	0.47166	0.477889	0.477744	0.407727	0.440692	0.395677	0.427872	0.501706	0.418824	0.566041	0.440599	0.409535	0.840433	0.432811	0.395611	0.863187	0.436663	0.401791	0.526252	0.429524	0.384401	0.609578	0.704469	0.390789	0.536287	0.518681	0.362497	0.626392	0.428096	0.362687	0.685911	0.463603
GOBP_CELL_CYCLE_CHECKPOINT	0.353026	0.600405	0.494735	0.366481	0.389914	0.483034	0.392951	0.416066	0.432961	0.483848	0.499566	0.410742	0.412496	0.375183	0.43017	0.511798	0.427884	0.58059	0.459876	0.434389	0.849785	0.429339	0.380941	0.837712	0.422518	0.412525	0.496388	0.42372	0.369867	0.617726	0.73023	0.401643	0.523942	0.528956	0.403754	0.594092	0.425127	0.373485	0.71318	0.464105
GOBP_CELL_CYCLE_CHECKPOINT159	0.451472	0.548614	0.530357	0.359722	0.392029	0.454185	0.406791	0.36448	0.41242	0.446893	0.665229	0.43355	0.383326	0.373828	0.384416	0.560763	0.407278	0.571321	0.467674	0.387835	0.784348	0.451858	0.356838	0.803519	0.439333	0.391204	0.474204	0.462791	0.355898	0.593171	0.729744	0.371371	0.536303	0.556778	0.362347	0.544932	0.529948	0.370893	0.740811	0.496674
GOBP_CELL_CYCLE_CHECKPOINT57	0.451472	0.548614	0.530357	0.359722	0.392029	0.454185	0.406791	0.36448	0.41242	0.446893	0.665229	0.43355	0.383326	0.373828	0.384416	0.560763	0.407278	0.571321	0.467674	0.387835	0.784348	0.451858	0.356838	0.803519	0.439333	0.391204	0.474204	0.462791	0.355898	0.593171	0.729744	0.371371	0.536303	0.556778	0.362347	0.544932	0.529948	0.370893	0.740811	0.496674
GOBP_CELL_CYCLE_G2_M_PHASE_TRANSITION	0.349435	0.605982	0.499749	0.373505	0.373534	0.453973	0.392984	0.424453	0.459298	0.456925	0.482384	0.393504	0.407846	0.401477	0.409795	0.528852	0.406847	0.575641	0.450949	0.431284	0.850401	0.457662	0.395254	0.82406	0.432368	0.385567	0.517031	0.45693	0.402509	0.624825	0.728118	0.404937	0.548417	0.518775	0.358813	0.617114	0.432824	0.357984	0.694558	0.468587
GOBP_CELL_CYCLE_G2_M_PHASE_TRANSITION134	0.339912	0.58535	0.50484	0.371342	0.376365	0.444675	0.386418	0.402746	0.43399	0.429316	0.47304	0.429434	0.388386	0.397192	0.379332	0.528688	0.425014	0.579177	0.451915	0.471271	0.847832	0.457504	0.418445	0.830138	0.405491	0.383405	0.520929	0.480631	0.423479	0.623388	0.731173	0.416851	0.575938	0.512056	0.36916	0.600507	0.426372	0.376055	0.695376	0.462015
GOBP_CELL_CYCLE_G2_M_PHASE_TRANSITION54	0.339912	0.58535	0.50484	0.371342	0.376365	0.444675	0.386418	0.402746	0.43399	0.429316	0.47304	0.429434	0.388386	0.397192	0.379332	0.528688	0.425014	0.579177	0.451915	0.471271	0.847832	0.457504	0.418445	0.830138	0.405491	0.383405	0.520929	0.480631	0.423479	0.623388	0.731173	0.416851	0.575938	0.512056	0.36916	0.600507	0.426372	0.376055	0.695376	0.462015
GOBP_CELL_CYCLE_PHASE_TRANSITION	0.355708	0.604225	0.508472	0.373851	0.377594	0.4692	0.38564	0.40818	0.464283	0.472184	0.495236	0.407307	0.416063	0.395431	0.416938	0.517346	0.428961	0.576807	0.444828	0.4102	0.859877	0.444601	0.381782	0.820147	0.433877	0.403778	0.516612	0.433077	0.398158	0.617491	0.739435	0.403777	0.53164	0.515263	0.365772	0.602232	0.427077	0.363515	0.69912	0.469462
GOBP_CELL_CYCLE_PHASE_TRANSITION16	0.369108	0.593217	0.517782	0.364366	0.365813	0.460601	0.376921	0.393992	0.448609	0.451652	0.506183	0.424163	0.400061	0.39212	0.399791	0.524148	0.436372	0.568604	0.45477	0.426305	0.863703	0.454569	0.39915	0.822961	0.428906	0.411823	0.50651	0.440201	0.403617	0.615673	0.740961	0.405087	0.535602	0.513209	0.375913	0.584641	0.419847	0.374244	0.709315	0.474637
GOBP_CELL_CYCLE_PHASE_TRANSITION78	0.369108	0.593217	0.517782	0.364366	0.365813	0.460601	0.376921	0.393992	0.448609	0.451652	0.506183	0.424163	0.400061	0.39212	0.399791	0.524148	0.436372	0.568604	0.45477	0.426305	0.863703	0.454569	0.39915	0.822961	0.428906	0.411823	0.50651	0.440201	0.403617	0.615673	0.740961	0.405087	0.535602	0.513209	0.375913	0.584641	0.419847	0.374244	0.709315	0.474637
GOBP_CELL_CYCLE_PROCESS	0.350072	0.623275	0.499408	0.357166	0.371391	0.482942	0.377573	0.431775	0.469145	0.462153	0.480722	0.413846	0.425061	0.392666	0.419864	0.507959	0.416602	0.570771	0.446235	0.423735	0.841861	0.44513	0.403801	0.842026	0.446607	0.408821	0.521615	0.418837	0.390055	0.613193	0.724165	0.393069	0.527251	0.523736	0.363441	0.632905	0.422365	0.369057	0.682453	0.462398
GOBP_CELL_CYCLE_PROCESS68	0.365814	0.587595	0.522071	0.365706	0.360554	0.468675	0.380505	0.411191	0.455431	0.446569	0.493348	0.413339	0.407078	0.399801	0.407646	0.525363	0.424867	0.568245	0.45396	0.417121	0.840907	0.444947	0.376574	0.814883	0.440676	0.416407	0.508682	0.434614	0.398821	0.622995	0.753233	0.397616	0.54499	0.530049	0.372066	0.587772	0.421215	0.367015	0.722501	0.484305
GOBP_CELL_CYCLE_PROCESS8	0.365814	0.587595	0.522071	0.365706	0.360554	0.468675	0.380505	0.411191	0.455431	0.446569	0.493348	0.413339	0.407078	0.399801	0.407646	0.525363	0.424867	0.568245	0.45396	0.417121	0.840907	0.444947	0.376574	0.814883	0.440676	0.416407	0.508682	0.434614	0.398821	0.622995	0.753233	0.397616	0.54499	0.530049	0.372066	0.587772	0.421215	0.367015	0.722501	0.484305
GOBP_CELL_CYCLE2	0.366061	0.591171	0.513014	0.367487	0.363169	0.462136	0.381874	0.409781	0.450351	0.444898	0.483848	0.414971	0.40389	0.397832	0.406591	0.519705	0.42599	0.569731	0.456142	0.415065	0.851791	0.440761	0.379922	0.816975	0.441981	0.419143	0.514013	0.435282	0.394754	0.617255	0.735947	0.403684	0.562718	0.522336	0.374782	0.590605	0.422213	0.372005	0.725538	0.489737
GOBP_CELL_CYCLE63	0.366061	0.591171	0.513014	0.367487	0.363169	0.462136	0.381874	0.409781	0.450351	0.444898	0.483848	0.414971	0.40389	0.397832	0.406591	0.519705	0.42599	0.569731	0.456142	0.415065	0.851791	0.440761	0.379922	0.816975	0.441981	0.419143	0.514013	0.435282	0.394754	0.617255	0.735947	0.403684	0.562718	0.522336	0.374782	0.590605	0.422213	0.372005	0.725538	0.489737
GOBP_CELL_DIVISION	0.360175	0.617163	0.514371	0.374667	0.383281	0.480479	0.386639	0.429386	0.463123	0.472976	0.499688	0.396665	0.434841	0.39774	0.426084	0.522091	0.409431	0.559287	0.441697	0.397094	0.822247	0.433006	0.369252	0.827174	0.442954	0.419628	0.521471	0.415109	0.387343	0.62711	0.754588	0.393206	0.522895	0.513064	0.360554	0.62183	0.421487	0.368445	0.701712	0.465192
GOBP_CELL_DIVISION3	0.363157	0.596158	0.519467	0.373125	0.365578	0.473016	0.384602	0.406535	0.460343	0.448542	0.495461	0.390697	0.405711	0.390227	0.409853	0.540706	0.421391	0.57054	0.467279	0.3925	0.824609	0.446503	0.368817	0.805855	0.450076	0.416759	0.524445	0.42636	0.384808	0.612716	0.762768	0.394636	0.564165	0.524702	0.369267	0.597066	0.424755	0.379837	0.71751	0.484601
GOBP_CELL_DIVISION64	0.363157	0.596158	0.519467	0.373125	0.365578	0.473016	0.384602	0.406535	0.460343	0.448542	0.495461	0.390697	0.405711	0.390227	0.409853	0.540706	0.421391	0.57054	0.467279	0.3925	0.824609	0.446503	0.368817	0.805855	0.450076	0.416759	0.524445	0.42636	0.384808	0.612716	0.762768	0.394636	0.564165	0.524702	0.369267	0.597066	0.424755	0.379837	0.71751	0.484601
GOBP_CELL_POPULATION_PROLIFERATION	0.659897	0.450012	0.464989	0.42148	0.53753	0.4518	0.510737	0.492463	0.463831	0.504655	0.833092	0.696842	0.556044	0.487553	0.738587	0.83198	0.485692	0.458251	0.380979	0.458443	0.386565	0.506786	0.52556	0.559742	0.413422	0.342448	0.330096	0.432065	0.322024	0.351408	0.415893	0.404344	0.330029	0.418222	0.409389	0.470722	0.559324	0.456942	0.405814	0.429492
GOBP_CELLULAR_AMINO_ACID_METABOLIC_PROCESS	0.477703	0.56788	0.44617	0.440995	0.417589	0.471551	0.48474	0.743576	0.564404	0.612013	0.479053	0.0696063	0.573994	0.396105	0.540869	0.438445	0.318827	0.538915	0.465791	0.160361	0.58282	0.457562	0.233722	0.647058	0.487803	0.505038	0.553866	0.576783	0.43674	0.56135	0.494253	0.459965	0.521045	0.575394	0.475587	0.568195	0.576436	0.437614	0.521561	0.473767
GOBP_CELLULAR_CARBOHYDRATE_METABOLIC_PROCESS	0.491672	0.430265	0.486245	0.460703	0.576475	0.382477	0.560773	0.578963	0.546366	0.669488	0.462731	0.671851	0.618049	0.573672	0.792742	0.569407	0.600116	0.350387	0.431597	0.562544	0.314812	0.468352	0.608996	0.315068	0.449073	0.549286	0.384021	0.362646	0.520769	0.28754	0.347978	0.580541	0.354447	0.361311	0.540578	0.423703	0.430249	0.62445	0.236008	0.378796
GOBP_CELLULAR_CARBOHYDRATE_METABOLIC_PROCESS155	0.491672	0.430265	0.486245	0.460703	0.576475	0.382477	0.560773	0.578963	0.546366	0.669488	0.462731	0.671851	0.618049	0.573672	0.792742	0.569407	0.600116	0.350387	0.431597	0.562544	0.314812	0.468352	0.608996	0.315068	0.449073	0.549286	0.384021	0.362646	0.520769	0.28754	0.347978	0.580541	0.354447	0.361311	0.540578	0.423703	0.430249	0.62445	0.236008	0.378796
GOBP_CELLULAR_KETONE_METABOLIC_PROCESS	0.447476	0.48246	0.507067	0.447222	0.54704	0.42559	0.450576	0.495129	0.486107	0.593718	0.537433	0.678176	0.591145	0.554466	0.873704	0.825364	0.571908	0.35332	0.417423	0.60362	0.396177	0.446928	0.5723	0.370022	0.435506	0.465587	0.35569	0.384267	0.529282	0.310124	0.35454	0.499063	0.351253	0.392516	0.489292	0.496375	0.412236	0.540306	0.290671	0.374066
GOBP_CELLULAR_KETONE_METABOLIC_PROCESS105	0.447476	0.48246	0.507067	0.447222	0.54704	0.42559	0.450576	0.495129	0.486107	0.593718	0.537433	0.678176	0.591145	0.554466	0.873704	0.825364	0.571908	0.35332	0.417423	0.60362	0.396177	0.446928	0.5723	0.370022	0.435506	0.465587	0.35569	0.384267	0.529282	0.310124	0.35454	0.499063	0.351253	0.392516	0.489292	0.496375	0.412236	0.540306	0.290671	0.374066
GOBP_CELLULAR_RESPONSE_TO_HORMONE_STIMULUS	0.492142	0.408954	0.432781	0.469913	0.517835	0.379071	0.4583	0.596025	0.491616	0.66311	0.546008	0.621241	0.652249	0.548604	0.869754	0.777121	0.559562	0.338877	0.435776	0.590031	0.302266	0.474685	0.582947	0.399411	0.425799	0.486706	0.351022	0.417409	0.488312	0.329829	0.355479	0.513093	0.359508	0.442725	0.522691	0.424053	0.441862	0.50416	0.281581	0.402638
GOBP_CELLULAR_RESPONSE_TO_STEROID_HORMONE_STIMULUS	0.504884	0.386007	0.466567	0.531179	0.554959	0.418977	0.510735	0.472439	0.4757	0.586135	0.566659	0.664778	0.590857	0.551069	0.784399	0.817541	0.577751	0.342724	0.466362	0.646128	0.276376	0.496532	0.624996	0.280984	0.460257	0.517191	0.286784	0.404999	0.477393	0.3776	0.366671	0.504965	0.353487	0.375642	0.531737	0.395917	0.459007	0.481302	0.343034	0.424423
GOBP_CELLULAR_RESPONSE_TO_STEROID_HORMONE_STIMULUS96	0.504884	0.386007	0.466567	0.531179	0.554959	0.418977	0.510735	0.472439	0.4757	0.586135	0.566659	0.664778	0.590857	0.551069	0.784399	0.817541	0.577751	0.342724	0.466362	0.646128	0.276376	0.496532	0.624996	0.280984	0.460257	0.517191	0.286784	0.404999	0.477393	0.3776	0.366671	0.504965	0.353487	0.375642	0.531737	0.395917	0.459007	0.481302	0.343034	0.424423
GOBP_CHROMOSOME_LOCALIZATION	0.352658	0.597455	0.498406	0.366261	0.379978	0.464074	0.375349	0.425433	0.471438	0.490996	0.511936	0.421027	0.434836	0.393634	0.421057	0.546532	0.389623	0.56679	0.450886	0.404496	0.810862	0.44485	0.379254	0.840056	0.448583	0.402658	0.519313	0.419691	0.391597	0.616567	0.745276	0.411688	0.517215	0.509655	0.351474	0.60647	0.421131	0.356623	0.717078	0.482243
GOBP_CHROMOSOME_LOCALIZATION20	0.356741	0.593297	0.490767	0.373948	0.385999	0.462802	0.375048	0.428263	0.47657	0.486647	0.508012	0.403085	0.426091	0.384512	0.414281	0.538302	0.375052	0.570144	0.4571	0.402114	0.822427	0.4521	0.368197	0.821537	0.441309	0.405634	0.520685	0.434854	0.39815	0.615718	0.756164	0.420958	0.526362	0.50222	0.360516	0.589408	0.424579	0.365861	0.731735	0.487957
GOBP_CHROMOSOME_LOCALIZATION82	0.356741	0.593297	0.490767	0.373948	0.385999	0.462802	0.375048	0.428263	0.47657	0.486647	0.508012	0.403085	0.426091	0.384512	0.414281	0.538302	0.375052	0.570144	0.4571	0.402114	0.822427	0.4521	0.368197	0.821537	0.441309	0.405634	0.520685	0.434854	0.39815	0.615718	0.756164	0.420958	0.526362	0.50222	0.360516	0.589408	0.424579	0.365861	0.731735	0.487957
GOBP_CHROMOSOME_ORGANIZATION	0.338016	0.661561	0.49273	0.380891	0.372468	0.488311	0.370468	0.431	0.447163	0.449321	0.477164	0.426701	0.423924	0.388754	0.425208	0.501795	0.421015	0.56286	0.461399	0.414247	0.840968	0.437077	0.384443	0.843789	0.454671	0.406575	0.528568	0.423016	0.397676	0.602959	0.690497	0.398564	0.533054	0.505455	0.355013	0.671252	0.426673	0.38838	0.670576	0.460946
GOBP_CHROMOSOME_ORGANIZATION25	0.356372	0.605684	0.508006	0.411519	0.355411	0.479574	0.397719	0.423094	0.452721	0.457311	0.491707	0.414585	0.402791	0.374022	0.408148	0.515507	0.413216	0.573755	0.463423	0.405204	0.836714	0.44815	0.376664	0.828497	0.439773	0.405141	0.522988	0.421009	0.384409	0.614463	0.715866	0.397238	0.559906	0.509438	0.362356	0.608422	0.418725	0.374215	0.724309	0.497097
GOBP_CHROMOSOME_ORGANIZATION85	0.356372	0.605684	0.508006	0.411519	0.355411	0.479574	0.397719	0.423094	0.452721	0.457311	0.491707	0.414585	0.402791	0.374022	0.408148	0.515507	0.413216	0.573755	0.463423	0.405204	0.836714	0.44815	0.376664	0.828497	0.439773	0.405141	0.522988	0.421009	0.384409	0.614463	0.715866	0.397238	0.559906	0.509438	0.362356	0.608422	0.418725	0.374215	0.724309	0.497097
GOBP_CHROMOSOME_SEGREGATION	0.335449	0.606101	0.493499	0.345575	0.363482	0.468003	0.376721	0.429126	0.456119	0.465014	0.475097	0.38755	0.433599	0.400046	0.422774	0.5153	0.40631	0.570827	0.454138	0.405435	0.824346	0.451727	0.378635	0.825585	0.450793	0.433137	0.520301	0.425207	0.391988	0.626562	0.744744	0.41311	0.525858	0.53592	0.374605	0.622751	0.433333	0.378853	0.707177	0.480352
GOBP_CHROMOSOME_SEGREGATION5	0.368858	0.594573	0.51498	0.36361	0.371188	0.48251	0.393094	0.425007	0.469828	0.464328	0.48887	0.379135	0.423563	0.400958	0.422425	0.527794	0.397803	0.561784	0.455014	0.383519	0.832686	0.464099	0.365897	0.813002	0.444789	0.426049	0.508762	0.423974	0.388209	0.627075	0.753429	0.408653	0.52294	0.527058	0.373661	0.601206	0.419807	0.359333	0.723173	0.482502
GOBP_CHROMOSOME_SEGREGATION66	0.368858	0.594573	0.51498	0.36361	0.371188	0.48251	0.393094	0.425007	0.469828	0.464328	0.48887	0.379135	0.423563	0.400958	0.422425	0.527794	0.397803	0.561784	0.455014	0.383519	0.832686	0.464099	0.365897	0.813002	0.444789	0.426049	0.508762	0.423974	0.388209	0.627075	0.753429	0.408653	0.52294	0.527058	0.373661	0.601206	0.419807	0.359333	0.723173	0.482502
GOBP_CHROMOSOME_SEPARATION	0.306812	0.615844	0.468486	0.345466	0.36553	0.459773	0.349202	0.437013	0.454718	0.475367	0.458674	0.399079	0.429218	0.368346	0.402447	0.510348	0.405424	0.584804	0.475247	0.43931	0.823017	0.446377	0.403467	0.81819	0.437892	0.449675	0.535288	0.420076	0.403583	0.617629	0.742001	0.415148	0.533783	0.544842	0.382964	0.622162	0.443185	0.39086	0.69588	0.478022
GOBP_CHROMOSOME_SEPARATION30	0.376071	0.602358	0.518798	0.367839	0.373166	0.479927	0.372647	0.410665	0.468227	0.482771	0.500528	0.387411	0.420851	0.388119	0.413212	0.542329	0.40186	0.56475	0.47258	0.39521	0.830584	0.461405	0.380249	0.806037	0.424722	0.437773	0.509456	0.416723	0.388449	0.629535	0.756178	0.398869	0.513933	0.532986	0.378188	0.589169	0.413327	0.348795	0.719504	0.479947
GOBP_CHROMOSOME_SEPARATION92	0.376071	0.602358	0.518798	0.367839	0.373166	0.479927	0.372647	0.410665	0.468227	0.482771	0.500528	0.387411	0.420851	0.388119	0.413212	0.542329	0.40186	0.56475	0.47258	0.39521	0.830584	0.461405	0.380249	0.806037	0.424722	0.437773	0.509456	0.416723	0.388449	0.629535	0.756178	0.398869	0.513933	0.532986	0.378188	0.589169	0.413327	0.348795	0.719504	0.479947
GOBP_CYTOKINESIS	0.375131	0.573248	0.506577	0.383553	0.36793	0.48208	0.398921	0.415515	0.465088	0.478019	0.491519	0.391562	0.448289	0.400028	0.418173	0.541313	0.424717	0.563981	0.436919	0.3845	0.813801	0.459839	0.358268	0.830144	0.443601	0.405006	0.5334	0.421248	0.389418	0.629887	0.768306	0.404234	0.52517	0.521814	0.349835	0.604872	0.419759	0.357016	0.706053	0.466412
GOBP_CYTOKINESIS29	0.377247	0.562178	0.516631	0.390074	0.373041	0.479571	0.397371	0.413193	0.457655	0.447642	0.500431	0.398416	0.43451	0.388879	0.410471	0.547318	0.441734	0.561804	0.456093	0.399456	0.816304	0.438723	0.357383	0.846449	0.439904	0.397977	0.521971	0.423259	0.392134	0.617091	0.771993	0.39598	0.530975	0.512019	0.354252	0.602975	0.416441	0.384478	0.700453	0.480672
GOBP_CYTOKINESIS93	0.377247	0.562178	0.516631	0.390074	0.373041	0.479571	0.397371	0.413193	0.457655	0.447642	0.500431	0.398416	0.43451	0.388879	0.410471	0.547318	0.441734	0.561804	0.456093	0.399456	0.816304	0.438723	0.357383	0.846449	0.439904	0.397977	0.521971	0.423259	0.392134	0.617091	0.771993	0.39598	0.530975	0.512019	0.354252	0.602975	0.416441	0.384478	0.700453	0.480672
GOBP_CYTOSKELETON_DEPENDENT_CYTOKINESIS	0.373545	0.582313	0.500583	0.387188	0.366108	0.485598	0.395986	0.412755	0.472958	0.478981	0.480931	0.398485	0.440565	0.398639	0.414304	0.535267	0.421548	0.575512	0.437133	0.399113	0.805327	0.448366	0.353814	0.822079	0.433	0.401735	0.51955	0.420866	0.393795	0.636267	0.777355	0.404795	0.524282	0.523715	0.356842	0.610185	0.423269	0.361099	0.713386	0.46791
GOBP_CYTOSKELETON_DEPENDENT_CYTOKINESIS108	0.356551	0.567721	0.49988	0.400842	0.38028	0.488372	0.394767	0.417395	0.462461	0.454028	0.479776	0.400415	0.424629	0.387005	0.40609	0.543645	0.424771	0.576337	0.446327	0.411453	0.812361	0.441232	0.348298	0.835591	0.431678	0.400758	0.516144	0.433802	0.39661	0.617728	0.77429	0.402587	0.539712	0.510544	0.361979	0.606804	0.427976	0.378521	0.712997	0.482789
GOBP_CYTOSKELETON_DEPENDENT_CYTOKINESIS39	0.356551	0.567721	0.49988	0.400842	0.38028	0.488372	0.394767	0.417395	0.462461	0.454028	0.479776	0.400415	0.424629	0.387005	0.40609	0.543645	0.424771	0.576337	0.446327	0.411453	0.812361	0.441232	0.348298	0.835591	0.431678	0.400758	0.516144	0.433802	0.39661	0.617728	0.77429	0.402587	0.539712	0.510544	0.361979	0.606804	0.427976	0.378521	0.712997	0.482789
GOBP_CYTOSKELETON_ORGANIZATION	0.320845	0.683275	0.506716	0.346065	0.360466	0.457327	0.341616	0.381316	0.431958	0.464196	0.459375	0.499478	0.448007	0.407778	0.425402	0.512065	0.4776	0.565444	0.45111	0.455045	0.798343	0.419468	0.41778	0.862131	0.451096	0.397316	0.57923	0.420979	0.410129	0.594685	0.641385	0.379508	0.560489	0.492193	0.347307	0.696132	0.426397	0.374035	0.618187	0.47327
GOBP_DNA_CONFORMATION_CHANGE	0.364046	0.711833	0.516838	0.379456	0.386426	0.50177	0.403464	0.445734	0.466657	0.444745	0.450317	0.361397	0.442941	0.427565	0.454019	0.501323	0.375227	0.542999	0.467332	0.360329	0.857796	0.4495	0.33775	0.803282	0.449941	0.424837	0.493119	0.423831	0.394829	0.589088	0.655389	0.404414	0.520253	0.517769	0.386128	0.709244	0.423047	0.375307	0.652455	0.48275
GOBP_DNA_CONFORMATION_CHANGE61	0.359948	0.599824	0.520262	0.450426	0.361268	0.49521	0.454533	0.476407	0.471789	0.462858	0.45994	0.361066	0.406406	0.382439	0.397996	0.499405	0.356422	0.584826	0.463433	0.393292	0.853189	0.442267	0.343944	0.771146	0.423992	0.424006	0.51379	0.392037	0.364315	0.615374	0.685317	0.385551	0.593283	0.54629	0.403316	0.604516	0.415351	0.356196	0.737356	0.526159
GOBP_DNA_DEPENDENT_DNA_REPLICATION	0.333115	0.639265	0.470927	0.32229	0.381272	0.46947	0.377912	0.487316	0.460658	0.47993	0.431122	0.434091	0.420329	0.426666	0.375739	0.427874	0.358207	0.495895	0.445331	0.491961	0.918476	0.488422	0.425239	0.865257	0.487973	0.434954	0.52498	0.425941	0.418524	0.558009	0.574471	0.439206	0.547939	0.522263	0.428721	0.645465	0.461055	0.378059	0.655329	0.425493
GOBP_DNA_METABOLIC_PROCESS	0.313118	0.623489	0.469398	0.330137	0.356512	0.464834	0.372916	0.445828	0.449845	0.456599	0.45231	0.438672	0.411137	0.400578	0.398067	0.490335	0.417082	0.553757	0.463264	0.455804	0.868347	0.466047	0.411788	0.829803	0.455378	0.424666	0.522037	0.424792	0.389909	0.613536	0.693164	0.40746	0.549439	0.536414	0.394774	0.630514	0.437309	0.384829	0.685638	0.465618
GOBP_DNA_METABOLIC_PROCESS141	0.416551	0.532021	0.527471	0.415855	0.404912	0.450657	0.428859	0.386687	0.417396	0.416157	0.521644	0.502827	0.359653	0.392476	0.379757	0.496085	0.381563	0.613969	0.488391	0.40538	0.805207	0.444543	0.437633	0.758565	0.49027	0.346167	0.442747	0.460296	0.324962	0.620127	0.72599	0.342731	0.592392	0.586796	0.326216	0.537648	0.486926	0.372129	0.766447	0.549043
GOBP_DNA_METABOLIC_PROCESS60	0.416551	0.532021	0.527471	0.415855	0.404912	0.450657	0.428859	0.386687	0.417396	0.416157	0.521644	0.502827	0.359653	0.392476	0.379757	0.496085	0.381563	0.613969	0.488391	0.40538	0.805207	0.444543	0.437633	0.758565	0.49027	0.346167	0.442747	0.460296	0.324962	0.620127	0.72599	0.342731	0.592392	0.586796	0.326216	0.537648	0.486926	0.372129	0.766447	0.549043
GOBP_DNA_PACKAGING	0.358581	0.711079	0.532052	0.384791	0.376556	0.511499	0.397047	0.437508	0.465418	0.436226	0.466828	0.353861	0.42635	0.433267	0.462978	0.502428	0.392049	0.551014	0.461949	0.355395	0.853607	0.450164	0.337792	0.785305	0.443558	0.432473	0.496099	0.43667	0.38641	0.590507	0.676979	0.395571	0.51924	0.523111	0.378231	0.709572	0.417234	0.383248	0.642357	0.480142
GOBP_DNA_REPLICATION	0.286734	0.632249	0.442722	0.318706	0.343544	0.438886	0.393845	0.464287	0.443071	0.468663	0.449184	0.400457	0.399482	0.400703	0.392983	0.449199	0.377801	0.551449	0.461604	0.459211	0.885069	0.493409	0.428898	0.820804	0.485665	0.446403	0.526658	0.437849	0.413961	0.577486	0.669171	0.426643	0.552936	0.550098	0.417713	0.634074	0.467939	0.406914	0.677529	0.461148
GOBP_DNA_REPLICATION143	0.371743	0.597495	0.551225	0.370336	0.347622	0.441244	0.392152	0.427702	0.421482	0.450822	0.522949	0.41787	0.374323	0.415804	0.392848	0.496135	0.453395	0.543419	0.464699	0.416512	0.901948	0.438212	0.374809	0.79065	0.437732	0.423449	0.478329	0.410971	0.382341	0.61894	0.713554	0.402065	0.530205	0.54575	0.3966	0.577297	0.447146	0.412693	0.716509	0.486167
GOBP_DNA_REPLICATION52	0.371743	0.597495	0.551225	0.370336	0.347622	0.441244	0.392152	0.427702	0.421482	0.450822	0.522949	0.41787	0.374323	0.415804	0.392848	0.496135	0.453395	0.543419	0.464699	0.416512	0.901948	0.438212	0.374809	0.79065	0.437732	0.423449	0.478329	0.410971	0.382341	0.61894	0.713554	0.402065	0.530205	0.54575	0.3966	0.577297	0.447146	0.412693	0.716509	0.486167
GOBP_DNA_TEMPLATED_TRANSCRIPTION_INITIATION	0.524083	0.485497	0.451614	0.502965	0.583743	0.401578	0.534428	0.551827	0.518464	0.63694	0.557112	0.642217	0.593189	0.48602	0.863932	0.822783	0.513842	0.357619	0.39907	0.573075	0.379432	0.415337	0.573817	0.437771	0.389374	0.467418	0.31799	0.376824	0.455507	0.364855	0.356029	0.511726	0.332965	0.360054	0.498785	0.497152	0.414386	0.529976	0.284908	0.390844
GOBP_DNA_TEMPLATED_TRANSCRIPTION_INITIATION139	0.524083	0.485497	0.451614	0.502965	0.583743	0.401578	0.534428	0.551827	0.518464	0.63694	0.557112	0.642217	0.593189	0.48602	0.863932	0.822783	0.513842	0.357619	0.39907	0.573075	0.379432	0.415337	0.573817	0.437771	0.389374	0.467418	0.31799	0.376824	0.455507	0.364855	0.356029	0.511726	0.332965	0.360054	0.498785	0.497152	0.414386	0.529976	0.284908	0.390844
GOBP_FAT_CELL_DIFFERENTIATION	0.449469	0.437512	0.467435	0.419537	0.509708	0.394332	0.427114	0.483348	0.469067	0.615543	0.584155	0.644769	0.554819	0.531309	0.923211	0.876645	0.550477	0.357928	0.40538	0.583731	0.405479	0.402297	0.554049	0.366766	0.418939	0.482756	0.362964	0.375297	0.519401	0.407495	0.394086	0.526233	0.414214	0.399074	0.498104	0.451827	0.397287	0.52328	0.381888	0.38822
GOBP_FAT_CELL_DIFFERENTIATION131	0.449469	0.437512	0.467435	0.419537	0.509708	0.394332	0.427114	0.483348	0.469067	0.615543	0.584155	0.644769	0.554819	0.531309	0.923211	0.876645	0.550477	0.357928	0.40538	0.583731	0.405479	0.402297	0.554049	0.366766	0.418939	0.482756	0.362964	0.375297	0.519401	0.407495	0.394086	0.526233	0.414214	0.399074	0.498104	0.451827	0.397287	0.52328	0.381888	0.38822
GOBP_GENERATION_OF_PRECURSOR_METABOLITES_AND_ENERGY	0.456241	0.426858	0.448382	0.411727	0.515954	0.381914	0.482626	0.530622	0.500317	0.63035	0.56692	0.667965	0.567156	0.543615	0.903468	0.805005	0.563422	0.367673	0.404861	0.570341	0.340044	0.443702	0.590866	0.389563	0.440526	0.508092	0.38436	0.375356	0.511185	0.356425	0.368397	0.543505	0.396969	0.362265	0.502677	0.440039	0.415796	0.550474	0.31211	0.377377
GOBP_GENERATION_OF_PRECURSOR_METABOLITES_AND_ENERGY146	0.456241	0.426858	0.448382	0.411727	0.515954	0.381914	0.482626	0.530622	0.500317	0.63035	0.56692	0.667965	0.567156	0.543615	0.903468	0.805005	0.563422	0.367673	0.404861	0.570341	0.340044	0.443702	0.590866	0.389563	0.440526	0.508092	0.38436	0.375356	0.511185	0.356425	0.368397	0.543505	0.396969	0.362265	0.502677	0.440039	0.415796	0.550474	0.31211	0.377377
GOBP_GLUCOSE_METABOLIC_PROCESS	0.423257	0.414878	0.432492	0.366863	0.498201	0.389713	0.47799	0.51477	0.486143	0.594303	0.593378	0.711747	0.588415	0.620183	0.826943	0.705645	0.60519	0.353974	0.437194	0.642634	0.309449	0.505887	0.636482	0.443194	0.418016	0.510701	0.398426	0.39591	0.499533	0.31783	0.391954	0.560947	0.321892	0.415284	0.509495	0.426918	0.403122	0.54761	0.268626	0.389956
GOBP_GLUCOSE_METABOLIC_PROCESS132	0.423257	0.414878	0.432492	0.366863	0.498201	0.389713	0.47799	0.51477	0.486143	0.594303	0.593378	0.711747	0.588415	0.620183	0.826943	0.705645	0.60519	0.353974	0.437194	0.642634	0.309449	0.505887	0.636482	0.443194	0.418016	0.510701	0.398426	0.39591	0.499533	0.31783	0.391954	0.560947	0.321892	0.415284	0.509495	0.426918	0.403122	0.54761	0.268626	0.389956
GOBP_HORMONE_MEDIATED_SIGNALING_PATHWAY	0.531419	0.458896	0.455391	0.51825	0.635012	0.419474	0.492693	0.525424	0.46018	0.572165	0.547609	0.728399	0.599865	0.558326	0.746257	0.791378	0.594701	0.330415	0.441806	0.643034	0.303121	0.454539	0.634333	0.399234	0.41877	0.480308	0.282565	0.381345	0.474814	0.385064	0.333795	0.485364	0.353626	0.341998	0.506998	0.463787	0.44271	0.470173	0.296604	0.395303
GOBP_INTERLEUKIN_1_MEDIATED_SIGNALING_PATHWAY	0.615238	0.41115	0.525223	0.631502	0.575019	0.534355	0.706569	0.547415	0.514423	0.632159	0.540325	0.0689825	0.513007	0.500535	0.577487	0.507531	0.397268	0.457251	0.469114	0.139887	0.391808	0.51948	0.25681	0.266087	0.526781	0.5283	0.434262	0.534655	0.511366	0.488547	0.469185	0.524408	0.471884	0.494814	0.549833	0.410496	0.542497	0.539969	0.501654	0.527869
GOBP_INTRACELLULAR_RECEPTOR_SIGNALING_PATHWAY	0.542566	0.402116	0.453291	0.46588	0.618586	0.437703	0.511663	0.545853	0.486335	0.589487	0.56006	0.691176	0.624252	0.556861	0.751077	0.749671	0.568357	0.335337	0.46614	0.652336	0.26409	0.490111	0.620995	0.343631	0.405718	0.518971	0.318594	0.389968	0.464165	0.351733	0.365443	0.528514	0.308098	0.379616	0.548182	0.387115	0.468125	0.497798	0.288894	0.40664
GOBP_LIPID_OXIDATION	0.431641	0.490424	0.462452	0.423802	0.485707	0.391295	0.447807	0.460828	0.443153	0.608658	0.636189	0.571041	0.527513	0.512668	0.93312	0.967933	0.499923	0.407495	0.413582	0.530205	0.458723	0.433042	0.485894	0.46062	0.414869	0.438364	0.420278	0.402382	0.475108	0.388374	0.417551	0.451551	0.41289	0.434898	0.451801	0.496874	0.419629	0.468047	0.367732	0.411087
GOBP_LIPID_OXIDATION152	0.431641	0.490424	0.462452	0.423802	0.485707	0.391295	0.447807	0.460828	0.443153	0.608658	0.636189	0.571041	0.527513	0.512668	0.93312	0.967933	0.499923	0.407495	0.413582	0.530205	0.458723	0.433042	0.485894	0.46062	0.414869	0.438364	0.420278	0.402382	0.475108	0.388374	0.417551	0.451551	0.41289	0.434898	0.451801	0.496874	0.419629	0.468047	0.367732	0.411087
GOBP_LOCOMOTION	0.682571	0.453883	0.473117	0.427599	0.487735	0.432348	0.435216	0.471089	0.430682	0.4662	0.857928	0.675505	0.532462	0.507206	0.72798	0.850203	0.503645	0.398564	0.465358	0.515817	0.357772	0.506013	0.504694	0.428	0.434791	0.453687	0.339272	0.411327	0.464615	0.328174	0.411129	0.492541	0.329421	0.413585	0.483497	0.475569	0.474799	0.534381	0.294121	0.422648
GOBP_MEIOTIC_CELL_CYCLE	0.308898	0.605914	0.46376	0.337509	0.350196	0.471008	0.382242	0.432407	0.456379	0.450472	0.421857	0.40009	0.396389	0.382571	0.414189	0.469943	0.410921	0.581119	0.453057	0.455434	0.84281	0.460157	0.425854	0.818509	0.458924	0.442532	0.524153	0.451936	0.411898	0.629136	0.717695	0.407201	0.547155	0.544822	0.393774	0.625993	0.440704	0.382204	0.706664	0.478672
GOBP_MEIOTIC_CELL_CYCLE_PROCESS	0.379224	0.597092	0.532927	0.390216	0.378267	0.502249	0.393818	0.441682	0.484941	0.455983	0.454732	0.361832	0.413663	0.401464	0.430239	0.505152	0.406514	0.566398	0.462616	0.370636	0.829137	0.437468	0.336088	0.786853	0.442978	0.431714	0.49315	0.428359	0.379197	0.642793	0.76529	0.404487	0.514702	0.543669	0.389221	0.616134	0.418656	0.365433	0.72364	0.476533
GOBP_MEIOTIC_CELL_CYCLE147	0.372177	0.603775	0.522851	0.378252	0.379277	0.487973	0.390036	0.427992	0.485541	0.444275	0.442382	0.373277	0.406433	0.404283	0.422019	0.490148	0.405738	0.575898	0.451294	0.40298	0.849466	0.446421	0.372166	0.798312	0.435817	0.418885	0.501019	0.45276	0.404131	0.641881	0.741646	0.399652	0.533845	0.532998	0.377775	0.615378	0.414678	0.357306	0.719066	0.475343
GOBP_MEIOTIC_CELL_CYCLE53	0.372177	0.603775	0.522851	0.378252	0.379277	0.487973	0.390036	0.427992	0.485541	0.444275	0.442382	0.373277	0.406433	0.404283	0.422019	0.490148	0.405738	0.575898	0.451294	0.40298	0.849466	0.446421	0.372166	0.798312	0.435817	0.418885	0.501019	0.45276	0.404131	0.641881	0.741646	0.399652	0.533845	0.532998	0.377775	0.615378	0.414678	0.357306	0.719066	0.475343
GOBP_METAPHASE_ANAPHASE_TRANSITION_OF_CELL_CYCLE	0.359706	0.616985	0.492408	0.388694	0.418493	0.481159	0.359039	0.422212	0.439152	0.480755	0.480268	0.431684	0.440576	0.374286	0.428134	0.536508	0.433038	0.581332	0.452071	0.422604	0.823056	0.421146	0.369278	0.849686	0.408952	0.406478	0.51112	0.410143	0.381109	0.611518	0.728086	0.412849	0.51075	0.509623	0.371479	0.619303	0.431726	0.360675	0.711831	0.467232
GOBP_METAPHASE_ANAPHASE_TRANSITION_OF_CELL_CYCLE27	0.385956	0.597091	0.504122	0.36356	0.376099	0.469498	0.373616	0.39643	0.453405	0.487924	0.507215	0.41065	0.416037	0.384279	0.408423	0.543647	0.407166	0.55618	0.473858	0.406851	0.829389	0.467697	0.387819	0.826195	0.429354	0.433403	0.505237	0.415564	0.387943	0.623787	0.748014	0.412508	0.505423	0.516782	0.383875	0.581752	0.420042	0.343587	0.735079	0.47969
GOBP_METAPHASE_ANAPHASE_TRANSITION_OF_CELL_CYCLE88	0.385956	0.597091	0.504122	0.36356	0.376099	0.469498	0.373616	0.39643	0.453405	0.487924	0.507215	0.41065	0.416037	0.384279	0.408423	0.543647	0.407166	0.55618	0.473858	0.406851	0.829389	0.467697	0.387819	0.826195	0.429354	0.433403	0.505237	0.415564	0.387943	0.623787	0.748014	0.412508	0.505423	0.516782	0.383875	0.581752	0.420042	0.343587	0.735079	0.47969
GOBP_METAPHASE_PLATE_CONGRESSION	0.348806	0.594083	0.501715	0.367273	0.382674	0.460464	0.374596	0.429674	0.466426	0.490678	0.510775	0.427473	0.439618	0.395362	0.417573	0.544602	0.395105	0.562771	0.447048	0.407987	0.79924	0.445824	0.381899	0.853002	0.457006	0.398839	0.512195	0.415682	0.387407	0.616774	0.74267	0.411637	0.526385	0.508208	0.351348	0.609051	0.413341	0.357696	0.71853	0.483711
GOBP_METAPHASE_PLATE_CONGRESSION21	0.353423	0.589888	0.493226	0.37537	0.388838	0.459323	0.374207	0.432325	0.472357	0.485982	0.506624	0.407514	0.429732	0.385242	0.410416	0.535854	0.378812	0.566758	0.454045	0.405038	0.812766	0.453548	0.369599	0.832818	0.448478	0.402286	0.514218	0.432392	0.394764	0.615968	0.754889	0.421596	0.535629	0.500253	0.361	0.590532	0.417638	0.367454	0.734562	0.489781
GOBP_METAPHASE_PLATE_CONGRESSION81	0.353423	0.589888	0.493226	0.37537	0.388838	0.459323	0.374207	0.432325	0.472357	0.485982	0.506624	0.407514	0.429732	0.385242	0.410416	0.535854	0.378812	0.566758	0.454045	0.405038	0.812766	0.453548	0.369599	0.832818	0.448478	0.402286	0.514218	0.432392	0.394764	0.615968	0.754889	0.421596	0.535629	0.500253	0.361	0.590532	0.417638	0.367454	0.734562	0.489781
GOBP_MICROTUBULE_BASED_PROCESS	0.367866	0.586413	0.503817	0.373286	0.371703	0.473892	0.391399	0.421356	0.452107	0.483657	0.513152	0.421184	0.419336	0.401986	0.42682	0.53819	0.420742	0.563574	0.437186	0.40696	0.811712	0.437788	0.374347	0.840589	0.437856	0.408983	0.527734	0.41474	0.385375	0.620234	0.76433	0.398208	0.521048	0.516453	0.360662	0.60127	0.419359	0.355562	0.712461	0.471809
GOBP_MICROTUBULE_CYTOSKELETON_ORGANIZATION	0.336226	0.612347	0.49042	0.365477	0.381105	0.47929	0.394042	0.390472	0.434163	0.486969	0.511807	0.45892	0.457029	0.402416	0.447869	0.529095	0.448534	0.584989	0.447493	0.424752	0.791835	0.429973	0.392566	0.874182	0.436733	0.391073	0.534016	0.411466	0.35906	0.615145	0.709803	0.370988	0.518053	0.498887	0.355297	0.627693	0.4268	0.359683	0.692349	0.476127
GOBP_MICROTUBULE_CYTOSKELETON_ORGANIZATION_INVOLVED_IN_MITOSIS	0.3743	0.58205	0.49922	0.367171	0.382978	0.470014	0.388666	0.401098	0.44749	0.500337	0.522793	0.436768	0.424072	0.419599	0.422086	0.52716	0.428565	0.579383	0.437244	0.401916	0.803718	0.437404	0.380333	0.842715	0.43382	0.405934	0.524187	0.414356	0.389407	0.632493	0.754741	0.39022	0.523284	0.513721	0.351436	0.590779	0.406593	0.352958	0.721898	0.472241
GOBP_MICROTUBULE_CYTOSKELETON_ORGANIZATION_INVOLVED_IN_MITOSIS125	0.366378	0.566242	0.492568	0.377824	0.396521	0.471412	0.392619	0.412197	0.455016	0.486068	0.516837	0.422929	0.410399	0.40496	0.41741	0.520433	0.40954	0.582366	0.442421	0.399791	0.815891	0.439891	0.369206	0.833391	0.42512	0.412886	0.521391	0.426454	0.395439	0.623431	0.764169	0.399883	0.540581	0.501519	0.360269	0.576919	0.412678	0.365274	0.738097	0.488726
GOBP_MICROTUBULE_CYTOSKELETON_ORGANIZATION_INVOLVED_IN_MITOSIS48	0.366378	0.566242	0.492568	0.377824	0.396521	0.471412	0.392619	0.412197	0.455016	0.486068	0.516837	0.422929	0.410399	0.40496	0.41741	0.520433	0.40954	0.582366	0.442421	0.399791	0.815891	0.439891	0.369206	0.833391	0.42512	0.412886	0.521391	0.426454	0.395439	0.623431	0.764169	0.399883	0.540581	0.501519	0.360269	0.576919	0.412678	0.365274	0.738097	0.488726
GOBP_MITOTIC_CELL_CYCLE	0.346355	0.616056	0.490688	0.361402	0.385744	0.473084	0.383251	0.467453	0.469329	0.475847	0.477485	0.40134	0.453788	0.394393	0.432334	0.505952	0.418111	0.555683	0.434643	0.407667	0.843469	0.434668	0.37565	0.858141	0.439304	0.402875	0.530918	0.432125	0.388123	0.611919	0.713168	0.389417	0.517655	0.529804	0.365549	0.631095	0.440277	0.367719	0.677325	0.455341
GOBP_MITOTIC_CELL_CYCLE_CHECKPOINT	0.359817	0.59817	0.514268	0.374554	0.387958	0.482128	0.394022	0.419143	0.451843	0.494819	0.516323	0.364112	0.422172	0.395439	0.414504	0.534964	0.411927	0.572223	0.46558	0.387988	0.84077	0.435251	0.338935	0.798957	0.426655	0.431898	0.513101	0.420253	0.370989	0.635572	0.751787	0.417524	0.529502	0.526647	0.385433	0.598275	0.429246	0.365915	0.702113	0.47437
GOBP_MITOTIC_CELL_CYCLE_CHECKPOINT123	0.376175	0.59685	0.528133	0.363312	0.387264	0.476335	0.392405	0.40787	0.445575	0.482983	0.534528	0.3618	0.41179	0.385162	0.397979	0.535548	0.424444	0.559807	0.473966	0.399462	0.841728	0.43141	0.339212	0.798451	0.41732	0.429793	0.512292	0.42841	0.381139	0.634082	0.757753	0.412967	0.535252	0.51799	0.393258	0.585906	0.417475	0.391209	0.70678	0.481331
GOBP_MITOTIC_CELL_CYCLE_CHECKPOINT47	0.376175	0.59685	0.528133	0.363312	0.387264	0.476335	0.392405	0.40787	0.445575	0.482983	0.534528	0.3618	0.41179	0.385162	0.397979	0.535548	0.424444	0.559807	0.473966	0.399462	0.841728	0.43141	0.339212	0.798451	0.41732	0.429793	0.512292	0.42841	0.381139	0.634082	0.757753	0.412967	0.535252	0.51799	0.393258	0.585906	0.417475	0.391209	0.70678	0.481331
GOBP_MITOTIC_CELL_CYCLE4	0.369146	0.596411	0.514714	0.368251	0.36707	0.472966	0.389304	0.414128	0.456258	0.448328	0.494281	0.407238	0.412567	0.397933	0.412188	0.524811	0.422492	0.561586	0.448962	0.408308	0.848854	0.451499	0.373955	0.821235	0.442721	0.413008	0.503113	0.428674	0.39164	0.617152	0.748925	0.406943	0.529813	0.519428	0.371979	0.59928	0.424153	0.373659	0.719751	0.482424
GOBP_MITOTIC_CELL_CYCLE65	0.369146	0.596411	0.514714	0.368251	0.36707	0.472966	0.389304	0.414128	0.456258	0.448328	0.494281	0.407238	0.412567	0.397933	0.412188	0.524811	0.422492	0.561586	0.448962	0.408308	0.848854	0.451499	0.373955	0.821235	0.442721	0.413008	0.503113	0.428674	0.39164	0.617152	0.748925	0.406943	0.529813	0.519428	0.371979	0.59928	0.424153	0.373659	0.719751	0.482424
GOBP_MITOTIC_CYTOKINESIS	0.37454	0.58579	0.50021	0.386132	0.371162	0.481695	0.392419	0.41102	0.480006	0.476518	0.475106	0.392366	0.446936	0.394525	0.423015	0.530695	0.424239	0.580794	0.428936	0.396645	0.803893	0.448947	0.346174	0.813316	0.439995	0.410618	0.523542	0.41456	0.39412	0.631213	0.786819	0.40798	0.528696	0.532405	0.36034	0.608235	0.422782	0.356035	0.710641	0.462087
GOBP_MITOTIC_CYTOKINESIS116	0.355323	0.569434	0.499435	0.401407	0.386853	0.484867	0.391017	0.416201	0.468189	0.448379	0.473857	0.394551	0.428958	0.381381	0.41368	0.540231	0.427762	0.581791	0.439389	0.410506	0.812038	0.440889	0.339938	0.828791	0.438384	0.409336	0.519743	0.429193	0.397209	0.610343	0.783579	0.405399	0.546036	0.517629	0.36594	0.604531	0.428037	0.37564	0.710344	0.478936
GOBP_MITOTIC_CYTOKINESIS40	0.355323	0.569434	0.499435	0.401407	0.386853	0.484867	0.391017	0.416201	0.468189	0.448379	0.473857	0.394551	0.428958	0.381381	0.41368	0.540231	0.427762	0.581791	0.439389	0.410506	0.812038	0.440889	0.339938	0.828791	0.438384	0.409336	0.519743	0.429193	0.397209	0.610343	0.783579	0.405399	0.546036	0.517629	0.36594	0.604531	0.428037	0.37564	0.710344	0.478936
GOBP_MITOTIC_NUCLEAR_DIVISION	0.364665	0.616951	0.507745	0.376455	0.400826	0.493226	0.37779	0.433709	0.453746	0.460351	0.485631	0.407669	0.437781	0.400559	0.424042	0.52345	0.414437	0.564667	0.447421	0.40109	0.838511	0.429514	0.371274	0.830951	0.435381	0.406887	0.52344	0.425299	0.397067	0.631835	0.739352	0.394115	0.515028	0.518085	0.356798	0.635432	0.417699	0.360679	0.682792	0.452796
GOBP_MITOTIC_NUCLEAR_DIVISION13	0.368702	0.590938	0.509957	0.364623	0.37257	0.481898	0.393304	0.412161	0.460131	0.463542	0.490728	0.392984	0.415829	0.39694	0.418593	0.527047	0.398187	0.565007	0.456015	0.398083	0.836838	0.464691	0.373956	0.815895	0.435274	0.417812	0.507627	0.437704	0.398878	0.62706	0.753175	0.408593	0.526937	0.518375	0.372755	0.599044	0.416815	0.356378	0.724692	0.485411
GOBP_MITOTIC_NUCLEAR_DIVISION74	0.368702	0.590938	0.509957	0.364623	0.37257	0.481898	0.393304	0.412161	0.460131	0.463542	0.490728	0.392984	0.415829	0.39694	0.418593	0.527047	0.398187	0.565007	0.456015	0.398083	0.836838	0.464691	0.373956	0.815895	0.435274	0.417812	0.507627	0.437704	0.398878	0.62706	0.753175	0.408593	0.526937	0.518375	0.372755	0.599044	0.416815	0.356378	0.724692	0.485411
GOBP_MITOTIC_SISTER_CHROMATID_SEGREGATION	0.362178	0.603898	0.508212	0.365219	0.385188	0.485703	0.38369	0.427035	0.460144	0.472362	0.487844	0.395534	0.436786	0.403531	0.424619	0.537509	0.418703	0.563965	0.448952	0.39251	0.825601	0.445237	0.357302	0.829023	0.444199	0.41304	0.512755	0.41477	0.385793	0.627702	0.741892	0.409158	0.514831	0.524046	0.365788	0.620984	0.418804	0.357159	0.708746	0.474734
GOBP_MITOTIC_SISTER_CHROMATID_SEGREGATION70	0.374091	0.590552	0.508577	0.362304	0.375085	0.482738	0.395136	0.421234	0.462517	0.465498	0.493605	0.39274	0.418	0.400175	0.421337	0.532644	0.400033	0.559444	0.456994	0.390007	0.831269	0.466827	0.36649	0.82408	0.444315	0.421071	0.502677	0.422255	0.387497	0.625537	0.749708	0.413323	0.518923	0.51697	0.377717	0.597674	0.415799	0.354622	0.729717	0.485965
GOBP_MITOTIC_SISTER_CHROMATID_SEGREGATION9	0.374091	0.590552	0.508577	0.362304	0.375085	0.482738	0.395136	0.421234	0.462517	0.465498	0.493605	0.39274	0.418	0.400175	0.421337	0.532644	0.400033	0.559444	0.456994	0.390007	0.831269	0.466827	0.36649	0.82408	0.444315	0.421071	0.502677	0.422255	0.387497	0.625537	0.749708	0.413323	0.518923	0.51697	0.377717	0.597674	0.415799	0.354622	0.729717	0.485965
GOBP_MITOTIC_SPINDLE_ASSEMBLY	0.400829	0.585231	0.498195	0.397002	0.381917	0.456478	0.435884	0.404375	0.415234	0.479867	0.483462	0.487959	0.439112	0.411265	0.434341	0.515075	0.457338	0.564109	0.421192	0.441555	0.773513	0.428394	0.403905	0.883258	0.432915	0.395952	0.487691	0.404575	0.372865	0.640192	0.733441	0.402332	0.512066	0.494364	0.336594	0.597912	0.387824	0.332489	0.746679	0.477764
GOBP_MITOTIC_SPINDLE_ORGANIZATION	0.380505	0.586418	0.503959	0.35418	0.375857	0.470754	0.391424	0.396976	0.448174	0.50167	0.541787	0.423819	0.430722	0.420428	0.42713	0.531395	0.424599	0.578347	0.438144	0.39492	0.808983	0.440987	0.375923	0.823634	0.43668	0.408134	0.529251	0.414034	0.38069	0.637287	0.756061	0.393212	0.519747	0.51379	0.34921	0.587213	0.40125	0.35644	0.718985	0.48243
GOBP_MITOTIC_SPINDLE_ORGANIZATION154	0.371972	0.568984	0.496786	0.365624	0.390772	0.47235	0.396	0.409238	0.456601	0.485757	0.536208	0.407592	0.415816	0.404081	0.422159	0.52413	0.403078	0.581581	0.443963	0.392201	0.822868	0.443941	0.363254	0.811771	0.427118	0.416038	0.526369	0.427568	0.387074	0.627476	0.766651	0.404171	0.538924	0.50012	0.359022	0.571416	0.40784	0.370401	0.736928	0.501303
GOBP_MITOTIC_SPINDLE_ORGANIZATION56	0.371972	0.568984	0.496786	0.365624	0.390772	0.47235	0.396	0.409238	0.456601	0.485757	0.536208	0.407592	0.415816	0.404081	0.422159	0.52413	0.403078	0.581581	0.443963	0.392201	0.822868	0.443941	0.363254	0.811771	0.427118	0.416038	0.526369	0.427568	0.387074	0.627476	0.766651	0.404171	0.538924	0.50012	0.359022	0.571416	0.40784	0.370401	0.736928	0.501303
GOBP_MONOCARBOXYLIC_ACID_METABOLIC_PROCESS	0.525898	0.441213	0.447997	0.404817	0.578787	0.402017	0.477303	0.553478	0.479993	0.661372	0.578811	0.676483	0.623961	0.474055	0.900666	0.720215	0.504973	0.34555	0.391128	0.571028	0.307035	0.436365	0.603037	0.395329	0.412097	0.458871	0.359474	0.402666	0.506407	0.364722	0.363257	0.536323	0.378444	0.41831	0.538688	0.453438	0.427907	0.564507	0.307318	0.361209
GOBP_MONOCARBOXYLIC_ACID_METABOLIC_PROCESS126	0.525898	0.441213	0.447997	0.404817	0.578787	0.402017	0.477303	0.553478	0.479993	0.661372	0.578811	0.676483	0.623961	0.474055	0.900666	0.720215	0.504973	0.34555	0.391128	0.571028	0.307035	0.436365	0.603037	0.395329	0.412097	0.458871	0.359474	0.402666	0.506407	0.364722	0.363257	0.536323	0.378444	0.41831	0.538688	0.453438	0.427907	0.564507	0.307318	0.361209
GOBP_MONOSACCHARIDE_METABOLIC_PROCESS	0.451779	0.439246	0.405349	0.375239	0.536966	0.372513	0.49927	0.537662	0.477922	0.657707	0.611704	0.710534	0.611651	0.570875	0.865177	0.706512	0.549395	0.354634	0.400207	0.587154	0.32151	0.482892	0.624228	0.461533	0.416912	0.47222	0.406839	0.399244	0.495582	0.325318	0.385871	0.533789	0.356332	0.410732	0.498648	0.454263	0.401674	0.539189	0.275718	0.371158
GOBP_MONOSACCHARIDE_METABOLIC_PROCESS156	0.451779	0.439246	0.405349	0.375239	0.536966	0.372513	0.49927	0.537662	0.477922	0.657707	0.611704	0.710534	0.611651	0.570875	0.865177	0.706512	0.549395	0.354634	0.400207	0.587154	0.32151	0.482892	0.624228	0.461533	0.416912	0.47222	0.406839	0.399244	0.495582	0.325318	0.385871	0.533789	0.356332	0.410732	0.498648	0.454263	0.401674	0.539189	0.275718	0.371158
GOBP_MRNA_METABOLIC_PROCESS	0.661447	0.420631	0.507515	0.60023	0.560502	0.528516	0.669428	0.610651	0.519158	0.581794	0.528474	0.100682	0.536502	0.492786	0.56768	0.521253	0.340807	0.473742	0.497002	0.168645	0.39616	0.539866	0.225314	0.212561	0.531189	0.552521	0.442678	0.538145	0.509551	0.493959	0.491426	0.552888	0.460164	0.503945	0.551181	0.407674	0.545612	0.517163	0.476372	0.519333
GOBP_MRNA_METABOLIC_PROCESS109	0.640858	0.462788	0.484131	0.529809	0.65546	0.498087	0.539564	0.694445	0.511823	0.767131	0.50993	0.463021	0.579395	0.508669	0.844186	0.650183	0.416769	0.380525	0.41692	0.435328	0.307503	0.497468	0.396985	0.276511	0.467603	0.418939	0.351977	0.479145	0.493687	0.327701	0.334505	0.472683	0.319394	0.48619	0.484311	0.438418	0.468482	0.564668	0.339014	0.440943
GOBP_MRNA_METABOLIC_PROCESS42	0.640858	0.462788	0.484131	0.529809	0.65546	0.498087	0.539564	0.694445	0.511823	0.767131	0.50993	0.463021	0.579395	0.508669	0.844186	0.650183	0.416769	0.380525	0.41692	0.435328	0.307503	0.497468	0.396985	0.276511	0.467603	0.418939	0.351977	0.479145	0.493687	0.327701	0.334505	0.472683	0.319394	0.48619	0.484311	0.438418	0.468482	0.564668	0.339014	0.440943
GOBP_MRNA_PROCESSING	0.603633	0.580496	0.503785	0.475078	0.599675	0.510234	0.430755	0.709111	0.553133	0.781188	0.494121	0.397327	0.594768	0.478657	0.867157	0.645509	0.388157	0.414898	0.384621	0.355106	0.448669	0.471082	0.306228	0.328433	0.446262	0.384377	0.355854	0.497177	0.472325	0.330187	0.331366	0.466875	0.394497	0.506813	0.48134	0.564375	0.42798	0.551353	0.386682	0.435864
GOBP_MRNA_PROCESSING129	0.603633	0.580496	0.503785	0.475078	0.599675	0.510234	0.430755	0.709111	0.553133	0.781188	0.494121	0.397327	0.594768	0.478657	0.867157	0.645509	0.388157	0.414898	0.384621	0.355106	0.448669	0.471082	0.306228	0.328433	0.446262	0.384377	0.355854	0.497177	0.472325	0.330187	0.331366	0.466875	0.394497	0.506813	0.48134	0.564375	0.42798	0.551353	0.386682	0.435864
GOBP_MUSCLE_CELL_PROLIFERATION	0.486301	0.536422	0.422052	0.485648	0.551148	0.406086	0.508381	0.528814	0.483868	0.630305	0.632239	0.594296	0.554479	0.456397	0.903276	0.912914	0.456467	0.404602	0.374206	0.499053	0.46011	0.420409	0.509825	0.51889	0.383971	0.392376	0.388748	0.417484	0.419374	0.407209	0.407407	0.451831	0.352489	0.402361	0.442948	0.547043	0.423026	0.47419	0.319523	0.388977
GOBP_NEGATIVE_REGULATION_OF_CELL_CYCLE	0.365349	0.629658	0.506485	0.366406	0.377901	0.48414	0.383425	0.41737	0.471442	0.488116	0.497531	0.409503	0.413402	0.391762	0.416345	0.512959	0.421906	0.579492	0.454356	0.431763	0.841062	0.451452	0.413319	0.858194	0.421367	0.399745	0.502742	0.408033	0.372351	0.595494	0.692402	0.392102	0.535517	0.52114	0.37576	0.632494	0.412	0.353259	0.685245	0.472158
GOBP_NEGATIVE_REGULATION_OF_CELL_CYCLE_PHASE_TRANSITION	0.362976	0.587633	0.524686	0.366964	0.388367	0.471436	0.394057	0.391137	0.434608	0.460976	0.532327	0.390963	0.40007	0.387222	0.387999	0.535742	0.435531	0.566011	0.474253	0.419163	0.840727	0.42826	0.353216	0.804918	0.413404	0.424615	0.514686	0.433293	0.387016	0.628478	0.761824	0.413331	0.551	0.521995	0.394483	0.589044	0.410974	0.395903	0.706318	0.46954
GOBP_NEGATIVE_REGULATION_OF_CELL_CYCLE_PHASE_TRANSITION119	0.362976	0.587633	0.524686	0.366964	0.388367	0.471436	0.394057	0.391137	0.434608	0.460976	0.532327	0.390963	0.40007	0.387222	0.387999	0.535742	0.435531	0.566011	0.474253	0.419163	0.840727	0.42826	0.353216	0.804918	0.413404	0.424615	0.514686	0.433293	0.387016	0.628478	0.761824	0.413331	0.551	0.521995	0.394483	0.589044	0.410974	0.395903	0.706318	0.46954
GOBP_NEGATIVE_REGULATION_OF_CELL_CYCLE_PROCESS	0.362019	0.598514	0.520719	0.375347	0.391506	0.462056	0.396177	0.398393	0.438984	0.463049	0.515106	0.399277	0.401975	0.392628	0.393965	0.526454	0.441637	0.571444	0.45875	0.416349	0.849846	0.438902	0.36224	0.818401	0.412973	0.415165	0.50604	0.429993	0.394581	0.613664	0.750414	0.401958	0.547775	0.528067	0.389379	0.593095	0.413021	0.390006	0.708298	0.466981
GOBP_NEGATIVE_REGULATION_OF_CELL_CYCLE_PROCESS90	0.362019	0.598514	0.520719	0.375347	0.391506	0.462056	0.396177	0.398393	0.438984	0.463049	0.515106	0.399277	0.401975	0.392628	0.393965	0.526454	0.441637	0.571444	0.45875	0.416349	0.849846	0.438902	0.36224	0.818401	0.412973	0.415165	0.50604	0.429993	0.394581	0.613664	0.750414	0.401958	0.547775	0.528067	0.389379	0.593095	0.413021	0.390006	0.708298	0.466981
GOBP_NEGATIVE_REGULATION_OF_CELL_CYCLE110	0.361645	0.57864	0.52205	0.366148	0.371566	0.453014	0.376864	0.385183	0.430367	0.452378	0.503446	0.431726	0.399907	0.394803	0.381598	0.520367	0.450621	0.578636	0.462009	0.444268	0.835604	0.427332	0.371045	0.809767	0.414992	0.410848	0.515648	0.443949	0.410979	0.619087	0.748206	0.389256	0.585388	0.542613	0.391246	0.572904	0.414021	0.378861	0.724835	0.483327
GOBP_NEGATIVE_REGULATION_OF_CELL_CYCLE45	0.361645	0.57864	0.52205	0.366148	0.371566	0.453014	0.376864	0.385183	0.430367	0.452378	0.503446	0.431726	0.399907	0.394803	0.381598	0.520367	0.450621	0.578636	0.462009	0.444268	0.835604	0.427332	0.371045	0.809767	0.414992	0.410848	0.515648	0.443949	0.410979	0.619087	0.748206	0.389256	0.585388	0.542613	0.391246	0.572904	0.414021	0.378861	0.724835	0.483327
GOBP_NEGATIVE_REGULATION_OF_CHROMOSOME_ORGANIZATION	0.306063	0.607922	0.471717	0.345325	0.355121	0.459646	0.36557	0.430503	0.448841	0.485111	0.461387	0.401068	0.423575	0.37225	0.400304	0.497132	0.399126	0.585103	0.472629	0.437445	0.810933	0.452051	0.408243	0.820887	0.443548	0.452968	0.530078	0.419308	0.401344	0.630031	0.747183	0.416185	0.54568	0.544018	0.388812	0.612538	0.432756	0.387875	0.707428	0.477445
GOBP_NEGATIVE_REGULATION_OF_CHROMOSOME_ORGANIZATION106	0.357121	0.604397	0.520551	0.384386	0.392692	0.488905	0.376417	0.422169	0.46868	0.49551	0.492033	0.37764	0.435157	0.388945	0.416026	0.531543	0.408583	0.574024	0.462582	0.390466	0.81922	0.433723	0.355751	0.80667	0.421121	0.432113	0.518853	0.412117	0.386186	0.636251	0.756732	0.399502	0.53114	0.533479	0.373758	0.605767	0.408434	0.356562	0.70736	0.472585
GOBP_NEGATIVE_REGULATION_OF_CHROMOSOME_ORGANIZATION43	0.357121	0.604397	0.520551	0.384386	0.392692	0.488905	0.376417	0.422169	0.46868	0.49551	0.492033	0.37764	0.435157	0.388945	0.416026	0.531543	0.408583	0.574024	0.462582	0.390466	0.81922	0.433723	0.355751	0.80667	0.421121	0.432113	0.518853	0.412117	0.386186	0.636251	0.756732	0.399502	0.53114	0.533479	0.373758	0.605767	0.408434	0.356562	0.70736	0.472585
GOBP_NEGATIVE_REGULATION_OF_IMMUNE_SYSTEM_PROCESS	0.59811	0.348488	0.457626	0.538128	0.585712	0.432351	0.624783	0.581091	0.564526	0.537312	0.525386	0.721041	0.47395	0.577338	0.547637	0.560268	0.676817	0.387939	0.552905	0.610192	0.25864	0.56654	0.675487	0.151097	0.485868	0.605486	0.286277	0.353775	0.52146	0.38066	0.406203	0.454497	0.394682	0.3433	0.48474	0.340355	0.404433	0.450786	0.423057	0.466205
GOBP_NEGATIVE_REGULATION_OF_METAPHASE_ANAPHASE_TRANSITION_OF_CELL_CYCLE	0.371515	0.614719	0.505102	0.383229	0.408121	0.486233	0.383413	0.408567	0.427668	0.494771	0.503665	0.423897	0.443642	0.375853	0.435008	0.527043	0.424247	0.580168	0.447571	0.412116	0.814098	0.427583	0.364554	0.837726	0.41328	0.407393	0.503813	0.406401	0.363219	0.632035	0.732526	0.420029	0.519745	0.502746	0.378321	0.604404	0.411603	0.356641	0.726786	0.475696
GOBP_NEGATIVE_REGULATION_OF_MITOTIC_CELL_CYCLE	0.362976	0.587633	0.524686	0.366964	0.388367	0.471436	0.394057	0.391137	0.434608	0.460976	0.532327	0.390963	0.40007	0.387222	0.387999	0.535742	0.435531	0.566011	0.474253	0.419163	0.840727	0.42826	0.353216	0.804918	0.413404	0.424615	0.514686	0.433293	0.387016	0.628478	0.761824	0.413331	0.551	0.521995	0.394483	0.589044	0.410974	0.395903	0.706318	0.46954
GOBP_NEGATIVE_REGULATION_OF_MITOTIC_CELL_CYCLE158	0.362976	0.587633	0.524686	0.366964	0.388367	0.471436	0.394057	0.391137	0.434608	0.460976	0.532327	0.390963	0.40007	0.387222	0.387999	0.535742	0.435531	0.566011	0.474253	0.419163	0.840727	0.42826	0.353216	0.804918	0.413404	0.424615	0.514686	0.433293	0.387016	0.628478	0.761824	0.413331	0.551	0.521995	0.394483	0.589044	0.410974	0.395903	0.706318	0.46954
GOBP_NEGATIVE_REGULATION_OF_NUCLEAR_DIVISION	0.368852	0.610902	0.496725	0.387327	0.407992	0.489578	0.383755	0.411594	0.435875	0.493871	0.501927	0.418008	0.442843	0.377797	0.438499	0.527575	0.421922	0.583102	0.449366	0.408261	0.819422	0.423928	0.36145	0.837718	0.421357	0.407631	0.507103	0.406649	0.360435	0.63112	0.73278	0.418141	0.518254	0.509026	0.377864	0.606856	0.415723	0.353523	0.718052	0.472342
GOBP_NEGATIVE_REGULATION_OF_NUCLEOBASE_CONTAINING_COMPOUND_METABOLIC_PROCESS	0.714847	0.429374	0.443291	0.444005	0.566058	0.433973	0.511514	0.497472	0.444037	0.520108	0.821579	0.6558	0.548679	0.47765	0.711867	0.851465	0.456813	0.401513	0.388882	0.46494	0.343089	0.50739	0.516424	0.554393	0.418504	0.342992	0.305296	0.47045	0.388171	0.347259	0.43788	0.467706	0.322572	0.436022	0.446135	0.455843	0.525413	0.479703	0.368267	0.437771
GOBP_NEGATIVE_REGULATION_OF_TRANSCRIPTION_BY_RNA_POLYMERASE_II	0.764863	0.372084	0.475125	0.427692	0.544043	0.440918	0.503708	0.454616	0.417072	0.466652	0.876806	0.642961	0.538223	0.48838	0.619136	0.811665	0.458394	0.425518	0.422495	0.457246	0.304263	0.545784	0.490866	0.541193	0.461816	0.35672	0.313123	0.48784	0.390516	0.358103	0.462239	0.443283	0.329587	0.457798	0.44828	0.393714	0.596156	0.462975	0.429018	0.474275
GOBP_NIK_NF_KAPPAB_SIGNALING	0.620064	0.447222	0.504161	0.673048	0.598795	0.511349	0.703127	0.577957	0.473683	0.618966	0.549886	0.0500305	0.536811	0.498799	0.591433	0.559122	0.420995	0.450145	0.459007	0.141972	0.420204	0.489107	0.25644	0.299636	0.466375	0.523461	0.456341	0.548203	0.537081	0.504954	0.470658	0.520858	0.473615	0.466464	0.512839	0.452975	0.489725	0.491101	0.479654	0.508884
GOBP_NUCLEAR_CHROMOSOME_SEGREGATION	0.334677	0.604995	0.492688	0.348924	0.362351	0.473205	0.376975	0.434308	0.459332	0.467661	0.471527	0.391954	0.431852	0.393971	0.417286	0.519347	0.408766	0.573966	0.453906	0.40761	0.823793	0.453145	0.379388	0.823174	0.453815	0.431077	0.521931	0.419861	0.394388	0.627335	0.744044	0.41161	0.525274	0.53947	0.370902	0.623486	0.431552	0.37272	0.70562	0.477263
GOBP_NUCLEAR_CHROMOSOME_SEGREGATION69	0.369729	0.591696	0.516212	0.365	0.37181	0.48464	0.392456	0.42609	0.470936	0.46584	0.4908	0.37891	0.422081	0.40018	0.422789	0.53183	0.39825	0.564287	0.455027	0.382877	0.831822	0.46304	0.362318	0.81139	0.444371	0.427237	0.507864	0.423082	0.389009	0.627743	0.753994	0.407594	0.520788	0.528336	0.373495	0.600942	0.418209	0.356059	0.722138	0.484276
GOBP_NUCLEAR_CHROMOSOME_SEGREGATION7	0.369729	0.591696	0.516212	0.365	0.37181	0.48464	0.392456	0.42609	0.470936	0.46584	0.4908	0.37891	0.422081	0.40018	0.422789	0.53183	0.39825	0.564287	0.455027	0.382877	0.831822	0.46304	0.362318	0.81139	0.444371	0.427237	0.507864	0.423082	0.389009	0.627743	0.753994	0.407594	0.520788	0.528336	0.373495	0.600942	0.418209	0.356059	0.722138	0.484276
GOBP_NUCLEOSOME_ORGANIZATION	0.365366	0.787639	0.502156	0.408073	0.393454	0.465845	0.388846	0.424093	0.420615	0.44505	0.465916	0.432704	0.432766	0.429557	0.487165	0.475585	0.42086	0.530028	0.450531	0.403368	0.840747	0.439906	0.376291	0.843868	0.440815	0.42151	0.482034	0.441175	0.400518	0.520429	0.593817	0.418182	0.520708	0.479181	0.371035	0.764895	0.410617	0.396851	0.603855	0.459098
GOBP_ORGANELLE_FISSION	0.334134	0.626457	0.489283	0.354702	0.380546	0.484706	0.366795	0.437898	0.451127	0.450687	0.459495	0.418749	0.427452	0.393328	0.432481	0.501634	0.410161	0.558664	0.441368	0.428666	0.846704	0.428118	0.401893	0.839319	0.446378	0.410973	0.523288	0.434254	0.41964	0.619176	0.718968	0.405622	0.522455	0.531243	0.366451	0.641124	0.418855	0.382497	0.689236	0.46062
GOBP_ORGANELLE_FISSION24	0.367322	0.593311	0.516611	0.364926	0.372391	0.483533	0.390803	0.415076	0.465875	0.464388	0.489585	0.385273	0.417248	0.398518	0.418633	0.525303	0.39796	0.568661	0.458714	0.39452	0.837858	0.460985	0.373244	0.808719	0.432232	0.42051	0.505584	0.437607	0.397019	0.629819	0.755409	0.402012	0.527615	0.526412	0.371767	0.5983	0.415728	0.360608	0.719895	0.485174
GOBP_ORGANELLE_FISSION84	0.367322	0.593311	0.516611	0.364926	0.372391	0.483533	0.390803	0.415076	0.465875	0.464388	0.489585	0.385273	0.417248	0.398518	0.418633	0.525303	0.39796	0.568661	0.458714	0.39452	0.837858	0.460985	0.373244	0.808719	0.432232	0.42051	0.505584	0.437607	0.397019	0.629819	0.755409	0.402012	0.527615	0.526412	0.371767	0.5983	0.415728	0.360608	0.719895	0.485174
GOBP_ORGANIC_ACID_METABOLIC_PROCESS	0.485953	0.474523	0.434109	0.365903	0.540417	0.388606	0.43354	0.71798	0.54109	0.745826	0.505722	0.614986	0.681926	0.442618	0.898813	0.631395	0.459639	0.354915	0.35803	0.50091	0.356858	0.369205	0.516698	0.542473	0.383659	0.431466	0.440814	0.470299	0.458123	0.396481	0.356477	0.506892	0.373855	0.48894	0.486348	0.489649	0.512595	0.546461	0.311291	0.339665
GOBP_ORGANIC_ACID_METABOLIC_PROCESS107	0.485953	0.474523	0.434109	0.365903	0.540417	0.388606	0.43354	0.71798	0.54109	0.745826	0.505722	0.614986	0.681926	0.442618	0.898813	0.631395	0.459639	0.354915	0.35803	0.50091	0.356858	0.369205	0.516698	0.542473	0.383659	0.431466	0.440814	0.470299	0.458123	0.396481	0.356477	0.506892	0.373855	0.48894	0.486348	0.489649	0.512595	0.546461	0.311291	0.339665
GOBP_ORGANIC_HYDROXY_COMPOUND_BIOSYNTHETIC_PROCESS	0.436983	0.585951	0.398237	0.34384	0.41557	0.453827	0.381755	0.667207	0.531343	0.631757	0.442685	0.539459	0.575044	0.395127	0.504751	0.437142	0.438354	0.51774	0.418784	0.530723	0.568181	0.392048	0.544847	1	0.431943	0.356958	0.534265	0.488067	0.340121	0.562966	0.442223	0.327897	0.503194	0.54556	0.322497	0.618515	0.492131	0.337482	0.506422	0.39355
GOBP_POSITIVE_REGULATION_OF_CELL_CYCLE	0.357835	0.597324	0.4447	0.38409	0.411866	0.446177	0.383038	0.545742	0.453365	0.515366	0.467358	0.390956	0.490146	0.389059	0.431636	0.477955	0.398263	0.574284	0.443444	0.38011	0.824807	0.401832	0.379683	0.901373	0.427673	0.402237	0.566668	0.46013	0.39105	0.612492	0.655737	0.381181	0.555479	0.528243	0.356582	0.622629	0.468799	0.369276	0.638775	0.427788
GOBP_POSITIVE_REGULATION_OF_CELL_CYCLE_PROCESS	0.371968	0.620921	0.502517	0.397109	0.426845	0.488577	0.373372	0.453533	0.426949	0.478071	0.519312	0.432005	0.431035	0.400727	0.411745	0.523039	0.409428	0.562585	0.450624	0.399023	0.832143	0.404615	0.387016	0.843578	0.417713	0.402393	0.538888	0.423146	0.411379	0.637527	0.739933	0.376129	0.502352	0.503648	0.339328	0.643202	0.430974	0.370748	0.653196	0.417856
GOBP_POSITIVE_REGULATION_OF_CELL_CYCLE_PROCESS133	0.382262	0.575204	0.514412	0.370392	0.357868	0.457814	0.376809	0.409709	0.430448	0.465647	0.549376	0.407949	0.391834	0.394975	0.403343	0.558392	0.409198	0.557751	0.486531	0.397105	0.8315	0.455618	0.386605	0.835064	0.439783	0.429281	0.497425	0.430318	0.396913	0.61066	0.744342	0.389719	0.506023	0.51852	0.367363	0.591419	0.437383	0.377838	0.719988	0.492368
GOBP_POSITIVE_REGULATION_OF_CELL_CYCLE_PROCESS49	0.382262	0.575204	0.514412	0.370392	0.357868	0.457814	0.376809	0.409709	0.430448	0.465647	0.549376	0.407949	0.391834	0.394975	0.403343	0.558392	0.409198	0.557751	0.486531	0.397105	0.8315	0.455618	0.386605	0.835064	0.439783	0.429281	0.497425	0.430318	0.396913	0.61066	0.744342	0.389719	0.506023	0.51852	0.367363	0.591419	0.437383	0.377838	0.719988	0.492368
GOBP_POSITIVE_REGULATION_OF_CELL_CYCLE113	0.37667	0.556622	0.485348	0.36632	0.370345	0.430995	0.384923	0.407813	0.418192	0.452614	0.514321	0.418733	0.385609	0.39238	0.398745	0.53325	0.411273	0.585966	0.488638	0.410948	0.856251	0.444357	0.400916	0.838661	0.446167	0.432449	0.517445	0.435067	0.394273	0.609076	0.705869	0.404222	0.582908	0.507034	0.367935	0.572195	0.436579	0.382979	0.728238	0.50282
GOBP_POSITIVE_REGULATION_OF_CELL_CYCLE41	0.37667	0.556622	0.485348	0.36632	0.370345	0.430995	0.384923	0.407813	0.418192	0.452614	0.514321	0.418733	0.385609	0.39238	0.398745	0.53325	0.411273	0.585966	0.488638	0.410948	0.856251	0.444357	0.400916	0.838661	0.446167	0.432449	0.517445	0.435067	0.394273	0.609076	0.705869	0.404222	0.582908	0.507034	0.367935	0.572195	0.436579	0.382979	0.728238	0.50282
GOBP_POSITIVE_REGULATION_OF_CELL_DEATH	0.740319	0.499893	0.476138	0.340101	0.523313	0.456716	0.414277	0.60519	0.423899	0.52678	0.775709	0.540922	0.592685	0.460442	0.751389	0.790329	0.393739	0.464292	0.428678	0.375653	0.380251	0.49768	0.40241	0.642954	0.428015	0.328121	0.291254	0.538903	0.414055	0.322705	0.441527	0.450734	0.355057	0.454613	0.400172	0.529362	0.510139	0.529153	0.39729	0.460288
GOBP_POSITIVE_REGULATION_OF_CELL_POPULATION_PROLIFERATION	0.66474	0.505417	0.408356	0.410942	0.554852	0.419512	0.552539	0.531591	0.471542	0.6111	0.734761	0.63456	0.610762	0.431682	0.798369	0.820157	0.418274	0.442093	0.361619	0.470179	0.391249	0.464573	0.487717	0.595244	0.390538	0.332142	0.338648	0.446229	0.336121	0.415463	0.45496	0.446412	0.285162	0.397282	0.405794	0.52132	0.492689	0.481078	0.390297	0.42918
GOBP_POSITIVE_REGULATION_OF_ION_TRANSPORT	0.622573	0.444136	0.450032	0.498017	0.668033	0.437938	0.507419	0.620453	0.452563	0.633823	0.555524	0.705398	0.652106	0.502191	0.836248	0.681398	0.485957	0.363341	0.386058	0.521771	0.294557	0.409712	0.543084	0.360916	0.342505	0.422177	0.357377	0.436895	0.478084	0.366197	0.359265	0.516497	0.33445	0.440141	0.544359	0.445448	0.470619	0.54235	0.30501	0.360524
GOBP_POSITIVE_REGULATION_OF_ION_TRANSPORT148	0.622573	0.444136	0.450032	0.498017	0.668033	0.437938	0.507419	0.620453	0.452563	0.633823	0.555524	0.705398	0.652106	0.502191	0.836248	0.681398	0.485957	0.363341	0.386058	0.521771	0.294557	0.409712	0.543084	0.360916	0.342505	0.422177	0.357377	0.436895	0.478084	0.366197	0.359265	0.516497	0.33445	0.440141	0.544359	0.445448	0.470619	0.54235	0.30501	0.360524
GOBP_POSITIVE_REGULATION_OF_LIPID_METABOLIC_PROCESS	0.467439	0.444158	0.478457	0.44603	0.502692	0.379805	0.453024	0.488861	0.463364	0.614973	0.59189	0.601743	0.552707	0.519077	0.920907	0.901353	0.538935	0.373461	0.424142	0.571177	0.385282	0.425752	0.534203	0.338841	0.427242	0.499119	0.376795	0.387389	0.5317	0.386327	0.385288	0.517544	0.424429	0.387163	0.495978	0.447759	0.387334	0.512565	0.360583	0.40966
GOBP_POSITIVE_REGULATION_OF_LIPID_METABOLIC_PROCESS144	0.467439	0.444158	0.478457	0.44603	0.502692	0.379805	0.453024	0.488861	0.463364	0.614973	0.59189	0.601743	0.552707	0.519077	0.920907	0.901353	0.538935	0.373461	0.424142	0.571177	0.385282	0.425752	0.534203	0.338841	0.427242	0.499119	0.376795	0.387389	0.5317	0.386327	0.385288	0.517544	0.424429	0.387163	0.495978	0.447759	0.387334	0.512565	0.360583	0.40966
GOBP_POSITIVE_REGULATION_OF_NUCLEOBASE_CONTAINING_COMPOUND_METABOLIC_PROCESS	0.741424	0.403396	0.489938	0.382881	0.527154	0.477291	0.479576	0.446816	0.455514	0.460104	0.885402	0.665228	0.521644	0.480911	0.647582	0.806619	0.484799	0.43052	0.417099	0.483139	0.32311	0.503686	0.507132	0.532285	0.452141	0.359822	0.313545	0.454627	0.365389	0.367561	0.465852	0.431392	0.324951	0.442686	0.42127	0.412345	0.61239	0.490622	0.414683	0.47262
GOBP_POSITIVE_REGULATION_OF_RESPONSE_TO_BIOTIC_STIMULUS	0.600792	0.454841	0.528531	0.63001	0.552086	0.532585	0.658231	0.558238	0.513596	0.571906	0.542514	0	0.511926	0.525272	0.539781	0.534441	0.438741	0.469481	0.488181	0.123744	0.423745	0.514291	0.247442	0.290388	0.519677	0.536461	0.461276	0.528084	0.518526	0.483584	0.484002	0.542665	0.48482	0.497789	0.544543	0.458812	0.513228	0.526717	0.480149	0.524048
GOBP_POSITIVE_REGULATION_OF_SIGNALING	0.718709	0.547603	0.437426	0.505866	0.601537	0.460905	0.491257	0.584088	0.414227	0.490819	0.810465	0.623136	0.576977	0.439308	0.655398	0.806205	0.467678	0.467618	0.429381	0.453145	0.37188	0.452713	0.439447	0.683737	0.398623	0.324924	0.310291	0.443954	0.378882	0.402938	0.407751	0.388295	0.351626	0.393098	0.367389	0.580058	0.456579	0.396562	0.413549	0.411102
GOBP_POSITIVE_REGULATION_OF_SMALL_MOLECULE_METABOLIC_PROCESS	0.501923	0.422098	0.472139	0.443464	0.53487	0.379597	0.46357	0.542819	0.484618	0.611437	0.550692	0.662152	0.581398	0.547083	0.911327	0.815827	0.531324	0.354862	0.425092	0.572652	0.380304	0.426967	0.544178	0.32311	0.411481	0.483263	0.370989	0.37445	0.527229	0.331585	0.363	0.553786	0.413761	0.406824	0.505747	0.427947	0.402255	0.558481	0.337294	0.403552
GOBP_POSITIVE_REGULATION_OF_SMALL_MOLECULE_METABOLIC_PROCESS97	0.501923	0.422098	0.472139	0.443464	0.53487	0.379597	0.46357	0.542819	0.484618	0.611437	0.550692	0.662152	0.581398	0.547083	0.911327	0.815827	0.531324	0.354862	0.425092	0.572652	0.380304	0.426967	0.544178	0.32311	0.411481	0.483263	0.370989	0.37445	0.527229	0.331585	0.363	0.553786	0.413761	0.406824	0.505747	0.427947	0.402255	0.558481	0.337294	0.403552
GOBP_POSITIVE_REGULATION_OF_TRANSCRIPTION_BY_RNA_POLYMERASE_II	0.71663	0.444952	0.478968	0.350904	0.537894	0.491031	0.454062	0.477267	0.46732	0.498341	0.837959	0.66558	0.545534	0.476742	0.728265	0.821702	0.488784	0.428541	0.388644	0.485366	0.333081	0.462774	0.505664	0.559068	0.433862	0.349823	0.320202	0.452714	0.373008	0.375239	0.453209	0.452884	0.318269	0.413001	0.413775	0.444373	0.563956	0.504935	0.391849	0.448978
GOBP_POSITIVE_REGULATION_OF_TRANSMEMBRANE_TRANSPORT	0.523915	0.353097	0.471188	0.432648	0.530239	0.399455	0.459379	0.569667	0.481383	0.489751	0.567117	0.620915	0.524562	0.599937	0.876779	0.907812	0.52063	0.364705	0.469531	0.520492	0.360971	0.466724	0.495984	0.312761	0.410671	0.48874	0.426294	0.413898	0.512645	0.304068	0.403871	0.573146	0.406294	0.46525	0.492084	0.356043	0.443561	0.540735	0.343037	0.455168
GOBP_POSITIVE_REGULATION_OF_TRANSMEMBRANE_TRANSPORT153	0.523915	0.353097	0.471188	0.432648	0.530239	0.399455	0.459379	0.569667	0.481383	0.489751	0.567117	0.620915	0.524562	0.599937	0.876779	0.907812	0.52063	0.364705	0.469531	0.520492	0.360971	0.466724	0.495984	0.312761	0.410671	0.48874	0.426294	0.413898	0.512645	0.304068	0.403871	0.573146	0.406294	0.46525	0.492084	0.356043	0.443561	0.540735	0.343037	0.455168
GOBP_POTASSIUM_ION_TRANSPORT	0.434171	0.811099	0.448003	0.449746	0.377591	0.443283	0.365596	0.391474	0.411948	0.399257	0.535212	0.439724	0.413809	0.373075	0.394498	0.441497	0.483979	0.528341	0.455988	0.439125	0.771921	0.437349	0.456427	0.868043	0.507998	0.417476	0.489511	0.474685	0.462586	0.566098	0.455646	0.487726	0.497376	0.370602	0.402329	0.81934	0.396443	0.486126	0.509032	0.441018
GOBP_PYRUVATE_METABOLIC_PROCESS	0.41425	0.444029	0.439318	0.375681	0.496936	0.410953	0.45752	0.518123	0.518519	0.617194	0.599091	0.606952	0.521257	0.527566	0.924681	0.894955	0.532223	0.384548	0.388557	0.507956	0.382398	0.453821	0.556242	0.450367	0.430457	0.487834	0.426644	0.383663	0.464045	0.359024	0.403108	0.53168	0.403132	0.408603	0.489564	0.456476	0.458178	0.551555	0.30043	0.377617
GOBP_PYRUVATE_METABOLIC_PROCESS95	0.41425	0.444029	0.439318	0.375681	0.496936	0.410953	0.45752	0.518123	0.518519	0.617194	0.599091	0.606952	0.521257	0.527566	0.924681	0.894955	0.532223	0.384548	0.388557	0.507956	0.382398	0.453821	0.556242	0.450367	0.430457	0.487834	0.426644	0.383663	0.464045	0.359024	0.403108	0.53168	0.403132	0.408603	0.489564	0.456476	0.458178	0.551555	0.30043	0.377617
GOBP_REGULATION_OF_CELL_CYCLE	0.365054	0.618333	0.477721	0.368869	0.382757	0.461699	0.385205	0.470207	0.467641	0.490966	0.475169	0.403705	0.454111	0.384893	0.426626	0.49314	0.411779	0.570013	0.440698	0.417215	0.839834	0.433006	0.405197	0.881933	0.434885	0.39372	0.534582	0.439418	0.385586	0.603506	0.681362	0.384769	0.543874	0.521839	0.358796	0.629656	0.433307	0.357163	0.673288	0.453621
GOBP_REGULATION_OF_CELL_CYCLE_PHASE_TRANSITION	0.377433	0.577872	0.523082	0.367115	0.374287	0.467488	0.382149	0.388687	0.446615	0.452088	0.521012	0.400583	0.400633	0.390342	0.399129	0.543742	0.42316	0.573079	0.475089	0.408574	0.848016	0.461478	0.377784	0.817014	0.419707	0.424523	0.510544	0.431025	0.394753	0.619853	0.755929	0.408321	0.536906	0.514722	0.389718	0.579225	0.415269	0.374715	0.712609	0.470879
GOBP_REGULATION_OF_CELL_CYCLE_PHASE_TRANSITION91	0.377433	0.577872	0.523082	0.367115	0.374287	0.467488	0.382149	0.388687	0.446615	0.452088	0.521012	0.400583	0.400633	0.390342	0.399129	0.543742	0.42316	0.573079	0.475089	0.408574	0.848016	0.461478	0.377784	0.817014	0.419707	0.424523	0.510544	0.431025	0.394753	0.619853	0.755929	0.408321	0.536906	0.514722	0.389718	0.579225	0.415269	0.374715	0.712609	0.470879
GOBP_REGULATION_OF_CELL_CYCLE_PROCESS	0.369204	0.6107	0.510893	0.381327	0.389988	0.482067	0.384569	0.429658	0.455885	0.472047	0.494747	0.402257	0.434498	0.390678	0.414567	0.523092	0.418875	0.561398	0.438518	0.403597	0.848941	0.441479	0.369505	0.826795	0.433806	0.410255	0.529122	0.43272	0.401163	0.627368	0.743851	0.393701	0.521242	0.519728	0.35555	0.614301	0.418565	0.358792	0.685379	0.454317
GOBP_REGULATION_OF_CELL_CYCLE_PROCESS15	0.370915	0.588306	0.514135	0.367734	0.365123	0.458974	0.387119	0.404263	0.44378	0.453526	0.505782	0.411834	0.405785	0.38825	0.402585	0.535401	0.428229	0.559379	0.455538	0.424254	0.847	0.456674	0.384005	0.832865	0.434875	0.41659	0.505173	0.442271	0.402276	0.614353	0.745799	0.400649	0.530991	0.522725	0.369784	0.587841	0.418924	0.372185	0.715709	0.483545
GOBP_REGULATION_OF_CELL_CYCLE_PROCESS76	0.370915	0.588306	0.514135	0.367734	0.365123	0.458974	0.387119	0.404263	0.44378	0.453526	0.505782	0.411834	0.405785	0.38825	0.402585	0.535401	0.428229	0.559379	0.455538	0.424254	0.847	0.456674	0.384005	0.832865	0.434875	0.41659	0.505173	0.442271	0.402276	0.614353	0.745799	0.400649	0.530991	0.522725	0.369784	0.587841	0.418924	0.372185	0.715709	0.483545
GOBP_REGULATION_OF_CELL_CYCLE17	0.368558	0.569759	0.501184	0.36365	0.360942	0.4412	0.381696	0.392717	0.431033	0.444574	0.489385	0.432135	0.402182	0.389748	0.394989	0.51986	0.432543	0.576798	0.462415	0.442852	0.849791	0.440793	0.396956	0.826265	0.439535	0.414722	0.518554	0.449234	0.408118	0.614353	0.729624	0.398533	0.583157	0.524176	0.373265	0.572201	0.422219	0.372407	0.730444	0.492579
GOBP_REGULATION_OF_CELL_CYCLE75	0.368558	0.569759	0.501184	0.36365	0.360942	0.4412	0.381696	0.392717	0.431033	0.444574	0.489385	0.432135	0.402182	0.389748	0.394989	0.51986	0.432543	0.576798	0.462415	0.442852	0.849791	0.440793	0.396956	0.826265	0.439535	0.414722	0.518554	0.449234	0.408118	0.614353	0.729624	0.398533	0.583157	0.524176	0.373265	0.572201	0.422219	0.372407	0.730444	0.492579
GOBP_REGULATION_OF_CELL_DEATH	0.734426	0.546424	0.432671	0.46122	0.59219	0.44102	0.508868	0.581312	0.433103	0.534927	0.804348	0.639553	0.594317	0.425098	0.681252	0.740348	0.417377	0.470823	0.413017	0.437741	0.375108	0.439697	0.45872	0.669884	0.374014	0.290083	0.310643	0.469672	0.34671	0.395487	0.422322	0.401413	0.33299	0.42234	0.364769	0.578219	0.528395	0.44057	0.416261	0.427815
GOBP_REGULATION_OF_CELLULAR_KETONE_METABOLIC_PROCESS	0.439152	0.498269	0.493686	0.418016	0.521234	0.408885	0.417961	0.485846	0.479044	0.621501	0.55374	0.620113	0.574956	0.520908	0.924028	0.863528	0.543694	0.362267	0.409237	0.592365	0.439149	0.425777	0.551217	0.391434	0.42337	0.478477	0.36729	0.378631	0.527416	0.336119	0.352775	0.49485	0.408326	0.393994	0.497012	0.502817	0.393703	0.518234	0.344225	0.381901
GOBP_REGULATION_OF_CELLULAR_KETONE_METABOLIC_PROCESS99	0.439152	0.498269	0.493686	0.418016	0.521234	0.408885	0.417961	0.485846	0.479044	0.621501	0.55374	0.620113	0.574956	0.520908	0.924028	0.863528	0.543694	0.362267	0.409237	0.592365	0.439149	0.425777	0.551217	0.391434	0.42337	0.478477	0.36729	0.378631	0.527416	0.336119	0.352775	0.49485	0.408326	0.393994	0.497012	0.502817	0.393703	0.518234	0.344225	0.381901
GOBP_REGULATION_OF_CHROMOSOME_ORGANIZATION	0.309144	0.616566	0.469527	0.344651	0.370679	0.458159	0.352333	0.434988	0.455613	0.472424	0.461508	0.397946	0.428204	0.370977	0.403933	0.510739	0.408372	0.590254	0.470589	0.441365	0.826109	0.448544	0.405009	0.818638	0.433877	0.445428	0.533932	0.416721	0.402545	0.616966	0.738556	0.412871	0.53974	0.541959	0.383893	0.621889	0.43989	0.388651	0.695746	0.476214
GOBP_REGULATION_OF_CHROMOSOME_SEGREGATION	0.356515	0.615243	0.498027	0.380909	0.408586	0.478538	0.360243	0.427203	0.464866	0.488041	0.484302	0.398329	0.439286	0.379382	0.416576	0.542937	0.417839	0.563851	0.457928	0.408788	0.829613	0.4282	0.358487	0.832736	0.422306	0.422173	0.524993	0.408629	0.390692	0.61312	0.738944	0.414523	0.509154	0.518719	0.369925	0.619076	0.428891	0.360617	0.705507	0.471455
GOBP_REGULATION_OF_CHROMOSOME_SEGREGATION23	0.384989	0.601345	0.506497	0.36565	0.3758	0.47117	0.379017	0.403705	0.459136	0.486681	0.502153	0.409567	0.415957	0.386018	0.412349	0.542713	0.402723	0.551602	0.465803	0.406135	0.827453	0.467511	0.388203	0.832147	0.431748	0.43137	0.504976	0.41257	0.388598	0.622247	0.745923	0.412809	0.502816	0.516173	0.381541	0.584618	0.417566	0.343522	0.735025	0.479323
GOBP_REGULATION_OF_CHROMOSOME_SEGREGATION86	0.384989	0.601345	0.506497	0.36565	0.3758	0.47117	0.379017	0.403705	0.459136	0.486681	0.502153	0.409567	0.415957	0.386018	0.412349	0.542713	0.402723	0.551602	0.465803	0.406135	0.827453	0.467511	0.388203	0.832147	0.431748	0.43137	0.504976	0.41257	0.388598	0.622247	0.745923	0.412809	0.502816	0.516173	0.381541	0.584618	0.417566	0.343522	0.735025	0.479323
GOBP_REGULATION_OF_CHROMOSOME_SEPARATION	0.359706	0.616985	0.492408	0.388694	0.418493	0.481159	0.359039	0.422212	0.439152	0.480755	0.480268	0.431684	0.440576	0.374286	0.428134	0.536508	0.433038	0.581332	0.452071	0.422604	0.823056	0.421146	0.369278	0.849686	0.408952	0.406478	0.51112	0.410143	0.381109	0.611518	0.728086	0.412849	0.51075	0.509623	0.371479	0.619303	0.431726	0.360675	0.711831	0.467232
GOBP_REGULATION_OF_CHROMOSOME_SEPARATION28	0.385956	0.597091	0.504122	0.36356	0.376099	0.469498	0.373616	0.39643	0.453405	0.487924	0.507215	0.41065	0.416037	0.384279	0.408423	0.543647	0.407166	0.55618	0.473858	0.406851	0.829389	0.467697	0.387819	0.826195	0.429354	0.433403	0.505237	0.415564	0.387943	0.623787	0.748014	0.412508	0.505423	0.516782	0.383875	0.581752	0.420042	0.343587	0.735079	0.47969
GOBP_REGULATION_OF_CHROMOSOME_SEPARATION89	0.385956	0.597091	0.504122	0.36356	0.376099	0.469498	0.373616	0.39643	0.453405	0.487924	0.507215	0.41065	0.416037	0.384279	0.408423	0.543647	0.407166	0.55618	0.473858	0.406851	0.829389	0.467697	0.387819	0.826195	0.429354	0.433403	0.505237	0.415564	0.387943	0.623787	0.748014	0.412508	0.505423	0.516782	0.383875	0.581752	0.420042	0.343587	0.735079	0.47969
GOBP_REGULATION_OF_CYTOKINESIS	0.382509	0.56652	0.506087	0.376695	0.34544	0.477023	0.396144	0.418978	0.449162	0.477071	0.509499	0.394922	0.454637	0.402354	0.408202	0.556067	0.435742	0.533662	0.435448	0.387809	0.820688	0.46537	0.36415	0.825141	0.460279	0.404719	0.540995	0.431732	0.381122	0.637018	0.757762	0.407758	0.512738	0.513546	0.336767	0.592619	0.43108	0.363679	0.71946	0.474555
GOBP_REGULATION_OF_CYTOKINESIS138	0.389787	0.553134	0.51791	0.380251	0.353542	0.470678	0.395228	0.410008	0.442403	0.43313	0.525079	0.406223	0.433166	0.3881	0.401394	0.562292	0.459542	0.532095	0.471524	0.412073	0.818282	0.43156	0.362628	0.856595	0.450722	0.391399	0.529378	0.433462	0.385714	0.61649	0.758886	0.394727	0.515213	0.499319	0.34702	0.593868	0.42686	0.407729	0.706759	0.490974
GOBP_REGULATION_OF_CYTOKINESIS46	0.389787	0.553134	0.51791	0.380251	0.353542	0.470678	0.395228	0.410008	0.442403	0.43313	0.525079	0.406223	0.433166	0.3881	0.401394	0.562292	0.459542	0.532095	0.471524	0.412073	0.818282	0.43156	0.362628	0.856595	0.450722	0.391399	0.529378	0.433462	0.385714	0.61649	0.758886	0.394727	0.515213	0.499319	0.34702	0.593868	0.42686	0.407729	0.706759	0.490974
GOBP_REGULATION_OF_INNATE_IMMUNE_RESPONSE	0.598555	0.394692	0.519879	0.649613	0.577668	0.516869	0.716822	0.574001	0.536085	0.579028	0.560788	0.0775647	0.481102	0.570527	0.544947	0.569456	0.521686	0.444346	0.519554	0.169525	0.332685	0.553844	0.334043	0.20445	0.516675	0.558253	0.416296	0.489467	0.531065	0.45719	0.474723	0.519301	0.450653	0.467385	0.533638	0.401048	0.495898	0.514986	0.453101	0.52774
GOBP_REGULATION_OF_MITOTIC_CELL_CYCLE	0.360265	0.617698	0.48428	0.381017	0.405854	0.474002	0.377872	0.517249	0.478038	0.506541	0.469474	0.374479	0.4886	0.391216	0.432982	0.48711	0.402901	0.563563	0.443034	0.382567	0.830449	0.421099	0.368748	0.882258	0.412691	0.398068	0.549127	0.459325	0.393915	0.619518	0.688034	0.383187	0.51161	0.527461	0.367403	0.63115	0.453734	0.359168	0.638719	0.420739
GOBP_REGULATION_OF_MITOTIC_CELL_CYCLE102	0.371924	0.583844	0.513248	0.357583	0.376362	0.453055	0.383327	0.385907	0.446192	0.44556	0.502706	0.414659	0.389462	0.394348	0.390636	0.528554	0.428197	0.567697	0.472792	0.437225	0.85462	0.459622	0.407324	0.832755	0.417768	0.413601	0.510334	0.451062	0.409824	0.620571	0.738637	0.407164	0.543757	0.510419	0.381562	0.581653	0.419036	0.37098	0.712457	0.468724
GOBP_REGULATION_OF_MITOTIC_CELL_CYCLE38	0.371924	0.583844	0.513248	0.357583	0.376362	0.453055	0.383327	0.385907	0.446192	0.44556	0.502706	0.414659	0.389462	0.394348	0.390636	0.528554	0.428197	0.567697	0.472792	0.437225	0.85462	0.459622	0.407324	0.832755	0.417768	0.413601	0.510334	0.451062	0.409824	0.620571	0.738637	0.407164	0.543757	0.510419	0.381562	0.581653	0.419036	0.37098	0.712457	0.468724
GOBP_REGULATION_OF_MITOTIC_NUCLEAR_DIVISION	0.373794	0.63772	0.492046	0.391918	0.436911	0.490577	0.367164	0.436698	0.452628	0.465238	0.480602	0.429909	0.435451	0.393513	0.417335	0.498601	0.411031	0.569043	0.447422	0.427292	0.854632	0.406444	0.398705	0.844568	0.418653	0.405454	0.541719	0.427761	0.411917	0.635716	0.711767	0.386156	0.516743	0.496511	0.354602	0.638649	0.415499	0.353785	0.66049	0.420486
GOBP_REGULATION_OF_MITOTIC_NUCLEAR_DIVISION100	0.360086	0.607949	0.494041	0.371663	0.397034	0.470139	0.377934	0.397606	0.462589	0.48648	0.480431	0.403911	0.420364	0.389582	0.409495	0.513245	0.408493	0.580198	0.451457	0.428609	0.845482	0.441367	0.390137	0.824873	0.414786	0.41408	0.528146	0.441576	0.414099	0.630819	0.727254	0.409188	0.536668	0.508157	0.366841	0.602093	0.418423	0.346381	0.714567	0.468902
GOBP_REGULATION_OF_MITOTIC_NUCLEAR_DIVISION32	0.360086	0.607949	0.494041	0.371663	0.397034	0.470139	0.377934	0.397606	0.462589	0.48648	0.480431	0.403911	0.420364	0.389582	0.409495	0.513245	0.408493	0.580198	0.451457	0.428609	0.845482	0.441367	0.390137	0.824873	0.414786	0.41408	0.528146	0.441576	0.414099	0.630819	0.727254	0.409188	0.536668	0.508157	0.366841	0.602093	0.418423	0.346381	0.714567	0.468902
GOBP_REGULATION_OF_MITOTIC_SISTER_CHROMATID_SEGREGATION	0.371515	0.614719	0.505102	0.383229	0.408121	0.486233	0.383413	0.408567	0.427668	0.494771	0.503665	0.423897	0.443642	0.375853	0.435008	0.527043	0.424247	0.580168	0.447571	0.412116	0.814098	0.427583	0.364554	0.837726	0.41328	0.407393	0.503813	0.406401	0.363219	0.632035	0.732526	0.420029	0.519745	0.502746	0.378321	0.604404	0.411603	0.356641	0.726786	0.475696
GOBP_REGULATION_OF_MUSCLE_SYSTEM_PROCESS	0.439782	0.332118	0.486878	0.413835	0.487492	0.455538	0.455786	0.428701	0.512143	0.587962	0.607842	0.600697	0.56008	0.558813	0.902475	0.86584	0.534776	0.352869	0.469118	0.540581	0.345539	0.494398	0.517032	0.319887	0.460296	0.489616	0.395421	0.385654	0.482558	0.347507	0.469262	0.567699	0.368126	0.47209	0.485555	0.346904	0.48298	0.565158	0.339756	0.426383
GOBP_REGULATION_OF_MUSCLE_SYSTEM_PROCESS149	0.439782	0.332118	0.486878	0.413835	0.487492	0.455538	0.455786	0.428701	0.512143	0.587962	0.607842	0.600697	0.56008	0.558813	0.902475	0.86584	0.534776	0.352869	0.469118	0.540581	0.345539	0.494398	0.517032	0.319887	0.460296	0.489616	0.395421	0.385654	0.482558	0.347507	0.469262	0.567699	0.368126	0.47209	0.485555	0.346904	0.48298	0.565158	0.339756	0.426383
GOBP_REGULATION_OF_NUCLEAR_DIVISION	0.373794	0.63772	0.492046	0.391918	0.436911	0.490577	0.367164	0.436698	0.452628	0.465238	0.480602	0.429909	0.435451	0.393513	0.417335	0.498601	0.411031	0.569043	0.447422	0.427292	0.854632	0.406444	0.398705	0.844568	0.418653	0.405454	0.541719	0.427761	0.411917	0.635716	0.711767	0.386156	0.516743	0.496511	0.354602	0.638649	0.415499	0.353785	0.66049	0.420486
GOBP_REGULATION_OF_NUCLEAR_DIVISION101	0.360086	0.607949	0.494041	0.371663	0.397034	0.470139	0.377934	0.397606	0.462589	0.48648	0.480431	0.403911	0.420364	0.389582	0.409495	0.513245	0.408493	0.580198	0.451457	0.428609	0.845482	0.441367	0.390137	0.824873	0.414786	0.41408	0.528146	0.441576	0.414099	0.630819	0.727254	0.409188	0.536668	0.508157	0.366841	0.602093	0.418423	0.346381	0.714567	0.468902
GOBP_REGULATION_OF_NUCLEAR_DIVISION33	0.360086	0.607949	0.494041	0.371663	0.397034	0.470139	0.377934	0.397606	0.462589	0.48648	0.480431	0.403911	0.420364	0.389582	0.409495	0.513245	0.408493	0.580198	0.451457	0.428609	0.845482	0.441367	0.390137	0.824873	0.414786	0.41408	0.528146	0.441576	0.414099	0.630819	0.727254	0.409188	0.536668	0.508157	0.366841	0.602093	0.418423	0.346381	0.714567	0.468902
GOBP_REGULATION_OF_SMALL_MOLECULE_METABOLIC_PROCESS	0.481106	0.453727	0.488283	0.428687	0.549326	0.402585	0.442695	0.539526	0.493598	0.608823	0.524844	0.675052	0.595767	0.557949	0.90201	0.78218	0.542843	0.346638	0.423776	0.587609	0.401325	0.436139	0.56078	0.343409	0.41258	0.471055	0.372538	0.378402	0.536616	0.284634	0.340727	0.541739	0.401276	0.415512	0.510594	0.457873	0.395572	0.559875	0.316519	0.390955
GOBP_REGULATION_OF_SMALL_MOLECULE_METABOLIC_PROCESS114	0.481106	0.453727	0.488283	0.428687	0.549326	0.402585	0.442695	0.539526	0.493598	0.608823	0.524844	0.675052	0.595767	0.557949	0.90201	0.78218	0.542843	0.346638	0.423776	0.587609	0.401325	0.436139	0.56078	0.343409	0.41258	0.471055	0.372538	0.378402	0.536616	0.284634	0.340727	0.541739	0.401276	0.415512	0.510594	0.457873	0.395572	0.559875	0.316519	0.390955
GOBP_REGULATION_OF_TRANSCRIPTION_FROM_RNA_POLYMERASE_II_PROMOTER_IN_RESPONSE_TO_HYPOXIA	0.681436	0.479447	0.484314	0.740627	0.641459	0.543418	0.69045	0.543457	0.49117	0.613699	0.52436	0.156197	0.524151	0.498325	0.633199	0.526269	0.438289	0.423298	0.464774	0.154817	0.368789	0.518151	0.32237	0.23492	0.557989	0.492415	0.423665	0.474671	0.480305	0.47731	0.439299	0.541538	0.409288	0.458881	0.519796	0.484362	0.505991	0.555235	0.402725	0.434289
GOBP_REPRODUCTION	0.408203	0.531305	0.524633	0.402989	0.379436	0.429665	0.375223	0.328548	0.402084	0.367346	0.502445	0.471082	0.338045	0.401703	0.359105	0.494032	0.406977	0.616488	0.522871	0.422382	0.791568	0.428234	0.414831	0.709013	0.509306	0.372432	0.512352	0.51415	0.399033	0.59787	0.741299	0.33644	0.663494	0.582	0.335801	0.529744	0.506774	0.417355	0.755783	0.553109
GOBP_REPRODUCTION157	0.408203	0.531305	0.524633	0.402989	0.379436	0.429665	0.375223	0.328548	0.402084	0.367346	0.502445	0.471082	0.338045	0.401703	0.359105	0.494032	0.406977	0.616488	0.522871	0.422382	0.791568	0.428234	0.414831	0.709013	0.509306	0.372432	0.512352	0.51415	0.399033	0.59787	0.741299	0.33644	0.663494	0.582	0.335801	0.529744	0.506774	0.417355	0.755783	0.553109
GOBP_RESPONSE_TO_BIOTIC_STIMULUS	0.511604	0.473135	0.475473	0.442802	0.454894	0.403901	0.388507	0.429602	0.430627	0.528464	0.845025	0.613131	0.452882	0.456867	0.802456	0.945676	0.577036	0.412096	0.472229	0.509603	0.405945	0.432612	0.431339	0.400405	0.462078	0.42844	0.399142	0.405368	0.446276	0.42122	0.445912	0.474471	0.409015	0.434567	0.434041	0.476254	0.517166	0.540201	0.347516	0.417167
GOBP_RESPONSE_TO_ENDOGENOUS_STIMULUS	0.58445	0.445039	0.450174	0.367712	0.43972	0.354133	0.45962	0.397473	0.384636	0.543609	0.873944	0.671651	0.472012	0.451641	0.767004	0.900709	0.456593	0.432484	0.396176	0.526683	0.432398	0.483002	0.504515	0.521375	0.460276	0.414924	0.380089	0.442267	0.419916	0.400622	0.428777	0.429126	0.405378	0.462634	0.393671	0.469557	0.560397	0.478367	0.452792	0.439602
GOBP_RESPONSE_TO_STARVATION	0.504026	0.514406	0.410924	0.520649	0.620099	0.464545	0.574999	0.695703	0.579592	0.712421	0.50606	0.555456	0.689539	0.474432	0.836627	0.665474	0.450292	0.382051	0.366156	0.390684	0.350701	0.43895	0.465707	0.561416	0.366936	0.4031	0.392737	0.470959	0.403261	0.392138	0.364476	0.476544	0.285824	0.469941	0.511838	0.531383	0.457665	0.503367	0.238988	0.355082
GOBP_RESPONSE_TO_STARVATION135	0.504026	0.514406	0.410924	0.520649	0.620099	0.464545	0.574999	0.695703	0.579592	0.712421	0.50606	0.555456	0.689539	0.474432	0.836627	0.665474	0.450292	0.382051	0.366156	0.390684	0.350701	0.43895	0.465707	0.561416	0.366936	0.4031	0.392737	0.470959	0.403261	0.392138	0.364476	0.476544	0.285824	0.469941	0.511838	0.531383	0.457665	0.503367	0.238988	0.355082
GOBP_RESPONSE_TO_WOUNDING	0.731753	0.568471	0.416356	0.505487	0.575622	0.427873	0.486872	0.609232	0.438369	0.480124	0.829948	0.614052	0.587498	0.414522	0.663502	0.757222	0.401648	0.428233	0.448041	0.402034	0.412581	0.498574	0.472701	0.558098	0.431975	0.34713	0.319181	0.507163	0.410233	0.344327	0.361755	0.450767	0.311995	0.384773	0.419389	0.599421	0.504823	0.540695	0.292944	0.399762
GOBP_RIBONUCLEOPROTEIN_COMPLEX_BIOGENESIS	0.653783	0.364949	0.430748	0.534411	0.688261	0.505219	0.585089	0.678122	0.494414	0.612248	0.431795	0.673156	0.589772	0.601565	0.597594	0.488111	0.539893	0.313346	0.462645	0.583445	0.175147	0.516348	0.579138	0.311067	0.471368	0.515649	0.308571	0.462784	0.516166	0.345205	0.397798	0.597743	0.291226	0.43148	0.512557	0.359568	0.473391	0.55944	0.300272	0.401661
GOBP_RIBONUCLEOPROTEIN_COMPLEX_BIOGENESIS137	0.653783	0.364949	0.430748	0.534411	0.688261	0.505219	0.585089	0.678122	0.494414	0.612248	0.431795	0.673156	0.589772	0.601565	0.597594	0.488111	0.539893	0.313346	0.462645	0.583445	0.175147	0.516348	0.579138	0.311067	0.471368	0.515649	0.308571	0.462784	0.516166	0.345205	0.397798	0.597743	0.291226	0.43148	0.512557	0.359568	0.473391	0.55944	0.300272	0.401661
GOBP_RIBONUCLEOPROTEIN_COMPLEX_SUBUNIT_ORGANIZATION	0.611	0.468553	0.499952	0.595001	0.568106	0.530031	0.611932	0.590845	0.508046	0.552766	0.524063	0.0539013	0.538412	0.489052	0.545688	0.533827	0.334019	0.495252	0.512318	0.135342	0.439502	0.524974	0.172479	0.2833	0.528048	0.589371	0.471446	0.526644	0.521221	0.514552	0.504511	0.552359	0.499683	0.504054	0.544803	0.451939	0.535907	0.511884	0.472464	0.507896
GOBP_RNA_PROCESSING	0.652585	0.422928	0.497259	0.517381	0.655166	0.535003	0.51617	0.729621	0.527272	0.739732	0.457855	0.44814	0.593014	0.539285	0.801371	0.62375	0.432583	0.3455	0.401766	0.380319	0.270822	0.486633	0.393556	0.262616	0.46949	0.471116	0.328952	0.511751	0.528936	0.377449	0.379688	0.538839	0.340201	0.476082	0.493417	0.390171	0.464961	0.576256	0.351195	0.426314
GOBP_RNA_PROCESSING120	0.652585	0.422928	0.497259	0.517381	0.655166	0.535003	0.51617	0.729621	0.527272	0.739732	0.457855	0.44814	0.593014	0.539285	0.801371	0.62375	0.432583	0.3455	0.401766	0.380319	0.270822	0.486633	0.393556	0.262616	0.46949	0.471116	0.328952	0.511751	0.528936	0.377449	0.379688	0.538839	0.340201	0.476082	0.493417	0.390171	0.464961	0.576256	0.351195	0.426314
GOBP_RNA_SPLICING	0.632232	0.481551	0.476909	0.605335	0.551757	0.516684	0.628583	0.606593	0.497572	0.580268	0.509378	0.0921996	0.542213	0.467115	0.573007	0.524303	0.280395	0.511589	0.5032	0.136623	0.475385	0.53059	0.177397	0.265473	0.525711	0.550721	0.481834	0.532686	0.486508	0.535527	0.502462	0.5301	0.514153	0.500813	0.536784	0.465765	0.533825	0.466618	0.503072	0.522218
GOBP_RNA_SPLICING130	0.574683	0.520745	0.539471	0.46034	0.598053	0.540946	0.430646	0.688079	0.539597	0.747034	0.447599	0.379092	0.584024	0.497451	0.914351	0.680854	0.428144	0.40901	0.400652	0.351366	0.401048	0.502254	0.323636	0.270083	0.444923	0.401133	0.377261	0.513228	0.486166	0.360376	0.35558	0.453701	0.42307	0.496309	0.480932	0.501732	0.454185	0.567857	0.370418	0.439119
GOBP_RNA_SPLICING55	0.574683	0.520745	0.539471	0.46034	0.598053	0.540946	0.430646	0.688079	0.539597	0.747034	0.447599	0.379092	0.584024	0.497451	0.914351	0.680854	0.428144	0.40901	0.400652	0.351366	0.401048	0.502254	0.323636	0.270083	0.444923	0.401133	0.377261	0.513228	0.486166	0.360376	0.35558	0.453701	0.42307	0.496309	0.480932	0.501732	0.454185	0.567857	0.370418	0.439119
GOBP_SISTER_CHROMATID_SEGREGATION	0.359978	0.605729	0.515669	0.367477	0.382529	0.489279	0.381948	0.430759	0.467381	0.471662	0.48677	0.38486	0.436708	0.403162	0.425155	0.537573	0.414357	0.567512	0.451665	0.388104	0.826459	0.444751	0.357233	0.817228	0.43975	0.418259	0.514043	0.415603	0.38646	0.630176	0.746998	0.402223	0.518158	0.531898	0.365172	0.619561	0.415385	0.358379	0.703563	0.475571
GOBP_SISTER_CHROMATID_SEGREGATION6	0.370343	0.594245	0.515964	0.364904	0.373722	0.486682	0.391876	0.425672	0.469372	0.465701	0.491753	0.382455	0.4204	0.400231	0.422278	0.533368	0.398132	0.563608	0.458589	0.385925	0.831495	0.463465	0.365216	0.813123	0.439846	0.425157	0.50531	0.422061	0.387908	0.628345	0.753815	0.405851	0.52166	0.525782	0.375518	0.599483	0.412755	0.356137	0.72174	0.485262
GOBP_SISTER_CHROMATID_SEGREGATION67	0.370343	0.594245	0.515964	0.364904	0.373722	0.486682	0.391876	0.425672	0.469372	0.465701	0.491753	0.382455	0.4204	0.400231	0.422278	0.533368	0.398132	0.563608	0.458589	0.385925	0.831495	0.463465	0.365216	0.813123	0.439846	0.425157	0.50531	0.422061	0.387908	0.628345	0.753815	0.405851	0.52166	0.525782	0.375518	0.599483	0.412755	0.356137	0.72174	0.485262
GOBP_SMOOTH_MUSCLE_CELL_PROLIFERATION	0.486301	0.536422	0.422052	0.485648	0.551148	0.406086	0.508381	0.528814	0.483868	0.630305	0.632239	0.594296	0.554479	0.456397	0.903276	0.912914	0.456467	0.404602	0.374206	0.499053	0.46011	0.420409	0.509825	0.51889	0.383971	0.392376	0.388748	0.417484	0.419374	0.407209	0.407407	0.451831	0.352489	0.402361	0.442948	0.547043	0.423026	0.47419	0.319523	0.388977
GOBP_SMOOTH_MUSCLE_CELL_PROLIFERATION122	0.486301	0.536422	0.422052	0.485648	0.551148	0.406086	0.508381	0.528814	0.483868	0.630305	0.632239	0.594296	0.554479	0.456397	0.903276	0.912914	0.456467	0.404602	0.374206	0.499053	0.46011	0.420409	0.509825	0.51889	0.383971	0.392376	0.388748	0.417484	0.419374	0.407209	0.407407	0.451831	0.352489	0.402361	0.442948	0.547043	0.423026	0.47419	0.319523	0.388977
GOBP_SPINDLE_ASSEMBLY	0.363664	0.5759	0.495851	0.339217	0.360069	0.475177	0.430819	0.41334	0.431312	0.480796	0.481257	0.493887	0.440307	0.41025	0.415335	0.515576	0.454156	0.57122	0.43583	0.466234	0.768957	0.431115	0.424136	0.882843	0.434257	0.401089	0.499503	0.412635	0.375592	0.630852	0.728999	0.396985	0.508936	0.505974	0.350176	0.596013	0.396525	0.333578	0.742025	0.484757
GOBP_SPINDLE_ASSEMBLY58	0.35936	0.563129	0.506566	0.364482	0.369885	0.473367	0.408491	0.417393	0.435005	0.486334	0.502626	0.454801	0.417563	0.388553	0.419774	0.530484	0.429216	0.559099	0.428384	0.441007	0.785073	0.43791	0.392616	0.863889	0.440753	0.392805	0.497726	0.4287	0.394652	0.62538	0.757687	0.393811	0.540564	0.512621	0.357556	0.598169	0.38992	0.364835	0.733297	0.491664
GOBP_SPINDLE_ORGANIZATION	0.368208	0.585339	0.508004	0.366407	0.371164	0.479064	0.389352	0.411696	0.450116	0.500184	0.51664	0.445304	0.419691	0.405675	0.422375	0.532238	0.422578	0.572739	0.438926	0.418037	0.794584	0.433993	0.386635	0.846655	0.43752	0.402024	0.520521	0.413535	0.39326	0.625437	0.763775	0.387077	0.519651	0.521043	0.353158	0.597055	0.4037	0.351355	0.715557	0.464877
GOBP_SPINDLE_ORGANIZATION104	0.361789	0.573557	0.503274	0.374353	0.381084	0.480425	0.39227	0.420372	0.455918	0.489306	0.511881	0.434981	0.408981	0.393842	0.418727	0.52733	0.407701	0.574881	0.442879	0.416852	0.803902	0.435731	0.378214	0.840219	0.430927	0.40711	0.518295	0.422672	0.39786	0.618366	0.771684	0.394255	0.5328	0.512073	0.359793	0.586915	0.408141	0.360555	0.727964	0.477269
GOBP_SPINDLE_ORGANIZATION36	0.361789	0.573557	0.503274	0.374353	0.381084	0.480425	0.39227	0.420372	0.455918	0.489306	0.511881	0.434981	0.408981	0.393842	0.418727	0.52733	0.407701	0.574881	0.442879	0.416852	0.803902	0.435731	0.378214	0.840219	0.430927	0.40711	0.518295	0.422672	0.39786	0.618366	0.771684	0.394255	0.5328	0.512073	0.359793	0.586915	0.408141	0.360555	0.727964	0.477269
GOBP_TELOMERE_ORGANIZATION	0.246483	0.576984	0.396909	0.300681	0.307773	0.413963	0.368706	0.444425	0.398361	0.455545	0.421738	0.51465	0.379654	0.391857	0.367485	0.424135	0.417617	0.5698	0.468694	0.555353	0.81675	0.493405	0.529937	0.822125	0.484775	0.446163	0.547524	0.423774	0.427593	0.611242	0.636422	0.450541	0.572648	0.524404	0.418383	0.612699	0.496588	0.438601	0.704609	0.476149
GOBP_TRANSCRIPTION_INITIATION_FROM_RNA_POLYMERASE_II_PROMOTER	0.524083	0.485497	0.451614	0.502965	0.583743	0.401578	0.534428	0.551827	0.518464	0.63694	0.557112	0.642217	0.593189	0.48602	0.863932	0.822783	0.513842	0.357619	0.39907	0.573075	0.379432	0.415337	0.573817	0.437771	0.389374	0.467418	0.31799	0.376824	0.455507	0.364855	0.356029	0.511726	0.332965	0.360054	0.498785	0.497152	0.414386	0.529976	0.284908	0.390844
GOBP_TRANSCRIPTION_INITIATION_FROM_RNA_POLYMERASE_II_PROMOTER140	0.524083	0.485497	0.451614	0.502965	0.583743	0.401578	0.534428	0.551827	0.518464	0.63694	0.557112	0.642217	0.593189	0.48602	0.863932	0.822783	0.513842	0.357619	0.39907	0.573075	0.379432	0.415337	0.573817	0.437771	0.389374	0.467418	0.31799	0.376824	0.455507	0.364855	0.356029	0.511726	0.332965	0.360054	0.498785	0.497152	0.414386	0.529976	0.284908	0.390844
GOCC_CENTROSOME	0.359904	0.598907	0.500568	0.386035	0.397823	0.459093	0.39265	0.412717	0.4544	0.47492	0.494461	0.405433	0.407178	0.382541	0.409403	0.535525	0.39728	0.585288	0.447643	0.418865	0.818002	0.438055	0.378888	0.821099	0.416794	0.402629	0.512785	0.414629	0.396683	0.611102	0.767331	0.413349	0.548524	0.529341	0.375615	0.613455	0.423226	0.363494	0.714003	0.475509
GOCC_CENTROSOME151	0.359904	0.598907	0.500568	0.386035	0.397823	0.459093	0.39265	0.412717	0.4544	0.47492	0.494461	0.405433	0.407178	0.382541	0.409403	0.535525	0.39728	0.585288	0.447643	0.418865	0.818002	0.438055	0.378888	0.821099	0.416794	0.402629	0.512785	0.414629	0.396683	0.611102	0.767331	0.413349	0.548524	0.529341	0.375615	0.613455	0.423226	0.363494	0.714003	0.475509
GOCC_CHROMOSOMAL_REGION	0.315397	0.615418	0.485281	0.351447	0.358195	0.465822	0.386673	0.432446	0.44472	0.479347	0.482375	0.375225	0.417467	0.388279	0.416173	0.505743	0.379507	0.574133	0.463393	0.422294	0.834869	0.451258	0.382613	0.808015	0.443211	0.448374	0.520796	0.426144	0.394291	0.621025	0.733498	0.409037	0.550409	0.540366	0.392562	0.61278	0.438547	0.385027	0.71188	0.491112
GOCC_CHROMOSOMAL_REGION14	0.357127	0.616933	0.517129	0.383207	0.378588	0.484589	0.401005	0.428843	0.45796	0.487956	0.494769	0.361554	0.420171	0.387048	0.410029	0.518941	0.382103	0.568797	0.463025	0.393186	0.848953	0.44127	0.352884	0.783274	0.426094	0.434006	0.501716	0.418534	0.385118	0.624924	0.73865	0.402985	0.54341	0.533024	0.387543	0.603613	0.424124	0.374339	0.725344	0.492382
GOCC_CHROMOSOMAL_REGION77	0.357127	0.616933	0.517129	0.383207	0.378588	0.484589	0.401005	0.428843	0.45796	0.487956	0.494769	0.361554	0.420171	0.387048	0.410029	0.518941	0.382103	0.568797	0.463025	0.393186	0.848953	0.44127	0.352884	0.783274	0.426094	0.434006	0.501716	0.418534	0.385118	0.624924	0.73865	0.402985	0.54341	0.533024	0.387543	0.603613	0.424124	0.374339	0.725344	0.492382
GOCC_CHROMOSOME	0.32311	0.654449	0.485282	0.368552	0.361799	0.466787	0.37996	0.413857	0.439457	0.449364	0.485098	0.427477	0.422191	0.38523	0.425155	0.501985	0.419828	0.556803	0.464626	0.424293	0.846551	0.448487	0.381953	0.831958	0.455241	0.413379	0.527657	0.431398	0.391724	0.604472	0.686494	0.402021	0.555306	0.515162	0.36679	0.672547	0.429948	0.383136	0.670613	0.485008
GOCC_CHROMOSOME_CENTROMERIC_REGION	0.348839	0.621274	0.517194	0.370014	0.379851	0.4857	0.390874	0.426922	0.461563	0.479951	0.498048	0.352767	0.431838	0.401067	0.429382	0.526113	0.388385	0.57139	0.45749	0.389641	0.832704	0.443918	0.357575	0.795981	0.428137	0.434325	0.509666	0.420612	0.386385	0.623732	0.744673	0.402526	0.535457	0.530885	0.382558	0.610208	0.413546	0.370465	0.714223	0.489269
GOCC_CHROMOSOME_CENTROMERIC_REGION12	0.360747	0.624874	0.516007	0.386106	0.381734	0.493531	0.398679	0.432112	0.470968	0.487337	0.493353	0.344362	0.428798	0.386371	0.413624	0.522639	0.38138	0.571126	0.459998	0.379058	0.846252	0.447166	0.349846	0.771497	0.431333	0.435493	0.50688	0.417872	0.384514	0.621336	0.74168	0.407135	0.538154	0.53026	0.385873	0.609474	0.414068	0.370285	0.724328	0.488896
GOCC_CHROMOSOME_CENTROMERIC_REGION73	0.360747	0.624874	0.516007	0.386106	0.381734	0.493531	0.398679	0.432112	0.470968	0.487337	0.493353	0.344362	0.428798	0.386371	0.413624	0.522639	0.38138	0.571126	0.459998	0.379058	0.846252	0.447166	0.349846	0.771497	0.431333	0.435493	0.50688	0.417872	0.384514	0.621336	0.74168	0.407135	0.538154	0.53026	0.385873	0.609474	0.414068	0.370285	0.724328	0.488896
GOCC_CHROMOSOME145	0.430883	0.578621	0.517135	0.44089	0.379861	0.469587	0.406635	0.387173	0.426982	0.38698	0.538949	0.450822	0.35205	0.350911	0.352732	0.505566	0.369125	0.592943	0.492085	0.375708	0.805113	0.476744	0.361963	0.756639	0.50975	0.358322	0.47101	0.478	0.381275	0.605467	0.712538	0.364126	0.578757	0.554258	0.338718	0.586966	0.507776	0.392174	0.763126	0.546784
GOCC_CHROMOSOME62	0.430883	0.578621	0.517135	0.44089	0.379861	0.469587	0.406635	0.387173	0.426982	0.38698	0.538949	0.450822	0.35205	0.350911	0.352732	0.505566	0.369125	0.592943	0.492085	0.375708	0.805113	0.476744	0.361963	0.756639	0.50975	0.358322	0.47101	0.478	0.381275	0.605467	0.712538	0.364126	0.578757	0.554258	0.338718	0.586966	0.507776	0.392174	0.763126	0.546784
GOCC_COLLAGEN_CONTAINING_EXTRACELLULAR_MATRIX	0.324826	0.736375	0.495522	0.433767	0.266146	0.445741	0.337003	0.329483	0.412607	0.418061	0.525612	0.492774	0.434104	0.33199	0.416906	0.543609	0.496801	0.588039	0.52606	0.484193	0.730419	0.46611	0.444929	0.779792	0.484002	0.346698	0.633692	0.438615	0.405108	0.581805	0.555013	0.353392	0.606494	0.450971	0.325762	0.733414	0.472625	0.450925	0.556135	0.499625
GOCC_CONDENSED_CHROMOSOME	0.352342	0.619769	0.515177	0.36767	0.383674	0.497767	0.39424	0.431759	0.468419	0.469877	0.495872	0.335941	0.429642	0.41076	0.433756	0.526974	0.383515	0.566277	0.457639	0.371609	0.841393	0.451361	0.339846	0.785022	0.442859	0.437714	0.515402	0.426662	0.378378	0.622294	0.736264	0.406675	0.53176	0.539032	0.387573	0.620515	0.42104	0.365678	0.705183	0.487818
GOCC_CONDENSED_CHROMOSOME_CENTROMERIC_REGION	0.349363	0.622529	0.506449	0.367011	0.383109	0.479412	0.395365	0.420374	0.449217	0.482847	0.502334	0.361426	0.430761	0.401094	0.429539	0.523328	0.388809	0.567076	0.454792	0.39645	0.833266	0.444411	0.357544	0.808898	0.432115	0.430251	0.506732	0.420487	0.3852	0.618524	0.736499	0.412886	0.534651	0.518958	0.387334	0.610379	0.418198	0.371262	0.724939	0.491326
GOCC_CONDENSED_CHROMOSOME_CENTROMERIC_REGION18	0.35793	0.623024	0.503246	0.383095	0.382285	0.484852	0.399528	0.432383	0.46365	0.489756	0.495218	0.357999	0.430783	0.388305	0.415901	0.51913	0.381573	0.564974	0.457882	0.390089	0.840229	0.453916	0.354174	0.789329	0.433027	0.425069	0.504926	0.415461	0.387908	0.617903	0.739791	0.419686	0.533674	0.516506	0.381861	0.607109	0.41932	0.365545	0.739124	0.488985
GOCC_CONDENSED_CHROMOSOME_CENTROMERIC_REGION80	0.35793	0.623024	0.503246	0.383095	0.382285	0.484852	0.399528	0.432383	0.46365	0.489756	0.495218	0.357999	0.430783	0.388305	0.415901	0.51913	0.381573	0.564974	0.457882	0.390089	0.840229	0.453916	0.354174	0.789329	0.433027	0.425069	0.504926	0.415461	0.387908	0.617903	0.739791	0.419686	0.533674	0.516506	0.381861	0.607109	0.41932	0.365545	0.739124	0.488985
GOCC_CONDENSED_CHROMOSOME11	0.362564	0.622006	0.520147	0.374338	0.381341	0.498451	0.397514	0.436282	0.474171	0.469686	0.488143	0.339821	0.429072	0.403062	0.42244	0.520688	0.382374	0.566513	0.463782	0.371691	0.845074	0.455125	0.343062	0.773647	0.43523	0.429862	0.504654	0.422416	0.382601	0.624443	0.74193	0.411247	0.528799	0.53731	0.383729	0.616523	0.419171	0.368448	0.718676	0.489114
GOCC_CONDENSED_CHROMOSOME72	0.362564	0.622006	0.520147	0.374338	0.381341	0.498451	0.397514	0.436282	0.474171	0.469686	0.488143	0.339821	0.429072	0.403062	0.42244	0.520688	0.382374	0.566513	0.463782	0.371691	0.845074	0.455125	0.343062	0.773647	0.43523	0.429862	0.504654	0.422416	0.382601	0.624443	0.74193	0.411247	0.528799	0.53731	0.383729	0.616523	0.419171	0.368448	0.718676	0.489114
GOCC_CONDENSED_NUCLEAR_CHROMOSOME	0.35681	0.609277	0.492598	0.387173	0.416381	0.497806	0.389219	0.435075	0.455094	0.487526	0.544828	0.327847	0.411035	0.398474	0.411481	0.5105	0.413704	0.565384	0.431794	0.376265	0.846943	0.449332	0.330616	0.789015	0.456057	0.459045	0.558434	0.404574	0.365301	0.59641	0.72624	0.421098	0.56723	0.519434	0.393061	0.59814	0.411291	0.351657	0.707068	0.485929
GOCC_CONDENSED_NUCLEAR_CHROMOSOME112	0.385312	0.616493	0.50748	0.390219	0.408736	0.474509	0.389315	0.433325	0.45154	0.47112	0.529834	0.338823	0.408527	0.393944	0.405621	0.478699	0.404524	0.577877	0.456565	0.380316	0.852222	0.447215	0.33788	0.767845	0.424333	0.449315	0.518714	0.40573	0.374771	0.604198	0.752187	0.437444	0.556396	0.50634	0.396284	0.570322	0.41425	0.382014	0.752695	0.502214
GOCC_CONDENSED_NUCLEAR_CHROMOSOME37	0.385312	0.616493	0.50748	0.390219	0.408736	0.474509	0.389315	0.433325	0.45154	0.47112	0.529834	0.338823	0.408527	0.393944	0.405621	0.478699	0.404524	0.577877	0.456565	0.380316	0.852222	0.447215	0.33788	0.767845	0.424333	0.449315	0.518714	0.40573	0.374771	0.604198	0.752187	0.437444	0.556396	0.50634	0.396284	0.570322	0.41425	0.382014	0.752695	0.502214
GOCC_ENDOPEPTIDASE_COMPLEX	0.595772	0.441782	0.545836	0.581657	0.524525	0.554423	0.647223	0.533634	0.538168	0.579179	0.546458	0.0276142	0.502685	0.514503	0.544645	0.516234	0.397882	0.475734	0.495195	0.116333	0.44779	0.53252	0.205808	0.286274	0.544309	0.525827	0.457964	0.541771	0.522847	0.494624	0.490661	0.540768	0.48687	0.515621	0.537275	0.438806	0.530539	0.551642	0.504682	0.519066
GOCC_EXTERNAL_ENCAPSULATING_STRUCTURE	0.311447	0.717231	0.490596	0.416116	0.265134	0.444953	0.331215	0.319327	0.399856	0.412769	0.524864	0.479472	0.429489	0.340044	0.406415	0.528285	0.499222	0.597683	0.523032	0.492565	0.725027	0.457923	0.456277	0.79476	0.479566	0.37492	0.651002	0.450254	0.420381	0.591323	0.56122	0.368817	0.614055	0.455468	0.335524	0.717424	0.460204	0.442166	0.569999	0.499122
GOCC_KINETOCHORE	0.352882	0.61999	0.504144	0.3645	0.39131	0.467483	0.387664	0.418573	0.444444	0.482946	0.505242	0.367448	0.432824	0.397969	0.431302	0.525864	0.393612	0.567695	0.454784	0.403455	0.831022	0.442677	0.360781	0.818918	0.429465	0.429187	0.50797	0.420732	0.383418	0.610708	0.735963	0.420667	0.538554	0.523762	0.386385	0.609531	0.413317	0.366883	0.723371	0.487707
GOCC_KINETOCHORE19	0.362429	0.620469	0.500462	0.382002	0.390842	0.472791	0.391717	0.431663	0.460076	0.490575	0.497578	0.363987	0.432938	0.383581	0.416341	0.521414	0.385896	0.565461	0.458162	0.396846	0.838859	0.453024	0.357196	0.798171	0.430265	0.423357	0.506055	0.415152	0.386224	0.609649	0.739761	0.428548	0.537744	0.521363	0.380212	0.60594	0.414188	0.360204	0.739121	0.484882
GOCC_KINETOCHORE79	0.362429	0.620469	0.500462	0.382002	0.390842	0.472791	0.391717	0.431663	0.460076	0.490575	0.497578	0.363987	0.432938	0.383581	0.416341	0.521414	0.385896	0.565461	0.458162	0.396846	0.838859	0.453024	0.357196	0.798171	0.430265	0.423357	0.506055	0.415152	0.386224	0.609649	0.739761	0.428548	0.537744	0.521363	0.380212	0.60594	0.414188	0.360204	0.739121	0.484882
GOCC_MICROTUBULE	0.334269	0.626941	0.503878	0.368239	0.393404	0.466646	0.392513	0.386657	0.430949	0.483908	0.518806	0.436645	0.469418	0.397943	0.460287	0.534603	0.445483	0.577554	0.44996	0.407178	0.800488	0.435909	0.388395	0.877313	0.444471	0.386252	0.527611	0.407043	0.359753	0.616116	0.698149	0.380268	0.520756	0.495272	0.354886	0.646202	0.428786	0.373768	0.665309	0.46312
GOCC_MICROTUBULE_ASSOCIATED_COMPLEX	0.374666	0.573673	0.492938	0.379772	0.351313	0.461391	0.391094	0.43576	0.464395	0.442931	0.484519	0.453628	0.431136	0.411942	0.425279	0.542929	0.438542	0.536619	0.43335	0.422673	0.81072	0.433865	0.400386	0.875319	0.455094	0.385967	0.509223	0.409309	0.37989	0.617136	0.750651	0.420775	0.513431	0.472339	0.354936	0.60065	0.427755	0.379535	0.730753	0.478862
GOCC_MICROTUBULE_ASSOCIATED_COMPLEX142	0.374666	0.573673	0.492938	0.379772	0.351313	0.461391	0.391094	0.43576	0.464395	0.442931	0.484519	0.453628	0.431136	0.411942	0.425279	0.542929	0.438542	0.536619	0.43335	0.422673	0.81072	0.433865	0.400386	0.875319	0.455094	0.385967	0.509223	0.409309	0.37989	0.617136	0.750651	0.420775	0.513431	0.472339	0.354936	0.60065	0.427755	0.379535	0.730753	0.478862
GOCC_MICROTUBULE_CYTOSKELETON	0.369381	0.63496	0.509311	0.359373	0.373741	0.461827	0.386083	0.417689	0.457349	0.465558	0.524755	0.40839	0.42848	0.386039	0.411379	0.510241	0.419909	0.555138	0.4528	0.39316	0.824979	0.434372	0.363159	0.841304	0.459565	0.412842	0.548159	0.426664	0.386004	0.613689	0.729127	0.397764	0.525828	0.509174	0.355645	0.6432	0.426977	0.39217	0.675157	0.463805
GOCC_MICROTUBULE_CYTOSKELETON26	0.363925	0.597136	0.516101	0.365052	0.367721	0.464689	0.383533	0.40739	0.455562	0.456455	0.527735	0.417613	0.414775	0.386996	0.412577	0.523022	0.433829	0.565746	0.458624	0.405195	0.818909	0.43261	0.37028	0.834074	0.458905	0.40674	0.525953	0.410891	0.38077	0.60934	0.75845	0.401148	0.553381	0.522975	0.360515	0.60814	0.415946	0.397458	0.698593	0.466393
GOCC_MICROTUBULE_CYTOSKELETON83	0.363925	0.597136	0.516101	0.365052	0.367721	0.464689	0.383533	0.40739	0.455562	0.456455	0.527735	0.417613	0.414775	0.386996	0.412577	0.523022	0.433829	0.565746	0.458624	0.405195	0.818909	0.43261	0.37028	0.834074	0.458905	0.40674	0.525953	0.410891	0.38077	0.60934	0.75845	0.401148	0.553381	0.522975	0.360515	0.60814	0.415946	0.397458	0.698593	0.466393
GOCC_MICROTUBULE_ORGANIZING_CENTER	0.367257	0.655661	0.504304	0.355805	0.373513	0.461281	0.372023	0.41533	0.458804	0.469799	0.535408	0.413003	0.417402	0.38208	0.403644	0.507449	0.416077	0.553296	0.46056	0.395363	0.826981	0.43382	0.359781	0.826571	0.460208	0.404734	0.555657	0.432084	0.39127	0.609531	0.716303	0.388058	0.53779	0.511628	0.359227	0.647158	0.424802	0.408401	0.675011	0.468071
GOCC_MICROTUBULE_ORGANIZING_CENTER124	0.36059	0.611173	0.513893	0.36405	0.374876	0.461635	0.37609	0.404296	0.45438	0.457617	0.539066	0.427468	0.402161	0.380575	0.401397	0.520099	0.428731	0.570422	0.467784	0.409908	0.813218	0.428654	0.36992	0.828095	0.459633	0.39986	0.520596	0.412151	0.382574	0.60722	0.74975	0.395409	0.562398	0.523704	0.365121	0.615414	0.410406	0.413466	0.702254	0.469091
GOCC_MICROTUBULE_ORGANIZING_CENTER51	0.36059	0.611173	0.513893	0.36405	0.374876	0.461635	0.37609	0.404296	0.45438	0.457617	0.539066	0.427468	0.402161	0.380575	0.401397	0.520099	0.428731	0.570422	0.467784	0.409908	0.813218	0.428654	0.36992	0.828095	0.459633	0.39986	0.520596	0.412151	0.382574	0.60722	0.74975	0.395409	0.562398	0.523704	0.365121	0.615414	0.410406	0.413466	0.702254	0.469091
GOCC_MICROTUBULE118	0.364092	0.585198	0.510389	0.367612	0.373754	0.470843	0.405437	0.428179	0.454454	0.466193	0.501261	0.411415	0.428159	0.398048	0.435297	0.542661	0.425291	0.564003	0.43812	0.407974	0.815171	0.440275	0.379275	0.847468	0.432433	0.407605	0.508324	0.406783	0.38434	0.619362	0.766038	0.405523	0.534261	0.512299	0.35857	0.599105	0.415628	0.365112	0.705065	0.474132
GOCC_MICROTUBULE44	0.364092	0.585198	0.510389	0.367612	0.373754	0.470843	0.405437	0.428179	0.454454	0.466193	0.501261	0.411415	0.428159	0.398048	0.435297	0.542661	0.425291	0.564003	0.43812	0.407974	0.815171	0.440275	0.379275	0.847468	0.432433	0.407605	0.508324	0.406783	0.38434	0.619362	0.766038	0.405523	0.534261	0.512299	0.35857	0.599105	0.415628	0.365112	0.705065	0.474132
GOCC_MIDBODY	0.367943	0.580356	0.509921	0.37103	0.362625	0.465642	0.398266	0.413549	0.45107	0.482415	0.503824	0.385028	0.448514	0.390573	0.413783	0.542966	0.417955	0.56922	0.444689	0.390573	0.818819	0.462127	0.362517	0.806165	0.432478	0.402444	0.515386	0.433724	0.389386	0.634345	0.772467	0.416214	0.530943	0.528764	0.356937	0.609612	0.420646	0.363247	0.711636	0.477352
GOCC_MIDBODY35	0.360645	0.571639	0.507777	0.371643	0.371549	0.471186	0.40002	0.420339	0.449333	0.469319	0.500448	0.381662	0.442175	0.385327	0.411831	0.542899	0.414561	0.568931	0.445453	0.396247	0.826043	0.462101	0.361213	0.808586	0.423614	0.403441	0.517476	0.437727	0.395238	0.624192	0.776788	0.41639	0.546541	0.527789	0.363107	0.600791	0.416645	0.369646	0.709081	0.485753
GOCC_MIDBODY94	0.360645	0.571639	0.507777	0.371643	0.371549	0.471186	0.40002	0.420339	0.449333	0.469319	0.500448	0.381662	0.442175	0.385327	0.411831	0.542899	0.414561	0.568931	0.445453	0.396247	0.826043	0.462101	0.361213	0.808586	0.423614	0.403441	0.517476	0.437727	0.395238	0.624192	0.776788	0.41639	0.546541	0.527789	0.363107	0.600791	0.416645	0.369646	0.709081	0.485753
GOCC_MITOCHONDRIAL_ENVELOPE	0.37931	0.50493	0.511071	0.285817	0.300008	0.460767	0.277705	0.37067	0.489167	0.451611	0.438725	0.533342	0.374596	0.282852	0.565878	0.447987	0.346464	0.434682	0.343741	0.659892	0.733288	0.402629	0.647379	0.736912	0.497425	0.455085	0.448449	0.626957	0.51242	0.555574	0.567034	0.469248	0.602946	0.599953	0.463068	0.543637	0.386664	0.384847	0.721962	0.540453
GOCC_MITOTIC_SPINDLE	0.360848	0.578754	0.514364	0.370332	0.361184	0.470349	0.392326	0.423233	0.441935	0.494674	0.502975	0.433256	0.419602	0.40591	0.417829	0.538874	0.420966	0.565961	0.440793	0.39963	0.79219	0.442911	0.37396	0.845058	0.442398	0.407612	0.507842	0.433041	0.40209	0.631828	0.769854	0.392887	0.513237	0.534898	0.352575	0.594636	0.424922	0.357459	0.720899	0.461055
GOCC_MITOTIC_SPINDLE31	0.350896	0.557392	0.511864	0.38212	0.370096	0.475091	0.3985	0.431841	0.44716	0.487918	0.496838	0.435268	0.415991	0.402926	0.415316	0.541373	0.421763	0.56747	0.442697	0.398915	0.79253	0.439264	0.37442	0.85765	0.445362	0.411795	0.500294	0.425163	0.400524	0.621409	0.771182	0.393866	0.523662	0.531619	0.347628	0.589245	0.429301	0.358844	0.72205	0.467904
GOCC_MITOTIC_SPINDLE98	0.350896	0.557392	0.511864	0.38212	0.370096	0.475091	0.3985	0.431841	0.44716	0.487918	0.496838	0.435268	0.415991	0.402926	0.415316	0.541373	0.421763	0.56747	0.442697	0.398915	0.79253	0.439264	0.37442	0.85765	0.445362	0.411795	0.500294	0.425163	0.400524	0.621409	0.771182	0.393866	0.523662	0.531619	0.347628	0.589245	0.429301	0.358844	0.72205	0.467904
GOCC_NUCLEAR_CHROMOSOME	0.303027	0.612327	0.471862	0.330434	0.355361	0.474946	0.366064	0.453911	0.451433	0.444854	0.463493	0.360533	0.394131	0.407438	0.403919	0.466945	0.392838	0.57658	0.452917	0.424976	0.865148	0.470013	0.395028	0.78738	0.473469	0.466963	0.546219	0.434902	0.3902	0.610049	0.716418	0.431834	0.562199	0.558792	0.401196	0.627879	0.450151	0.400899	0.682732	0.475688
GOCC_NUCLEAR_CHROMOSOME22	0.360503	0.613139	0.523924	0.375239	0.381014	0.473591	0.370968	0.441175	0.464203	0.454107	0.502833	0.369496	0.404946	0.406296	0.407733	0.481216	0.419477	0.576795	0.449018	0.402871	0.876344	0.444957	0.372158	0.7741	0.42757	0.437943	0.513312	0.413055	0.383815	0.618902	0.748514	0.423803	0.547656	0.531775	0.379611	0.587634	0.423317	0.38378	0.716234	0.472122
GOCC_NUCLEAR_CHROMOSOME87	0.360503	0.613139	0.523924	0.375239	0.381014	0.473591	0.370968	0.441175	0.464203	0.454107	0.502833	0.369496	0.404946	0.406296	0.407733	0.481216	0.419477	0.576795	0.449018	0.402871	0.876344	0.444957	0.372158	0.7741	0.42757	0.437943	0.513312	0.413055	0.383815	0.618902	0.748514	0.423803	0.547656	0.531775	0.379611	0.587634	0.423317	0.38378	0.716234	0.472122
GOCC_ORGANELLE_INNER_MEMBRANE	0.382067	0.562387	0.491204	0.264123	0.290209	0.452635	0.259709	0.356428	0.464486	0.463029	0.465533	0.47646	0.385654	0.292821	0.58226	0.482482	0.344307	0.459533	0.372386	0.615302	0.773215	0.426495	0.591476	0.750885	0.49593	0.456141	0.461979	0.599222	0.514902	0.538118	0.57297	0.466287	0.607933	0.6012	0.436717	0.587101	0.381031	0.390032	0.700981	0.539518
GOCC_PEPTIDASE_COMPLEX	0.611606	0.445172	0.542986	0.604768	0.534577	0.552123	0.658963	0.536948	0.519238	0.583615	0.553936	0.0373353	0.499303	0.517684	0.536938	0.512862	0.389516	0.464013	0.493868	0.120415	0.44888	0.533859	0.209511	0.278679	0.545777	0.523434	0.45023	0.543772	0.516309	0.500923	0.483152	0.532936	0.493069	0.512632	0.534422	0.443576	0.521664	0.539607	0.509406	0.517444
GOCC_POLYMERIC_CYTOSKELETAL_FIBER	0.335223	0.628395	0.504528	0.367773	0.392417	0.466778	0.393432	0.385748	0.430581	0.484701	0.518836	0.437053	0.468505	0.397312	0.461132	0.533911	0.445027	0.577651	0.449481	0.406961	0.799046	0.436284	0.387873	0.878415	0.44423	0.386271	0.528776	0.407388	0.361427	0.616334	0.696725	0.381128	0.521263	0.494524	0.354212	0.647927	0.428437	0.37277	0.66372	0.462953
GOCC_RIBONUCLEOPROTEIN_COMPLEX	0.623157	0.460615	0.512789	0.561589	0.51776	0.554912	0.601038	0.593696	0.519034	0.579698	0.537117	0.0498486	0.537557	0.46951	0.581641	0.514481	0.306492	0.501935	0.510558	0.137754	0.462818	0.528422	0.18969	0.281559	0.534916	0.561128	0.465637	0.542544	0.501988	0.499065	0.502623	0.538935	0.517633	0.526987	0.544253	0.440301	0.537033	0.499401	0.498635	0.510395
GOCC_SPINDLE	0.37526	0.6231	0.506942	0.372125	0.375402	0.456267	0.396226	0.423708	0.45667	0.477898	0.486241	0.408397	0.429854	0.38827	0.421693	0.52429	0.415851	0.558558	0.43776	0.397487	0.828719	0.442342	0.368307	0.836045	0.429899	0.404448	0.540355	0.431812	0.396558	0.616698	0.743916	0.410312	0.517476	0.514456	0.359032	0.632582	0.430684	0.361171	0.693013	0.465322
GOCC_SPINDLE_MICROTUBULE	0.367468	0.580155	0.518418	0.366506	0.382426	0.466129	0.426246	0.402628	0.39931	0.484315	0.540193	0.367603	0.421124	0.416848	0.432843	0.523491	0.422977	0.567023	0.461708	0.371732	0.840975	0.438234	0.364369	0.806383	0.403236	0.432938	0.503694	0.438123	0.380898	0.632945	0.758756	0.407067	0.524941	0.533424	0.370106	0.601659	0.431165	0.376549	0.70192	0.48862
GOCC_SPINDLE_POLE	0.380829	0.657363	0.514799	0.367239	0.387401	0.464482	0.401493	0.421687	0.464633	0.486501	0.484575	0.401017	0.43759	0.36867	0.419369	0.521468	0.400973	0.555049	0.446817	0.395427	0.837314	0.447135	0.365793	0.827047	0.415793	0.399064	0.562512	0.440904	0.406182	0.609237	0.720161	0.398328	0.518353	0.51814	0.354394	0.647499	0.42263	0.358614	0.66188	0.466789
GOCC_SPINDLE_POLE103	0.367931	0.600921	0.51798	0.369474	0.385441	0.473999	0.397472	0.408704	0.471245	0.494577	0.496747	0.387974	0.440802	0.377391	0.432751	0.545149	0.401789	0.577029	0.454655	0.398857	0.819679	0.452827	0.368886	0.820638	0.431356	0.407705	0.523597	0.414175	0.389702	0.620974	0.759728	0.401562	0.526115	0.528257	0.356783	0.592932	0.417587	0.345925	0.700349	0.475479
GOCC_SPINDLE_POLE34	0.367931	0.600921	0.51798	0.369474	0.385441	0.473999	0.397472	0.408704	0.471245	0.494577	0.496747	0.387974	0.440802	0.377391	0.432751	0.545149	0.401789	0.577029	0.454655	0.398857	0.819679	0.452827	0.368886	0.820638	0.431356	0.407705	0.523597	0.414175	0.389702	0.620974	0.759728	0.401562	0.526115	0.528257	0.356783	0.592932	0.417587	0.345925	0.700349	0.475479
GOCC_SPINDLE10	0.363898	0.587524	0.506916	0.375164	0.376932	0.4643	0.396093	0.422526	0.461364	0.47592	0.488103	0.405763	0.431936	0.392396	0.431055	0.538004	0.418318	0.568864	0.44085	0.400759	0.81684	0.443124	0.371137	0.837996	0.436247	0.4113	0.517782	0.412388	0.388765	0.61939	0.764561	0.41226	0.528574	0.520664	0.359075	0.600034	0.4284	0.355666	0.71333	0.470927
GOCC_SPINDLE71	0.363898	0.587524	0.506916	0.375164	0.376932	0.4643	0.396093	0.422526	0.461364	0.47592	0.488103	0.405763	0.431936	0.392396	0.431055	0.538004	0.418318	0.568864	0.44085	0.400759	0.81684	0.443124	0.371137	0.837996	0.436247	0.4113	0.517782	0.412388	0.388765	0.61939	0.764561	0.41226	0.528574	0.520664	0.359075	0.600034	0.4284	0.355666	0.71333	0.470927
GOCC_SUPRAMOLECULAR_COMPLEX	0.388541	0.689236	0.500101	0.408601	0.368635	0.447136	0.393893	0.408877	0.423724	0.472204	0.484009	0.425286	0.444426	0.379148	0.430496	0.52375	0.41275	0.56837	0.458206	0.392003	0.801444	0.436409	0.376949	0.880186	0.438454	0.399653	0.524335	0.413689	0.390503	0.626764	0.670344	0.412552	0.524745	0.477562	0.372029	0.693197	0.405632	0.390069	0.639702	0.46154
GOCC_SUPRAMOLECULAR_COMPLEX121	0.414846	0.679375	0.460564	0.463555	0.378165	0.436668	0.38157	0.410669	0.41871	0.422052	0.470814	0.407251	0.398439	0.357524	0.36898	0.496861	0.397003	0.567677	0.448481	0.415942	0.835711	0.445122	0.384046	0.841625	0.461736	0.399328	0.523019	0.430708	0.429806	0.611312	0.676575	0.433125	0.591956	0.482921	0.370292	0.682169	0.419916	0.402065	0.662293	0.476275
GOCC_SUPRAMOLECULAR_COMPLEX59	0.414846	0.679375	0.460564	0.463555	0.378165	0.436668	0.38157	0.410669	0.41871	0.422052	0.470814	0.407251	0.398439	0.357524	0.36898	0.496861	0.397003	0.567677	0.448481	0.415942	0.835711	0.445122	0.384046	0.841625	0.461736	0.399328	0.523019	0.430708	0.429806	0.611312	0.676575	0.433125	0.591956	0.482921	0.370292	0.682169	0.419916	0.402065	0.662293	0.476275
GOCC_SUPRAMOLECULAR_POLYMER	0.365416	0.698461	0.498758	0.412852	0.372967	0.449956	0.393548	0.382378	0.413249	0.480686	0.491276	0.455795	0.464819	0.378433	0.450487	0.524809	0.437156	0.57269	0.462082	0.399802	0.787497	0.435138	0.395723	0.896945	0.44584	0.375546	0.534418	0.415282	0.380659	0.619689	0.627317	0.387886	0.523869	0.463758	0.363178	0.714737	0.415508	0.400495	0.608654	0.457388
GOMF_ATPASE_ACTIVITY	0.375133	0.598117	0.518408	0.379098	0.360949	0.47889	0.384559	0.437079	0.478846	0.447703	0.477225	0.403531	0.427694	0.397915	0.423239	0.540343	0.418739	0.560785	0.440257	0.405594	0.845144	0.428572	0.365623	0.825981	0.449357	0.423772	0.5017	0.407348	0.373336	0.609293	0.744417	0.400539	0.528414	0.520554	0.373102	0.606465	0.419274	0.381457	0.715664	0.481029
GOMF_ATPASE_ACTIVITY150	0.375133	0.598117	0.518408	0.379098	0.360949	0.47889	0.384559	0.437079	0.478846	0.447703	0.477225	0.403531	0.427694	0.397915	0.423239	0.540343	0.418739	0.560785	0.440257	0.405594	0.845144	0.428572	0.365623	0.825981	0.449357	0.423772	0.5017	0.407348	0.373336	0.609293	0.744417	0.400539	0.528414	0.520554	0.373102	0.606465	0.419274	0.381457	0.715664	0.481029
GOMF_CIS_REGULATORY_REGION_SEQUENCE_SPECIFIC_DNA_BINDING	0.735228	0.326363	0.462754	0.666796	0.673773	0.430957	0.654698	0.574746	0.509397	0.56628	0.480587	0.605646	0.568634	0.542753	0.563618	0.513836	0.493959	0.378622	0.475834	0.557567	0.183688	0.525017	0.596354	0.169185	0.478279	0.522963	0.326775	0.427997	0.454988	0.419308	0.39784	0.526432	0.35976	0.417311	0.554628	0.310032	0.528967	0.563454	0.345624	0.464495
GOMF_CYTOSKELETAL_PROTEIN_BINDING	0.322248	0.652968	0.518486	0.343291	0.340515	0.450276	0.359231	0.354489	0.437884	0.472308	0.462201	0.500221	0.441404	0.402055	0.399867	0.508125	0.455946	0.572814	0.469473	0.451128	0.769129	0.436791	0.408703	0.877464	0.459389	0.383296	0.564411	0.430434	0.399105	0.614492	0.658963	0.38008	0.564073	0.511189	0.368536	0.667009	0.430472	0.380895	0.653998	0.481787
GOMF_DNA_BINDING_TRANSCRIPTION_REPRESSOR_ACTIVITY	0.683492	0.339915	0.49365	0.653992	0.6602	0.418691	0.599173	0.581314	0.457227	0.55887	0.408124	0.660814	0.555995	0.529839	0.573824	0.465452	0.563443	0.340313	0.461503	0.619298	0.214339	0.507938	0.660875	0.185306	0.516055	0.534646	0.317276	0.398642	0.540322	0.399888	0.357444	0.515919	0.399342	0.40866	0.572798	0.327813	0.486891	0.576961	0.347625	0.461281
GOMF_HORMONE_RECEPTOR_BINDING	0.435594	0.454746	0.479595	0.428285	0.484841	0.425913	0.428782	0.469454	0.473278	0.584635	0.633642	0.496945	0.505915	0.504998	0.929907	0.999605	0.489763	0.398258	0.431762	0.498051	0.423855	0.444277	0.467116	0.388016	0.4167	0.467707	0.426516	0.407556	0.483259	0.389645	0.440268	0.491314	0.426994	0.462661	0.480257	0.453547	0.445681	0.494777	0.364127	0.426905
GOMF_HORMONE_RECEPTOR_BINDING115	0.435594	0.454746	0.479595	0.428285	0.484841	0.425913	0.428782	0.469454	0.473278	0.584635	0.633642	0.496945	0.505915	0.504998	0.929907	0.999605	0.489763	0.398258	0.431762	0.498051	0.423855	0.444277	0.467116	0.388016	0.4167	0.467707	0.426516	0.407556	0.483259	0.389645	0.440268	0.491314	0.426994	0.462661	0.480257	0.453547	0.445681	0.494777	0.364127	0.426905
GOMF_METAL_ION_TRANSMEMBRANE_TRANSPORTER_ACTIVITY	0.377328	0.768187	0.534726	0.333537	0.338974	0.463291	0.366717	0.389837	0.45147	0.388931	0.443671	0.459234	0.406041	0.383519	0.376405	0.464147	0.460873	0.549865	0.434139	0.498697	0.803164	0.457504	0.469703	0.865621	0.428567	0.400596	0.514357	0.428034	0.48417	0.503767	0.494679	0.491217	0.522521	0.47178	0.449064	0.795902	0.432959	0.428685	0.562488	0.460779
GOMF_MICROTUBULE_BINDING	0.345434	0.630752	0.493943	0.355746	0.384989	0.465405	0.378114	0.415048	0.447032	0.469774	0.483067	0.438703	0.486615	0.397216	0.435728	0.530403	0.443894	0.579489	0.452119	0.4126	0.806698	0.445901	0.391666	0.865946	0.445489	0.386658	0.534533	0.409713	0.36949	0.615521	0.703791	0.398791	0.510517	0.497985	0.350088	0.643682	0.429553	0.353289	0.682713	0.467054
GOMF_MICROTUBULE_BINDING136	0.373497	0.588994	0.497266	0.367757	0.363718	0.456232	0.389492	0.428343	0.467517	0.467921	0.487139	0.41897	0.445643	0.393038	0.43332	0.536104	0.41762	0.555336	0.432684	0.405984	0.812587	0.446843	0.375664	0.844416	0.454904	0.40533	0.514234	0.41538	0.38852	0.614106	0.76359	0.420088	0.518095	0.518053	0.35546	0.603782	0.421725	0.353858	0.722463	0.479476
GOMF_MICROTUBULE_BINDING50	0.373497	0.588994	0.497266	0.367757	0.363718	0.456232	0.389492	0.428343	0.467517	0.467921	0.487139	0.41897	0.445643	0.393038	0.43332	0.536104	0.41762	0.555336	0.432684	0.405984	0.812587	0.446843	0.375664	0.844416	0.454904	0.40533	0.514234	0.41538	0.38852	0.614106	0.76359	0.420088	0.518095	0.518053	0.35546	0.603782	0.421725	0.353858	0.722463	0.479476
GOMF_MOTOR_ACTIVITY	0.359334	0.686302	0.486361	0.395007	0.343335	0.421958	0.408304	0.349926	0.403862	0.474781	0.445824	0.523482	0.426395	0.37674	0.445699	0.538343	0.446509	0.551121	0.458711	0.43722	0.756264	0.442982	0.411097	0.878	0.45653	0.377368	0.556412	0.416068	0.404786	0.651049	0.650932	0.383775	0.516194	0.489312	0.349761	0.704568	0.415701	0.401696	0.645079	0.468356
GOMF_NUCLEAR_HORMONE_RECEPTOR_BINDING	0.435594	0.454746	0.479595	0.428285	0.484841	0.425913	0.428782	0.469454	0.473278	0.584635	0.633642	0.496945	0.505915	0.504998	0.929907	0.999605	0.489763	0.398258	0.431762	0.498051	0.423855	0.444277	0.467116	0.388016	0.4167	0.467707	0.426516	0.407556	0.483259	0.389645	0.440268	0.491314	0.426994	0.462661	0.480257	0.453547	0.445681	0.494777	0.364127	0.426905
GOMF_NUCLEAR_HORMONE_RECEPTOR_BINDING111	0.435594	0.454746	0.479595	0.428285	0.484841	0.425913	0.428782	0.469454	0.473278	0.584635	0.633642	0.496945	0.505915	0.504998	0.929907	0.999605	0.489763	0.398258	0.431762	0.498051	0.423855	0.444277	0.467116	0.388016	0.4167	0.467707	0.426516	0.407556	0.483259	0.389645	0.440268	0.491314	0.426994	0.462661	0.480257	0.453547	0.445681	0.494777	0.364127	0.426905
GOMF_RNA_POLYMERASE_II_SPECIFIC_DNA_BINDING_TRANSCRIPTION_FACTOR_BINDING	0.433261	0.460823	0.465009	0.416136	0.47644	0.406229	0.440339	0.461886	0.454476	0.596346	0.654387	0.56711	0.526094	0.522566	0.934897	0.96662	0.504733	0.40521	0.420843	0.533351	0.420189	0.433696	0.487707	0.445485	0.41929	0.452727	0.413165	0.401095	0.476183	0.39839	0.426814	0.47202	0.401559	0.434858	0.457793	0.467343	0.436684	0.480217	0.369118	0.414057
GOMF_TUBULIN_BINDING	0.329119	0.626798	0.498347	0.345938	0.377074	0.470919	0.377741	0.390045	0.447461	0.474647	0.489583	0.444475	0.478549	0.410881	0.42918	0.51756	0.45426	0.582271	0.452144	0.416457	0.801026	0.443092	0.39766	0.868858	0.449021	0.386644	0.543944	0.418302	0.360354	0.609464	0.696467	0.39507	0.518439	0.502982	0.361078	0.638591	0.436268	0.35757	0.687833	0.469038
HP_ABNORMAL_PENIS_MORPHOLOGY	0.362163	0.773514	0.446717	0.376607	0.377612	0.471966	0.367061	0.461901	0.422139	0.419661	0.466963	0.577733	0.41155	0.3888	0.424373	0.473644	0.477995	0.540072	0.480295	0.500521	0.797448	0.441575	0.494775	0.872757	0.47753	0.40861	0.556303	0.368015	0.398962	0.56205	0.511828	0.405435	0.525195	0.434224	0.37119	0.768008	0.424312	0.442342	0.491547	0.381752
HP_ABNORMAL_SOFT_PALATE_MORPHOLOGY	0.334767	0.617975	0.399878	0.284268	0.339135	0.433733	0.353945	0.633583	0.515506	0.60245	0.417424	0.445754	0.501293	0.345775	0.463942	0.418594	0.379705	0.540505	0.459094	0.526007	0.705165	0.445188	0.517693	0.930894	0.456345	0.391461	0.566098	0.510526	0.359325	0.53556	0.519764	0.370399	0.518401	0.591512	0.381083	0.640954	0.527148	0.372215	0.57265	0.429437
HP_ABNORMAL_TENDON_MORPHOLOGY	0.391533	0.713456	0.460124	0.370005	0.32305	0.426113	0.345922	0.475873	0.460297	0.483663	0.439936	0.500649	0.461696	0.367129	0.455804	0.451706	0.441268	0.566126	0.448379	0.512228	0.807575	0.435667	0.49567	0.898923	0.439178	0.377801	0.556944	0.429893	0.38748	0.544882	0.505299	0.375691	0.573358	0.494437	0.36931	0.740006	0.444239	0.385446	0.561877	0.436517
HP_ABNORMALITY_OF_GLOBE_SIZE	0.302751	0.711601	0.433592	0.357286	0.341134	0.411146	0.349317	0.433399	0.417319	0.421321	0.489844	0.503382	0.410527	0.35027	0.402748	0.509411	0.494292	0.556774	0.498522	0.470604	0.800936	0.447192	0.444849	0.83365	0.490101	0.419975	0.592958	0.383306	0.401739	0.584066	0.616945	0.41435	0.582	0.464492	0.367882	0.707195	0.434455	0.425233	0.622698	0.455883
HP_ABNORMALITY_OF_THE_FOREHEAD	0.341095	0.719201	0.446605	0.383064	0.352941	0.449653	0.3418	0.545938	0.472335	0.50282	0.440856	0.493953	0.507348	0.356428	0.465908	0.47912	0.449766	0.554726	0.469088	0.439859	0.756009	0.412552	0.444847	0.917758	0.442012	0.370192	0.572974	0.418696	0.369133	0.581711	0.528397	0.383282	0.514692	0.495461	0.354917	0.744676	0.502231	0.415463	0.507918	0.409721
HP_ABNORMALITY_OF_THE_UVULA	0.336848	0.614569	0.397767	0.286229	0.342157	0.43637	0.352475	0.634115	0.517049	0.606747	0.416307	0.440108	0.506099	0.345039	0.466061	0.41564	0.37788	0.53732	0.454343	0.517277	0.704406	0.441562	0.516082	0.928688	0.459816	0.389689	0.56818	0.512739	0.358566	0.539055	0.51911	0.372226	0.521094	0.592588	0.384383	0.643004	0.529153	0.369198	0.575721	0.429488
HP_BILATERAL_TONIC_CLONIC_SEIZURE	0.497307	0.512402	0.450066	0.46905	0.468264	0.40841	0.485496	0.77108	0.572827	0.766232	0.488474	0.624955	0.694966	0.47175	0.792843	0.51533	0.42686	0.398441	0.402874	0.476055	0.286906	0.453633	0.552142	0.656884	0.418614	0.341482	0.385641	0.470369	0.434678	0.441198	0.337325	0.48322	0.228646	0.493259	0.428474	0.551361	0.480606	0.448594	0.383362	0.385072
HP_CONGENITAL_CONTRACTURE	0.380544	0.735917	0.450963	0.385581	0.31047	0.400234	0.352546	0.501541	0.464211	0.540731	0.448481	0.488652	0.494767	0.331703	0.45896	0.444045	0.431844	0.55214	0.441326	0.478231	0.757088	0.442033	0.51197	0.882736	0.44689	0.349484	0.594706	0.449791	0.379433	0.572796	0.50875	0.368447	0.52744	0.496308	0.371282	0.758419	0.461465	0.390916	0.543195	0.449109
HP_HYPOPLASIA_OF_PENIS	0.409143	0.786655	0.482882	0.41215	0.410381	0.490596	0.377535	0.461575	0.434227	0.418182	0.481286	0.585763	0.419521	0.404429	0.438109	0.498763	0.493372	0.530936	0.477889	0.476295	0.798524	0.421271	0.473517	0.86395	0.457239	0.383318	0.540378	0.357183	0.392228	0.562776	0.49888	0.391259	0.513011	0.414584	0.360517	0.77933	0.403347	0.420662	0.463708	0.369776

## Sheet: one-way ANOVA
	Df	Sum Sq	Mean Sq	F value	Pr(>F)
GOBP_ALCOHOL_BIOSYNTHETIC_PROCESS	2	0.0543	0.02715	1.893	0.165
GOBP_ANION_TRANSMEMBRANE_TRANSPORT	2	0.1841	0.09207	8.497	0.000919	***
GOBP_ANION_TRANSMEMBRANE_TRANSPORT117	2	0.1841	0.09207	8.497	0.000919	***
GOBP_APOPTOTIC_PROCESS	2	0.1883	0.09413	8.778	0.000759	***
GOBP_APOPTOTIC_SIGNALING_PATHWAY	2	0.1342	0.06712	5.509	0.00805	**
GOBP_CARBOHYDRATE_CATABOLIC_PROCESS	2	0.0276	0.01378	0.914	0.41
GOBP_CARBOHYDRATE_TRANSMEMBRANE_TRANSPORT	2	0.1263	0.06314	5.092	0.0111	*
GOBP_CARBOHYDRATE_TRANSMEMBRANE_TRANSPORT127	2	0.1263	0.06314	5.092	0.0111	*
GOBP_CARBOHYDRATE_TRANSPORT	2	0.1263	0.06314	5.092	0.0111	*
GOBP_CARBOHYDRATE_TRANSPORT128	2	0.1263	0.06314	5.092	0.0111	*
GOBP_CATION_TRANSPORT	2	0.0746	0.03729	2.703	0.0802	.
GOBP_CELL_CYCLE	2	0.0532	0.02659	1.85	0.172
GOBP_CELL_CYCLE_CHECKPOINT	2	0.0722	0.03609	2.604	0.0875	.
GOBP_CELL_CYCLE_CHECKPOINT159	2	0.0535	0.02677	1.863	0.169
GOBP_CELL_CYCLE_CHECKPOINT57	2	0.0535	0.02677	1.863	0.169
GOBP_CELL_CYCLE_G2_M_PHASE_TRANSITION	2	0.0772	0.0386	2.812	0.073	.
GOBP_CELL_CYCLE_G2_M_PHASE_TRANSITION134	2	0.1019	0.05097	3.904	0.029	*
GOBP_CELL_CYCLE_G2_M_PHASE_TRANSITION54	2	0.1019	0.05097	3.904	0.029	*
GOBP_CELL_CYCLE_PHASE_TRANSITION	2	0.0651	0.03254	2.316	0.113
GOBP_CELL_CYCLE_PHASE_TRANSITION16	2	0.0795	0.03975	2.91	0.0671	.
GOBP_CELL_CYCLE_PHASE_TRANSITION78	2	0.0795	0.03975	2.91	0.0671	.
GOBP_CELL_CYCLE_PROCESS	2	0.0635	0.03177	2.254	0.119
GOBP_CELL_CYCLE_PROCESS68	2	0.0776	0.03881	2.83	0.0718	.
GOBP_CELL_CYCLE_PROCESS8	2	0.0776	0.03881	2.83	0.0718	.
GOBP_CELL_CYCLE2	2	0.0826	0.04132	3.043	0.0598	.
GOBP_CELL_CYCLE63	2	0.0826	0.04132	3.043	0.0598	.
GOBP_CELL_DIVISION	2	0.0505	0.02527	1.749	0.188
GOBP_CELL_DIVISION3	2	0.0739	0.03697	2.676	0.0821	.
GOBP_CELL_DIVISION64	2	0.0739	0.03697	2.676	0.0821	.
GOBP_CELL_POPULATION_PROLIFERATION	2	0.1903	0.09516	8.92	0.000689	***
GOBP_CELLULAR_AMINO_ACID_METABOLIC_PROCESS	2	0.0275	0.01375	0.912	0.411
GOBP_CELLULAR_CARBOHYDRATE_METABOLIC_PROCESS	2	0.1656	0.08278	7.302	0.00212	**
GOBP_CELLULAR_CARBOHYDRATE_METABOLIC_PROCESS155	2	0.1656	0.08278	7.302	0.00212	**
GOBP_CELLULAR_KETONE_METABOLIC_PROCESS	2	0.1734	0.08669	7.792	0.0015	**
GOBP_CELLULAR_KETONE_METABOLIC_PROCESS105	2	0.1734	0.08669	7.792	0.0015	**
GOBP_CELLULAR_RESPONSE_TO_HORMONE_STIMULUS	2	0.163	0.08152	7.148	0.00237	**
GOBP_CELLULAR_RESPONSE_TO_STEROID_HORMONE_STIMULUS	2	0.1581	0.07904	6.85	0.00295	**
GOBP_CELLULAR_RESPONSE_TO_STEROID_HORMONE_STIMULUS96	2	0.1581	0.07904	6.85	0.00295	**
GOBP_CHROMOSOME_LOCALIZATION	2	0.0566	0.02831	1.983	0.152
GOBP_CHROMOSOME_LOCALIZATION20	2	0.068	0.03398	2.432	0.102
GOBP_CHROMOSOME_LOCALIZATION82	2	0.068	0.03398	2.432	0.102
GOBP_CHROMOSOME_ORGANIZATION	2	0.0563	0.02813	1.968	0.154
GOBP_CHROMOSOME_ORGANIZATION25	2	0.0701	0.03507	2.52	0.0942	.
GOBP_CHROMOSOME_ORGANIZATION85	2	0.0701	0.03507	2.52	0.0942	.
GOBP_CHROMOSOME_SEGREGATION	2	0.0809	0.04043	2.967	0.0638	.
GOBP_CHROMOSOME_SEGREGATION5	2	0.0678	0.03391	2.425	0.102
GOBP_CHROMOSOME_SEGREGATION66	2	0.0678	0.03391	2.425	0.102
GOBP_CHROMOSOME_SEPARATION	2	0.1055	0.05277	4.072	0.0252	*
GOBP_CHROMOSOME_SEPARATION30	2	0.0695	0.03477	2.496	0.0962	.
GOBP_CHROMOSOME_SEPARATION92	2	0.0695	0.03477	2.496	0.0962	.
GOBP_CYTOKINESIS	2	0.0532	0.02661	1.851	0.171
GOBP_CYTOKINESIS29	2	0.0559	0.02794	1.954	0.156
GOBP_CYTOKINESIS93	2	0.0559	0.02794	1.954	0.156
GOBP_CYTOSKELETON_DEPENDENT_CYTOKINESIS	2	0.0575	0.02873	2.015	0.148
GOBP_CYTOSKELETON_DEPENDENT_CYTOKINESIS108	2	0.0641	0.03205	2.276	0.117
GOBP_CYTOSKELETON_DEPENDENT_CYTOKINESIS39	2	0.0641	0.03205	2.276	0.117
GOBP_CYTOSKELETON_ORGANIZATION	2	0.0505	0.02525	1.748	0.188
GOBP_DNA_CONFORMATION_CHANGE	2	0.0373	0.01866	1.261	0.295
GOBP_DNA_CONFORMATION_CHANGE61	2	0.0762	0.03808	2.769	0.0758	.
GOBP_DNA_DEPENDENT_DNA_REPLICATION	2	0.0895	0.04475	3.341	0.0463	*
GOBP_DNA_METABOLIC_PROCESS	2	0.0984	0.04921	3.741	0.0331	*
GOBP_DNA_METABOLIC_PROCESS141	2	0.1011	0.05055	3.865	0.0299	*
GOBP_DNA_METABOLIC_PROCESS60	2	0.1011	0.05055	3.865	0.0299	*
GOBP_DNA_PACKAGING	2	0.0356	0.0178	1.199	0.313
GOBP_DNA_REPLICATION	2	0.1335	0.06673	5.467	0.00831	**
GOBP_DNA_REPLICATION143	2	0.0788	0.03939	2.879	0.0689	.
GOBP_DNA_REPLICATION52	2	0.0788	0.03939	2.879	0.0689	.
GOBP_DNA_TEMPLATED_TRANSCRIPTION_INITIATION	2	0.2151	0.1076	10.76	0.000208	***
GOBP_DNA_TEMPLATED_TRANSCRIPTION_INITIATION139	2	0.2151	0.1076	10.76	0.000208	***
GOBP_FAT_CELL_DIFFERENTIATION	2	0.1267	0.06335	5.114	0.0109	*
GOBP_FAT_CELL_DIFFERENTIATION131	2	0.1267	0.06335	5.114	0.0109	*
GOBP_GENERATION_OF_PRECURSOR_METABOLITES_AND_ENERGY	2	0.1443	0.07215	6.057	0.0053	**
GOBP_GENERATION_OF_PRECURSOR_METABOLITES_AND_ENERGY146	2	0.1443	0.07215	6.057	0.0053	**
GOBP_GLUCOSE_METABOLIC_PROCESS	2	0.1088	0.05438	4.225	0.0223	*
GOBP_GLUCOSE_METABOLIC_PROCESS132	2	0.1088	0.05438	4.225	0.0223	*
GOBP_HORMONE_MEDIATED_SIGNALING_PATHWAY	2	0.2033	0.10163	9.85	0.000372	***
GOBP_INTERLEUKIN_1_MEDIATED_SIGNALING_PATHWAY	2	0.0384	0.01919	1.299	0.285
GOBP_INTRACELLULAR_RECEPTOR_SIGNALING_PATHWAY	2	0.181	0.0905	8.287	0.00106	**
GOBP_LIPID_OXIDATION	2	0.1174	0.05869	4.643	0.0159	*
GOBP_LIPID_OXIDATION152	2	0.1174	0.05869	4.643	0.0159	*
GOBP_LOCOMOTION	2	0.1477	0.07384	6.246	0.0046	**
GOBP_MEIOTIC_CELL_CYCLE	2	0.126	0.063	5.078	0.0113	*
GOBP_MEIOTIC_CELL_CYCLE_PROCESS	2	0.0623	0.03117	2.207	0.124
GOBP_MEIOTIC_CELL_CYCLE147	2	0.0766	0.03832	2.789	0.0745	.
GOBP_MEIOTIC_CELL_CYCLE53	2	0.0766	0.03832	2.789	0.0745	.
GOBP_METAPHASE_ANAPHASE_TRANSITION_OF_CELL_CYCLE	2	0.0517	0.02585	1.793	0.181
GOBP_METAPHASE_ANAPHASE_TRANSITION_OF_CELL_CYCLE27	2	0.0728	0.03638	2.628	0.0857	.
GOBP_METAPHASE_ANAPHASE_TRANSITION_OF_CELL_CYCLE88	2	0.0728	0.03638	2.628	0.0857	.
GOBP_METAPHASE_PLATE_CONGRESSION	2	0.0557	0.02786	1.947	0.157
GOBP_METAPHASE_PLATE_CONGRESSION21	2	0.0682	0.03408	2.439	0.101
GOBP_METAPHASE_PLATE_CONGRESSION81	2	0.0682	0.03408	2.439	0.101
GOBP_MICROTUBULE_BASED_PROCESS	2	0.0534	0.02669	1.857	0.17
GOBP_MICROTUBULE_CYTOSKELETON_ORGANIZATION	2	0.042	0.021	1.431	0.252
GOBP_MICROTUBULE_CYTOSKELETON_ORGANIZATION_INVOLVED_IN_MITOSIS	2	0.0514	0.02572	1.783	0.182
GOBP_MICROTUBULE_CYTOSKELETON_ORGANIZATION_INVOLVED_IN_MITOSIS125	2	0.0636	0.0318	2.256	0.119
GOBP_MICROTUBULE_CYTOSKELETON_ORGANIZATION_INVOLVED_IN_MITOSIS48	2	0.0636	0.0318	2.256	0.119
GOBP_MITOTIC_CELL_CYCLE	2	0.0494	0.02468	1.705	0.196
GOBP_MITOTIC_CELL_CYCLE_CHECKPOINT	2	0.0619	0.03097	2.19	0.126
GOBP_MITOTIC_CELL_CYCLE_CHECKPOINT123	2	0.0664	0.0332	2.368	0.108
GOBP_MITOTIC_CELL_CYCLE_CHECKPOINT47	2	0.0664	0.0332	2.368	0.108
GOBP_MITOTIC_CELL_CYCLE4	2	0.0705	0.03527	2.536	0.0929	.
GOBP_MITOTIC_CELL_CYCLE65	2	0.0705	0.03527	2.536	0.0929	.
GOBP_MITOTIC_CYTOKINESIS	2	0.0576	0.02877	2.018	0.147
GOBP_MITOTIC_CYTOKINESIS116	2	0.0652	0.03258	2.319	0.113
GOBP_MITOTIC_CYTOKINESIS40	2	0.0652	0.03258	2.319	0.113
GOBP_MITOTIC_NUCLEAR_DIVISION	2	0.0484	0.02421	1.669	0.202
GOBP_MITOTIC_NUCLEAR_DIVISION13	2	0.0736	0.0368	2.663	0.0831	.
GOBP_MITOTIC_NUCLEAR_DIVISION74	2	0.0736	0.0368	2.663	0.0831	.
GOBP_MITOTIC_SISTER_CHROMATID_SEGREGATION	2	0.0544	0.02721	1.898	0.164
GOBP_MITOTIC_SISTER_CHROMATID_SEGREGATION70	2	0.0678	0.03391	2.426	0.102
GOBP_MITOTIC_SISTER_CHROMATID_SEGREGATION9	2	0.0678	0.03391	2.426	0.102
GOBP_MITOTIC_SPINDLE_ASSEMBLY	2	0.0436	0.02178	1.488	0.239
GOBP_MITOTIC_SPINDLE_ORGANIZATION	2	0.0511	0.02553	1.769	0.185
GOBP_MITOTIC_SPINDLE_ORGANIZATION154	2	0.0645	0.03227	2.294	0.115
GOBP_MITOTIC_SPINDLE_ORGANIZATION56	2	0.0645	0.03227	2.294	0.115
GOBP_MONOCARBOXYLIC_ACID_METABOLIC_PROCESS	2	0.1558	0.07791	6.716	0.00325	**
GOBP_MONOCARBOXYLIC_ACID_METABOLIC_PROCESS126	2	0.1558	0.07791	6.716	0.00325	**
GOBP_MONOSACCHARIDE_METABOLIC_PROCESS	2	0.1399	0.06996	5.815	0.00637	**
GOBP_MONOSACCHARIDE_METABOLIC_PROCESS156	2	0.1399	0.06996	5.815	0.00637	**
GOBP_MRNA_METABOLIC_PROCESS	2	0.03	0.01498	0.998	0.378
GOBP_MRNA_METABOLIC_PROCESS109	2	0.2471	0.12356	13.53	3.89e-05	***
GOBP_MRNA_METABOLIC_PROCESS42	2	0.2471	0.12356	13.53	3.89e-05	***
GOBP_MRNA_PROCESSING	2	0.2053	0.10264	9.999	0.000337	***
GOBP_MRNA_PROCESSING129	2	0.2053	0.10264	9.999	0.000337	***
GOBP_MUSCLE_CELL_PROLIFERATION	2	0.1821	0.09105	8.36	0.00101	**
GOBP_NEGATIVE_REGULATION_OF_CELL_CYCLE	2	0.0584	0.02918	2.05	0.143
GOBP_NEGATIVE_REGULATION_OF_CELL_CYCLE_PHASE_TRANSITION	2	0.0759	0.03793	2.756	0.0766	.
GOBP_NEGATIVE_REGULATION_OF_CELL_CYCLE_PHASE_TRANSITION119	2	0.0759	0.03793	2.756	0.0766	.
GOBP_NEGATIVE_REGULATION_OF_CELL_CYCLE_PROCESS	2	0.071	0.0355	2.555	0.0913	.
GOBP_NEGATIVE_REGULATION_OF_CELL_CYCLE_PROCESS90	2	0.071	0.0355	2.555	0.0913	.
GOBP_NEGATIVE_REGULATION_OF_CELL_CYCLE110	2	0.0911	0.04557	3.413	0.0436	*
GOBP_NEGATIVE_REGULATION_OF_CELL_CYCLE45	2	0.0911	0.04557	3.413	0.0436	*
GOBP_NEGATIVE_REGULATION_OF_CHROMOSOME_ORGANIZATION	2	0.1121	0.05606	4.386	0.0195	*
GOBP_NEGATIVE_REGULATION_OF_CHROMOSOME_ORGANIZATION106	2	0.0583	0.02916	2.048	0.143
GOBP_NEGATIVE_REGULATION_OF_CHROMOSOME_ORGANIZATION43	2	0.0583	0.02916	2.048	0.143
GOBP_NEGATIVE_REGULATION_OF_IMMUNE_SYSTEM_PROCESS	2	0.1475	0.07377	6.239	0.00463	**
GOBP_NEGATIVE_REGULATION_OF_METAPHASE_ANAPHASE_TRANSITION_OF_CELL_CYCLE	2	0.0532	0.0266	1.851	0.171
GOBP_NEGATIVE_REGULATION_OF_MITOTIC_CELL_CYCLE	2	0.0759	0.03793	2.756	0.0766	.
GOBP_NEGATIVE_REGULATION_OF_MITOTIC_CELL_CYCLE158	2	0.0759	0.03793	2.756	0.0766	.
GOBP_NEGATIVE_REGULATION_OF_NUCLEAR_DIVISION	2	0.0522	0.02609	1.812	0.178
GOBP_NEGATIVE_REGULATION_OF_NUCLEOBASE_CONTAINING_COMPOUND_METABOLIC_PROCESS	2	0.1752	0.08762	7.912	0.00138	**
GOBP_NEGATIVE_REGULATION_OF_TRANSCRIPTION_BY_RNA_POLYMERASE_II	2	0.1194	0.05972	4.745	0.0146	*
GOBP_NIK_NF_KAPPAB_SIGNALING	2	0.0579	0.02896	2.033	0.145
GOBP_NUCLEAR_CHROMOSOME_SEGREGATION	2	0.0796	0.03979	2.912	0.0669	.
GOBP_NUCLEAR_CHROMOSOME_SEGREGATION69	2	0.0665	0.03323	2.371	0.107
GOBP_NUCLEAR_CHROMOSOME_SEGREGATION7	2	0.0665	0.03323	2.371	0.107
GOBP_NUCLEOSOME_ORGANIZATION	2	0.0242	0.01212	0.8	0.457
GOBP_ORGANELLE_FISSION	2	0.0708	0.03542	2.549	0.0918	.
GOBP_ORGANELLE_FISSION24	2	0.0728	0.03642	2.631	0.0855	.
GOBP_ORGANELLE_FISSION84	2	0.0728	0.03642	2.631	0.0855	.
GOBP_ORGANIC_ACID_METABOLIC_PROCESS	2	0.1567	0.07834	6.766	0.00313	**
GOBP_ORGANIC_ACID_METABOLIC_PROCESS107	2	0.1567	0.07834	6.766	0.00313	**
GOBP_ORGANIC_HYDROXY_COMPOUND_BIOSYNTHETIC_PROCESS	2	0.0096	0.004783	0.308	0.737
GOBP_POSITIVE_REGULATION_OF_CELL_CYCLE	2	0.042	0.02102	1.432	0.252
GOBP_POSITIVE_REGULATION_OF_CELL_CYCLE_PROCESS	2	0.0335	0.01674	1.123	0.336
GOBP_POSITIVE_REGULATION_OF_CELL_CYCLE_PROCESS133	2	0.0696	0.03481	2.499	0.096	.
GOBP_POSITIVE_REGULATION_OF_CELL_CYCLE_PROCESS49	2	0.0696	0.03481	2.499	0.096	.
GOBP_POSITIVE_REGULATION_OF_CELL_CYCLE113	2	0.0992	0.04962	3.779	0.0321	*
GOBP_POSITIVE_REGULATION_OF_CELL_CYCLE41	2	0.0992	0.04962	3.779	0.0321	*
GOBP_POSITIVE_REGULATION_OF_CELL_DEATH	2	0.1351	0.06757	5.557	0.00776	**
GOBP_POSITIVE_REGULATION_OF_CELL_POPULATION_PROLIFERATION	2	0.1895	0.09474	8.862	0.000717	***
GOBP_POSITIVE_REGULATION_OF_ION_TRANSPORT	2	0.2406	0.12031	12.92	5.54e-05	***
GOBP_POSITIVE_REGULATION_OF_ION_TRANSPORT148	2	0.2406	0.12031	12.92	5.54e-05	***
GOBP_POSITIVE_REGULATION_OF_LIPID_METABOLIC_PROCESS	2	0.1328	0.06641	5.434	0.00853	**
GOBP_POSITIVE_REGULATION_OF_LIPID_METABOLIC_PROCESS144	2	0.1328	0.06641	5.434	0.00853	**
GOBP_POSITIVE_REGULATION_OF_NUCLEOBASE_CONTAINING_COMPOUND_METABOLIC_PROCESS	2	0.1319	0.06595	5.385	0.00886	**
GOBP_POSITIVE_REGULATION_OF_RESPONSE_TO_BIOTIC_STIMULUS	2	0.0284	0.01418	0.942	0.399
GOBP_POSITIVE_REGULATION_OF_SIGNALING	2	0.2073	0.10367	10.15	0.000305	***
GOBP_POSITIVE_REGULATION_OF_SMALL_MOLECULE_METABOLIC_PROCESS	2	0.1549	0.07744	6.661	0.00338	**
GOBP_POSITIVE_REGULATION_OF_SMALL_MOLECULE_METABOLIC_PROCESS97	2	0.1549	0.07744	6.661	0.00338	**
GOBP_POSITIVE_REGULATION_OF_TRANSCRIPTION_BY_RNA_POLYMERASE_II	2	0.1649	0.08244	7.26	0.00219	**
GOBP_POSITIVE_REGULATION_OF_TRANSMEMBRANE_TRANSPORT	2	0.1244	0.06221	4.997	0.012	*
GOBP_POSITIVE_REGULATION_OF_TRANSMEMBRANE_TRANSPORT153	2	0.1244	0.06221	4.997	0.012	*
GOBP_POTASSIUM_ION_TRANSPORT	2	0.0579	0.02897	2.033	0.145
GOBP_PYRUVATE_METABOLIC_PROCESS	2	0.1234	0.0617	4.945	0.0125	*
GOBP_PYRUVATE_METABOLIC_PROCESS95	2	0.1234	0.0617	4.945	0.0125	*
GOBP_REGULATION_OF_CELL_CYCLE	2	0.0517	0.02585	1.794	0.181
GOBP_REGULATION_OF_CELL_CYCLE_PHASE_TRANSITION	2	0.0801	0.04004	2.934	0.0657	.
GOBP_REGULATION_OF_CELL_CYCLE_PHASE_TRANSITION91	2	0.0801	0.04004	2.934	0.0657	.
GOBP_REGULATION_OF_CELL_CYCLE_PROCESS	2	0.0511	0.02557	1.772	0.184
GOBP_REGULATION_OF_CELL_CYCLE_PROCESS15	2	0.0762	0.03809	2.77	0.0757	.
GOBP_REGULATION_OF_CELL_CYCLE_PROCESS76	2	0.0762	0.03809	2.77	0.0757	.
GOBP_REGULATION_OF_CELL_CYCLE17	2	0.0998	0.04989	3.804	0.0314	*
GOBP_REGULATION_OF_CELL_CYCLE75	2	0.0998	0.04989	3.804	0.0314	*
GOBP_REGULATION_OF_CELL_DEATH	2	0.1902	0.0951	8.912	0.000693	***
GOBP_REGULATION_OF_CELLULAR_KETONE_METABOLIC_PROCESS	2	0.1385	0.06925	5.738	0.00675	**
GOBP_REGULATION_OF_CELLULAR_KETONE_METABOLIC_PROCESS99	2	0.1385	0.06925	5.738	0.00675	**
GOBP_REGULATION_OF_CHROMOSOME_ORGANIZATION	2	0.1039	0.05195	3.995	0.0269	*
GOBP_REGULATION_OF_CHROMOSOME_SEGREGATION	2	0.0536	0.0268	1.866	0.169
GOBP_REGULATION_OF_CHROMOSOME_SEGREGATION23	2	0.0684	0.03421	2.45	0.1
GOBP_REGULATION_OF_CHROMOSOME_SEGREGATION86	2	0.0684	0.03421	2.45	0.1
GOBP_REGULATION_OF_CHROMOSOME_SEPARATION	2	0.0517	0.02585	1.793	0.181
GOBP_REGULATION_OF_CHROMOSOME_SEPARATION28	2	0.0728	0.03638	2.628	0.0857	.
GOBP_REGULATION_OF_CHROMOSOME_SEPARATION89	2	0.0728	0.03638	2.628	0.0857	.
GOBP_REGULATION_OF_CYTOKINESIS	2	0.052	0.02602	1.806	0.178
GOBP_REGULATION_OF_CYTOKINESIS138	2	0.0551	0.02754	1.923	0.161
GOBP_REGULATION_OF_CYTOKINESIS46	2	0.0551	0.02754	1.923	0.161
GOBP_REGULATION_OF_INNATE_IMMUNE_RESPONSE	2	0.0606	0.03028	2.136	0.132
GOBP_REGULATION_OF_MITOTIC_CELL_CYCLE	2	0.0343	0.01715	1.152	0.327
GOBP_REGULATION_OF_MITOTIC_CELL_CYCLE102	2	0.0905	0.04525	3.386	0.0446	*
GOBP_REGULATION_OF_MITOTIC_CELL_CYCLE38	2	0.0905	0.04525	3.386	0.0446	*
GOBP_REGULATION_OF_MITOTIC_NUCLEAR_DIVISION	2	0.0421	0.02106	1.435	0.251
GOBP_REGULATION_OF_MITOTIC_NUCLEAR_DIVISION100	2	0.0732	0.03659	2.645	0.0844	.
GOBP_REGULATION_OF_MITOTIC_NUCLEAR_DIVISION32	2	0.0732	0.03659	2.645	0.0844	.
GOBP_REGULATION_OF_MITOTIC_SISTER_CHROMATID_SEGREGATION	2	0.0532	0.0266	1.851	0.171
GOBP_REGULATION_OF_MUSCLE_SYSTEM_PROCESS	2	0.1035	0.05175	3.976	0.0273	*
GOBP_REGULATION_OF_MUSCLE_SYSTEM_PROCESS149	2	0.1035	0.05175	3.976	0.0273	*
GOBP_REGULATION_OF_NUCLEAR_DIVISION	2	0.0421	0.02106	1.435	0.251
GOBP_REGULATION_OF_NUCLEAR_DIVISION101	2	0.0732	0.03659	2.645	0.0844	.
GOBP_REGULATION_OF_NUCLEAR_DIVISION33	2	0.0732	0.03659	2.645	0.0844	.
GOBP_REGULATION_OF_SMALL_MOLECULE_METABOLIC_PROCESS	2	0.1587	0.07936	6.888	0.00287	**
GOBP_REGULATION_OF_SMALL_MOLECULE_METABOLIC_PROCESS114	2	0.1587	0.07936	6.888	0.00287	**
GOBP_REGULATION_OF_TRANSCRIPTION_FROM_RNA_POLYMERASE_II_PROMOTER_IN_RESPONSE_TO_HYPOXIA	2	0.1096	0.05481	4.266	0.0215	*
GOBP_REPRODUCTION	2	0.1428	0.07138	5.972	0.00565	**
GOBP_REPRODUCTION157	2	0.1428	0.07138	5.972	0.00565	**
GOBP_RESPONSE_TO_BIOTIC_STIMULUS	2	0.1059	0.05297	4.091	0.0248	*
GOBP_RESPONSE_TO_ENDOGENOUS_STIMULUS	2	0.0665	0.03323	2.371	0.107
GOBP_RESPONSE_TO_STARVATION	2	0.2669	0.1335	15.52	1.27e-05	***
GOBP_RESPONSE_TO_STARVATION135	2	0.2669	0.1335	15.52	1.27e-05	***
GOBP_RESPONSE_TO_WOUNDING	2	0.1927	0.09635	9.087	0.000616	***
GOBP_RIBONUCLEOPROTEIN_COMPLEX_BIOGENESIS	2	0.1603	0.08015	6.982	0.00267	**
GOBP_RIBONUCLEOPROTEIN_COMPLEX_BIOGENESIS137	2	0.1603	0.08015	6.982	0.00267	**
GOBP_RIBONUCLEOPROTEIN_COMPLEX_SUBUNIT_ORGANIZATION	2	0.0179	0.008969	0.585	0.562
GOBP_RNA_PROCESSING	2	0.228	0.114	11.81	0.000108	***
GOBP_RNA_PROCESSING120	2	0.228	0.114	11.81	0.000108	***
GOBP_RNA_SPLICING	2	0.0132	0.006615	0.428	0.655
GOBP_RNA_SPLICING130	2	0.1916	0.09578	9.007	0.00065	***
GOBP_RNA_SPLICING55	2	0.1916	0.09578	9.007	0.00065	***
GOBP_SISTER_CHROMATID_SEGREGATION	2	0.0549	0.02746	1.917	0.161
GOBP_SISTER_CHROMATID_SEGREGATION6	2	0.0666	0.0333	2.377	0.107
GOBP_SISTER_CHROMATID_SEGREGATION67	2	0.0666	0.0333	2.377	0.107
GOBP_SMOOTH_MUSCLE_CELL_PROLIFERATION	2	0.1821	0.09105	8.36	0.00101	**
GOBP_SMOOTH_MUSCLE_CELL_PROLIFERATION122	2	0.1821	0.09105	8.36	0.00101	**
GOBP_SPINDLE_ASSEMBLY	2	0.0571	0.02854	2	0.15
GOBP_SPINDLE_ASSEMBLY58	2	0.062	0.03101	2.194	0.126
GOBP_SPINDLE_ORGANIZATION	2	0.0511	0.02553	1.769	0.185
GOBP_SPINDLE_ORGANIZATION104	2	0.0603	0.03017	2.128	0.133
GOBP_SPINDLE_ORGANIZATION36	2	0.0603	0.03017	2.128	0.133
GOBP_TELOMERE_ORGANIZATION	2	0.2077	0.1038	10.18	0.0003	***
GOBP_TRANSCRIPTION_INITIATION_FROM_RNA_POLYMERASE_II_PROMOTER	2	0.2151	0.1076	10.76	0.000208	***
GOBP_TRANSCRIPTION_INITIATION_FROM_RNA_POLYMERASE_II_PROMOTER140	2	0.2151	0.1076	10.76	0.000208	***
GOCC_CENTROSOME	2	0.0736	0.0368	2.663	0.0831	.
GOCC_CENTROSOME151	2	0.0736	0.0368	2.663	0.0831	.
GOCC_CHROMOSOMAL_REGION	2	0.0983	0.04917	3.738	0.0332	*
GOCC_CHROMOSOMAL_REGION14	2	0.0714	0.03569	2.571	0.0901	.
GOCC_CHROMOSOMAL_REGION77	2	0.0714	0.03569	2.571	0.0901	.
GOCC_CHROMOSOME	2	0.0716	0.03581	2.581	0.0893	.
GOCC_CHROMOSOME_CENTROMERIC_REGION	2	0.0654	0.03268	2.327	0.112
GOCC_CHROMOSOME_CENTROMERIC_REGION12	2	0.0658	0.03291	2.345	0.11
GOCC_CHROMOSOME_CENTROMERIC_REGION73	2	0.0658	0.03291	2.345	0.11
GOCC_CHROMOSOME145	2	0.0915	0.04577	3.431	0.0429	*
GOCC_CHROMOSOME62	2	0.0915	0.04577	3.431	0.0429	*
GOCC_COLLAGEN_CONTAINING_EXTRACELLULAR_MATRIX	2	0.0642	0.03212	2.282	0.116
GOCC_CONDENSED_CHROMOSOME	2	0.0618	0.03091	2.186	0.127
GOCC_CONDENSED_CHROMOSOME_CENTROMERIC_REGION	2	0.0671	0.03357	2.398	0.105
GOCC_CONDENSED_CHROMOSOME_CENTROMERIC_REGION18	2	0.0678	0.03388	2.423	0.103
GOCC_CONDENSED_CHROMOSOME_CENTROMERIC_REGION80	2	0.0678	0.03388	2.423	0.103
GOCC_CONDENSED_CHROMOSOME11	2	0.0648	0.03238	2.303	0.114
GOCC_CONDENSED_CHROMOSOME72	2	0.0648	0.03238	2.303	0.114
GOCC_CONDENSED_NUCLEAR_CHROMOSOME	2	0.0569	0.02847	1.995	0.15
GOCC_CONDENSED_NUCLEAR_CHROMOSOME112	2	0.0764	0.03818	2.777	0.0752	.
GOCC_CONDENSED_NUCLEAR_CHROMOSOME37	2	0.0764	0.03818	2.777	0.0752	.
GOCC_ENDOPEPTIDASE_COMPLEX	2	0.0202	0.0101	0.662	0.522
GOCC_EXTERNAL_ENCAPSULATING_STRUCTURE	2	0.0858	0.04289	3.179	0.0532	.
GOCC_KINETOCHORE	2	0.0684	0.03421	2.45	0.1
GOCC_KINETOCHORE19	2	0.0694	0.03468	2.489	0.0968	.
GOCC_KINETOCHORE79	2	0.0694	0.03468	2.489	0.0968	.
GOCC_MICROTUBULE	2	0.0369	0.01845	1.245	0.3
GOCC_MICROTUBULE_ASSOCIATED_COMPLEX	2	0.0528	0.02641	1.836	0.174
GOCC_MICROTUBULE_ASSOCIATED_COMPLEX142	2	0.0528	0.02641	1.836	0.174
GOCC_MICROTUBULE_CYTOSKELETON	2	0.0519	0.02595	1.801	0.179
GOCC_MICROTUBULE_CYTOSKELETON26	2	0.0623	0.03113	2.204	0.125
GOCC_MICROTUBULE_CYTOSKELETON83	2	0.0623	0.03113	2.204	0.125
GOCC_MICROTUBULE_ORGANIZING_CENTER	2	0.0539	0.02696	1.878	0.167
GOCC_MICROTUBULE_ORGANIZING_CENTER124	2	0.0649	0.03246	2.309	0.114
GOCC_MICROTUBULE_ORGANIZING_CENTER51	2	0.0649	0.03246	2.309	0.114
GOCC_MICROTUBULE118	2	0.0552	0.02762	1.929	0.16
GOCC_MICROTUBULE44	2	0.0552	0.02762	1.929	0.16
GOCC_MIDBODY	2	0.0658	0.0329	2.344	0.11
GOCC_MIDBODY35	2	0.0721	0.03603	2.599	0.0879	.
GOCC_MIDBODY94	2	0.0721	0.03603	2.599	0.0879	.
GOCC_MITOCHONDRIAL_ENVELOPE	2	0.1586	0.07928	6.878	0.00289	**
GOCC_MITOTIC_SPINDLE	2	0.0548	0.0274	1.912	0.162
GOCC_MITOTIC_SPINDLE31	2	0.0554	0.02771	1.936	0.159
GOCC_MITOTIC_SPINDLE98	2	0.0554	0.02771	1.936	0.159
GOCC_NUCLEAR_CHROMOSOME	2	0.1247	0.06235	5.012	0.0119	*
GOCC_NUCLEAR_CHROMOSOME22	2	0.0796	0.03981	2.914	0.0668	.
GOCC_NUCLEAR_CHROMOSOME87	2	0.0796	0.03981	2.914	0.0668	.
GOCC_ORGANELLE_INNER_MEMBRANE	2	0.1565	0.07825	6.756	0.00316	**
GOCC_PEPTIDASE_COMPLEX	2	0.0226	0.01128	0.742	0.483
GOCC_POLYMERIC_CYTOSKELETAL_FIBER	2	0.0366	0.01829	1.234	0.303
GOCC_RIBONUCLEOPROTEIN_COMPLEX	2	0.0118	0.005878	0.379	0.687
GOCC_SPINDLE	2	0.0531	0.02654	1.846	0.172
GOCC_SPINDLE_MICROTUBULE	2	0.0632	0.03161	2.242	0.121
GOCC_SPINDLE_POLE	2	0.0456	0.02282	1.565	0.223
GOCC_SPINDLE_POLE103	2	0.0571	0.02853	1.999	0.15
GOCC_SPINDLE_POLE34	2	0.0571	0.02853	1.999	0.15
GOCC_SPINDLE10	2	0.0589	0.02943	2.069	0.141
GOCC_SPINDLE71	2	0.0589	0.02943	2.069	0.141
GOCC_SUPRAMOLECULAR_COMPLEX	2	0.0407	0.02036	1.384	0.263
GOCC_SUPRAMOLECULAR_COMPLEX121	2	0.0781	0.03904	2.849	0.0707	.
GOCC_SUPRAMOLECULAR_COMPLEX59	2	0.0781	0.03904	2.849	0.0707	.
GOCC_SUPRAMOLECULAR_POLYMER	2	0.0315	0.01576	1.053	0.359
GOMF_ATPASE_ACTIVITY	2	0.0569	0.02845	1.993	0.151
GOMF_ATPASE_ACTIVITY150	2	0.0569	0.02845	1.993	0.151
GOMF_CIS_REGULATORY_REGION_SEQUENCE_SPECIFIC_DNA_BINDING	2	0.1367	0.06837	5.643	0.00726	**
GOMF_CYTOSKELETAL_PROTEIN_BINDING	2	0.0673	0.03364	2.404	0.104
GOMF_DNA_BINDING_TRANSCRIPTION_REPRESSOR_ACTIVITY	2	0.0993	0.04964	3.781	0.032	*
GOMF_HORMONE_RECEPTOR_BINDING	2	0.1024	0.05118	3.924	0.0285	*
GOMF_HORMONE_RECEPTOR_BINDING115	2	0.1024	0.05118	3.924	0.0285	*
GOMF_METAL_ION_TRANSMEMBRANE_TRANSPORTER_ACTIVITY	2	0.0706	0.03529	2.538	0.0927	.
GOMF_MICROTUBULE_BINDING	2	0.0446	0.02228	1.525	0.231
GOMF_MICROTUBULE_BINDING136	2	0.0583	0.02917	2.049	0.143
GOMF_MICROTUBULE_BINDING50	2	0.0583	0.02917	2.049	0.143
GOMF_MOTOR_ACTIVITY	2	0.0493	0.02464	1.702	0.196
GOMF_NUCLEAR_HORMONE_RECEPTOR_BINDING	2	0.1024	0.05118	3.924	0.0285	*
GOMF_NUCLEAR_HORMONE_RECEPTOR_BINDING111	2	0.1024	0.05118	3.924	0.0285	*
GOMF_RNA_POLYMERASE_II_SPECIFIC_DNA_BINDING_TRANSCRIPTION_FACTOR_BINDING	2	0.1158	0.05788	4.563	0.0169	*
GOMF_TUBULIN_BINDING	2	0.0494	0.0247	1.706	0.196
HP_ABNORMAL_PENIS_MORPHOLOGY	2	0.0327	0.01636	1.096	0.345
HP_ABNORMAL_SOFT_PALATE_MORPHOLOGY	2	0.058	0.029	2.036	0.145
HP_ABNORMAL_TENDON_MORPHOLOGY	2	0.0447	0.02233	1.529	0.23
HP_ABNORMALITY_OF_GLOBE_SIZE	2	0.0804	0.04022	2.949	0.0648	.
HP_ABNORMALITY_OF_THE_FOREHEAD	2	0.0315	0.01573	1.051	0.36
HP_ABNORMALITY_OF_THE_UVULA	2	0.0577	0.02884	2.023	0.147
HP_BILATERAL_TONIC_CLONIC_SEIZURE	2	0.1613	0.08065	7.042	0.00256	**
HP_CONGENITAL_CONTRACTURE	2	0.0401	0.02007	1.363	0.268
HP_HYPOPLASIA_OF_PENIS	2	0.0095	0.004731	0.304	0.74

## Sheet: GO_CSA_r
	3_H_csa	3_HD_csa	3_D_csa	6_H_csa	6_HD_csa	6_D_csa	12_H_csa	12_HD_csa	12_D_csa
Anion_transmembrane_transport	0.628571	0.4	0.25	0.95	0.5	0.25	0.371429	0	0.75
Anion_transmembrane_transport117	0.628571	0.4	0.25	0.95	0.5	0.25	0.371429	0	0.75
Apoptotic_process	0.8	0.35	0.25	0.95	0.8	0	0.485714	0	0.25
Apoptotic_signaling_pathway	0.8	0.45	0.25	0.9	0.55	0.25	0.314286	0.3	0.25
Carbohydrate_transmembrane_transport	0.628571	0.55	0.75	0.95	0.55	0.25	0.371429	0	1
Carbohydrate_transmembrane_transport127	0.628571	0.55	0.75	0.95	0.55	0.25	0.371429	0	1
Carbohydrate_transport	0.628571	0.55	0.75	0.95	0.55	0.25	0.371429	0	1
Carbohydrate_transport128	0.628571	0.55	0.75	0.95	0.55	0.25	0.371429	0	1
Cell_cycle_g2_m_phase_transition134	0.428571	0.2	0.25	0.45	0.7	0.25	0.571429	0.1	0.25
Cell_cycle_g2_m_phase_transition54	0.428571	0.2	0.25	0.45	0.7	0.25	0.571429	0.1	0.25
Cell_population_proliferation	0.885714	0.45	0.25	0.95	0.8	0	0.257143	0.1	0.75
Cellular_carbohydrate_metabolic_process	0.628571	0.95	0.25	0.55	0.5	0.75	0.285714	0.1	0.75
Cellular_carbohydrate_metabolic_process155	0.628571	0.95	0.25	0.55	0.5	0.75	0.285714	0.1	0.75
Cellular_ketone_metabolic_process	0.628571	0.75	0	0.95	0.55	0.75	0.171429	0.1	0.25
Cellular_ketone_metabolic_process105	0.628571	0.75	0	0.95	0.55	0.75	0.171429	0.1	0.25
Cellular_response_to_hormone_stimulus	0.628571	0.85	0	0.85	0.65	0.25	0.285714	0.2	0.25
Cellular_response_to_steroid_hormone_stimulus	0.685714	0.35	0.25	1	0.5	0.75	0.285714	0.2	1
Cellular_response_to_steroid_hormone_stimulus96	0.685714	0.35	0.25	1	0.5	0.75	0.285714	0.2	1
Chromosome_separation	0.485714	0.2	0.25	0.45	0.5	0.25	0.514286	0.3	0.75
Dna_dependent_dna_replication	0.485714	0.25	0.25	0.15	0.8	0.75	0.657143	0.6	0.75
Dna_metabolic_process	0.485714	0.2	0.25	0.45	0.85	0.75	0.571429	0.1	0.75
Dna_metabolic_process141	0.228571	0.2	0.25	0.45	0.5	0.75	0.514286	0	0.75
Dna_metabolic_process60	0.228571	0.2	0.25	0.45	0.5	0.75	0.514286	0	0.75
Dna_replication	0.428571	0.25	0.25	0.2	0.8	0.75	0.828571	0.1	0.75
Dna_templated_transcription_initiation	0.628571	0.4	0	0.95	0.5	0.25	0.485714	0	0.75
Dna_templated_transcription_initiation139	0.628571	0.4	0	0.95	0.5	0.25	0.485714	0	0.75
Fat_cell_differentiation	0.657143	0.55	0	1	0.45	0.75	0.285714	0.1	0.25
Fat_cell_differentiation131	0.657143	0.55	0	1	0.45	0.75	0.285714	0.1	0.25
Generation_of_precursor_metabolites_and_energy	0.628571	0.85	0	0.95	0.55	0.75	0.285714	0	0.25
Generation_of_precursor_metabolites_and_energy146	0.628571	0.85	0	0.95	0.55	0.75	0.285714	0	0.25
Glucose_metabolic_process	0.628571	0.8	0.25	0.95	0.65	0.75	0.371429	0.1	0.75
Glucose_metabolic_process132	0.628571	0.8	0.25	0.95	0.65	0.75	0.371429	0.1	0.75
Hormone_mediated_signaling_pathway	0.771429	0.5	0	0.95	0.5	0.25	0.285714	0.2	0.75
Intracellular_receptor_signaling_pathway	0.8	0.4	0	0.95	0.5	0.25	0.285714	0.2	1
Lipid_oxidation	0.628571	0.8	0	0.85	0.8	0.25	0.257143	0.2	0
Lipid_oxidation152	0.628571	0.8	0	0.85	0.8	0.25	0.257143	0.2	0
Locomotion	0.828571	0.8	0	0.95	0.5	0.25	0.228571	0.1	0.25
Meiotic_cell_cycle	0.457143	0.2	0.25	0.35	0.7	1	0.6	0.1	0.75
Monocarboxylic_acid_metabolic_process	0.657143	0.65	0	1	0.75	0.25	0.342857	0.1	0.25
Monocarboxylic_acid_metabolic_process126	0.657143	0.65	0	1	0.75	0.25	0.342857	0.1	0.25
Monosaccharide_metabolic_process	0.628571	0.85	0.25	0.95	0.75	0.75	0.371429	0	0.25
Monosaccharide_metabolic_process156	0.628571	0.85	0.25	0.95	0.75	0.75	0.371429	0	0.25
Mrna_metabolic_process109	0.6	0.45	0.25	0.55	0.7	0.25	0.942857	1	0.25
Mrna_metabolic_process42	0.6	0.45	0.25	0.55	0.7	0.25	0.942857	1	0.25
Mrna_processing	0.571429	0.8	0.25	0.5	0.6	0.75	0.914286	1	0.25
Mrna_processing129	0.571429	0.8	0.25	0.5	0.6	0.75	0.914286	1	0.25
Muscle_cell_proliferation	0.628571	0.4	0	0.95	1	0	0.485714	0	0.25
Negative_regulation_of_cell_cycle110	0.485714	0.25	0.25	0.45	0.5	0.75	0.285714	0.7	0.25
Negative_regulation_of_cell_cycle45	0.485714	0.25	0.25	0.45	0.5	0.75	0.285714	0.7	0.25
Negative_regulation_of_chromosome_organization	0.485714	0.2	0.25	0.45	0.5	0.75	0.571429	0.3	0.75
Negative_regulation_of_immune_system_process	0.457143	0.6	0.25	0.6	0.55	0.75	0.285714	0.1	0.75
Negative_regulation_of_nucleobase_containing_compound_metabolic_process	0.8	0.35	0.25	1	0.95	0	0.371429	0.1	0.25
Negative_regulation_of_transcription_by_rna_polymerase_ii	0.857143	0.35	0.25	0.95	0.85	0	0.257143	0.1	0.25
Organic_acid_metabolic_process	0.657143	0.45	0.25	0.65	0.65	0	0.485714	0.1	0.25
Organic_acid_metabolic_process107	0.657143	0.45	0.25	0.65	0.65	0	0.485714	0.1	0.25
Positive_regulation_of_cell_cycle113	0.514286	0.2	0.25	0.45	0.5	0.75	0.485714	0.3	0.75
Positive_regulation_of_cell_cycle41	0.514286	0.2	0.25	0.45	0.5	0.75	0.485714	0.3	0.75
Positive_regulation_of_cell_death	0.828571	0.65	0.25	0.95	0.8	0.25	0.457143	0.5	0.25
Positive_regulation_of_cell_population_proliferation	0.685714	0.35	0.25	1	0.95	0	0.771429	0	0.25
Positive_regulation_of_ion_transport	0.8	0.4	0	0.85	0.55	0	0.371429	0.6	0.25
Positive_regulation_of_ion_transport148	0.8	0.4	0	0.85	0.55	0	0.371429	0.6	0.25
Positive_regulation_of_lipid_metabolic_process	0.657143	0.65	0.25	1	0.5	1	0.171429	0.1	0
Positive_regulation_of_lipid_metabolic_process144	0.657143	0.65	0.25	1	0.5	1	0.171429	0.1	0
Positive_regulation_of_nucleobase_containing_compound_metabolic_process	0.857143	0.45	0.25	0.95	0.85	0	0.114286	0	0.25
Positive_regulation_of_signaling	0.857143	0.35	0.25	0.95	0.55	0	0.257143	0.1	0.25
Positive_regulation_of_small_molecule_metabolic_process	0.657143	0.95	0.25	0.95	0.55	0.75	0.371429	0.3	0.25
Positive_regulation_of_small_molecule_metabolic_process97	0.657143	0.95	0.25	0.95	0.55	0.75	0.371429	0.3	0.25
Positive_regulation_of_transcription_by_rna_polymerase_ii	0.828571	0.35	0.25	0.95	0.95	0	0.314286	0	0.25
Positive_regulation_of_transmembrane_transport	0.885714	1	0.75	0.85	0.35	0	0.371429	0.4	0.25
Positive_regulation_of_transmembrane_transport153	0.885714	1	0.75	0.85	0.35	0	0.371429	0.4	0.25
Pyruvate_metabolic_process	0.628571	0.95	0	0.95	0.9	0.25	0.285714	0.1	0.75
Pyruvate_metabolic_process95	0.628571	0.95	0	0.95	0.9	0.25	0.285714	0.1	0.75
Regulation_of_cell_cycle17	0.542857	0.25	0.25	0.45	0.5	0.75	0.285714	0.3	0.75
Regulation_of_cell_cycle75	0.542857	0.25	0.25	0.45	0.5	0.75	0.285714	0.3	0.75
Regulation_of_cell_death	0.8	0.35	0.25	0.95	0.8	0	0.742857	0	0.25
Regulation_of_cellular_ketone_metabolic_process	0.628571	0.85	0	0.95	0.55	0.75	0.171429	0.2	0
Regulation_of_cellular_ketone_metabolic_process99	0.628571	0.85	0	0.95	0.55	0.75	0.171429	0.2	0
Regulation_of_chromosome_organization	0.485714	0.2	0.25	0.45	0.5	0.25	0.514286	0.3	0.75
Regulation_of_mitotic_cell_cycle102	0.514286	0.2	0.25	0.45	0.45	0.25	0.514286	0.1	0.75
Regulation_of_mitotic_cell_cycle38	0.514286	0.2	0.25	0.45	0.45	0.25	0.514286	0.1	0.75
Regulation_of_muscle_system_process	0.628571	0.85	0.75	1	0.9	0.25	0.371429	0.4	0.75
Regulation_of_muscle_system_process149	0.628571	0.85	0.75	1	0.9	0.25	0.371429	0.4	0.75
Regulation_of_small_molecule_metabolic_process	0.657143	0.85	0.25	0.85	0.55	0.75	0.371429	0.1	0.25
Regulation_of_small_molecule_metabolic_process114	0.657143	0.85	0.25	0.85	0.55	0.75	0.371429	0.1	0.25
Regulation_of_transcription_from_rna_polymerase_ii_promoter_in_response_to_hypoxia	0.285714	0.4	0.25	0.6	0.65	0.75	0.828571	0.8	0.75
Reproduction	0.257143	0.6	0.25	0.45	0.5	0.75	0.285714	0.1	0.25
Reproduction157	0.257143	0.6	0.25	0.45	0.5	0.75	0.285714	0.1	0.25
Response_to_biotic_stimulus	0.571429	0.45	0	0.85	0.35	0.25	0.114286	0.6	0.25
Response_to_starvation	0.571429	0.35	0.25	0.5	0.65	0.25	0.857143	0.9	0.25
Response_to_starvation135	0.571429	0.35	0.25	0.5	0.65	0.25	0.857143	0.9	0.25
Response_to_wounding	0.857143	0.6	0	0.9	0.5	0.25	0.771429	0.3	0.25
Ribonucleoprotein_complex_biogenesis	0.542857	0.25	0	0.6	0.55	0.25	0.428571	0.4	0.25
Ribonucleoprotein_complex_biogenesis137	0.542857	0.25	0	0.6	0.55	0.25	0.428571	0.4	0.25
Rna_processing	0.571429	0.15	0.25	0.55	0.7	0.75	0.857143	0.8	0.25
Rna_processing120	0.571429	0.15	0.25	0.55	0.7	0.75	0.857143	0.8	0.25
Rna_splicing130	0.628571	1	0.25	0.5	0.7	0.25	0.828571	1	0.25
Rna_splicing55	0.628571	1	0.25	0.5	0.7	0.25	0.828571	1	0.25
Smooth_muscle_cell_proliferation	0.628571	0.4	0	0.95	1	0	0.485714	0	0.25
Smooth_muscle_cell_proliferation122	0.628571	0.4	0	0.95	1	0	0.485714	0	0.25
Telomere_organization	0.428571	0.25	0.25	0.2	0.85	0.25	0.371429	0.1	1
Transcription_initiation_from_rna_polymerase_ii_promoter	0.628571	0.4	0	0.95	0.5	0.25	0.485714	0	0.75
Transcription_initiation_from_rna_polymerase_ii_promoter140	0.628571	0.4	0	0.95	0.5	0.25	0.485714	0	0.75
Chromosomal_region	0.485714	0.2	0.25	0.45	0.5	0.75	0.628571	0.6	0.75
Chromosome145	0.2	0.2	0.25	0.4	0.5	0.75	0.485714	0.3	0.25
Chromosome62	0.2	0.2	0.25	0.4	0.5	0.75	0.485714	0.3	0.25
Mitochondrial_envelope	0.571429	0.45	0.25	0.45	0.65	0.75	0.485714	0.1	0.25
Nuclear_chromosome	0.457143	0.2	0.25	0.45	0.7	0.75	0.714286	0.7	1
Organelle_inner_membrane	0.628571	0.45	0.25	0.45	0.65	0.75	0.457143	0.1	0.25
Cis_regulatory_region_sequence_specific_dna_binding	0.428571	0.4	0.75	0.6	0.5	0.25	0.514286	0.1	0.75
Dna_binding_transcription_repressor_activity	0.371429	0.35	0.25	0.6	0.5	0.75	0.171429	0.1	0.25
Hormone_receptor_binding	0.657143	0.9	0.25	1	0.8	0.25	0.285714	0.6	0.25
Hormone_receptor_binding115	0.657143	0.9	0.25	1	0.8	0.25	0.285714	0.6	0.25
Nuclear_hormone_receptor_binding	0.657143	0.9	0.25	1	0.8	0.25	0.285714	0.6	0.25
Nuclear_hormone_receptor_binding111	0.657143	0.9	0.25	1	0.8	0.25	0.285714	0.6	0.25
Rna_polymerase_ii_specific_dna_binding_transcription_factor_binding	0.628571	0.75	0	1	0.8	0.25	0.257143	0.1	0.25
Lateral_tonic_clonic_seizure	0.657143	0.15	0.25	0.45	0.55	0	0.6	0.1	0.25
