# Supplementary material for: Dynamic Changes in the Global Transcriptome of Postnatal Skeletal Muscle in Different Sheep
Source: Genes (Basel). 2023 Jun 20;14(6):1298. doi: 10.3390/genes14061298 (PMC10297920; doi:10.3390/genes14061298)
Supplement: Supplementary file 1 [file genes-14-01298-s001.zip › Table S3.xlsx]

## Sheet: GO3_H_vs_HD
	ONTOLOGY	ID	Description	GeneRatio	BgRatio	pvalue	p.adjust	qvalue	geneID	Count
GO:0051301	BP	GO:0051301	cell division	64/788	603/18866	6.61742e-12	1.70538e-08	1.48831e-08	TEAD3/KIF20A/TOP2A/NEK2/CENPE/CKAP2/KIT/KIF4A/ASPM/BUB1/FBXL7/CCNB1/KIF14/SDE2/ARL8A/CALM1/AURKB/KIFC1/CENPF/NUF2/HELLS/SFRP2/MDK/CFL1/PRC1/ANLN/STMN1/GNAI2/ESPL1/CHMP4C/NCAPG2/FLCN/CDK1/ING2/NCAPG/RALB/ECT2/SPAG5/NDC80/KIF11/KIF2C/ERCC6L/BIRC5/SMC2/BUB1B/CDC20/CEP55/UBE2C/KNTC1/TP63/CETN3/CENPT/FAM83D/CIT/NOTCH1/ANAPC2/CKS2/ZFYVE26/CDCA3/PLK1/CCNB2/E2F8/MIS18BP1/DSN1	64
GO:0030198	BP	GO:0030198	extracellular matrix organization	49/788	395/18866	9.01873e-12	1.70538e-08	1.48831e-08	ADAMTS7/COL4A1/FSCN1/SERPINH1/COL4A2/ITGA6/P4HA1/PXDN/LAMA4/PECAM1/RAMP2/LOXL2/SPARC/SFRP2/ANXA2/APP/ITGA1/ADAMTS4/ITGA5/COL15A1/TIMP1/FBN2/SPINK5/BGN/COL27A1/MYO1E/POSTN/COL18A1/PHLDB2/HSD17B12/ITGA7/NOXO1/COL11A2/ITGA2/ICAM2/LAMA3/HSPG2/AGRN/ADAM12/ACAN/CTSK/LOXL3/KDR/NOTCH1/FAP/ITGA10/BMP1/MMP19/MMP15	49
GO:0043062	BP	GO:0043062	extracellular structure organization	49/788	396/18866	9.89201e-12	1.70538e-08	1.48831e-08	ADAMTS7/COL4A1/FSCN1/SERPINH1/COL4A2/ITGA6/P4HA1/PXDN/LAMA4/PECAM1/RAMP2/LOXL2/SPARC/SFRP2/ANXA2/APP/ITGA1/ADAMTS4/ITGA5/COL15A1/TIMP1/FBN2/SPINK5/BGN/COL27A1/MYO1E/POSTN/COL18A1/PHLDB2/HSD17B12/ITGA7/NOXO1/COL11A2/ITGA2/ICAM2/LAMA3/HSPG2/AGRN/ADAM12/ACAN/CTSK/LOXL3/KDR/NOTCH1/FAP/ITGA10/BMP1/MMP19/MMP15	49
GO:0140014	BP	GO:0140014	mitotic nuclear division	38/788	286/18866	2.7944e-10	3.61316e-07	3.15326e-07	LPIN1/PKMYT1/NEK2/CENPE/KIF4A/BUB1/CCNB1/LRP5/KIF14/AURKB/KIFC1/CENPF/NUF2/PRC1/ANLN/INSR/ESPL1/CHMP4C/MYBL2/NCAPG2/CDK1/DLGAP5/NCAPG/SPAG5/NDC80/KIF11/KIF2C/BIRC5/SMC2/BUB1B/CDC20/UBE2C/KNTC1/PPP1R9B/PLK1/CCNB2/DSN1/EDN3	38
GO:0048514	BP	GO:0048514	blood vessel morphogenesis	65/788	706/18866	1.85974e-09	1.92372e-06	1.67886e-06	VASH1/EPHA2/PRCP/CHD7/NRP2/COL4A1/CDH5/ANGPT2/ROBO4/PLXND1/ECM1/COL4A2/DLL4/EPHB1/DDAH1/FMNL3/PECAM1/LRP5/NRP1/MCAM/RAMP2/PRKD2/LOXL2/FOXM1/SPARC/SFRP2/MDK/JUP/ANXA2/PRDM1/NOTCH4/TIE1/NPR1/ITGA5/COL15A1/CD34/HGS/EFNA1/SPINK5/MYO1E/COL18A1/ID1/HK2/RORA/ADIPOR2/EPN2/CX3CL1/LDLR/HSPG2/ZMIZ1/ADAM12/STIM1/STAB1/VEZF1/EPHB4/KDR/NOTCH1/FAP/GJC1/ADM/GRN/MMP19/SLIT2/EGFL7/E2F8	65
GO:0000280	BP	GO:0000280	nuclear division	46/788	428/18866	4.49217e-09	3.87225e-06	3.37937e-06	LPIN1/PKMYT1/TOP2A/NEK2/CENPE/KIF4A/ASPM/BUB1/RAD50/CCNB1/LRP5/KIF14/AURKB/KIFC1/CENPF/NUF2/PRC1/ANLN/INSR/ESPL1/CHMP4C/MYBL2/NCAPG2/BAG6/CDK1/ING2/DLGAP5/NCAPG/SPAG5/NDC80/KIF11/KIF2C/BIRC5/SMC2/BUB1B/CDC20/UBE2C/KNTC1/RAD51/PPP1R9B/AGO4/CKS2/PLK1/CCNB2/DSN1/EDN3	46
GO:0001525	BP	GO:0001525	angiogenesis	57/788	610/18866	1.14203e-08	7.39364e-06	6.45254e-06	VASH1/EPHA2/PRCP/NRP2/COL4A1/CDH5/ANGPT2/ROBO4/PLXND1/ECM1/COL4A2/DLL4/EPHB1/DDAH1/FMNL3/PECAM1/NRP1/MCAM/RAMP2/PRKD2/LOXL2/SPARC/SFRP2/MDK/JUP/ANXA2/NOTCH4/TIE1/NPR1/ITGA5/COL15A1/CD34/HGS/EFNA1/SPINK5/COL18A1/ID1/HK2/RORA/ADIPOR2/EPN2/CX3CL1/HSPG2/ADAM12/STIM1/STAB1/VEZF1/EPHB4/KDR/NOTCH1/FAP/ADM/GRN/MMP19/SLIT2/EGFL7/E2F8	57
GO:0007051	BP	GO:0007051	spindle organization	27/788	183/18866	1.14364e-08	7.39364e-06	6.45254e-06	TACC2/NEK2/CENPE/KIF4A/ASPM/CCNB1/AURKB/CSNK1D/KIFC1/NUF2/SUN2/PCNT/TUBGCP4/PRC1/STMN1/ESPL1/CHMP4C/MYBL2/TUBGCP3/DLGAP5/SPAG5/NDC80/KIF11/BIRC5/CDC20/PLK1/CHD3	27
GO:0000070	BP	GO:0000070	mitotic sister chromatid segregation	25/788	161/18866	1.3942e-08	8.01198e-06	6.99218e-06	NEK2/CENPE/KIF4A/BUB1/CCNB1/KIF14/AURKB/KIFC1/CENPF/NUF2/PRC1/ESPL1/CHMP4C/NCAPG2/DLGAP5/NCAPG/SPAG5/NDC80/KIF2C/SMC2/BUB1B/CDC20/UBE2C/PLK1/DSN1	25
GO:0048285	BP	GO:0048285	organelle fission	48/788	476/18866	1.61481e-08	8.35178e-06	7.28873e-06	LPIN1/PKMYT1/TOP2A/NEK2/CENPE/KIF4A/ASPM/BUB1/RAD50/CCNB1/LRP5/KIF14/AURKB/KIFC1/CENPF/NUF2/PRC1/ANLN/INSR/ESPL1/CHMP4C/MYBL2/NCAPG2/BAG6/CDK1/ING2/DLGAP5/NCAPG/SPAG5/NDC80/KIF11/KIF2C/BIRC5/SMC2/BUB1B/CDC20/UBE2C/KNTC1/BNIP3/RAD51/PPP1R9B/KDR/AGO4/CKS2/PLK1/CCNB2/DSN1/EDN3	48
GO:0031589	BP	GO:0031589	cell-substrate adhesion	39/788	359/18866	5.10742e-08	2.29589e-05	2.00366e-05	ANGPT2/ITGA6/EPHB1/SORBS3/PECAM1/NRP1/KIF14/S100A10/SORBS1/MDK/JUP/PLAU/ITGA1/ITGA5/CD34/EFNA1/SRGAP2/POSTN/ID1/PHLDB2/HSD17B12/ITGA7/ITGA2/UNC13D/CX3CL1/CORO1C/HOXD3/DISC1/MACF1/PARVB/KDR/ITGBL1/NOTCH1/APOA1/TSC1/ITGA10/TBCD/KANK1/ADAM9	39
GO:0000904	BP	GO:0000904	cell morphogenesis involved in differentiation	64/788	753/18866	5.32688e-08	2.29589e-05	2.00366e-05	CASP3/EPHA2/NRP2/ROBO4/PLXND1/SLITRK2/EPHB1/NR4A3/PECAM1/SEMA6B/NRP1/KIF14/S100A10/SEMA4C/EXT1/CDH4/MDK/CFL1/APP/NOTCH4/STMN1/NPTN/COL15A1/CAMK2B/EPHB6/EFNA1/GAB2/NR4A2/ACTB/SRGAP2/TRAK2/MAP1S/AMIGO1/POSTN/COL18A1/IRS2/ID1/GRB10/SPTAN1/EFNB3/RTN4R/UNC13D/LAMA3/CORO1C/DISC1/VASP/MACF1/ARHGAP44/PARVB/SLITRK5/SCN1B/GOLGA4/EPHB4/GORASP1/NOTCH1/ANAPC2/ZSWIM6/APOA1/TRAK1/TBCD/SLIT2/PTPRA/KANK1/YTHDF1	64
GO:0001568	BP	GO:0001568	blood vessel development	66/788	793/18866	7.21345e-08	2.86984e-05	2.50456e-05	VASH1/EPHA2/PRCP/CHD7/NRP2/COL4A1/CDH5/ANGPT2/ROBO4/PLXND1/ECM1/COL4A2/DLL4/EPHB1/DDAH1/PTK7/FMNL3/PECAM1/LRP5/NRP1/MCAM/RAMP2/PRKD2/LOXL2/FOXM1/SPARC/SFRP2/MDK/JUP/ANXA2/PRDM1/NOTCH4/TIE1/NPR1/ITGA5/COL15A1/CD34/HGS/EFNA1/SPINK5/MYO1E/COL18A1/ID1/HK2/RORA/ADIPOR2/EPN2/CX3CL1/LDLR/HSPG2/ZMIZ1/ADAM12/STIM1/STAB1/VEZF1/EPHB4/KDR/NOTCH1/FAP/GJC1/ADM/GRN/MMP19/SLIT2/EGFL7/E2F8	66
GO:0007052	BP	GO:0007052	mitotic spindle organization	20/788	118/18866	8.82214e-08	3.25915e-05	2.84431e-05	TACC2/NEK2/CENPE/KIF4A/CCNB1/AURKB/KIFC1/NUF2/SUN2/PCNT/PRC1/STMN1/CHMP4C/MYBL2/DLGAP5/NDC80/KIF11/BIRC5/CDC20/PLK1	20
GO:0061564	BP	GO:0061564	axon development	49/788	530/18866	1.7294e-07	5.78041e-05	5.04466e-05	NREP/CASP3/EPHA2/NRP2/ROBO4/PLXND1/SLITRK2/EPHB1/NR4A3/SEMA6B/NRP1/SEMA4C/EXT1/CDH4/APP/STMN1/NPTN/EPHB6/EFNA1/GAB2/NR4A2/ACTB/TNFRSF21/TRAK2/MAP1S/AMIGO1/IRS2/GRB10/SPTAN1/EFNB3/RTN4R/LAMA3/DISC1/VASP/MACF1/SLITRK5/SCN1B/GOLGA4/EPHB4/NOTCH1/ANAPC2/ZSWIM6/APOA1/TRAK1/GRN/SCARF1/SLIT2/PTPRA/YTHDF1	49
GO:0022604	BP	GO:0022604	regulation of cell morphogenesis	47/788	499/18866	1.79652e-07	5.78041e-05	5.04466e-05	MYO10/LIMD1/PLXND1/KIT/FMNL3/SEMA6B/NRP1/S100A10/SEMA4C/CDH4/SPARC/STRIP2/MDK/CFL1/SYT17/CAMK2B/EFNA1/CDC42EP1/TRAK2/FES/AMIGO1/POSTN/ID1/EFNB3/PALMD/FGD6/RTN4R/ITGA7/UNC13D/CORO1C/DISC1/MACF1/ARHGAP44/PARVB/CDC42EP3/GOLGA4/GORASP1/KDR/AGO4/ANAPC2/ZSWIM6/SYNE3/APOA1/TRAK1/SLIT2/KANK1/YTHDF1	47
GO:0000819	BP	GO:0000819	sister chromatid segregation	26/788	196/18866	1.89998e-07	5.78041e-05	5.04466e-05	TOP2A/NEK2/CENPE/KIF4A/BUB1/CCNB1/KIF14/AURKB/KIFC1/CENPF/NUF2/PRC1/ESPL1/CHMP4C/NCAPG2/DLGAP5/NCAPG/SPAG5/NDC80/KIF2C/SMC2/BUB1B/CDC20/UBE2C/PLK1/DSN1	26
GO:1902850	BP	GO:1902850	microtubule cytoskeleton organization involved in mitosis	21/788	144/18866	5.84511e-07	0.000167949	0.000146572	TACC2/NEK2/CENPE/KIF4A/CCNB1/AURKB/KIFC1/NUF2/SUN2/PCNT/PRC1/STMN1/ESPL1/CHMP4C/MYBL2/DLGAP5/NDC80/KIF11/BIRC5/CDC20/PLK1	21
GO:0001667	BP	GO:0001667	ameboidal-type cell migration	44/788	481/18866	9.86861e-07	0.000268634	0.000234441	VASH1/EPHA2/PRCP/NRP2/CDH5/ANGPT2/PLXND1/DLL4/KIT/PLEKHG5/PECAM1/LRP5/SEMA6B/NRP1/SCARB1/SEMA4C/PRKD2/LOXL2/SPARC/JUP/CFL1/ANLN/EPB41L4B/EFNA1/TIMP1/SRGAP2/ZFAND5/APPL2/ID1/ITGA2/CORO1C/MACF1/EPHB4/KDR/NOTCH1/APOA1/TMEM201/FAP/GRN/SLIT2/KANK1/MTA2/ADAM9/EDN3	44
GO:0097435	BP	GO:0097435	supramolecular fiber organization	58/788	718/18866	1.21232e-06	0.000290382	0.000253421	CDH5/FSCN1/SERPINH1/P4HA1/CKAP2/PXDN/SORBS3/MYO1B/ARHGAP25/ARHGEF15/NRP1/ELMO2/S100A10/LOXL2/CSNK1D/SORBS1/SFRP2/CFL1/ANXA2/APP/TUBGCP4/STMN1/TF/CDC42EP1/ALMS1/TUBGCP3/FES/MLST8/MAP1S/MYO1E/TPM4/ID1/VIM/PHLDB2/SPTAN1/COL11A2/KIF2C/CX3CL1/CORO1C/PDLIM3/LDLR/VASP/GAS2L1/AKAP9/CDC42EP3/CASQ2/ACAN/PPP1R9B/LOXL3/ARHGAP12/PLEKHG2/APOA1/TPPP3/TSC1/TBCD/SLIT2/KANK1/GAS2L3	58
GO:0007088	BP	GO:0007088	regulation of mitotic nuclear division	22/788	163/18866	1.22107e-06	0.000290382	0.000253421	PKMYT1/NEK2/CENPE/BUB1/CCNB1/LRP5/AURKB/CENPF/ANLN/INSR/ESPL1/CHMP4C/DLGAP5/NDC80/KIF11/BUB1B/CDC20/UBE2C/KNTC1/PPP1R9B/PLK1/EDN3	22
GO:0048858	BP	GO:0048858	cell projection morphogenesis	56/788	685/18866	1.2838e-06	0.000290382	0.000253421	EPHA2/NRP2/ROBO4/PLXND1/SLITRK2/EPHB1/NR4A3/SEMA6B/NRP1/SEMA4C/EXT1/CDH4/MDK/CFL1/APP/SYT17/ITGA1/STMN1/NPTN/NES/CAMK2B/EPHB6/EFNA1/GAB2/NR4A2/ACTB/SRGAP2/TRAK2/MAP1S/AMIGO1/POSTN/IRS2/ID1/GRB10/SPTAN1/EFNB3/RTN4R/LAMA3/CORO1C/DISC1/VASP/MACF1/ARHGAP44/SLITRK5/SCN1B/GOLGA4/EPHB4/GORASP1/NOTCH1/ANAPC2/ZSWIM6/TRAK1/SLIT2/PTPRA/KANK1/YTHDF1	56
GO:0098813	BP	GO:0098813	nuclear chromosome segregation	30/788	272/18866	1.29133e-06	0.000290382	0.000253421	TOP2A/NEK2/CENPE/KIF4A/BUB1/CCNB1/KIF14/AURKB/KIFC1/CENPF/NUF2/PRC1/ESPL1/CHMP4C/NCAPG2/BAG6/DLGAP5/NCAPG/ECT2/SPAG5/NDC80/KIF2C/SMC2/BUB1B/CDC20/UBE2C/FAM83D/AGO4/PLK1/DSN1	30
GO:0000281	BP	GO:0000281	mitotic cytokinesis	14/788	72/18866	1.37673e-06	0.000296685	0.000258921	KIF20A/CKAP2/KIF4A/CFL1/PRC1/ANLN/STMN1/ESPL1/CHMP4C/ECT2/CEP55/CIT/ZFYVE26/PLK1	14
GO:0007059	BP	GO:0007059	chromosome segregation	34/788	334/18866	1.63933e-06	0.000339144	0.000295976	TOP2A/NEK2/CENPE/KIF4A/BUB1/CCNB1/KIF14/ARL8A/AURKB/KIFC1/CENPF/NUF2/PRC1/ESPL1/CHMP4C/NCAPG2/BAG6/DLGAP5/NCAPG/ECT2/SPAG5/NDC80/KIF2C/BIRC5/SMC2/BUB1B/CDC20/UBE2C/CENPT/FAM83D/AGO4/PLK1/RIOK3/DSN1	34
GO:0007409	BP	GO:0007409	axonogenesis	43/788	482/18866	2.5203e-06	0.000501347	0.000437533	EPHA2/NRP2/ROBO4/PLXND1/SLITRK2/EPHB1/NR4A3/SEMA6B/NRP1/SEMA4C/EXT1/CDH4/APP/STMN1/NPTN/EPHB6/EFNA1/GAB2/NR4A2/ACTB/TRAK2/MAP1S/AMIGO1/IRS2/GRB10/SPTAN1/EFNB3/RTN4R/LAMA3/DISC1/VASP/MACF1/SLITRK5/SCN1B/GOLGA4/EPHB4/NOTCH1/ANAPC2/ZSWIM6/TRAK1/SLIT2/PTPRA/YTHDF1	43
GO:0030071	BP	GO:0030071	regulation of mitotic metaphase/anaphase transition	12/788	56/18866	2.66205e-06	0.000509931	0.000445025	CENPE/BUB1/CCNB1/AURKB/CENPF/ESPL1/DLGAP5/NDC80/BUB1B/CDC20/UBE2C/PLK1	12
GO:0032990	BP	GO:0032990	cell part morphogenesis	56/788	705/18866	3.10712e-06	0.000573929	0.000500877	EPHA2/NRP2/ROBO4/PLXND1/SLITRK2/EPHB1/NR4A3/SEMA6B/NRP1/SEMA4C/EXT1/CDH4/MDK/CFL1/APP/SYT17/ITGA1/STMN1/NPTN/NES/CAMK2B/EPHB6/EFNA1/GAB2/NR4A2/ACTB/SRGAP2/TRAK2/MAP1S/AMIGO1/POSTN/IRS2/ID1/GRB10/SPTAN1/EFNB3/RTN4R/LAMA3/CORO1C/DISC1/VASP/MACF1/ARHGAP44/SLITRK5/SCN1B/GOLGA4/EPHB4/GORASP1/NOTCH1/ANAPC2/ZSWIM6/TRAK1/SLIT2/PTPRA/KANK1/YTHDF1	56
GO:0010638	BP	GO:0010638	positive regulation of organelle organization	52/788	638/18866	3.37557e-06	0.000583562	0.000509284	FYCO1/FSCN1/NEK2/DOC2B/SORBS3/RAD50/CCNB1/LRP5/ARHGEF15/NRP1/S100A10/PRKD2/SMCR8/AURKB/CFL1/ANXA2/INSR/ESPL1/FBXO7/NES/CDC42EP1/FES/PLAUR/ING2/DLGAP5/MLST8/RALB/MNS1/ID1/AKT2/HK2/MLLT11/SPAG5/JDP2/RNF31/CX3CL1/ABLIM3/VASP/UBE2C/BNIP3/TP63/AKAP9/C6orf89/CDC42EP3/USP36/KDR/WBP2/APOA1/TSC1/GRN/BRD4/EDN3	52
GO:0030036	BP	GO:0030036	actin cytoskeleton organization	56/788	707/18866	3.38493e-06	0.000583562	0.000509284	FSCN1/KIT/SORBS3/PTK7/MYO1B/FMNL3/ARHGAP25/ARHGEF15/NRP1/ELMO2/S100A10/SORBS1/MDK/CFL1/IQGAP3/ABLIM2/ANLN/EPB41L4B/STMN1/ARHGEF11/TF/CDC42EP1/ACTB/ALMS1/FES/MLST8/MYO1E/TPM4/ID1/DAAM1/PHLDB2/SPTAN1/ECT2/FGD6/CNN2/CNN1/CNN3/CX3CL1/CORO1C/PDLIM3/ABLIM3/VASP/GAS2L1/ARHGAP44/PARVB/CDC42EP3/CASQ2/PPP1R9B/ARHGAP12/CIT/PLEKHG2/APOA1/TSC1/SLIT2/KANK1/GAS2L3	56
GO:0007091	BP	GO:0007091	metaphase/anaphase transition of mitotic cell cycle	12/788	58/18866	3.93762e-06	0.000636418	0.000555411	CENPE/BUB1/CCNB1/AURKB/CENPF/ESPL1/DLGAP5/NDC80/BUB1B/CDC20/UBE2C/PLK1	12
GO:1902099	BP	GO:1902099	regulation of metaphase/anaphase transition of cell cycle	12/788	58/18866	3.93762e-06	0.000636418	0.000555411	CENPE/BUB1/CCNB1/AURKB/CENPF/ESPL1/DLGAP5/NDC80/BUB1B/CDC20/UBE2C/PLK1	12
GO:0120039	BP	GO:0120039	plasma membrane bounded cell projection morphogenesis	54/788	681/18866	4.91609e-06	0.000770485	0.000672414	EPHA2/NRP2/ROBO4/PLXND1/SLITRK2/EPHB1/NR4A3/SEMA6B/NRP1/SEMA4C/EXT1/CDH4/CFL1/APP/SYT17/ITGA1/STMN1/NPTN/CAMK2B/EPHB6/EFNA1/GAB2/NR4A2/ACTB/SRGAP2/TRAK2/MAP1S/AMIGO1/POSTN/IRS2/ID1/GRB10/SPTAN1/EFNB3/RTN4R/LAMA3/CORO1C/DISC1/VASP/MACF1/ARHGAP44/SLITRK5/SCN1B/GOLGA4/EPHB4/GORASP1/NOTCH1/ANAPC2/ZSWIM6/TRAK1/SLIT2/PTPRA/KANK1/YTHDF1	54
GO:0051640	BP	GO:0051640	organelle localization	52/788	649/18866	5.50256e-06	0.000837036	0.000730494	FYCO1/PLEKHM1/NEK2/LAMP1/CENPE/KIT/AP3D1/ASPM/MYO1B/NR4A3/CCNB1/ATCAY/KIF14/AURKB/CSNK1D/KIFC1/CENPF/NUF2/SUN2/PCNT/SCFD2/ESPL1/CHMP4C/GAB2/ALMS1/FLCN/CDK1/TRAK2/FES/DLGAP5/RABEPK/MAP1S/MYO1E/RALB/SEC24C/SPAG5/NDC80/KIF2C/UNC13D/CTSC/AKAP9/FAM83D/GORASP1/COPG2/SYNE3/TMEM201/TRAK1/SDCCAG8/PLK1/IL4R/KCNB1/SEC13	52
GO:0044784	BP	GO:0044784	metaphase/anaphase transition of cell cycle	12/788	60/18866	5.72267e-06	0.000845648	0.00073801	CENPE/BUB1/CCNB1/AURKB/CENPF/ESPL1/DLGAP5/NDC80/BUB1B/CDC20/UBE2C/PLK1	12
GO:0044772	BP	GO:0044772	mitotic cell cycle phase transition	49/788	602/18866	6.72176e-06	0.000933178	0.000814399	CLSPN/PKMYT1/NEK2/CENPE/BUB1/FBXL7/CCNB1/KLF11/KIF14/AURKB/CSNK1D/FOXM1/KHDRBS1/CENPF/POLE/IQGAP3/PCNT/PSMB2/APP/ANLN/RRM2/ESPL1/FBXO7/NES/CHMP4C/PRIM1/ALMS1/CDK1/DLGAP5/ORC1/APPL2/CCNH/NDC80/BUB1B/CDC20/UBE2C/KNTC1/AKAP9/PPP1R9B/ANAPC2/MCM6/CKS2/SDCCAG8/PLK1/TYMS/CCNB2/DBF4/E2F8/BRD4	49
GO:0010965	BP	GO:0010965	regulation of mitotic sister chromatid separation	12/788	61/18866	6.8563e-06	0.000933178	0.000814399	CENPE/BUB1/CCNB1/AURKB/CENPF/ESPL1/DLGAP5/NDC80/BUB1B/CDC20/UBE2C/PLK1	12
GO:0051310	BP	GO:0051310	metaphase plate congression	12/788	61/18866	6.8563e-06	0.000933178	0.000814399	CENPE/CCNB1/KIF14/AURKB/KIFC1/CENPF/NUF2/CHMP4C/SPAG5/NDC80/KIF2C/FAM83D	12
GO:0048667	BP	GO:0048667	cell morphogenesis involved in neuron differentiation	49/788	604/18866	7.3534e-06	0.000975174	0.000851049	EPHA2/NRP2/ROBO4/PLXND1/SLITRK2/EPHB1/NR4A3/SEMA6B/NRP1/SEMA4C/EXT1/CDH4/CFL1/APP/STMN1/NPTN/CAMK2B/EPHB6/EFNA1/GAB2/NR4A2/ACTB/TRAK2/MAP1S/AMIGO1/IRS2/ID1/GRB10/SPTAN1/EFNB3/RTN4R/LAMA3/DISC1/VASP/MACF1/ARHGAP44/SLITRK5/SCN1B/GOLGA4/EPHB4/GORASP1/NOTCH1/ANAPC2/ZSWIM6/TRAK1/TBCD/SLIT2/PTPRA/YTHDF1	49
GO:0008608	BP	GO:0008608	attachment of spindle microtubules to kinetochore	9/788	34/18866	7.56367e-06	0.000977983	0.000853501	NEK2/CENPE/CCNB1/AURKB/NUF2/ECT2/SPAG5/NDC80/KIF2C	9
GO:0045664	BP	GO:0045664	regulation of neuron differentiation	53/788	675/18866	7.96813e-06	0.00100515	0.00087721	NREP/PLXND1/ITGA6/ASPM/PTK7/FOXO3/SEMA6B/NRP1/SEMA4C/CDH4/CSNK1D/SFRP2/MDK/CFL1/ZHX2/APP/SYT17/NPTN/FBXO7/CAMK2B/EFNA1/RARB/TRAK2/FES/EIF4ENIF1/AMIGO1/ID1/VIM/EFNB3/ECT2/RTN4R/HSPA5/CX3CL1/HOXD3/DISC1/CDC20/MACF1/ARHGAP44/SCN1B/GOLGA4/GORASP1/NOTCH1/ANAPC2/ZSWIM6/TRAK1/TSC1/GRN/SCARF1/KCTD11/SLIT2/KANK1/YTHDF1/SOCS2	53
GO:0000226	BP	GO:0000226	microtubule cytoskeleton organization	48/788	591/18866	8.84187e-06	0.00106819	0.000932225	TACC2/KIF20A/CDH5/NEK2/CENPE/CKAP2/KIF4A/ASPM/CCNB1/CALM1/AURKB/CSNK1D/KIFC1/NUF2/SUN2/PCNT/TUBGCP4/PRC1/STMN1/ESPL1/CHMP4C/MYBL2/ATAT1/SRGAP2/ALMS1/CDK1/TUBGCP3/FES/DLGAP5/MAP1S/PHLDB2/SPAG5/NDC80/KIF11/KIF2C/BIRC5/DISC1/CDC20/GAS2L1/AKAP9/CETN3/TUBA8/TPPP3/SDCCAG8/PLK1/CHD3/TBCD/GAS2L3	48
GO:0007411	BP	GO:0007411	axon guidance	29/788	284/18866	8.88092e-06	0.00106819	0.000932225	EPHA2/NRP2/ROBO4/PLXND1/EPHB1/NR4A3/SEMA6B/NRP1/SEMA4C/EXT1/CDH4/APP/NPTN/EPHB6/EFNA1/GAB2/IRS2/GRB10/SPTAN1/EFNB3/LAMA3/VASP/SCN1B/EPHB4/NOTCH1/ZSWIM6/SLIT2/PTPRA/YTHDF1	29
GO:0051983	BP	GO:0051983	regulation of chromosome segregation	16/788	107/18866	9.14269e-06	0.00107468	0.000937891	NEK2/CENPE/BUB1/CCNB1/AURKB/CENPF/ESPL1/DLGAP5/ECT2/SPAG5/NDC80/KIF2C/BUB1B/CDC20/UBE2C/PLK1	16
GO:0097485	BP	GO:0097485	neuron projection guidance	29/788	285/18866	9.50338e-06	0.00109225	0.000953228	EPHA2/NRP2/ROBO4/PLXND1/EPHB1/NR4A3/SEMA6B/NRP1/SEMA4C/EXT1/CDH4/APP/NPTN/EPHB6/EFNA1/GAB2/IRS2/GRB10/SPTAN1/EFNB3/LAMA3/VASP/SCN1B/EPHB4/NOTCH1/ZSWIM6/SLIT2/PTPRA/YTHDF1	29
GO:0051306	BP	GO:0051306	mitotic sister chromatid separation	12/788	64/18866	1.15227e-05	0.00127392	0.00111177	CENPE/BUB1/CCNB1/AURKB/CENPF/ESPL1/DLGAP5/NDC80/BUB1B/CDC20/UBE2C/PLK1	12
GO:0010564	BP	GO:0010564	regulation of cell cycle process	59/788	791/18866	1.17291e-05	0.00127392	0.00111177	KIF20A/CLSPN/PKMYT1/NEK2/CENPE/BUB1/FBXL7/CCNB1/LRP5/RHNO1/KIF14/SDE2/CALM1/AURKB/CSNK1D/FOXM1/CENPF/PCNT/PSMB2/PHC1/APP/PRC1/ANLN/RRM2/INSR/ESPL1/FBXO7/CHMP4C/ALMS1/FLCN/CDK1/DLGAP5/ORC1/APPL2/AKT2/UHRF2/ECT2/SPAG5/NDC80/KIF11/BUB1B/CDC20/UBE2C/KNTC1/DACH1/AKAP9/RAD51/PPP1R9B/FAM83D/CIT/ANAPC2/ZFYVE26/FAP/SDCCAG8/PLK1/DBF4/E2F8/BRD4/EDN3	59
GO:0048812	BP	GO:0048812	neuron projection morphogenesis	52/788	667/18866	1.18229e-05	0.00127392	0.00111177	EPHA2/NRP2/ROBO4/PLXND1/SLITRK2/EPHB1/NR4A3/SEMA6B/NRP1/SEMA4C/EXT1/CDH4/CFL1/APP/SYT17/ITGA1/STMN1/NPTN/CAMK2B/EPHB6/EFNA1/GAB2/NR4A2/ACTB/SRGAP2/TRAK2/MAP1S/AMIGO1/POSTN/IRS2/ID1/GRB10/SPTAN1/EFNB3/RTN4R/LAMA3/DISC1/VASP/MACF1/ARHGAP44/SLITRK5/SCN1B/GOLGA4/EPHB4/GORASP1/NOTCH1/ANAPC2/ZSWIM6/TRAK1/SLIT2/PTPRA/YTHDF1	52
GO:0051783	BP	GO:0051783	regulation of nuclear division	22/788	188/18866	1.29466e-05	0.00136653	0.00119259	PKMYT1/NEK2/CENPE/BUB1/CCNB1/LRP5/AURKB/CENPF/ANLN/INSR/ESPL1/CHMP4C/DLGAP5/NDC80/KIF11/BUB1B/CDC20/UBE2C/KNTC1/PPP1R9B/PLK1/EDN3	22
GO:0051656	BP	GO:0051656	establishment of organelle localization	38/788	432/18866	1.32494e-05	0.00137051	0.00119607	FYCO1/LAMP1/CENPE/KIT/AP3D1/MYO1B/NR4A3/CCNB1/KIF14/AURKB/CSNK1D/KIFC1/CENPF/NUF2/SUN2/ESPL1/CHMP4C/GAB2/TRAK2/FES/DLGAP5/MAP1S/MYO1E/SEC24C/SPAG5/NDC80/KIF2C/UNC13D/CTSC/FAM83D/GORASP1/COPG2/SYNE3/TMEM201/TRAK1/PLK1/IL4R/SEC13	38
GO:1905818	BP	GO:1905818	regulation of chromosome separation	12/788	66/18866	1.59991e-05	0.0016225	0.00141598	CENPE/BUB1/CCNB1/AURKB/CENPF/ESPL1/DLGAP5/NDC80/BUB1B/CDC20/UBE2C/PLK1	12
GO:0061640	BP	GO:0061640	cytoskeleton-dependent cytokinesis	15/788	100/18866	1.66506e-05	0.00165609	0.0014453	KIF20A/CKAP2/KIF4A/AURKB/CFL1/PRC1/ANLN/STMN1/ESPL1/CHMP4C/ECT2/CEP55/CIT/ZFYVE26/PLK1	15
GO:0010769	BP	GO:0010769	regulation of cell morphogenesis involved in differentiation	30/788	310/18866	1.78887e-05	0.00173854	0.00151725	PLXND1/SEMA6B/NRP1/S100A10/SEMA4C/CDH4/MDK/CFL1/CAMK2B/EFNA1/TRAK2/AMIGO1/POSTN/ID1/EFNB3/RTN4R/UNC13D/CORO1C/DISC1/MACF1/ARHGAP44/GOLGA4/GORASP1/ANAPC2/ZSWIM6/APOA1/TRAK1/SLIT2/KANK1/YTHDF1	30
GO:0034330	BP	GO:0034330	cell junction organization	54/788	713/18866	1.81518e-05	0.00173854	0.00151725	EPHA2/SLC8A3/NRP2/COL4A1/CDH5/FSCN1/PLXND1/SLITRK2/ITGA6/EPHB1/PECAM1/ARHGEF15/NRP1/S100A10/RAMP2/CDH4/SORBS1/SPARC/JUP/CFL1/APP/CTNND1/DCHS1/INSR/ITGA5/NPTN/LRRN1/CAMK2B/EFNA1/ACTB/FLCN/AMIGO1/PHLDB2/ECT2/ITGA2/LAMA3/CX3CL1/CORO1C/DISC1/CDC20/VASP/MACF1/ARHGAP44/AGRN/RER1/SLITRK5/KDR/GPHN/ANAPC2/CDH15/GJC1/TSC1/TBCD/IL1RAP	54
GO:0090130	BP	GO:0090130	tissue migration	34/788	374/18866	1.90119e-05	0.00178781	0.00156025	VASH1/ACTG2/EPHA2/PRCP/NRP2/CDH5/ANGPT2/PLXND1/DLL4/KIT/PLEKHG5/PECAM1/NRP1/SCARB1/PRKD2/LOXL2/SPARC/JUP/ANLN/EPB41L4B/EFNA1/ID1/ITGA2/CORO1C/MACF1/EPHB4/KDR/NOTCH1/APOA1/FAP/GRN/SLIT2/KANK1/ADAM9	34
GO:0051383	BP	GO:0051383	kinetochore organization	7/788	22/18866	2.12409e-05	0.00192697	0.00168169	CENPE/CENPF/NUF2/DLGAP5/NDC80/SMC2/CENPT	7
GO:0044770	BP	GO:0044770	cell cycle phase transition	50/788	647/18866	2.19414e-05	0.00192697	0.00168169	CLSPN/PKMYT1/NEK2/CENPE/BUB1/FBXL7/CCNB1/KLF11/KIF14/AURKB/CSNK1D/FOXM1/KHDRBS1/CENPF/POLE/IQGAP3/PCNT/PSMB2/APP/ANLN/RRM2/ESPL1/FBXO7/NES/CHMP4C/PRIM1/ALMS1/CDK1/DLGAP5/ORC1/APPL2/CCNH/NDC80/BUB1B/CDC20/UBE2C/KNTC1/AKAP9/PPP1R9B/FAM83D/ANAPC2/MCM6/CKS2/SDCCAG8/PLK1/TYMS/CCNB2/DBF4/E2F8/BRD4	50
GO:0050000	BP	GO:0050000	chromosome localization	13/788	79/18866	2.1982e-05	0.00192697	0.00168169	CENPE/CCNB1/KIF14/AURKB/KIFC1/CENPF/NUF2/CHMP4C/DLGAP5/SPAG5/NDC80/KIF2C/FAM83D	13
GO:0051303	BP	GO:0051303	establishment of chromosome localization	13/788	79/18866	2.1982e-05	0.00192697	0.00168169	CENPE/CCNB1/KIF14/AURKB/KIFC1/CENPF/NUF2/CHMP4C/DLGAP5/SPAG5/NDC80/KIF2C/FAM83D	13
GO:0051225	BP	GO:0051225	spindle assembly	16/788	115/18866	2.31497e-05	0.0019955	0.00174151	NEK2/KIF4A/ASPM/AURKB/CSNK1D/KIFC1/TUBGCP4/PRC1/CHMP4C/MYBL2/TUBGCP3/SPAG5/KIF11/BIRC5/CDC20/PLK1	16
GO:0031344	BP	GO:0031344	regulation of cell projection organization	53/788	706/18866	2.75673e-05	0.00233734	0.00203984	PLEKHM1/EPHA2/MYO10/FSCN1/PLXND1/ITGA6/KIT/PTK7/SEMA6B/NRP1/SEMA4C/CDH4/SFRP2/MDK/CFL1/SYT17/ANLN/NPTN/FBXO7/CAMK2B/EFNA1/CDC42EP1/TRAK2/FES/AMIGO1/MNS1/ID1/VIM/EFNB3/RTN4R/ITGA2/HSPA5/CX3CL1/CORO1C/DISC1/CDC20/MACF1/ARHGAP44/AGRN/CDC42EP3/SCN1B/GOLGA4/GORASP1/ANAPC2/ZSWIM6/TRAK1/TSC1/SDCCAG8/GRN/SCARF1/SLIT2/KANK1/YTHDF1	53
GO:0010631	BP	GO:0010631	epithelial cell migration	33/788	365/18866	2.80553e-05	0.00234035	0.00204246	VASH1/EPHA2/PRCP/NRP2/CDH5/ANGPT2/PLXND1/DLL4/KIT/PLEKHG5/PECAM1/NRP1/SCARB1/PRKD2/LOXL2/SPARC/JUP/ANLN/EPB41L4B/EFNA1/ID1/ITGA2/CORO1C/MACF1/EPHB4/KDR/NOTCH1/APOA1/FAP/GRN/SLIT2/KANK1/ADAM9	33
GO:0006935	BP	GO:0006935	chemotaxis	50/788	655/18866	3.02347e-05	0.00248212	0.00216619	EPHA2/NRP2/ANGPT2/ROBO4/PLXND1/CCRL2/EPHB1/KIT/CCL8/PLEKHG5/NR4A3/SEMA6B/NRP1/ELMO2/SEMA4C/EXT1/PRKD2/CDH4/MDK/PLAU/APP/ITGA1/NPTN/EPHB6/EFNA1/GAB2/IL17RA/FES/PLAUR/IL17RC/IRS2/GRB10/SPTAN1/EFNB3/ITGA2/LAMA3/CX3CL1/VASP/SCN1B/EPHB4/KDR/NOTCH1/DDT/PPIB/ZSWIM6/APOA1/SLIT2/PTPRA/YTHDF1/EDN3	50
GO:0032989	BP	GO:0032989	cellular component morphogenesis	58/788	800/18866	3.15861e-05	0.00255256	0.00222765	EPHA2/NRP2/ROBO4/PLXND1/SLITRK2/EPHB1/NR4A3/SEMA6B/NRP1/SEMA4C/EXT1/CDH4/MDK/CFL1/APP/SYT17/ITGA1/STMN1/NPTN/NES/CAMK2B/EPHB6/EFNA1/GAB2/NR4A2/ACTB/SRGAP2/TRAK2/MAP1S/AMIGO1/POSTN/IRS2/ID1/GRB10/PHLDB2/SPTAN1/EFNB3/RTN4R/LAMA3/CORO1C/DISC1/VASP/MACF1/ARHGAP44/SLITRK5/CASQ2/SCN1B/GOLGA4/EPHB4/GORASP1/NOTCH1/ANAPC2/ZSWIM6/TRAK1/SLIT2/PTPRA/KANK1/YTHDF1	58
GO:0042330	BP	GO:0042330	taxis	50/788	657/18866	3.27164e-05	0.00258979	0.00226015	EPHA2/NRP2/ANGPT2/ROBO4/PLXND1/CCRL2/EPHB1/KIT/CCL8/PLEKHG5/NR4A3/SEMA6B/NRP1/ELMO2/SEMA4C/EXT1/PRKD2/CDH4/MDK/PLAU/APP/ITGA1/NPTN/EPHB6/EFNA1/GAB2/IL17RA/FES/PLAUR/IL17RC/IRS2/GRB10/SPTAN1/EFNB3/ITGA2/LAMA3/CX3CL1/VASP/SCN1B/EPHB4/KDR/NOTCH1/DDT/PPIB/ZSWIM6/APOA1/SLIT2/PTPRA/YTHDF1/EDN3	50
GO:0090132	BP	GO:0090132	epithelium migration	33/788	368/18866	3.30484e-05	0.00258979	0.00226015	VASH1/EPHA2/PRCP/NRP2/CDH5/ANGPT2/PLXND1/DLL4/KIT/PLEKHG5/PECAM1/NRP1/SCARB1/PRKD2/LOXL2/SPARC/JUP/ANLN/EPB41L4B/EFNA1/ID1/ITGA2/CORO1C/MACF1/EPHB4/KDR/NOTCH1/APOA1/FAP/GRN/SLIT2/KANK1/ADAM9	33
GO:0120035	BP	GO:0120035	regulation of plasma membrane bounded cell projection organization	52/788	696/18866	3.72191e-05	0.00285445	0.00249112	PLEKHM1/EPHA2/MYO10/FSCN1/PLXND1/ITGA6/KIT/PTK7/SEMA6B/NRP1/SEMA4C/CDH4/SFRP2/MDK/CFL1/SYT17/ANLN/NPTN/FBXO7/CAMK2B/EFNA1/CDC42EP1/TRAK2/FES/AMIGO1/MNS1/ID1/VIM/EFNB3/RTN4R/HSPA5/CX3CL1/CORO1C/DISC1/CDC20/MACF1/ARHGAP44/AGRN/CDC42EP3/SCN1B/GOLGA4/GORASP1/ANAPC2/ZSWIM6/TRAK1/TSC1/SDCCAG8/GRN/SCARF1/SLIT2/KANK1/YTHDF1	52
GO:0045765	BP	GO:0045765	regulation of angiogenesis	35/788	403/18866	3.75295e-05	0.00285445	0.00249112	VASH1/EPHA2/CDH5/ANGPT2/PLXND1/ECM1/COL4A2/DLL4/DDAH1/NRP1/RAMP2/PRKD2/SPARC/SFRP2/MDK/JUP/TIE1/NPR1/ITGA5/CD34/HGS/EFNA1/SPINK5/ID1/HK2/EPN2/CX3CL1/HSPG2/ADAM12/STIM1/STAB1/KDR/NOTCH1/ADM/GRN	35
GO:0033047	BP	GO:0033047	regulation of mitotic sister chromatid segregation	12/788	72/18866	3.96945e-05	0.00297536	0.00259664	CENPE/BUB1/CCNB1/AURKB/CENPF/ESPL1/DLGAP5/NDC80/BUB1B/CDC20/UBE2C/PLK1	12
GO:0030155	BP	GO:0030155	regulation of cell adhesion	54/788	736/18866	4.31303e-05	0.00318671	0.00278109	CASP3/EPHA2/IL27RA/MYO10/ANGPT2/PLXND1/ITGA6/SH2B3/LAMA4/AP3D1/FUT4/NR4A3/NRP1/KIF14/VNN1/S100A10/PRKD2/SFRP2/MDK/JUP/NUAK1/PLAU/NOTCH4/EPB41L4B/ITGA5/EFNA1/TNFRSF21/FLCN/FES/PLAUR/SPINK5/POSTN/PHLDB2/ITPKB/EFNB3/HSD17B12/ITGA2/UNC13D/LAMA3/CX3CL1/CORO1C/DISC1/MACF1/ZMIZ1/LOXL3/YES1/KDR/NOTCH1/APOA1/TSC1/TBCD/IL4R/KANK1/ADAM9	54
GO:0009991	BP	GO:0009991	response to extracellular stimulus	41/788	507/18866	4.37821e-05	0.00318931	0.00278336	ITGA6/NQO1/FOXO3/PRKCG/ASNS/ACACB/SLC38A3/SPARC/SFRP2/NUAK1/LIPG/GNAI2/RRAGD/NR4A2/FLCN/FOS/FES/APPL2/RALB/POSTN/FADS1/MBD1/ADIPOR2/ITGA2/HSPA5/LDLR/RRAGC/BNIP3/GAS2L1/SIK1/PPP1R9B/PRKAG1/MAP1LC3B/PSPH/APOA1/TSC1/ADM/TYMS/GPT/KCNB1/FNIP1	41
GO:0071496	BP	GO:0071496	cellular response to external stimulus	30/788	326/18866	4.62664e-05	0.00332347	0.00290044	ITGA6/MAP3K14/FOXO3/ASNS/SLC38A3/SFRP2/NUAK1/RRAGD/NR4A2/FLCN/FOS/FES/RALB/POSTN/FADS1/CNN2/ITGA2/HSPA5/RRAGC/MAP2K4/BNIP3/GAS2L1/SIK1/PPP1R9B/PRKAG1/MAP1LC3B/TSC1/TLR7/KCNB1/FNIP1	30
GO:0031647	BP	GO:0031647	regulation of protein stability	28/788	296/18866	5.06349e-05	0.00358745	0.00313082	NR1D1/CASP3/LAMP1/WDR81/GPIHBP1/NCLN/RNF128/CTNND1/ATP1B3/FBXO7/EFNA1/TF/BAG6/LSS/ID1/SERF2/CCNH/RAD23A/TMEM88/BAG2/USP36/COG7/GGA3/PPIB/APOA1/TSC1/PLK1/GRN	28
GO:0007420	BP	GO:0007420	brain development	55/788	760/18866	5.3142e-05	0.00371419	0.00324143	TACC2/CASP3/SLC8A3/CHD7/NRP2/COL4A1/ASPM/FOXO3/NR4A3/NRP1/KIF14/SEMA4C/EXT1/CALM1/SLC38A3/CSNK1D/CENPF/SUN2/SFRP2/MDK/APP/CTNND1/STMN1/WLS/NES/NR4A2/ATAT1/ACTB/BAG6/SRGAP2/RARB/MAP1S/AMIGO1/IRS2/ID1/KCNAB1/RORA/RTN4R/HSPA5/FOXP2/CORO1C/DISC1/HSPG2/BNIP3/ZMIZ1/FPGS/SLITRK5/LHX6/KCNC1/MEIS3/PPP1R9B/NOTCH1/ZSWIM6/TSC1/SLIT2	55
GO:0007094	BP	GO:0007094	mitotic spindle assembly checkpoint	8/788	34/18866	6.17214e-05	0.0040926	0.00357168	BUB1/CCNB1/AURKB/CENPF/NDC80/BUB1B/CDC20/PLK1	8
GO:0031577	BP	GO:0031577	spindle checkpoint	8/788	34/18866	6.17214e-05	0.0040926	0.00357168	BUB1/CCNB1/AURKB/CENPF/NDC80/BUB1B/CDC20/PLK1	8
GO:0071173	BP	GO:0071173	spindle assembly checkpoint	8/788	34/18866	6.17214e-05	0.0040926	0.00357168	BUB1/CCNB1/AURKB/CENPF/NDC80/BUB1B/CDC20/PLK1	8
GO:0071174	BP	GO:0071174	mitotic spindle checkpoint	8/788	34/18866	6.17214e-05	0.0040926	0.00357168	BUB1/CCNB1/AURKB/CENPF/NDC80/BUB1B/CDC20/PLK1	8
GO:0000086	BP	GO:0000086	G2/M transition of mitotic cell cycle	25/788	254/18866	6.65376e-05	0.00435611	0.00380164	CLSPN/PKMYT1/NEK2/FBXL7/CCNB1/KIF14/AURKB/CSNK1D/FOXM1/KHDRBS1/CENPF/PCNT/PSMB2/APP/NES/CHMP4C/ALMS1/CDK1/ORC1/CCNH/AKAP9/SDCCAG8/PLK1/CCNB2/BRD4	25
GO:0033046	BP	GO:0033046	negative regulation of sister chromatid segregation	9/788	44/18866	7.02911e-05	0.00451799	0.00394292	BUB1/CCNB1/AURKB/CENPF/ESPL1/NDC80/BUB1B/CDC20/PLK1	9
GO:0007169	BP	GO:0007169	transmembrane receptor protein tyrosine kinase signaling pathway	54/788	750/18866	7.10176e-05	0.00451799	0.00394292	CASP3/EPHA2/NRP2/COL4A1/ANGPT2/COL4A2/EPHB1/SH2B3/KIT/RHBDF2/FOXO3/NR4A3/NRP1/ELMO2/PRKD2/SORBS1/APP/ITGA1/TIE1/INSR/ITGA5/STMN1/GNAI2/NPTN/ATP6V1B2/HGS/EPHB6/EFNA1/GAB2/PTPN12/ACTB/NCBP2/FES/PLAUR/ZFAND5/MYO1E/MAPKAPK3/IRS2/AKT2/GRB10/EFNB3/EPN2/ATP6V1C1/ATP6V0B/EPHB4/YES1/KDR/TSC1/MYOF/GRB14/PTPRA/KANK1/POLR2A/SOCS2	54
GO:0090307	BP	GO:0090307	mitotic spindle assembly	11/788	65/18866	7.1631e-05	0.00451799	0.00394292	NEK2/KIF4A/AURKB/KIFC1/PRC1/CHMP4C/MYBL2/KIF11/BIRC5/CDC20/PLK1	11
GO:0034329	BP	GO:0034329	cell junction assembly	36/788	434/18866	7.56985e-05	0.00471347	0.00411352	EPHA2/CDH5/FSCN1/PLXND1/SLITRK2/ITGA6/EPHB1/PECAM1/NRP1/S100A10/RAMP2/SORBS1/JUP/APP/CTNND1/DCHS1/ITGA5/NPTN/LRRN1/ACTB/FLCN/AMIGO1/PHLDB2/ECT2/ITGA2/LAMA3/CORO1C/VASP/MACF1/AGRN/SLITRK5/KDR/GJC1/TSC1/TBCD/IL1RAP	36
GO:0051961	BP	GO:0051961	negative regulation of nervous system development	29/788	319/18866	7.65529e-05	0.00471347	0.00411352	NR1D1/ASPM/FOXO3/ARHGEF15/SEMA6B/NRP1/SEMA4C/ZHX2/APP/EFNA1/IDH2/SRGAP2/TNFRSF21/TRAK2/EIF4ENIF1/APPL2/ID1/VIM/EFNB3/RTN4R/MBD1/CX3CL1/CTSC/LDLR/GORASP1/NOTCH1/TSC1/SLIT2/KANK1	29
GO:0007077	NA	GO:0007077	mitotic nuclear envelope disassembly	5/788	12/18866	7.77957e-05	0.00473364	0.00413112	LPIN1/CCNB1/CDK1/PLK1/CCNB2	5
GO:0051985	BP	GO:0051985	negative regulation of chromosome segregation	9/788	45/18866	8.46411e-05	0.0050812	0.00443444	BUB1/CCNB1/AURKB/CENPF/ESPL1/NDC80/BUB1B/CDC20/PLK1	9
GO:0048511	BP	GO:0048511	rhythmic process	28/788	305/18866	8.54727e-05	0.0050812	0.00443444	NR1D1/CASP3/TOP2A/NR1D2/NCOR2/FOXO3/NOS2/PRKCG/DBP/ID3/CSNK1D/MDK/NFIL3/CRY2/CDK1/CIPC/ID1/RORA/BHLHE41/HS3ST2/HSPA5/NPAS2/SIK1/KDM5B/PER2/TYMS/MMP19/SLIT2	28
GO:0009896	BP	GO:0009896	positive regulation of catabolic process	37/788	454/18866	8.70921e-05	0.00511864	0.00446712	FYCO1/SH3RF2/PFKFB4/RNF185/FOXO3/RILP/SMCR8/CSNK1D/RNF217/APP/RNF128/INSR/FBXO7/BAG6/FLCN/RALB/IRS2/AKT2/HK2/RAD23A/OSBPL7/UBQLN2/CTSC/DISC1/CDC20/LDLR/ASB9/BNIP3/BAG2/LPCAT1/KDR/GGA3/APOA1/TSC1/PLK1/YTHDF1/ADAM9	37
GO:0021537	BP	GO:0021537	telencephalon development	25/788	259/18866	9.11668e-05	0.00529792	0.00462357	TACC2/CASP3/SLC8A3/CHD7/ASPM/NR4A3/KIF14/EXT1/SUN2/MDK/ATAT1/SRGAP2/RARB/RTN4R/FOXP2/CORO1C/DISC1/BNIP3/ZMIZ1/SLITRK5/LHX6/PPP1R9B/ZSWIM6/TSC1/SLIT2	25
GO:0044257	BP	GO:0044257	cellular protein catabolic process	56/788	795/18866	9.38843e-05	0.00531296	0.0046367	SH3RF2/NR1D1/RNF185/ADAMTS7/FBXO17/WDR81/FBXL7/CCNB1/PRKCG/KIF14/AURKB/CSNK1D/RNF217/ANXA2/PSMB2/USP24/RNF128/PCYOX1L/KLHL25/FBXO7/CTSB/CHMP4C/ARAF/EFNA1/BAG6/CDK1/WDR91/PCYOX1/RAD23A/FEM1C/OSBPL7/USP32/UBQLN2/HSPA5/BUB1B/CTSC/RNF215/DISC1/CDC20/UBE3D/LDLR/UBE2C/FBXL18/BNIP3/BFAR/BAG2/CTSK/USP36/UBE4A/UBAC2/ANAPC2/FAP/USP25/PLK1/UBC/DCAF11	56
GO:0062012	BP	GO:0062012	regulation of small molecule metabolic process	37/788	456/18866	9.53054e-05	0.00531296	0.0046367	PFKFB4/NR1D1/KIT/NCOR2/NQO1/PMVK/NR4A3/NOS2/ATCAY/ACACB/SORBS1/PSMB2/APP/INSR/SQLE/CYP51A1/FLCN/LSS/APPL2/IRS2/AKT2/NUP155/RORA/ADIPOR2/CD320/LDLR/SIK1/PPTC7/NUP188/PRKAG1/APOA1/ADM/ENO1/GPT/PDK3/H6PD/SEC13	37
GO:0001569	BP	GO:0001569	branching involved in blood vessel morphogenesis	8/788	36/18866	9.55346e-05	0.00531296	0.0046367	COL4A1/PLXND1/DLL4/NRP1/SFRP2/MDK/NOTCH4/KDR	8
GO:0045841	BP	GO:0045841	negative regulation of mitotic metaphase/anaphase transition	8/788	36/18866	9.55346e-05	0.00531296	0.0046367	BUB1/CCNB1/AURKB/CENPF/NDC80/BUB1B/CDC20/PLK1	8
GO:0007160	BP	GO:0007160	cell-matrix adhesion	23/788	230/18866	0.000101108	0.00551452	0.0048126	ITGA6/PECAM1/NRP1/S100A10/SORBS1/JUP/PLAU/ITGA1/CD34/POSTN/PHLDB2/ITGA7/ITGA2/CX3CL1/CORO1C/HOXD3/DISC1/MACF1/KDR/ITGBL1/TSC1/ITGA10/ADAM9	23
GO:0010827	BP	GO:0010827	regulation of glucose transmembrane transport	12/788	79/18866	0.000101291	0.00551452	0.0048126	NR4A3/SORBS1/INSR/APPL2/SLC25A27/IRS2/AKT2/GRB10/HK2/ADIPOR2/PEA15/YES1	12
GO:0031331	BP	GO:0031331	positive regulation of cellular catabolic process	33/788	390/18866	0.000102381	0.00551577	0.0048137	FYCO1/SH3RF2/PFKFB4/RNF185/FOXO3/SMCR8/CSNK1D/RNF217/APP/RNF128/INSR/FBXO7/BAG6/FLCN/RALB/IRS2/AKT2/HK2/RAD23A/OSBPL7/UBQLN2/CTSC/DISC1/CDC20/LDLR/BNIP3/BAG2/KDR/APOA1/TSC1/PLK1/YTHDF1/ADAM9	33
GO:0000910	BP	GO:0000910	cytokinesis	19/788	172/18866	0.000108382	0.00577888	0.00504332	KIF20A/CKAP2/KIF4A/KIF14/CALM1/AURKB/CFL1/PRC1/ANLN/STMN1/ESPL1/CHMP4C/FLCN/ECT2/CEP55/CIT/ZFYVE26/PLK1/E2F8	19
GO:0010810	BP	GO:0010810	regulation of cell-substrate adhesion	22/788	217/18866	0.000116234	0.00613428	0.00535348	ANGPT2/ITGA6/NRP1/S100A10/MDK/JUP/PLAU/ITGA5/POSTN/PHLDB2/HSD17B12/UNC13D/CX3CL1/CORO1C/DISC1/MACF1/KDR/NOTCH1/APOA1/TSC1/TBCD/KANK1	22
GO:1902100	BP	GO:1902100	negative regulation of metaphase/anaphase transition of cell cycle	8/788	37/18866	0.000117467	0.00613676	0.00535564	BUB1/CCNB1/AURKB/CENPF/NDC80/BUB1B/CDC20/PLK1	8
GO:1901342	BP	GO:1901342	regulation of vasculature development	36/788	444/18866	0.0001197	0.00618518	0.0053979	VASH1/EPHA2/CDH5/ANGPT2/PLXND1/ECM1/COL4A2/DLL4/DDAH1/KIT/NRP1/RAMP2/PRKD2/SPARC/SFRP2/MDK/JUP/TIE1/NPR1/ITGA5/CD34/HGS/EFNA1/SPINK5/ID1/HK2/EPN2/CX3CL1/HSPG2/ADAM12/STIM1/STAB1/KDR/NOTCH1/ADM/GRN	36
GO:0007080	BP	GO:0007080	mitotic metaphase plate congression	9/788	47/18866	0.000120786	0.00618518	0.0053979	CENPE/CCNB1/KIF14/AURKB/KIFC1/NUF2/CHMP4C/NDC80/KIF2C	9
GO:0051988	BP	GO:0051988	regulation of attachment of spindle microtubules to kinetochore	5/788	13/18866	0.000122075	0.00618993	0.00540205	NEK2/CCNB1/AURKB/ECT2/SPAG5	5
GO:0010975	BP	GO:0010975	regulation of neuron projection development	40/788	517/18866	0.000140339	0.006984	0.00609504	PLXND1/ITGA6/PTK7/SEMA6B/NRP1/SEMA4C/CDH4/SFRP2/MDK/CFL1/SYT17/NPTN/FBXO7/CAMK2B/EFNA1/TRAK2/FES/AMIGO1/ID1/VIM/EFNB3/RTN4R/HSPA5/CX3CL1/DISC1/CDC20/MACF1/ARHGAP44/SCN1B/GOLGA4/GORASP1/ANAPC2/ZSWIM6/TRAK1/TSC1/GRN/SCARF1/SLIT2/KANK1/YTHDF1	40
GO:0051304	BP	GO:0051304	chromosome separation	13/788	94/18866	0.00014113	0.006984	0.00609504	TOP2A/CENPE/BUB1/CCNB1/AURKB/CENPF/ESPL1/DLGAP5/NDC80/BUB1B/CDC20/UBE2C/PLK1	13
GO:0042176	BP	GO:0042176	regulation of protein catabolic process	33/788	397/18866	0.000143163	0.006984	0.00609504	SH3RF2/RNF185/PLEKHG5/NOS2/RILP/PRKCG/CSNK1D/RNF217/ANXA2/RNF128/HGS/ARAF/EFNA1/CYP51A1/TIMP1/BAG6/WDR91/RAD23A/OSBPL7/UBQLN2/CTSC/DISC1/CDC20/LDLR/ASB9/BAG2/LPCAT1/FAM83D/UBAC2/GGA3/USP25/PLK1/ADAM9	33
GO:0019216	BP	GO:0019216	regulation of lipid metabolic process	35/788	431/18866	0.000143738	0.006984	0.00609504	NR1D1/NR1D2/IGFBP7/KIT/NCOR2/PMVK/NR4A3/WDR81/SCARB1/LACTB/ACACB/SORBS1/SQLE/CYP51A1/TNFRSF21/LSS/APPL2/WDR91/IRS2/AKT2/FADS1/RORA/ADIPOR2/LDLR/NPAS2/SIK1/LPCAT1/APOA1/ADM/CIDEA/ALAS1/ORMDL2/PDK3/H6PD/SOCS2	35
GO:0051603	BP	GO:0051603	proteolysis involved in cellular protein catabolic process	52/788	734/18866	0.000144487	0.006984	0.00609504	SH3RF2/NR1D1/RNF185/ADAMTS7/FBXO17/WDR81/FBXL7/CCNB1/PRKCG/KIF14/AURKB/CSNK1D/RNF217/PSMB2/USP24/RNF128/PCYOX1L/KLHL25/FBXO7/CTSB/CHMP4C/ARAF/EFNA1/BAG6/CDK1/PCYOX1/RAD23A/FEM1C/OSBPL7/USP32/UBQLN2/HSPA5/BUB1B/CTSC/RNF215/DISC1/CDC20/UBE3D/UBE2C/FBXL18/BFAR/BAG2/CTSK/USP36/UBE4A/UBAC2/ANAPC2/FAP/USP25/PLK1/UBC/DCAF11	52
GO:0043030	BP	GO:0043030	regulation of macrophage activation	10/788	59/18866	0.000149728	0.00717031	0.00625764	NR1D1/PJA2/RORA/CX3CL1/MFHAS1/CTSC/LDLR/SHPK/GRN/IL4R	10
GO:0031668	BP	GO:0031668	cellular response to extracellular stimulus	24/788	253/18866	0.000163266	0.00773387	0.00674947	ITGA6/FOXO3/ASNS/SLC38A3/SFRP2/NUAK1/RRAGD/NR4A2/FLCN/FOS/FES/RALB/POSTN/FADS1/HSPA5/RRAGC/GAS2L1/SIK1/PPP1R9B/PRKAG1/MAP1LC3B/TSC1/KCNB1/FNIP1	24
GO:0001570	BP	GO:0001570	vasculogenesis	12/788	83/18866	0.000164487	0.00773387	0.00674947	EPHA2/RAMP2/FOXM1/TIE1/CD34/MYO1E/ZMIZ1/KDR/NOTCH1/GJC1/ADM/EGFL7	12
GO:2000816	BP	GO:2000816	negative regulation of mitotic sister chromatid separation	8/788	39/18866	0.000173864	0.00810111	0.00706997	BUB1/CCNB1/AURKB/CENPF/NDC80/BUB1B/CDC20/PLK1	8
GO:0001886	BP	GO:0001886	endothelial cell morphogenesis	5/788	14/18866	0.000183378	0.00838099	0.00731422	PECAM1/NOTCH4/COL15A1/COL18A1/ID1	5
GO:0090128	BP	GO:0090128	regulation of synapse maturation	5/788	14/18866	0.000183378	0.00838099	0.00731422	ARHGEF15/CAMK2B/DISC1/CDC20/ANAPC2	5
GO:0033045	BP	GO:0033045	regulation of sister chromatid segregation	12/788	84/18866	0.000184732	0.00838099	0.00731422	CENPE/BUB1/CCNB1/AURKB/CENPF/ESPL1/DLGAP5/NDC80/BUB1B/CDC20/UBE2C/PLK1	12
GO:0008038	BP	GO:0008038	neuron recognition	9/788	50/18866	0.000198571	0.00881161	0.00769003	PCDH12/CASP3/ROBO4/NRP1/APP/NPTN/TNFRSF21/AMIGO1/EFNB3	9
GO:0031667	BP	GO:0031667	response to nutrient levels	37/788	473/18866	0.000198903	0.00881161	0.00769003	NQO1/FOXO3/PRKCG/ASNS/ACACB/SLC38A3/SPARC/SFRP2/NUAK1/LIPG/GNAI2/RRAGD/FLCN/FES/APPL2/RALB/POSTN/FADS1/MBD1/ADIPOR2/ITGA2/HSPA5/LDLR/RRAGC/BNIP3/GAS2L1/SIK1/PRKAG1/MAP1LC3B/PSPH/APOA1/TSC1/ADM/TYMS/GPT/KCNB1/FNIP1	37
GO:0046324	BP	GO:0046324	regulation of glucose import	10/788	61/18866	0.000199335	0.00881161	0.00769003	SORBS1/INSR/APPL2/SLC25A27/IRS2/AKT2/GRB10/HK2/ADIPOR2/PEA15	10
GO:1901615	BP	GO:1901615	organic hydroxy compound metabolic process	42/788	562/18866	0.000204417	0.00895969	0.00781926	NR1D1/KIT/DHCR24/PMVK/LRP5/LCAT/GK/SCARB1/ACACB/CALM1/LRTOMT/APP/ACLY/MSMO1/NPR1/SQLE/CTSB/CYB5R1/NR4A2/IDH2/CYP51A1/LSS/TG/NUDT4/PLCB4/SMPD1/ITPKB/PSAT1/OSBPL7/LDLR/SNCAIP/ALDH2/CTSK/GPD2/DDT/APOA1/CHKA/PER2/MYOF/SCARF1/H6PD/OCRL	42
GO:0044839	BP	GO:0044839	cell cycle G2/M phase transition	25/788	273/18866	0.000208836	0.00902763	0.00787855	CLSPN/PKMYT1/NEK2/FBXL7/CCNB1/KIF14/AURKB/CSNK1D/FOXM1/KHDRBS1/CENPF/PCNT/PSMB2/APP/NES/CHMP4C/ALMS1/CDK1/ORC1/CCNH/AKAP9/SDCCAG8/PLK1/CCNB2/BRD4	25
GO:1905819	BP	GO:1905819	negative regulation of chromosome separation	8/788	40/18866	0.000209458	0.00902763	0.00787855	BUB1/CCNB1/AURKB/CENPF/NDC80/BUB1B/CDC20/PLK1	8
GO:0032787	BP	GO:0032787	monocarboxylic acid metabolic process	48/788	672/18866	0.000214033	0.00914859	0.00798412	LPIN1/PFKFB4/NR1D1/FADS3/ACOT7/CPT1C/KIT/FADS2/PLA2G15/NR4A3/ASNS/VNN1/ACACB/ELOVL7/CRYL1/APP/ACLY/LIPG/INSR/MSMO1/IDH2/MCEE/GPAT2/BGN/APPL2/ACCS/IRS2/AKT2/NUP155/FADS1/HK2/ECH1/FAAH/HSD17B12/ADIPOR2/OSBPL7/DSEL/AASDH/NUP188/PRKAG1/APOA1/ENO1/PGD/PER2/ECI2/PFKP/PDK3/SEC13	48
GO:0010771	BP	GO:0010771	negative regulation of cell morphogenesis involved in differentiation	13/788	98/18866	0.000216052	0.00915919	0.00799336	SEMA6B/NRP1/SEMA4C/EFNA1/TRAK2/POSTN/ID1/EFNB3/RTN4R/CORO1C/GORASP1/SLIT2/KANK1	13
GO:0051235	BP	GO:0051235	maintenance of location	28/788	324/18866	0.000237035	0.00996705	0.0086984	SLC30A2/CHD7/MCOLN1/AP3D1/NFKBIA/SLC30A4/ASPM/SCARB1/ACACB/CALM1/GM2A/SUN2/OSBPL11/SQLE/SRI/MEST/FBN2/SYNE1/ITPR1/HK2/HSPA5/CX3CL1/AKAP9/RER1/CASQ2/APOA1/ASXL2/CIDEA	28
GO:0051402	BP	GO:0051402	neuron apoptotic process	23/788	245/18866	0.000257992	0.0107608	0.00939108	CASP3/NQO1/FOXO3/NR4A3/PRKCG/NRP1/KIF14/MDK/APP/ITGA1/NES/NR4A2/MYBL2/TNFRSF21/AKT2/HSPA5/CX3CL1/MAP2K4/BNIP3/TP63/CIT/GRN/KCNB1	23
GO:0051315	BP	GO:0051315	attachment of mitotic spindle microtubules to kinetochore	5/788	15/18866	0.000265638	0.010917	0.00952745	CENPE/AURKB/NUF2/NDC80/KIF2C	5
GO:0010721	BP	GO:0010721	negative regulation of cell development	29/788	343/18866	0.000267451	0.010917	0.00952745	NR1D1/ASPM/FOXO3/SEMA6B/NRP1/SEMA4C/ZHX2/APP/EFNA1/IDH2/S1PR3/SRGAP2/TRAK2/EIF4ENIF1/APPL2/POSTN/ID1/VIM/EFNB3/RTN4R/MBD1/CX3CL1/CORO1C/LDLR/GORASP1/NOTCH1/TSC1/SLIT2/KANK1	29
GO:0046323	BP	GO:0046323	glucose import	11/788	75/18866	0.000268397	0.010917	0.00952745	SORBS1/INSR/APPL2/SLC25A27/IRS2/AKT2/GRB10/HK2/ADIPOR2/PEA15/TSC1	11
GO:0070997	BP	GO:0070997	neuron death	30/788	360/18866	0.000270743	0.010917	0.00952745	CASP3/EPHB1/NQO1/FOXO3/DHCR24/NR4A3/PRKCG/NRP1/KIF14/MDK/APP/ITGA1/FBXO7/NES/CD34/NR4A2/MYBL2/TNFRSF21/FOS/SLC25A27/AKT2/HSPA5/CX3CL1/MAP2K4/BNIP3/TP63/CIT/TSC1/GRN/KCNB1	30
GO:0031346	BP	GO:0031346	positive regulation of cell projection organization	32/788	394/18866	0.000272292	0.010917	0.00952745	PLEKHM1/FSCN1/PLXND1/ITGA6/KIT/PTK7/NRP1/CDH4/MDK/SYT17/ANLN/NPTN/CAMK2B/CDC42EP1/FES/AMIGO1/MNS1/ITGA2/HSPA5/CX3CL1/CORO1C/DISC1/MACF1/AGRN/CDC42EP3/SCN1B/GOLGA4/ANAPC2/TRAK1/GRN/SCARF1/SLIT2	32
GO:0050768	BP	GO:0050768	negative regulation of neurogenesis	26/788	295/18866	0.000288023	0.0114589	0.0100003	NR1D1/ASPM/FOXO3/SEMA6B/NRP1/SEMA4C/ZHX2/APP/EFNA1/IDH2/SRGAP2/TRAK2/EIF4ENIF1/APPL2/ID1/VIM/EFNB3/RTN4R/MBD1/CX3CL1/LDLR/GORASP1/NOTCH1/TSC1/SLIT2/KANK1	26
GO:0042116	BP	GO:0042116	macrophage activation	13/788	101/18866	0.000292559	0.0115505	0.0100803	NR1D1/CD93/APP/PJA2/RORA/CX3CL1/MFHAS1/CTSC/LDLR/SHPK/GRN/IL4R/TLR7	13
GO:0033048	BP	GO:0033048	negative regulation of mitotic sister chromatid segregation	8/788	42/18866	0.000298619	0.0117004	0.0102112	BUB1/CCNB1/AURKB/CENPF/NDC80/BUB1B/CDC20/PLK1	8
GO:0007015	BP	GO:0007015	actin filament organization	34/788	434/18866	0.000346243	0.0134644	0.0117506	FSCN1/SORBS3/MYO1B/ARHGAP25/ARHGEF15/NRP1/ELMO2/S100A10/SORBS1/CFL1/STMN1/TF/CDC42EP1/ALMS1/MLST8/MYO1E/TPM4/ID1/PHLDB2/SPTAN1/CX3CL1/CORO1C/PDLIM3/VASP/GAS2L1/CDC42EP3/PPP1R9B/ARHGAP12/PLEKHG2/APOA1/TSC1/SLIT2/KANK1/GAS2L3	34
GO:0032465	BP	GO:0032465	regulation of cytokinesis	12/788	90/18866	0.000356425	0.0137569	0.0120059	KIF20A/KIF14/CALM1/AURKB/PRC1/CHMP4C/FLCN/ECT2/CIT/ZFYVE26/PLK1/E2F8	12
GO:1904018	BP	GO:1904018	positive regulation of vasculature development	22/788	235/18866	0.000361835	0.0138623	0.0120978	CDH5/ANGPT2/ECM1/DDAH1/KIT/NRP1/RAMP2/PRKD2/SFRP2/MDK/JUP/TIE1/ITGA5/CD34/HK2/CX3CL1/ADAM12/STIM1/KDR/NOTCH1/ADM/GRN	22
GO:0030397	BP	GO:0030397	membrane disassembly	5/788	16/18866	0.000373151	0.0140871	0.012294	LPIN1/CCNB1/CDK1/PLK1/CCNB2	5
GO:0051081	BP	GO:0051081	nuclear envelope disassembly	5/788	16/18866	0.000373151	0.0140871	0.012294	LPIN1/CCNB1/CDK1/PLK1/CCNB2	5
GO:0021987	BP	GO:0021987	cerebral cortex development	14/788	118/18866	0.000408377	0.0153053	0.0133571	TACC2/ASPM/KIF14/SUN2/MDK/SRGAP2/FOXP2/DISC1/BNIP3/ZMIZ1/LHX6/PPP1R9B/TSC1/SLIT2	14
GO:0030199	BP	GO:0030199	collagen fibril organization	9/788	55/18866	0.000418342	0.0155659	0.0135846	SERPINH1/P4HA1/PXDN/LOXL2/SFRP2/ANXA2/COL11A2/ACAN/LOXL3	9
GO:0043542	BP	GO:0043542	endothelial cell migration	25/788	286/18866	0.000422854	0.0156214	0.0136331	VASH1/EPHA2/PRCP/NRP2/CDH5/ANGPT2/PLXND1/DLL4/PLEKHG5/PECAM1/NRP1/SCARB1/PRKD2/LOXL2/SPARC/JUP/EFNA1/ID1/EPHB4/KDR/NOTCH1/APOA1/FAP/GRN/SLIT2	25
GO:1902652	BP	GO:1902652	secondary alcohol metabolic process	17/788	162/18866	0.000449726	0.0164963	0.0143966	DHCR24/PMVK/LRP5/LCAT/SCARB1/ACACB/APP/ACLY/MSMO1/SQLE/IDH2/CYP51A1/LSS/SMPD1/LDLR/APOA1/SCARF1	17
GO:0045766	BP	GO:0045766	positive regulation of angiogenesis	20/788	208/18866	0.0004676	0.0170312	0.0148634	CDH5/ANGPT2/ECM1/DDAH1/NRP1/RAMP2/PRKD2/SFRP2/MDK/JUP/TIE1/ITGA5/CD34/HK2/CX3CL1/ADAM12/STIM1/KDR/ADM/GRN	20
GO:0030900	BP	GO:0030900	forebrain development	31/788	391/18866	0.000508375	0.0183868	0.0160465	TACC2/CASP3/SLC8A3/CHD7/NRP2/ASPM/NR4A3/NRP1/KIF14/EXT1/SUN2/MDK/APP/NR4A2/ATAT1/SRGAP2/RARB/RTN4R/FOXP2/CORO1C/DISC1/BNIP3/ZMIZ1/SLITRK5/LHX6/KCNC1/PPP1R9B/NOTCH1/ZSWIM6/TSC1/SLIT2	31
GO:0052646	BP	GO:0052646	alditol phosphate metabolic process	4/788	10/18866	0.000518353	0.0186175	0.0162478	GK/GPAT2/GPD2/ACP6	4
GO:0003158	BP	GO:0003158	endothelium development	15/788	135/18866	0.000523702	0.0186799	0.0163023	CDH5/ROBO4/DLL4/PECAM1/NRP1/PRKD2/NOTCH4/COL15A1/CD34/S1PR3/COL18A1/ID1/VEZF1/KDR/NOTCH1	15
GO:0043087	BP	GO:0043087	regulation of GTPase activity	36/788	481/18866	0.000553481	0.0196069	0.0171112	EPHA2/ARAP3/RIN3/PLXND1/ITGA6/CCL8/ARHGAP25/ARHGEF15/NRP1/S100A10/IQGAP3/RGS3/PLEKHG4/ARHGAP11A/ARHGEF11/SRGAP2/FLCN/RABEP1/MLST8/AKT2/TBC1D17/TAX1BP3/ECT2/FGD6/RTN4R/TBC1D22A/CX3CL1/CORO1C/ARHGAP44/AGRN/ARHGAP12/RGS16/TSC1/TBCD/SLIT2/OCRL	36
GO:0007229	BP	GO:0007229	integrin-mediated signaling pathway	13/788	108/18866	0.000565135	0.0198835	0.0173527	ITGA6/NRP1/ITGA1/ITGA5/TIMP1/ITGA7/ITGA2/LAMA3/LOXL3/ITGBL1/APOA1/ITGA10/ADAM9	13
GO:0021884	BP	GO:0021884	forebrain neuron development	6/788	26/18866	0.000585164	0.0204491	0.0178463	NRP2/NRP1/DISC1/ZMIZ1/LHX6/SLIT2	6
GO:1901990	BP	GO:1901990	regulation of mitotic cell cycle phase transition	34/788	448/18866	0.000611312	0.0212195	0.0185186	CLSPN/NEK2/CENPE/BUB1/FBXL7/CCNB1/KIF14/AURKB/CSNK1D/CENPF/PCNT/PSMB2/APP/ANLN/ESPL1/FBXO7/CHMP4C/ALMS1/CDK1/DLGAP5/ORC1/APPL2/NDC80/BUB1B/CDC20/UBE2C/KNTC1/AKAP9/PPP1R9B/ANAPC2/SDCCAG8/PLK1/E2F8/BRD4	34
GO:1901987	BP	GO:1901987	regulation of cell cycle phase transition	36/788	486/18866	0.000668375	0.0230456	0.0201122	CLSPN/NEK2/CENPE/BUB1/FBXL7/CCNB1/KIF14/AURKB/CSNK1D/CENPF/PCNT/PSMB2/APP/ANLN/ESPL1/FBXO7/CHMP4C/ALMS1/CDK1/DLGAP5/ORC1/APPL2/NDC80/BUB1B/CDC20/UBE2C/KNTC1/AKAP9/PPP1R9B/FAM83D/ANAPC2/SDCCAG8/PLK1/DBF4/E2F8/BRD4	36
GO:1904659	BP	GO:1904659	glucose transmembrane transport	13/788	110/18866	0.000674244	0.0230798	0.0201421	NR4A3/SORBS1/INSR/APPL2/SLC25A27/IRS2/AKT2/GRB10/HK2/ADIPOR2/PEA15/YES1/TSC1	13
GO:0008203	BP	GO:0008203	cholesterol metabolic process	16/788	153/18866	0.000679673	0.0230798	0.0201421	DHCR24/PMVK/LRP5/LCAT/SCARB1/ACACB/APP/ACLY/MSMO1/SQLE/CYP51A1/LSS/SMPD1/LDLR/APOA1/SCARF1	16
GO:0034375	BP	GO:0034375	high-density lipoprotein particle remodeling	5/788	18/18866	0.000682754	0.0230798	0.0201421	LCAT/SCARB1/LIPG/ABCA5/APOA1	5
GO:0016125	BP	GO:0016125	sterol metabolic process	17/788	169/18866	0.000730977	0.0245494	0.0214247	DHCR24/PMVK/LRP5/LCAT/SCARB1/ACACB/APP/ACLY/MSMO1/SQLE/CYB5R1/CYP51A1/LSS/SMPD1/LDLR/APOA1/SCARF1	17
GO:0010389	BP	GO:0010389	regulation of G2/M transition of mitotic cell cycle	19/788	200/18866	0.00074321	0.0246403	0.021504	CLSPN/NEK2/FBXL7/CCNB1/KIF14/AURKB/CSNK1D/CENPF/PCNT/PSMB2/APP/CHMP4C/ALMS1/CDK1/ORC1/AKAP9/SDCCAG8/PLK1/BRD4	19
GO:0016052	BP	GO:0016052	carbohydrate catabolic process	19/788	200/18866	0.00074321	0.0246403	0.021504	PFKFB4/MANBA/FUT4/LRP5/GK/CALM1/GM2A/CRYL1/APP/INSR/NUP155/HK2/NUP188/GPD2/PRKAG1/ENO1/PGD/PFKP/SEC13	19
GO:0007266	BP	GO:0007266	Rho protein signal transduction	15/788	140/18866	0.000768339	0.0253111	0.0220894	PLEKHG5/PECAM1/NRP1/CFL1/LPAR6/STMN1/ARHGEF11/CDC42EP1/FLCN/ARHGEF3/TAX1BP3/RTN4R/CDC42EP3/APOA1/KANK1	15
GO:0045786	BP	GO:0045786	negative regulation of cell cycle	44/788	637/18866	0.000777524	0.0254516	0.022212	VASH1/CASP3/CLSPN/TOP2A/NEK2/BUB1/DHCR24/FBXL7/CCNB1/RHNO1/SDE2/AURKB/FOXM1/CENPF/PRR11/PSMB2/PHC1/RRM2/HBP1/ESPL1/FBXO7/CHMP4C/RRAGD/IRF6/CDK1/ORC1/MLST8/AKT2/UHRF2/NDC80/BUB1B/CDC20/RRAGC/PEA15/KNTC1/GAS2L1/INCA1/RAD51/PPP1R9B/NOTCH1/PRKAG1/FAP/PLK1/E2F8	44
GO:0061299	BP	GO:0061299	retina vasculature morphogenesis in camera-type eye	4/788	11/18866	0.000787699	0.025568	0.0223136	COL4A1/LRP5/ARHGEF15/NRP1	4
GO:0045596	BP	GO:0045596	negative regulation of cell differentiation	51/788	770/18866	0.000795615	0.025568	0.0223136	NR1D1/ADAMTS7/LIMD1/EPHB1/NFKBIA/ASPM/FOXO3/LRP5/SEMA6B/NRP1/SEMA4C/ID3/SFRP2/MDK/ZHX2/LRRC17/APP/NOTCH4/FBXO7/EFNA1/IDH2/S1PR3/NCAPG2/SRGAP2/RARB/FLCN/TRAK2/EIF4ENIF1/APPL2/POSTN/ID1/VIM/RORA/ITPKB/EFNB3/RTN4R/MBD1/BHLHE41/JDP2/ABCA5/CX3CL1/CORO1C/LDLR/TP63/LOXL3/GORASP1/NOTCH1/TSC1/IL4R/SLIT2/KANK1	51
GO:0071900	BP	GO:0071900	regulation of protein serine/threonine kinase activity	38/788	527/18866	0.000795911	0.025568	0.0223136	CASP3/SLC8A3/PKMYT1/SH2B3/KIT/MAP3K14/CCNB1/LRP5/CALM1/SFRP2/IQGAP3/RGS3/ITGA1/INSR/FBXO7/HGS/TF/ACTB/CDK1/MLST8/RALB/MAPKAPK3/SMPD1/CCNH/PKIG/MAP2K4/PEA15/INCA1/PRKAG1/DNAJA1/TAB3/CKS2/PLK1/UBC/CCNB2/DBF4/ADAM9/EDN3	38
GO:0050770	BP	GO:0050770	regulation of axonogenesis	18/788	186/18866	0.000816993	0.0260833	0.0227633	PLXND1/SEMA6B/NRP1/SEMA4C/CDH4/EFNA1/TRAK2/AMIGO1/EFNB3/RTN4R/DISC1/MACF1/GOLGA4/ANAPC2/ZSWIM6/TRAK1/SLIT2/YTHDF1	18
GO:0007623	BP	GO:0007623	circadian rhythm	20/788	218/18866	0.000847409	0.0268883	0.0234659	NR1D1/TOP2A/NR1D2/NOS2/PRKCG/DBP/ID3/CSNK1D/NFIL3/CRY2/CDK1/CIPC/ID1/RORA/BHLHE41/HS3ST2/NPAS2/SIK1/PER2/TYMS	20
GO:0007044	BP	GO:0007044	cell-substrate junction assembly	12/788	99/18866	0.000854894	0.0269604	0.0235288	ITGA6/NRP1/S100A10/SORBS1/ITGA5/PHLDB2/ITGA2/LAMA3/CORO1C/MACF1/KDR/TSC1	12
GO:0046847	BP	GO:0046847	filopodium assembly	9/788	61/18866	0.000913096	0.0286214	0.0249784	MYO10/FSCN1/ITGA6/NRP1/SRGAP2/FGD6/ARHGAP44/AGRN/PPP1R9B	9
GO:0008645	BP	GO:0008645	hexose transmembrane transport	13/788	114/18866	0.000946225	0.0291023	0.025398	NR4A3/SORBS1/INSR/APPL2/SLC25A27/IRS2/AKT2/GRB10/HK2/ADIPOR2/PEA15/YES1/TSC1	13
GO:0043547	BP	GO:0043547	positive regulation of GTPase activity	31/788	406/18866	0.000946704	0.0291023	0.025398	EPHA2/ARAP3/RIN3/ITGA6/CCL8/ARHGAP25/ARHGEF15/NRP1/S100A10/RGS3/PLEKHG4/ARHGAP11A/ARHGEF11/SRGAP2/FLCN/RABEP1/AKT2/TBC1D17/TAX1BP3/ECT2/RTN4R/TBC1D22A/CX3CL1/CORO1C/ARHGAP44/AGRN/ARHGAP12/RGS16/TSC1/TBCD/OCRL	31
GO:0036293	BP	GO:0036293	response to decreased oxygen levels	29/788	371/18866	0.000949525	0.0291023	0.025398	CASP3/SLC8A3/ANGPT2/LIMD1/DDAH1/FOXO3/NOS2/CCNB1/PLOD2/RAMP2/LOXL2/PLAU/PSMB2/CD34/NR4A2/POSTN/ITPR1/HK2/RORA/ITGA2/PLOD1/BNIP3/NOTCH1/TSC1/ADM/ENO1/UBC/ALAS1/PDK3	29
GO:0021543	BP	GO:0021543	pallium development	17/788	173/18866	0.000950945	0.0291023	0.025398	TACC2/CASP3/ASPM/NR4A3/KIF14/SUN2/MDK/ATAT1/SRGAP2/FOXP2/DISC1/BNIP3/ZMIZ1/LHX6/PPP1R9B/TSC1/SLIT2	17
GO:0007507	BP	GO:0007507	heart development	41/788	589/18866	0.00100108	0.0304563	0.0265797	CASP3/CHD7/NRP2/PLXND1/DLL4/PTK7/CCNB1/NRP1/RAMP2/ID3/ACACB/SPARC/SFRP2/PRDM1/DCHS1/INSR/SRI/EFNA1/RARB/CDK1/ID1/KCNAB1/PSKH1/MBD1/ADIPOR2/PDLIM3/MAP2K4/ZMIZ1/SIK1/FREM2/ACAN/EPHB4/ALPK3/RBM20/NOTCH1/GJC1/TSC1/ADM/SLIT2/MEF2D/GREB1L	41
GO:0051321	BP	GO:0051321	meiotic cell cycle	22/788	254/18866	0.00103037	0.031029	0.0270795	PKMYT1/TOP2A/NEK2/ASPM/BUB1/RAD50/NUF2/SUN2/TUBGCP4/INSR/ESPL1/BAG6/TUBGCP3/ING2/MNS1/SMC2/BUB1B/CDC20/RAD51/AGO4/CKS2/PLK1	22
GO:0006656	BP	GO:0006656	phosphatidylcholine biosynthetic process	7/788	39/18866	0.0010319	0.031029	0.0270795	LPIN1/LCAT/LPCAT1/SLC44A3/CHPT1/APOA1/CHKA	7
GO:0051493	BP	GO:0051493	regulation of cytoskeleton organization	39/788	554/18866	0.00107056	0.031922	0.0278589	CDH5/FSCN1/NEK2/CKAP2/SORBS3/ARHGEF15/NRP1/S100A10/MDK/CFL1/IQGAP3/STMN1/NES/CHMP4C/CDC42EP1/ATAT1/ALMS1/FES/MLST8/MAP1S/ID1/PHLDB2/SPTAN1/ECT2/SPAG5/KIF11/CX3CL1/VASP/GAS2L1/ARHGAP44/AKAP9/CDC42EP3/PLEKHG2/APOA1/TSC1/PLK1/TBCD/SLIT2/KANK1	39
GO:0046470	BP	GO:0046470	phosphatidylcholine metabolic process	11/788	88/18866	0.00107394	0.031922	0.0278589	LPIN1/PLA2G15/LCAT/SCARB1/DBI/LDLR/LPCAT1/SLC44A3/CHPT1/APOA1/CHKA	11
GO:0015749	BP	GO:0015749	monosaccharide transmembrane transport	13/788	116/18866	0.00111342	0.0327736	0.0286021	NR4A3/SORBS1/INSR/APPL2/SLC25A27/IRS2/AKT2/GRB10/HK2/ADIPOR2/PEA15/YES1/TSC1	13
GO:0150115	NA	GO:0150115	NA	12/788	102/18866	0.00111527	0.0327736	0.0286021	ITGA6/NRP1/S100A10/SORBS1/ITGA5/PHLDB2/ITGA2/LAMA3/CORO1C/MACF1/KDR/TSC1	12
GO:2001214	BP	GO:2001214	positive regulation of vasculogenesis	4/788	12/18866	0.00114265	0.0333886	0.0291388	RAMP2/CD34/KDR/ADM	4
GO:0070848	BP	GO:0070848	response to growth factor	49/788	745/18866	0.00116145	0.0337472	0.0294517	NREP/WFIKKN2/CASP3/EPHA2/NRP2/ADAMTS7/CDH5/ANGPT2/COL4A2/DLL4/TGIF1/FOXO3/NRP1/FAM83G/RAMP2/PRKD2/SPARC/SFRP2/APP/INSR/ITGA5/NPTN/HGS/PTPN12/NCBP2/FLCN/FOS/FBN2/ING2/APPL2/POSTN/ID1/GRB10/EPN2/HSPA5/ZMIZ1/KCNC1/PPP1R9B/YES1/KDR/NOTCH1/KDM5B/UBC/MYOF/CIDEA/SLIT2/ADAM9/POLR2A/CGN	49
GO:0001666	BP	GO:0001666	response to hypoxia	28/788	359/18866	0.00119185	0.0344373	0.0300539	CASP3/SLC8A3/ANGPT2/LIMD1/DDAH1/FOXO3/NOS2/CCNB1/PLOD2/RAMP2/LOXL2/PLAU/PSMB2/CD34/NR4A2/POSTN/ITPR1/HK2/RORA/ITGA2/PLOD1/BNIP3/NOTCH1/ADM/ENO1/UBC/ALAS1/PDK3	28
GO:0031109	BP	GO:0031109	microtubule polymerization or depolymerization	13/788	117/18866	0.00120585	0.0346482	0.030238	CDH5/CKAP2/CSNK1D/TUBGCP4/STMN1/TUBGCP3/FES/MAP1S/KIF2C/GAS2L1/AKAP9/TPPP3/TBCD	13
GO:1901890	BP	GO:1901890	positive regulation of cell junction assembly	12/788	103/18866	0.00121546	0.0347311	0.0303104	EPHA2/SLITRK2/EPHB1/NRP1/S100A10/LRRN1/AMIGO1/AGRN/SLITRK5/KDR/TSC1/IL1RAP	12
GO:0045732	BP	GO:0045732	positive regulation of protein catabolic process	20/788	225/18866	0.00125014	0.0355261	0.0310042	SH3RF2/RNF185/RILP/CSNK1D/RNF217/RNF128/BAG6/RAD23A/OSBPL7/UBQLN2/CTSC/DISC1/CDC20/LDLR/ASB9/BAG2/LPCAT1/GGA3/PLK1/ADAM9	20
GO:0009612	BP	GO:0009612	response to mechanical stimulus	19/788	209/18866	0.00125807	0.0355559	0.0310302	ANGPT2/KIT/MAP3K14/NFKBIA/CCNB1/ASNS/MDK/JUP/FOS/POSTN/CNN2/ITGA2/FOXP2/CLCN6/MAP2K4/BNIP3/KCNC1/PSPH/TLR7	19
GO:0001885	BP	GO:0001885	endothelial cell development	9/788	64/18866	0.00129755	0.0363993	0.0317662	CDH5/ROBO4/PECAM1/NOTCH4/COL15A1/S1PR3/COL18A1/ID1/VEZF1	9
GO:0034219	BP	GO:0034219	carbohydrate transmembrane transport	13/788	118/18866	0.00130459	0.0363993	0.0317662	NR4A3/SORBS1/INSR/APPL2/SLC25A27/IRS2/AKT2/GRB10/HK2/ADIPOR2/PEA15/YES1/TSC1	13
GO:0060055	BP	GO:0060055	angiogenesis involved in wound healing	6/788	30/18866	0.00130902	0.0363993	0.0317662	PRCP/MCAM/CD34/ADIPOR2/CX3CL1/KDR	6
GO:0045839	BP	GO:0045839	negative regulation of mitotic nuclear division	8/788	52/18866	0.00131858	0.0364689	0.0318269	BUB1/CCNB1/AURKB/CENPF/NDC80/BUB1B/CDC20/PLK1	8
GO:1903362	BP	GO:1903362	regulation of cellular protein catabolic process	22/788	260/18866	0.00139352	0.0381744	0.0333154	SH3RF2/RNF185/PRKCG/CSNK1D/RNF217/ANXA2/RNF128/ARAF/EFNA1/BAG6/WDR91/RAD23A/OSBPL7/UBQLN2/CTSC/DISC1/CDC20/LDLR/BAG2/UBAC2/USP25/PLK1	22
GO:0009611	BP	GO:0009611	response to wounding	44/788	656/18866	0.00139501	0.0381744	0.0333154	VASH1/NREP/CASP3/PRCP/SH2B3/PTK7/PECAM1/PRKCG/NRP1/SCARB1/MCAM/ID3/SPARC/MDK/ANXA2/PLAU/NOTCH4/EPB41L4B/ITGA5/CD34/TIMP1/ACTB/CDK1/PLAUR/POSTN/PHLDB2/ITPR1/RTN4R/ADIPOR2/ITGA2/CX3CL1/MAP2K4/MACF1/BNIP3/C6orf89/KDR/APOA1/FAP/ADM/MYOF/GRN/SCARF1/KANK1/ANXA5	44
GO:0008610	BP	GO:0008610	lipid biosynthetic process	48/788	733/18866	0.00142168	0.0386996	0.0337737	LPIN1/NR1D1/FADS3/ACOT7/IGFBP7/FADS2/PIGK/PLA2G15/DHCR24/PMVK/LCAT/GK/SCARB1/PRKD2/ACACB/SORBS1/ELOVL7/ACLY/LIPG/MSMO1/SQLE/CYB5R1/CYP51A1/GPAT2/LSS/FADS1/SMPD1/HSD17B12/ADIPOR2/OSBPL7/LDLR/SIK1/ST6GALNAC4/LPCAT1/VAPA/PRKAG1/SLC44A3/CHPT1/A4GALT/APOA1/ADM/CHKA/ACP6/ORMDL2/ETNK2/MTMR14/H6PD/OCRL	48
GO:1903364	BP	GO:1903364	positive regulation of cellular protein catabolic process	15/788	149/18866	0.00145413	0.0391589	0.0341745	SH3RF2/RNF185/CSNK1D/RNF217/RNF128/BAG6/RAD23A/OSBPL7/UBQLN2/CTSC/DISC1/CDC20/LDLR/BAG2/PLK1	15
GO:0043691	BP	GO:0043691	reverse cholesterol transport	5/788	21/18866	0.00146126	0.0391589	0.0341745	LCAT/SCARB1/LIPG/ABCA5/APOA1	5
GO:1903978	BP	GO:1903978	regulation of microglial cell activation	5/788	21/18866	0.00146126	0.0391589	0.0341745	NR1D1/CX3CL1/CTSC/LDLR/GRN	5
GO:0071363	BP	GO:0071363	cellular response to growth factor stimulus	47/788	715/18866	0.00147	0.03919	0.0342017	NREP/WFIKKN2/CASP3/NRP2/ADAMTS7/CDH5/ANGPT2/COL4A2/DLL4/TGIF1/FOXO3/NRP1/FAM83G/RAMP2/PRKD2/SPARC/SFRP2/APP/INSR/ITGA5/NPTN/HGS/PTPN12/NCBP2/FLCN/FOS/FBN2/ING2/APPL2/POSTN/ID1/GRB10/EPN2/HSPA5/ZMIZ1/PPP1R9B/YES1/KDR/NOTCH1/KDM5B/UBC/MYOF/CIDEA/SLIT2/ADAM9/POLR2A/CGN	47
GO:0043392	BP	GO:0043392	negative regulation of DNA binding	8/788	53/18866	0.00149715	0.0395065	0.0344779	WFIKKN2/NEK2/NFKBIA/ZFP90/SUMO3/SRI/ID1/PER2	8
GO:1900024	BP	GO:1900024	regulation of substrate adhesion-dependent cell spreading	8/788	53/18866	0.00149715	0.0395065	0.0344779	NRP1/S100A10/MDK/POSTN/UNC13D/CORO1C/APOA1/KANK1	8
GO:0007264	BP	GO:0007264	small GTPase mediated signal transduction	36/788	509/18866	0.00151261	0.0397119	0.0346571	ARAP3/DHCR24/PLEKHG5/ARHGAP25/PECAM1/SH2D3C/NRP1/KIF14/FOXM1/CFL1/IQGAP3/LPAR6/ARHGAP11A/STMN1/ARHGEF11/CDC42EP1/SRGAP2/FLCN/ARHGEF3/RALB/IRS2/TAX1BP3/ITPKB/ECT2/RTN4R/RABIF/RRAGC/ARHGAP44/CDC42EP3/ARHGAP12/NOTCH1/PLEKHG2/APOA1/SLIT2/KANK1/OCRL	36
GO:0034446	BP	GO:0034446	substrate adhesion-dependent cell spreading	12/788	106/18866	0.0015617	0.040512	0.0353554	NRP1/KIF14/S100A10/MDK/EFNA1/SRGAP2/POSTN/UNC13D/CORO1C/PARVB/APOA1/KANK1	12
GO:0034368	BP	GO:0034368	protein-lipid complex remodeling	6/788	31/18866	0.00156659	0.040512	0.0353554	LCAT/SCARB1/GPIHBP1/LIPG/ABCA5/APOA1	6
GO:0034369	BP	GO:0034369	plasma lipoprotein particle remodeling	6/788	31/18866	0.00156659	0.040512	0.0353554	LCAT/SCARB1/GPIHBP1/LIPG/ABCA5/APOA1	6
GO:0032922	BP	GO:0032922	circadian regulation of gene expression	9/788	66/18866	0.00161949	0.0416717	0.0363675	NR1D1/ID3/CSNK1D/CRY2/ID1/RORA/BHLHE41/NPAS2/PER2	9
GO:0030335	BP	GO:0030335	positive regulation of cell migration	39/788	567/18866	0.00163288	0.0418083	0.0364867	SH3RF2/NRP2/CDH5/ITGA6/KIT/CCL8/FUT4/NR4A3/PECAM1/SEMA6B/NRP1/SCARB1/MCAM/SEMA4C/PRKD2/SUN2/SPARC/MDK/PLAU/APP/EPB41L4B/INSR/ITGA5/GNAI2/PTP4A1/POSTN/COL18A1/IRS2/AKT2/ITGA2/PLVAP/HSPA5/CX3CL1/KDR/NOTCH1/CD99L2/GRN/ADAM9/EDN3	39
GO:0045055	BP	GO:0045055	regulated exocytosis	51/788	797/18866	0.00167331	0.0426322	0.0372058	PRCP/ECM1/LAMP1/DOC2B/KIT/MANBA/PLEKHO2/PGRMC1/CD93/NR4A3/PECAM1/PRKCG/VNN1/ARL8A/CALM1/GM2A/SPARC/JUP/ANXA2/PLAU/APP/ACLY/SYT17/PCYOX1L/GNAI2/CTSB/CYB5R1/TMBIM1/GAB2/TF/TIMP1/GGH/FES/PLAUR/TAGLN2/SPTAN1/CNN2/UNC13D/TOM1/CTSC/ACTR1B/LPCAT1/SYNGR2/VAPA/NOTCH1/APOA1/GRN/IL4R/KCNB1/ANXA5/DSN1	51
GO:2000179	BP	GO:2000179	positive regulation of neural precursor cell proliferation	8/788	54/18866	0.00169437	0.0429035	0.0374426	DLL4/ASPM/MDK/GNAI2/NES/CX3CL1/DISC1/NOTCH1	8
GO:0072659	BP	GO:0072659	protein localization to plasma membrane	23/788	281/18866	0.00170055	0.0429035	0.0374426	EPHA2/BLZF1/S100A10/RAMP2/SORBS1/DPP6/JUP/ANXA2/DCHS1/ATP1B3/TMBIM1/ACTB/TSPAN15/AKT2/MACF1/ARHGAP44/TMEM88/RER1/GOLGA4/PPP1R9B/GORASP1/GGA3/KCNB1	23
GO:0040017	BP	GO:0040017	positive regulation of locomotion	41/788	607/18866	0.00176024	0.0441364	0.0385186	SH3RF2/NRP2/CDH5/ITGA6/KIT/CCL8/FUT4/NR4A3/PECAM1/SEMA6B/NRP1/SCARB1/MCAM/SEMA4C/PRKD2/SUN2/SPARC/MDK/PLAU/APP/EPB41L4B/INSR/ITGA5/GNAI2/TF/PTP4A1/POSTN/COL18A1/IRS2/AKT2/ITGA2/PLVAP/HSPA5/CX3CL1/KDR/NOTCH1/CD99L2/GRN/SLIT2/ADAM9/EDN3	41
GO:0010811	BP	GO:0010811	positive regulation of cell-substrate adhesion	13/788	122/18866	0.00176931	0.0441364	0.0385186	ITGA6/NRP1/S100A10/MDK/JUP/ITGA5/HSD17B12/UNC13D/CX3CL1/DISC1/KDR/APOA1/TSC1	13
GO:0030522	BP	GO:0030522	intracellular receptor signaling pathway	22/788	265/18866	0.00177502	0.0441364	0.0385186	NR1D1/PRCP/NR1D2/NCOR2/NFKBIA/NR4A3/NR4A2/GPATCH3/CRY2/RARB/RORA/NCOA4/ZMIZ1/TP63/ZCCHC3/SLC46A2/WBP2/TAB3/ASXL2/UBC/RIOK3/PDK3	22
GO:0034332	BP	GO:0034332	adherens junction organization	9/788	67/18866	0.00180289	0.0446149	0.0389361	CDH5/RAMP2/CDH4/JUP/CTNND1/DCHS1/ACTB/CDH15/TBCD	9
GO:0032970	BP	GO:0032970	regulation of actin filament-based process	30/788	405/18866	0.00181385	0.0446725	0.0389864	FSCN1/SORBS3/ARHGEF15/NRP1/S100A10/MDK/JUP/CFL1/IQGAP3/STMN1/SRI/CDC42EP1/ALMS1/FES/MLST8/ID1/PHLDB2/SPTAN1/ECT2/CNN2/CX3CL1/VASP/ARHGAP44/AKAP9/CDC42EP3/PLEKHG2/APOA1/TSC1/SLIT2/KANK1	30
GO:0051962	BP	GO:0051962	positive regulation of nervous system development	38/788	552/18866	0.00183511	0.0449819	0.0392564	PLXND1/SLITRK2/ITGA6/EPHB1/KIT/ASPM/PTK7/NRP1/CDH4/CSNK1D/MDK/SYT17/NPTN/LRRN1/CAMK2B/RARB/FES/AMIGO1/ECT2/HSPA5/CX3CL1/HOXD3/DISC1/CDC20/MACF1/AGRN/SLITRK5/SCN1B/GOLGA4/NOTCH1/ANAPC2/TRAK1/GRN/SCARF1/IL1RAP/KCTD11/SLIT2/SOCS2	38
GO:0034367	BP	GO:0034367	protein-containing complex remodeling	6/788	32/18866	0.00186094	0.0450084	0.0392795	LCAT/SCARB1/GPIHBP1/LIPG/ABCA5/APOA1	6
GO:0031032	BP	GO:0031032	actomyosin structure organization	18/788	200/18866	0.00186639	0.0450084	0.0392795	SORBS3/ARHGEF15/NRP1/S100A10/SORBS1/ANLN/EPB41L4B/STMN1/ALMS1/PHLDB2/ECT2/CNN2/CNN1/CNN3/CASQ2/CIT/APOA1/TSC1	18
GO:0007346	BP	GO:0007346	regulation of mitotic cell cycle	44/788	666/18866	0.00186773	0.0450084	0.0392795	CLSPN/PKMYT1/TOP2A/NEK2/CENPE/BUB1/FBXL7/CCNB1/LRP5/ASNS/KIF14/AURKB/CSNK1D/CENPF/PCNT/PSMB2/APP/ANLN/INSR/ESPL1/FBXO7/CHMP4C/ALMS1/CDK1/DLGAP5/ORC1/APPL2/NDC80/KIF11/BUB1B/CDC20/UBE2C/KNTC1/AKAP9/SIK1/PPP1R9B/ANAPC2/CKS2/FAP/SDCCAG8/PLK1/E2F8/BRD4/EDN3	44
GO:0032008	BP	GO:0032008	positive regulation of TOR signaling	7/788	43/18866	0.001871	0.0450084	0.0392795	SMCR8/RRAGD/FLCN/MLST8/RRAGC/FNIP1/SEC13	7
GO:0051129	BP	GO:0051129	negative regulation of cellular component organization	48/788	744/18866	0.00192309	0.0460473	0.0401862	CDH5/TOP2A/NEK2/CKAP2/BUB1/RAD50/CCNB1/ARHGEF15/SEMA6B/NRP1/KIF14/SEMA4C/SMCR8/AURKB/CENPF/STMN1/ESPL1/TMC8/EFNA1/FLCN/TRAK2/ID1/VIM/PHLDB2/SPTAN1/EFNB3/RTN4R/ATAD2/NDC80/UBQLN2/HSPA5/BUB1B/CORO1C/CDC20/LDLR/BNIP3/ARHGAP44/GORASP1/NOTCH1/APOA1/FAP/TSC1/PLK1/RIOK3/TBCD/SLIT2/KANK1/FNIP1	48
GO:1902749	BP	GO:1902749	regulation of cell cycle G2/M phase transition	19/788	217/18866	0.00194527	0.0460667	0.0402031	CLSPN/NEK2/FBXL7/CCNB1/KIF14/AURKB/CSNK1D/CENPF/PCNT/PSMB2/APP/CHMP4C/ALMS1/CDK1/ORC1/AKAP9/SDCCAG8/PLK1/BRD4	19
GO:0051100	BP	GO:0051100	negative regulation of binding	16/788	169/18866	0.00195251	0.0460667	0.0402031	WFIKKN2/NEK2/NFKBIA/AURKB/ZFP90/SUMO3/STMN1/SRI/TMC8/NES/ACTB/RALB/ID1/DISC1/BAG2/PER2	16
GO:0016126	BP	GO:0016126	sterol biosynthetic process	10/788	81/18866	0.00196403	0.0460667	0.0402031	DHCR24/PMVK/ACACB/ACLY/MSMO1/SQLE/CYB5R1/CYP51A1/LSS/APOA1	10
GO:0019915	BP	GO:0019915	lipid storage	10/788	81/18866	0.00196403	0.0460667	0.0402031	NFKBIA/SCARB1/ACACB/GM2A/OSBPL11/SQLE/MEST/APOA1/ASXL2/CIDEA	10
GO:0001763	BP	GO:0001763	morphogenesis of a branching structure	18/788	201/18866	0.0019723	0.0460667	0.0402031	EPHA2/COL4A1/PLXND1/DLL4/LRP5/NRP1/SFRP2/MDK/PRDM1/NOTCH4/DCHS1/TP63/KDR/NOTCH1/KDM5B/ADM/SLIT2/GREB1L	18
GO:0051272	BP	GO:0051272	positive regulation of cellular component movement	41/788	611/18866	0.00198499	0.0460667	0.0402031	SH3RF2/NRP2/CDH5/ITGA6/KIT/CCL8/FUT4/NR4A3/PECAM1/SEMA6B/NRP1/SCARB1/MCAM/SEMA4C/PRKD2/SUN2/SPARC/MDK/PLAU/APP/EPB41L4B/INSR/ITGA5/STMN1/GNAI2/TF/PTP4A1/POSTN/COL18A1/IRS2/AKT2/ITGA2/PLVAP/HSPA5/CX3CL1/KDR/NOTCH1/CD99L2/GRN/ADAM9/EDN3	41
GO:0005975	BP	GO:0005975	carbohydrate metabolic process	42/788	630/18866	0.00198625	0.0460667	0.0402031	PCDH12/PFKFB4/NR1D1/CHST15/MANBA/FUT4/CHST1/LRP5/GK/EXT1/ACACB/CALM1/GM2A/SORBS1/CRYL1/APP/INSR/AMY2B/IDH2/IRS2/AKT2/NUP155/HK2/RORA/AMDHD2/ALDH2/SIK1/ST6GALNAC4/NUP188/GPD2/PRKAG1/SHPK/ENO1/PGD/PER2/MYOF/GPT/PFKP/PDK3/H6PD/SEC13/OCRL	42
GO:0007050	BP	GO:0007050	cell cycle arrest	20/788	234/18866	0.00199918	0.0461597	0.0402843	VASH1/DHCR24/CCNB1/SDE2/FOXM1/PRR11/HBP1/RRAGD/IRF6/CDK1/MLST8/AKT2/UHRF2/RRAGC/GAS2L1/PPP1R9B/NOTCH1/PRKAG1/FAP/E2F8	20
GO:2000147	BP	GO:2000147	positive regulation of cell motility	40/788	593/18866	0.00204038	0.0468807	0.0409135	SH3RF2/NRP2/CDH5/ITGA6/KIT/CCL8/FUT4/NR4A3/PECAM1/SEMA6B/NRP1/SCARB1/MCAM/SEMA4C/PRKD2/SUN2/SPARC/MDK/PLAU/APP/EPB41L4B/INSR/ITGA5/GNAI2/TF/PTP4A1/POSTN/COL18A1/IRS2/AKT2/ITGA2/PLVAP/HSPA5/CX3CL1/KDR/NOTCH1/CD99L2/GRN/ADAM9/EDN3	40
GO:0031929	BP	GO:0031929	TOR signaling	13/788	124/18866	0.00204854	0.0468807	0.0409135	SMCR8/RRAGD/RPS6KB2/ARAF/FLCN/MLST8/DISC1/RRAGC/FAM83D/TNFAIP8L1/TSC1/FNIP1/SEC13	13
GO:0048589	BP	GO:0048589	developmental growth	44/788	670/18866	0.00209281	0.0474746	0.0414318	CHD7/NRP2/ECM1/GINS1/ASPM/PTK7/FOXO3/ANKRD11/CCNB1/EIF4H/SEMA6B/NRP1/SEMA4C/ACACB/CDH4/SFRP2/MDK/APP/SYT17/INSR/PTPN12/NCAPG2/RARB/CDK1/COL27A1/POSTN/YBX3/RTN4R/DISC1/MAP2K4/MACF1/ZMIZ1/AGRN/GOLGA4/GPD2/NOTCH1/PPIB/ANAPC2/KDM5B/ADM/TYMS/SLIT2/ETNK2/SOCS2	44
GO:1902903	BP	GO:1902903	regulation of supramolecular fiber organization	28/788	373/18866	0.00209285	0.0474746	0.0414318	CDH5/CKAP2/SORBS3/ARHGEF15/NRP1/S100A10/CFL1/APP/STMN1/CDC42EP1/ALMS1/FES/MLST8/MAP1S/ID1/PHLDB2/SPTAN1/CX3CL1/LDLR/VASP/AKAP9/CDC42EP3/PLEKHG2/APOA1/TSC1/TBCD/SLIT2/KANK1	28
GO:0048754	BP	GO:0048754	branching morphogenesis of an epithelial tube	15/788	155/18866	0.00215122	0.0483925	0.0422329	EPHA2/COL4A1/PLXND1/DLL4/LRP5/NRP1/SFRP2/MDK/NOTCH4/DCHS1/KDR/NOTCH1/KDM5B/SLIT2/GREB1L	15
GO:0021954	BP	GO:0021954	central nervous system neuron development	10/788	82/18866	0.002155	0.0483925	0.0422329	NRP2/EPHB1/NRP1/EPHB6/NR4A2/DISC1/ZMIZ1/LHX6/SCN1B/SLIT2	10
GO:1904668	BP	GO:1904668	positive regulation of ubiquitin protein ligase activity	4/788	14/18866	0.00216138	0.0483925	0.0422329	CDC20/UBE2C/GORASP1/PLK1	4
GO:0045785	BP	GO:0045785	positive regulation of cell adhesion	31/788	428/18866	0.00217403	0.0484658	0.0422968	IL27RA/MYO10/ITGA6/AP3D1/FUT4/NR4A3/NRP1/VNN1/S100A10/PRKD2/SFRP2/MDK/JUP/EPB41L4B/ITGA5/FLCN/PLAUR/ITPKB/EFNB3/HSD17B12/ITGA2/UNC13D/CX3CL1/DISC1/ZMIZ1/YES1/KDR/APOA1/TSC1/IL4R/ADAM9	31
GO:0051302	BP	GO:0051302	regulation of cell division	16/788	171/18866	0.00220212	0.0487641	0.0425572	KIF20A/ASPM/KIF14/CALM1/AURKB/SFRP2/MDK/PRC1/CHMP4C/FLCN/ECT2/TP63/CIT/ZFYVE26/PLK1/E2F8	16
GO:0050821	BP	GO:0050821	protein stabilization	17/788	187/18866	0.00221569	0.0487641	0.0425572	LAMP1/WDR81/GPIHBP1/NCLN/CTNND1/ATP1B3/EFNA1/BAG6/CCNH/TMEM88/BAG2/USP36/COG7/PPIB/APOA1/TSC1/GRN	17
GO:0061138	BP	GO:0061138	morphogenesis of a branching epithelium	17/788	187/18866	0.00221569	0.0487641	0.0425572	EPHA2/COL4A1/PLXND1/DLL4/LRP5/NRP1/SFRP2/MDK/NOTCH4/DCHS1/TP63/KDR/NOTCH1/KDM5B/ADM/SLIT2/GREB1L	17
GO:0005925	CC	GO:0005925	focal adhesion	46/817	415/19559	1.71725e-09	9.66345e-07	8.10767e-07	EPHA2/LIMD1/ITGA6/SORBS3/PTK7/KLF11/NRP1/MCAM/TES/SORBS1/JUP/CFL1/ZNF185/PLAU/LASP1/ITGA1/THSD1/ITGA5/FBLN7/CDC42EP1/ATAT1/PTPN12/ACTB/FES/PLAUR/TPM4/VIM/PHLDB2/CNN2/ITGA2/CNN1/CNN3/HSPA5/CORO1C/VASP/HSPG2/PARVB/YES1/ITGBL1/PPIB/CD99L2/FAP/TSPAN9/PTPRA/ANXA5/ADAM9	46
GO:0030055	CC	GO:0030055	cell-substrate junction	46/817	423/19559	3.16316e-09	9.66345e-07	8.10767e-07	EPHA2/LIMD1/ITGA6/SORBS3/PTK7/KLF11/NRP1/MCAM/TES/SORBS1/JUP/CFL1/ZNF185/PLAU/LASP1/ITGA1/THSD1/ITGA5/FBLN7/CDC42EP1/ATAT1/PTPN12/ACTB/FES/PLAUR/TPM4/VIM/PHLDB2/CNN2/ITGA2/CNN1/CNN3/HSPA5/CORO1C/VASP/HSPG2/PARVB/YES1/ITGBL1/PPIB/CD99L2/FAP/TSPAN9/PTPRA/ANXA5/ADAM9	46
GO:0000778	CC	GO:0000778	condensed nuclear chromosome kinetochore	9/817	17/19559	6.66382e-09	1.3572e-06	1.13869e-06	BUB1/CCNB1/NUF2/NDC80/BUB1B/CENPT/PLK1/MIS18BP1/DSN1	9
GO:0005819	CC	GO:0005819	spindle	41/817	367/19559	1.06077e-08	1.62033e-06	1.35946e-06	KIF20A/NEK2/CENPE/CKAP2/KIF4A/ASPM/CCNB1/KIF14/ARL8A/CALM1/AURKB/CSNK1D/KIFC1/CENPF/APP/TUBGCP4/PRC1/KIF15/ESPL1/ATAT1/ALMS1/FLCN/CDK1/TUBGCP3/DLGAP5/MAP1S/PTP4A1/CKAP2L/ECT2/SPAG5/KIF11/KIF2C/BIRC5/BUB1B/CDC20/KNTC1/SPAG8/FAM83D/TMEM201/PLK1/DSN1	41
GO:0000780	CC	GO:0000780	condensed nuclear chromosome, centromeric region	11/817	32/19559	3.64437e-08	4.30135e-06	3.60885e-06	BUB1/CCNB1/CENPB/AURKB/NUF2/NDC80/BUB1B/CENPT/PLK1/MIS18BP1/DSN1	11
GO:0030496	CC	GO:0030496	midbody	26/817	182/19559	4.22391e-08	4.30135e-06	3.60885e-06	KIF20A/NEK2/CENPE/KIF4A/ASPM/KIF14/ARL8A/AURKB/CENPF/ANXA2/PRC1/ANLN/CTNND1/GNAI2/CHMP4C/FLCN/CDK1/RALB/ECT2/SPAG5/BIRC5/HSPA5/CEP55/C6orf89/ZFYVE26/PLK1	26
GO:0000779	CC	GO:0000779	condensed chromosome, centromeric region	20/817	122/19559	1.56754e-07	1.36824e-05	1.14796e-05	NEK2/CENPE/BUB1/CCNB1/CENPB/AURKB/CENPF/NUF2/NCAPG/SPAG5/NDC80/KIF2C/ERCC6L/BIRC5/BUB1B/KNTC1/CENPT/PLK1/MIS18BP1/DSN1	20
GO:0000323	CC	GO:0000323	lytic vacuole	59/817	706/19559	3.27263e-07	2.22175e-05	1.86406e-05	FYCO1/PLEKHM1/SLC30A2/PRCP/LAMP1/KIT/MCOLN1/AP3D1/MANBA/SLC30A4/PLA2G15/NR4A3/RILP/WDR81/SCARB1/VNN1/ARL8A/RAMP2/GM2A/ANXA2/ACLY/INSR/CTSB/CD34/RRAGD/ATP6V1B2/HGS/TMBIM1/SPNS1/GGH/FLCN/BGN/LAPTM4A/PCYOX1/SMPD1/UNC13D/ABCA5/TOM1/CTSC/NCOA4/CLCN6/LDLR/RRAGC/ATP6V1C1/HSPG2/AGRN/ACAN/CTSK/LPCAT1/TCN2/GDAP2/VAPA/ZFYVE26/GRN/TLR7/FNIP1/DSN1/SEC13/OCRL	59
GO:0005764	CC	GO:0005764	lysosome	59/817	706/19559	3.27263e-07	2.22175e-05	1.86406e-05	FYCO1/PLEKHM1/SLC30A2/PRCP/LAMP1/KIT/MCOLN1/AP3D1/MANBA/SLC30A4/PLA2G15/NR4A3/RILP/WDR81/SCARB1/VNN1/ARL8A/RAMP2/GM2A/ANXA2/ACLY/INSR/CTSB/CD34/RRAGD/ATP6V1B2/HGS/TMBIM1/SPNS1/GGH/FLCN/BGN/LAPTM4A/PCYOX1/SMPD1/UNC13D/ABCA5/TOM1/CTSC/NCOA4/CLCN6/LDLR/RRAGC/ATP6V1C1/HSPG2/AGRN/ACAN/CTSK/LPCAT1/TCN2/GDAP2/VAPA/ZFYVE26/GRN/TLR7/FNIP1/DSN1/SEC13/OCRL	59
GO:0000793	CC	GO:0000793	condensed chromosome	27/817	222/19559	6.56375e-07	4.01045e-05	3.36479e-05	TOP2A/NEK2/CENPE/BUB1/RAD50/CCNB1/CENPB/AURKB/CENPF/NUF2/SUN2/NCAPG2/NCAPG/SPAG5/NDC80/KIF2C/ERCC6L/BIRC5/SMC2/BUB1B/KNTC1/RAD51/CENPT/PLK1/MIS18BP1/BRD4/DSN1	27
GO:0000776	CC	GO:0000776	kinetochore	20/817	137/19559	1.06816e-06	5.93317e-05	4.97796e-05	NEK2/CENPE/BUB1/CCNB1/AURKB/CENPF/NUF2/SUMO3/SPAG5/NDC80/KIF2C/ERCC6L/BIRC5/BUB1B/KNTC1/CENPT/PLK1/MIS18BP1/DSN1/SEC13	20
GO:0000777	CC	GO:0000777	condensed chromosome kinetochore	17/817	106/19559	1.81091e-06	9.22057e-05	7.7361e-05	NEK2/CENPE/BUB1/CCNB1/CENPF/NUF2/SPAG5/NDC80/KIF2C/ERCC6L/BIRC5/BUB1B/KNTC1/CENPT/PLK1/MIS18BP1/DSN1	17
GO:0000922	CC	GO:0000922	spindle pole	21/817	165/19559	5.50489e-06	0.000242373	0.000203352	NEK2/CKAP2/ASPM/CCNB1/CALM1/AURKB/CENPF/TUBGCP4/PRC1/ALMS1/TUBGCP3/DLGAP5/CKAP2L/SPAG5/KIF11/CDC20/KNTC1/FAM83D/TMEM201/PLK1/DSN1	21
GO:0000794	CC	GO:0000794	condensed nuclear chromosome	16/817	103/19559	5.55355e-06	0.000242373	0.000203352	NEK2/BUB1/RAD50/CCNB1/CENPB/AURKB/NUF2/SUN2/NDC80/BUB1B/RAD51/CENPT/PLK1/MIS18BP1/BRD4/DSN1	16
GO:0000775	CC	GO:0000775	chromosome, centromeric region	23/817	196/19559	7.95907e-06	0.000324199	0.000272005	NEK2/CENPE/BUB1/CCNB1/CENPB/AURKB/CENPF/NUF2/HELLS/SUMO3/NCAPG/SPAG5/NDC80/KIF2C/ERCC6L/BIRC5/BUB1B/KNTC1/CENPT/PLK1/MIS18BP1/DSN1/SEC13	23
GO:0005911	CC	GO:0005911	cell-cell junction	42/817	493/19559	1.04458e-05	0.000398899	0.000334678	PCDH12/EPHA2/CDH5/FSCN1/LIMD1/C1QTNF5/KIT/PCDH1/PTK7/PLEKHG5/PECAM1/PRKCG/SORBS1/JUP/CFL1/IQGAP3/ANXA2/APP/CTNND1/DCHS1/EPB41L4B/ITGA5/CDC42EP1/ACTB/FLCN/MYO1E/YBX3/ECT2/CNN2/CNN3/PDLIM3/VASP/SCN1B/PPP1R9B/VAPA/NOTCH1/CD99L2/CDCA3/GJC1/SDCCAG8/TBCD/CGN	42
GO:0000940	CC	GO:0000940	condensed chromosome outer kinetochore	6/817	14/19559	1.17411e-05	0.00042199	0.000354052	BUB1/CCNB1/CENPF/NDC80/BUB1B/PLK1	6
GO:0005874	CC	GO:0005874	microtubule	38/817	431/19559	1.27167e-05	0.00043166	0.000362165	KIF20A/SLC8A3/NEK2/CENPE/CKAP2/KIF4A/ASPM/KIF14/CALM1/AURKB/CSNK1D/KIFC1/PCNT/TUBGCP4/PRC1/KIF15/STMN1/ATAT1/CDK1/TUBGCP3/MAP1S/SPAG5/KIF11/KIF2C/BIRC5/DISC1/MACF1/KNTC1/GAS2L1/BAG2/STIM1/MAP1LC3B/TUBA8/TPPP3/TTC30B/PLK1/TBCD/GAS2L3	38
GO:0005788	CC	GO:0005788	endoplasmic reticulum lumen	30/817	308/19559	1.59223e-05	0.000490011	0.000411121	ADAMTS7/COL4A1/SERPINH1/COL4A2/IGFBP7/P4HA1/GPX8/RCN1/APP/COL15A1/PDIA5/P4HA2/TF/TIMP1/PLAUR/COL27A1/TSPAN15/COL18A1/DBI/FKBP7/COL21A1/COL11A2/HSPA5/CTSC/CERCAM/CASQ2/PPIB/APOA1/TMEM132A/H6PD	30
GO:0005876	CC	GO:0005876	spindle microtubule	12/817	66/19559	1.60396e-05	0.000490011	0.000411121	CENPE/KIF4A/CALM1/AURKB/CSNK1D/PRC1/CDK1/TUBGCP3/KIF11/BIRC5/KNTC1/PLK1	12
GO:0031252	CC	GO:0031252	cell leading edge	37/817	421/19559	1.76912e-05	0.000514729	0.00043186	ACTG2/EPHA2/ARAP3/MYO10/FSCN1/PLXND1/PLEKHG5/SH2D3C/KCNC4/CFL1/ANXA2/APP/CTNND1/INSR/ITGA5/WLS/ATP6V1B2/ACTB/SRGAP2/APPL2/AKT2/VIM/PHLDB2/FGD6/CORO1C/ABLIM3/VASP/MACF1/ARHGAP44/PARVB/KCNC1/PPP1R9B/FAP/TSC1/KANK1/KCNB1/MTMR14	37
GO:0005604	CC	GO:0005604	basement membrane	15/817	103/19559	2.39715e-05	0.000639991	0.000536955	COL4A1/COL4A2/ITGA6/LAMA4/LOXL2/SPARC/ANXA2/COL15A1/TIMP1/COL18A1/LAMA3/HSPG2/AGRN/FREM2/ACAN	15
GO:0005774	CC	GO:0005774	vacuolar membrane	37/817	427/19559	2.40913e-05	0.000639991	0.000536955	ATG9B/PLEKHM1/SLC30A2/PRCP/LAMP1/MCOLN1/AP3D1/MANBA/SLC30A4/RILP/WDR81/SCARB1/VNN1/ARL8A/ANXA2/RRAGD/ATP6V1B2/TMBIM1/SPNS1/FLCN/LAPTM4A/ABCA5/TOM1/CLCN6/LDLR/RRAGC/ATP6V1C1/ATP6V0B/LPCAT1/GDAP2/VAPA/MAP1LC3B/ZFYVE26/GRN/TLR7/FNIP1/SEC13	37
GO:0016342	CC	GO:0016342	catenin complex	8/817	31/19559	3.00107e-05	0.000764023	0.000641019	CDH5/CDH26/CDH4/JUP/CDH23/CTNND1/DCHS1/CDH15	8
GO:0062023	CC	GO:0062023	collagen-containing extracellular matrix	36/817	427/19559	5.47749e-05	0.0013387	0.00112317	COL4A1/ANGPT2/SERPINH1/ECM1/COL4A2/ITGA6/IGFBP7/PXDN/LAMA4/S100A10/LOXL2/SPARC/SFRP2/MDK/CTHRC1/ANXA2/ADAMTS4/COL15A1/CTSB/TIMP1/FBN2/BGN/COL27A1/POSTN/COL18A1/COL21A1/COL11A2/LAMA3/CTSC/HSPG2/AGRN/FREM2/ACAN/APOA1/EGFL7/ANXA5	36
GO:0005765	CC	GO:0005765	lysosomal membrane	32/817	375/19559	0.000111805	0.0025301	0.00212276	PLEKHM1/SLC30A2/PRCP/LAMP1/MCOLN1/AP3D1/MANBA/SLC30A4/RILP/WDR81/SCARB1/VNN1/ARL8A/ANXA2/ATP6V1B2/TMBIM1/SPNS1/FLCN/LAPTM4A/ABCA5/TOM1/CLCN6/LDLR/ATP6V1C1/LPCAT1/GDAP2/VAPA/ZFYVE26/GRN/TLR7/FNIP1/SEC13	32
GO:0098852	CC	GO:0098852	lytic vacuole membrane	32/817	375/19559	0.000111805	0.0025301	0.00212276	PLEKHM1/SLC30A2/PRCP/LAMP1/MCOLN1/AP3D1/MANBA/SLC30A4/RILP/WDR81/SCARB1/VNN1/ARL8A/ANXA2/ATP6V1B2/TMBIM1/SPNS1/FLCN/LAPTM4A/ABCA5/TOM1/CLCN6/LDLR/ATP6V1C1/LPCAT1/GDAP2/VAPA/ZFYVE26/GRN/TLR7/FNIP1/SEC13	32
GO:0005815	CC	GO:0005815	microtubule organizing center	55/817	784/19559	0.000122187	0.00266631	0.00223704	TACC2/TOP2A/NEK2/CKAP2/ASPM/RILP/FBXL7/CCNB1/CALM1/AURKB/CSNK1D/KIFC1/CENPF/SORBS1/PCNT/TUBGCP4/KIF15/GNAI2/ESPL1/CAMK2B/RRAGD/ALMS1/FLCN/CDK1/TUBGCP3/DLGAP5/CKAP2L/ID1/DAAM1/KLHL4/PSKH1/MLLT11/SPAG5/RAD23A/NDC80/KIF2C/BUB1B/CTSC/DISC1/CDC20/ACTR1B/CEP55/AKAP9/RAD51/CETN3/YES1/ZFYVE26/SDCCAG8/TTC30B/PLK1/CCNB2/CHD3/TBCD/IL4R/GLE1	55
GO:0031012	CC	GO:0031012	extracellular matrix	43/817	568/19559	0.000131219	0.00276464	0.00231955	ADAMTS7/COL4A1/ANGPT2/SERPINH1/ECM1/COL4A2/ITGA6/IGFBP7/PXDN/LAMA4/S100A10/LOXL2/SPARC/SFRP2/MDK/CTHRC1/ANXA2/LRRC17/ADAMTS4/COL15A1/CTSB/LRRN1/TIMP1/FBN2/BGN/COL27A1/POSTN/COL18A1/LRRN2/COL21A1/HSD17B12/COL11A2/LAMA3/CTSC/HSPG2/AGRN/FREM2/ACAN/APOA1/MMP19/MMP15/EGFL7/ANXA5	43
GO:0031256	CC	GO:0031256	leading edge membrane	19/817	175/19559	0.00013695	0.00278921	0.00234016	EPHA2/PLXND1/SH2D3C/KCNC4/CFL1/INSR/ITGA5/WLS/APPL2/AKT2/CORO1C/VASP/MACF1/ARHGAP44/KCNC1/PPP1R9B/FAP/KANK1/KCNB1	19
GO:0098687	CC	GO:0098687	chromosomal region	30/817	350/19559	0.000167526	0.00330189	0.0027703	NEK2/CENPE/BUB1/RAD50/CCNB1/CENPB/AURKB/CENPF/NUF2/SUN2/HELLS/SUMO3/RECQL4/CDK1/ORC1/NCAPG/SPAG5/NDC80/KIF2C/ERCC6L/BIRC5/BUB1B/KNTC1/RAD51/CENPT/MCM6/PLK1/MIS18BP1/DSN1/SEC13	30
GO:0005813	CC	GO:0005813	centrosome	43/817	583/19559	0.00023146	0.00437108	0.00366735	NEK2/CKAP2/ASPM/FBXL7/CCNB1/CALM1/AURKB/CSNK1D/CENPF/SORBS1/PCNT/TUBGCP4/KIF15/GNAI2/ESPL1/RRAGD/ALMS1/FLCN/CDK1/TUBGCP3/DLGAP5/CKAP2L/ID1/KLHL4/SPAG5/RAD23A/NDC80/KIF2C/CTSC/DISC1/CDC20/ACTR1B/CEP55/AKAP9/CETN3/ZFYVE26/SDCCAG8/PLK1/CCNB2/CHD3/TBCD/IL4R/GLE1	43
GO:0008305	CC	GO:0008305	integrin complex	7/817	31/19559	0.000236081	0.00437108	0.00366735	ITGA6/ITGA1/ITGA5/ITGA7/ITGA2/ITGBL1/ITGA10	7
GO:0030027	CC	GO:0030027	lamellipodium	20/817	201/19559	0.000300589	0.00540176	0.0045321	ACTG2/EPHA2/ARAP3/MYO10/FSCN1/PLXND1/PLEKHG5/CFL1/APP/CTNND1/ACTB/SRGAP2/FGD6/CORO1C/ABLIM3/VASP/PARVB/PPP1R9B/FAP/TSC1	20
GO:0015629	CC	GO:0015629	actin cytoskeleton	38/817	506/19559	0.000371025	0.00647704	0.00543426	ACTG2/MYO10/FSCN1/MYO1B/SORBS1/JUP/CFL1/ZNF185/LASP1/ABLIM2/ANLN/PTPN12/ACTB/MYO1E/TPM4/TAX1BP3/MYL6/DAAM1/SPTAN1/CCDC102A/CNN2/CNN3/CORO1C/PDLIM3/ABLIM3/ACTR1B/VASP/MACF1/KNTC1/GAS2L1/PARVB/CDC42EP3/PPP1R9B/YES1/MYH4/TSC1/GAS2L3/CGN	38
GO:0001726	CC	GO:0001726	ruffle	18/817	179/19559	0.000520787	0.00883891	0.00741588	EPHA2/ARAP3/MYO10/FSCN1/SH2D3C/CFL1/ANXA2/ITGA5/ATP6V1B2/APPL2/AKT2/FGD6/CORO1C/MACF1/PPP1R9B/FAP/KANK1/MTMR14	18
GO:0005912	CC	GO:0005912	adherens junction	17/817	166/19559	0.000597852	0.00954617	0.00800927	CDH5/LIMD1/SORBS1/JUP/ANXA2/CTNND1/DCHS1/CDC42EP1/ACTB/MYO1E/CNN3/PDLIM3/PPP1R9B/NOTCH1/CD99L2/CDCA3/TBCD	17
GO:0010008	CC	GO:0010008	endosome membrane	37/817	501/19559	0.000603135	0.00954617	0.00800927	PLEKHM1/LAMP1/EPHB1/MCOLN1/AP3D1/SLC30A4/MYO1B/RILP/WDR81/ARL8A/SUN2/OSBPL11/ANXA2/INSR/WLS/CHMP4C/HGS/TMBIM1/TF/RABEP1/RABEPK/APPL2/WDR91/TSPAN15/LAPTM4A/CD320/ABCA5/CORO1C/CLCN6/LDLR/ATP6V0B/GGA3/TAB3/UBC/GRB14/TLR7/OCRL	37
GO:0051233	CC	GO:0051233	spindle midzone	7/817	36/19559	0.000624954	0.00954617	0.00800927	CENPE/KIF14/ARL8A/AURKB/APP/PRC1/PLK1	7
GO:0098636	CC	GO:0098636	protein complex involved in cell adhesion	7/817	36/19559	0.000624954	0.00954617	0.00800927	ITGA6/ITGA1/ITGA5/ITGA7/ITGA2/ITGBL1/ITGA10	7
GO:0005766	CC	GO:0005766	primary lysosome	16/817	155/19559	0.000785227	0.0114232	0.00958409	PRCP/LAMP1/MANBA/VNN1/ARL8A/GM2A/ANXA2/ACLY/GGH/UNC13D/TOM1/CTSC/LPCAT1/VAPA/GRN/DSN1	16
GO:0042582	CC	GO:0042582	azurophil granule	16/817	155/19559	0.000785227	0.0114232	0.00958409	PRCP/LAMP1/MANBA/VNN1/ARL8A/GM2A/ANXA2/ACLY/GGH/UNC13D/TOM1/CTSC/LPCAT1/VAPA/GRN/DSN1	16
GO:0019897	CC	GO:0019897	extrinsic component of plasma membrane	17/817	172/19559	0.000893883	0.0127014	0.0106566	CDH5/CDH26/S100A10/CDH4/JUP/ANXA2/CDH23/CTNND1/DCHS1/GNAI2/TF/FES/KCNAB1/AKAP9/GNG11/YES1/CDH15	17
GO:0005775	CC	GO:0005775	vacuolar lumen	17/817	173/19559	0.000953725	0.0130044	0.0109108	MANBA/GM2A/ANXA2/ACLY/CTSB/GGH/BGN/SMPD1/UNC13D/CTSC/HSPG2/AGRN/ACAN/CTSK/TCN2/GRN/DSN1	17
GO:0099513	CC	GO:0099513	polymeric cytoskeletal fiber	50/817	757/19559	0.000957771	0.0130044	0.0109108	KIF20A/SLC8A3/NEK2/CENPE/CKAP2/KIF4A/ASPM/MYO1B/NRP1/KIF14/CALM1/AURKB/CSNK1D/KIFC1/JUP/PCNT/TUBGCP4/PRC1/KIF15/STMN1/NES/ATAT1/ACTB/CDK1/TUBGCP3/MAP1S/TPM4/MNS1/VIM/SPAG5/KIF11/KIF2C/BIRC5/PDLIM3/DISC1/MACF1/LMNB1/KNTC1/GAS2L1/BAG2/STIM1/YES1/MAP1LC3B/TUBA8/TPPP3/TSC1/TTC30B/PLK1/TBCD/GAS2L3	50
GO:0072686	CC	GO:0072686	mitotic spindle	14/817	133/19559	0.00135244	0.0179639	0.0150718	CENPE/ASPM/AURKB/KIFC1/PRC1/ESPL1/ATAT1/FLCN/CDK1/CKAP2L/ECT2/SPAG5/KIF11/FAM83D	14
GO:0031258	CC	GO:0031258	lamellipodium membrane	5/817	22/19559	0.00182782	0.0237616	0.0199361	EPHA2/PLXND1/CFL1/VASP/FAP	5
GO:0032587	CC	GO:0032587	ruffle membrane	11/817	95/19559	0.00201721	0.0255704	0.0214537	EPHA2/SH2D3C/CFL1/ITGA5/APPL2/AKT2/CORO1C/MACF1/PPP1R9B/FAP/KANK1	11
GO:0043235	CC	GO:0043235	receptor complex	36/817	518/19559	0.00205065	0.0255704	0.0214537	EPHA2/IL27RA/NRP2/PLXND1/ITGA6/EPHB1/CPT1C/KIT/MCOLN1/LRP5/NRP1/NT5DC3/RAMP2/APP/ITGA1/TIE1/INSR/NPR1/ITGA5/EPHB6/TF/ITGA7/ITGA2/RNF31/LDLR/SLITRK5/EPHB4/KDR/ITGBL1/NOTCH1/CHRNE/IL10RB/ITGA10/IL4R/PTPRA/TLR7	36
GO:0031902	CC	GO:0031902	late endosome membrane	14/817	140/19559	0.00220241	0.0269135	0.0225805	LAMP1/MCOLN1/SLC30A4/RILP/WDR81/ARL8A/OSBPL11/ANXA2/CHMP4C/HGS/WDR91/TSPAN15/LAPTM4A/ABCA5	14
GO:0005769	CC	GO:0005769	early endosome	28/817	377/19559	0.00245024	0.0293548	0.0246288	RIN3/EPHB1/MYO1B/WDR81/NRP1/KIFC1/ANXA2/APP/LIPG/WLS/HGS/TF/RABEP1/TRAK2/APPL2/PTP4A1/WDR91/AKT2/AOC3/TOM1/LDLR/CCDC154/KDR/GGA3/RFTN1/APOA1/TRAK1/OCRL	28
GO:0005790	CC	GO:0005790	smooth endoplasmic reticulum	6/817	34/19559	0.00257494	0.0302555	0.0253845	PGRMC1/APP/SRI/PLCB4/HSPA5/PPIB	6
GO:0035577	CC	GO:0035577	azurophil granule membrane	8/817	58/19559	0.00269984	0.0311246	0.0261137	PRCP/LAMP1/MANBA/VNN1/ARL8A/TOM1/LPCAT1/VAPA	8
GO:0005770	CC	GO:0005770	late endosome	22/817	278/19559	0.00321548	0.0363825	0.0305251	FYCO1/SLC30A2/LAMP1/MCOLN1/SLC30A4/RILP/WDR81/ARL8A/OSBPL11/ANXA2/RNF128/INSR/CHMP4C/HGS/TF/WDR91/TSPAN15/LAPTM4A/UNC13D/ABCA5/LDLR/GRN	22
GO:0005581	CC	GO:0005581	collagen trimer	10/817	87/19559	0.0033505	0.037221	0.0312286	COL4A1/COL4A2/C1QTNF5/CTHRC1/COL15A1/COL27A1/COL18A1/COL21A1/COL11A2/C1QTNF6	10
GO:0098797	CC	GO:0098797	plasma membrane protein complex	44/817	694/19559	0.00403236	0.043996	0.0369128	CASP3/IL27RA/CDH5/CDH26/ITGA6/CPT1C/LRP5/RAMP2/CDH4/KCNC4/KHDRBS1/DPP6/JUP/CDH23/CTNND1/ITGA1/DCHS1/INSR/ITGA5/GNAI2/ATP1B3/TF/AMIGO1/SCN4A/KCNAB1/ITGA7/NOXO1/ITGA2/RNF31/CORO1C/KCNF1/HSPG2/AKAP9/SLC6A6/KCNC1/SCN1B/GNG11/ITGBL1/CHRNE/CDH15/GJC1/IL10RB/ITGA10/KCNB1	44
GO:0050839	MF	GO:0050839	cell adhesion molecule binding	50/807	544/18352	7.12303e-07	0.000621839	0.000575632	EPHA2/CDH5/FSCN1/ROBO4/CDH26/ITGA6/MYO1B/EIF4H/TES/CDH4/CSNK1D/SFRP2/JUP/ANXA2/LASP1/CDH23/ANLN/CTNND1/ITGA1/DCHS1/ITGA5/NPTN/S1PR3/CDC42EP1/TAGLN2/POSTN/PHLDB2/SPTAN1/CNN2/ITGA2/ICAM2/LAMA3/CNN3/EPN2/HSPA5/CX3CL1/VASP/MACF1/UBAP2/KDR/VAPA/ITGBL1/CDH15/FAP/ITGA10/ENO1/CCNB2/PFKP/ADAM9/CGN	50
GO:0045296	MF	GO:0045296	cadherin binding	35/807	332/18352	1.64038e-06	0.000621839	0.000575632	EPHA2/CDH5/FSCN1/CDH26/ITGA6/MYO1B/EIF4H/TES/CDH4/CSNK1D/JUP/ANXA2/LASP1/CDH23/ANLN/CTNND1/DCHS1/CDC42EP1/TAGLN2/PHLDB2/SPTAN1/CNN2/CNN3/EPN2/HSPA5/VASP/MACF1/UBAP2/KDR/VAPA/CDH15/ENO1/CCNB2/PFKP/CGN	35
GO:0008017	MF	GO:0008017	microtubule binding	30/807	265/18352	2.12232e-06	0.000621839	0.000575632	KIF20A/CENPE/KIF4A/KIF14/KIFC1/CENPF/SUN2/TUBGCP4/PRC1/KIF15/ALMS1/TUBGCP3/FES/DLGAP5/MAP1S/SPAG5/KIF11/KIF2C/BIRC5/CNN3/MACF1/GAS2L1/STIM1/SPAG8/CETN3/FAM83D/VAPA/MAP1LC3B/PLK1/GAS2L3	30
GO:0015631	MF	GO:0015631	tubulin binding	35/807	365/18352	1.35146e-05	0.00296984	0.00274916	KIF20A/CENPE/KIF4A/KIF14/ARL8A/KIFC1/CENPF/SUN2/TUBGCP4/PRC1/KIF15/STMN1/ALMS1/TUBGCP3/FES/DLGAP5/MAP1S/SPAG5/KIF11/KIF2C/BIRC5/CNN3/MACF1/GAS2L1/AGBL1/STIM1/SPAG8/CETN3/FAM83D/VAPA/MAP1LC3B/TPPP3/PLK1/TBCD/GAS2L3	35
GO:0016773	MF	GO:0016773	phosphotransferase activity, alcohol group as acceptor	53/807	669/18352	2.54744e-05	0.00438334	0.00405763	PFKFB4/EPHA2/PKMYT1/NRP2/NEK2/EPHB1/KIT/MAP3K14/CCL8/PTK7/BUB1/CCNB1/PRKCG/GK/NRP1/PRKD2/AURKB/CSNK1D/NUAK1/TIE1/INSR/NPR1/MKNK1/CAMK2B/RPS6KB2/ARAF/EPHB6/CDK1/FES/MAPKAPK3/AKT2/PSKH1/HK2/ITPKB/EFNB3/BUB1B/MAP2K4/SIK1/PPP1R9B/EPHB4/ALPK3/YES1/CIT/KDR/PRKAG1/SHPK/CHKA/PLK1/RIOK3/PFKP/ETNK2/PDK3/BRD4	53
GO:0017048	MF	GO:0017048	Rho GTPase binding	20/807	162/18352	2.99204e-05	0.00438334	0.00405763	PLEKHG5/FMNL3/PLEKHG1/ARHGEF15/ELMO2/IQGAP3/ANLN/ARHGEF11/CDC42EP1/SRGAP2/ARHGEF3/YBX3/DAAM1/ECT2/FGD6/CORO1C/ARHGAP44/CDC42EP3/PLEKHG2/OCRL	20
GO:0005201	MF	GO:0005201	extracellular matrix structural constituent	20/807	169/18352	5.50674e-05	0.00681088	0.00630478	COL4A1/ECM1/COL4A2/IGFBP7/PXDN/LAMA4/SPARC/CTHRC1/COL15A1/FBN2/BGN/COL27A1/POSTN/COL18A1/COL21A1/COL11A2/LAMA3/HSPG2/AGRN/ACAN	20
GO:0004714	MF	GO:0004714	transmembrane receptor protein tyrosine kinase activity	11/807	61/18352	6.19875e-05	0.00681088	0.00630478	EPHA2/NRP2/EPHB1/KIT/NRP1/TIE1/INSR/EPHB6/EFNB3/EPHB4/KDR	11
GO:0016301	MF	GO:0016301	kinase activity	55/807	733/18352	7.8818e-05	0.00769776	0.00712576	PFKFB4/EPHA2/PKMYT1/NRP2/NEK2/EPHB1/KIT/MAP3K14/CCL8/PTK7/BUB1/RAD50/PMVK/CCNB1/PRKCG/GK/NRP1/PRKD2/AURKB/CSNK1D/NUAK1/TIE1/INSR/NPR1/MKNK1/CAMK2B/RPS6KB2/ARAF/EPHB6/CDK1/FES/MAPKAPK3/AKT2/PSKH1/HK2/ITPKB/EFNB3/BUB1B/MAP2K4/SIK1/PPP1R9B/EPHB4/ALPK3/YES1/CIT/KDR/PRKAG1/SHPK/CHKA/PLK1/RIOK3/PFKP/ETNK2/PDK3/BRD4	55
GO:0004672	MF	GO:0004672	protein kinase activity	45/807	564/18352	8.7574e-05	0.00769776	0.00712576	EPHA2/PKMYT1/NRP2/NEK2/EPHB1/KIT/MAP3K14/CCL8/PTK7/BUB1/CCNB1/PRKCG/NRP1/PRKD2/AURKB/CSNK1D/NUAK1/TIE1/INSR/NPR1/MKNK1/CAMK2B/RPS6KB2/ARAF/EPHB6/CDK1/FES/MAPKAPK3/AKT2/PSKH1/EFNB3/BUB1B/MAP2K4/SIK1/PPP1R9B/EPHB4/ALPK3/YES1/CIT/KDR/PRKAG1/PLK1/RIOK3/PDK3/BRD4	45
GO:0003779	MF	GO:0003779	actin binding	37/807	437/18352	0.000112478	0.00827602	0.00766106	VASH1/MYO10/FSCN1/PPP1R18/MYO1B/FMNL3/SORBS1/CFL1/IQGAP3/ZNF185/LASP1/ABLIM2/ANLN/CAMK2B/MAP1S/MYO1E/TPM4/SYNE1/DAAM1/SPTAN1/KLHL4/CNN2/CNN1/CNN3/CORO1C/PDLIM3/ABLIM3/VASP/MACF1/GAS2L1/PARVB/PPP1R9B/SYNE3/MYH4/TMEM201/GAS2L3/CGN	37
GO:0051015	MF	GO:0051015	actin filament binding	22/807	206/18352	0.000112983	0.00827602	0.00766106	MYO10/FSCN1/MYO1B/FMNL3/CFL1/IQGAP3/ZNF185/LASP1/ABLIM2/MAP1S/MYO1E/TPM4/SYNE1/CORO1C/ABLIM3/MACF1/GAS2L1/PPP1R9B/SYNE3/MYH4/TMEM201/GAS2L3	22
GO:0050840	MF	GO:0050840	extracellular matrix binding	10/807	57/18352	0.000168886	0.0114193	0.0105707	ECM1/ITGA6/SPARC/ANXA2/THSD1/BGN/ITGA2/AGRN/SLIT2/ADAM9	10
GO:0002020	MF	GO:0002020	protease binding	16/807	137/18352	0.000345878	0.0205326	0.0190069	CASP3/ECM1/KIT/NFRKB/ANXA2/ADAMTS4/SRI/TIMP1/BAG6/RAD23A/LDLR/BFAR/STIM1/FAP/UBC/RIOK3	16
GO:0051020	MF	GO:0051020	GTPase binding	42/807	548/18352	0.000350386	0.0205326	0.0190069	RIN3/RANBP10/PLEKHG5/FMNL3/RILP/SH2D3C/PLEKHG1/ARHGEF15/ELMO2/SMCR8/IQGAP3/ANXA2/PLEKHG4/ANLN/RRAGD/ARHGEF11/CDC42EP1/SRGAP2/FLCN/ARHGEF3/YBX3/TBC1D17/DAAM1/ECT2/FGD6/TNPO2/RABIF/TBC1D22A/UNC13D/BIRC5/CORO1C/RRAGC/RCBTB2/BNIP3/ARHGAP44/CDC42EP3/GOLGA4/GGA3/PLEKHG2/ENO1/FNIP1/OCRL	42
GO:0005516	MF	GO:0005516	calmodulin binding	20/807	200/18352	0.000538609	0.0295898	0.0273911	SLC8A3/MYO10/ARPP21/ASPM/MYO1B/NOS2/KCNN3/IQGAP3/PCNT/MKNK1/CAMK2B/MYO1E/MAPKAPK3/SPTAN1/ITPKB/CNN2/CNN1/CNN3/RGS16/MYH4	20
GO:0005005	MF	GO:0005005	transmembrane-ephrin receptor activity	5/807	17/18352	0.000645818	0.0333926	0.0309113	EPHA2/EPHB1/EPHB6/EFNB3/EPHB4	5
GO:0003774	MF	GO:0003774	motor activity	15/807	132/18352	0.000699867	0.0336881	0.0311849	KIF20A/MYO10/CENPE/KIF4A/MYO1B/KIF14/KIFC1/KIF15/MYO1E/MYL6/CCDC102A/KIF11/KIF2C/MYH4/CGN	15
GO:0019199	MF	GO:0019199	transmembrane receptor protein kinase activity	11/807	80/18352	0.000728185	0.0336881	0.0311849	EPHA2/NRP2/EPHB1/KIT/NRP1/TIE1/INSR/EPHB6/EFNB3/EPHB4/KDR	11
GO:0005518	MF	GO:0005518	collagen binding	10/807	70/18352	0.000927991	0.0407852	0.0377546	SERPINH1/SPARC/ITGA1/CTSB/HSD17B12/ITGA2/CTSK/PPIB/ITGA10/ADAM9	10
GO:0005003	MF	GO:0005003	ephrin receptor activity	5/807	19/18352	0.00112792	0.0463457	0.0429018	EPHA2/EPHB1/EPHB6/EFNB3/EPHB4	5
GO:0098631	MF	GO:0098631	cell adhesion mediator activity	9/807	60/18352	0.00115996	0.0463457	0.0429018	ROBO4/JUP/ANXA2/ITGA1/NPTN/CDC42EP1/ITGA2/CNN3/ITGA10	9

## Sheet: KEGG3_H_vs_HD
ID	Description	GeneRatio	BgRatio	pvalue	p.adjust	qvalue	geneID	Count
hsa04512	ECM-receptor interaction	14/392	88/8113	7.30559e-05	0.0126747	0.0110178	1282/1284/3655/3910/3672/960/3678/3679/3673/3909/3339/375790/341640/8515	14
hsa04710	Circadian rhythm	8/392	31/8113	8.17726e-05	0.0126747	0.0110178	9572/1453/1408/6095/79365/4862/5571/8864	8
hsa04110	Cell cycle	16/392	126/8113	0.00035092	0.0277528	0.0241247	1026/9088/699/891/9700/983/4998/902/7040/701/991/29882/4175/5347/9133/10926	16
hsa05222	Small cell lung cancer	13/392	92/8113	0.000441173	0.0277528	0.0241247	836/1026/1282/1284/3655/3910/4792/4843/5915/208/3673/3909/1164	13
hsa04936	Alcoholic liver disease	17/392	142/8113	0.000467494	0.0277528	0.0241247	23175/836/2308/10891/126129/9020/4792/2309/32/23765/84818/208/79602/6416/217/5571/257397	17
hsa04068	FoxO signaling pathway	16/392	131/8113	0.000545592	0.0277528	0.0241247	1026/114907/2308/2309/891/80854/3643/369/8660/208/6517/7040/664/5571/5347/9133	16
hsa04152	AMPK signaling pathway	15/392	120/8113	0.000631438	0.0277528	0.0241247	5210/2308/10891/126129/2309/32/3643/6199/8660/208/6517/79602/5571/7248/5214	15
hsa04066	HIF-1 signaling pathway	14/392	109/8113	0.00072309	0.0277528	0.0241247	1026/285/4843/5582/3643/8569/816/6199/7018/7076/208/3099/2023/5214	14
hsa04210	Apoptosis	16/392	136/8113	0.000826359	0.0277528	0.0241247	836/9020/4792/839/1508/60/2353/208/6709/3708/332/1522/1075/4001/1513/51807	16
hsa04910	Insulin signaling pathway	16/392	137/8113	0.000895252	0.0277528	0.0241247	2308/10891/32/801/10580/3643/8569/6199/369/8660/208/3099/6517/5571/7248/8835	16
hsa04150	mTOR signaling pathway	17/392	155/8113	0.00127213	0.035851	0.0311642	23175/57600/4041/5582/3643/58528/526/6199/201163/64223/208/2887/64121/528/7248/96459/6396	17
hsa01040	Biosynthesis of unsaturated fatty acids	6/392	27/8113	0.00152489	0.0393929	0.0342431	11332/9415/79993/30/3992/51144	6
hsa04142	Lysosome	15/392	132/8113	0.00169637	0.040452	0.0351637	3916/57192/8943/4126/23659/2760/1508/23335/9741/6609/1522/1075/1513/533/23163	15
hsa00100	Steroid biosynthesis	5/392	20/8113	0.00217819	0.0482313	0.041926	1718/6307/6713/1595/4047	5

## Sheet: GO3_H_vs_D
	ONTOLOGY	ID	Description	GeneRatio	BgRatio	pvalue	p.adjust	qvalue	geneID	Count
GO:0044772	BP	GO:0044772	mitotic cell cycle phase transition	95/1365	602/18866	3.24068e-13	1.88899e-09	1.64593e-09	PRIM1/PKMYT1/CENPF/CDC20/RRM2/KNTC1/TYMS/ANLN/BUB1B/NDC80/DLGAP5/FOXM1/OFD1/PSMF1/PSMD11/CLSPN/ORC1/RPA3/HYAL1/CDKN1B/POLE/PSME4/ESPL1/CUL1/RPA2/CCNB2/MNAT1/PSMC1/CCND2/KLHL22/NES/IQGAP3/BUB1/PCNT/PSMD7/FBXO31/PSMD13/PSMB2/CENPE/CDK16/CDC45/PCID2/PSMB4/SYF2/NDE1/PSMA7/UBE2E1/INO80/PSMA3/GTSE1/CSNK1D/CUL3/PSMA6/CCNI/ADAM17/CYP1A1/UBE2D1/NAE1/NBN/PLK1/CCNA2/CEP290/MAX/IK/CEP63/PSMD3/PSMD12/TFAP4/TU…	95
GO:0044770	BP	GO:0044770	cell cycle phase transition	99/1365	647/18866	6.88699e-13	2.00721e-09	1.74893e-09	PRIM1/PKMYT1/CENPF/CDC20/RRM2/KNTC1/TYMS/ANLN/BUB1B/NDC80/DLGAP5/FOXM1/OFD1/PSMF1/PSMD11/CLSPN/ORC1/RPA3/HYAL1/CDKN1B/POLE/PSME4/ESPL1/CUL1/RPA2/CCNB2/MNAT1/PSMC1/CCND2/KLHL22/FAM83D/NES/IQGAP3/BUB1/PCNT/PSMD7/FBXO31/PSMD13/PSMB2/CENPE/CDK16/CDC45/PCID2/PSMB4/SYF2/NDE1/PSMA7/UBE2E1/INO80/PSMA3/GTSE1/CSNK1D/CUL3/PSMA6/CCNI/ADAM17/CYP1A1/UBE2D1/NAE1/NBN/ATP2B4/PLK1/CCNA2/CEP290/MAX/IK/CEP63/PSMD3/P…	99
GO:0010498	BP	GO:0010498	proteasomal protein catabolic process	80/1365	483/18866	2.05927e-12	4.00116e-09	3.48631e-09	CDC20/NR1D1/BUB1B/SH3RF2/RAD23B/WFS1/RAD23A/BAG6/UBE4A/PSMF1/FBXL4/PSMD11/USP25/UBE2B/PSME4/CUL1/PSMC1/TLK2/NPLOC4/KLHL22/USP7/PSMD7/FBXO31/PSMD13/PSMB2/UBC/PSMB4/PSMA7/UBE2E1/SIRT1/PSMA3/GET4/CSNK1D/CUL3/GSK3A/PSMA6/TBL1X/TBL1XR1/ZER1/TMF1/KEAP1/DNAJC10/UBE2G1/UBR3/UBE2D1/PRKCG/TAF9/PLK1/CLEC16A/IFI27/UBAC2/NUB1/NFE2L1/SPSB4/PSMD3/HSPA5/PSMD12/WWP1/DAB2IP/PSMA4/PSMA1/RMND5A/CAMLG/HECW2/PML/PSMA2…	80
GO:0031145	BP	GO:0031145	anaphase-promoting complex-dependent catabolic process	27/1365	83/18866	1.21706e-11	1.77356e-08	1.54534e-08	CDC20/BUB1B/PSMF1/PSMD11/PSME4/PSMC1/PSMD7/FBXO31/PSMD13/PSMB2/UBC/PSMB4/PSMA7/UBE2E1/PSMA3/CUL3/PSMA6/UBE2D1/PLK1/PSMD3/PSMD12/PSMA4/PSMA1/PSMA2/CDK1/PSMB3/PSMD4	27
GO:0051603	BP	GO:0051603	proteolysis involved in cellular protein catabolic process	104/1365	734/18866	2.13036e-11	1.90294e-08	1.65808e-08	CDC20/NR1D1/BUB1B/SH3RF2/RAD23B/WFS1/RAD23A/BAG6/UBE4A/PSMF1/FBXL4/PSMD11/RNF128/SQSTM1/USP25/UBE2B/ADAMTS12/PSME4/CUL1/PSMC1/TLK2/NPLOC4/TSG101/KLHL22/ADAMTS7/USP7/PSMD7/FBXO31/PSMD13/PSMB2/UBC/CAV3/PSMB4/ASB2/PSMA7/UBE2E1/SIRT1/FEM1C/PSMA3/GET4/CSNK1D/CUL3/GSK3A/PSMA6/TBL1X/TBL1XR1/ZER1/TMF1/KEAP1/PDCD6IP/DNAJC10/UBE2G1/UBR3/UBE2D1/PRKCG/TAF9/ZRANB1/PLK1/CLEC16A/IFI27/UBAC2/NUB1/NFE2L1/SPSB4/PS…	104
GO:0043161	BP	GO:0043161	proteasome-mediated ubiquitin-dependent protein catabolic process	71/1365	424/18866	2.20054e-11	1.90294e-08	1.65808e-08	CDC20/BUB1B/SH3RF2/RAD23B/WFS1/RAD23A/BAG6/UBE4A/PSMF1/FBXL4/PSMD11/UBE2B/PSME4/CUL1/PSMC1/TLK2/NPLOC4/KLHL22/USP7/PSMD7/FBXO31/PSMD13/PSMB2/UBC/PSMB4/PSMA7/UBE2E1/SIRT1/PSMA3/CSNK1D/CUL3/GSK3A/PSMA6/TBL1X/TBL1XR1/ZER1/KEAP1/DNAJC10/UBE2G1/UBR3/UBE2D1/TAF9/PLK1/CLEC16A/IFI27/NUB1/SPSB4/PSMD3/HSPA5/PSMD12/WWP1/PSMA4/PSMA1/RMND5A/CAMLG/HECW2/PML/PSMA2/FBXL7/RNF19B/CSNK1A1/RCHY1/CDK1/UBE2J1/SKP2/FBX…	71
GO:0043687	BP	GO:0043687	post-translational protein modification	64/1365	363/18866	2.28523e-11	1.90294e-08	1.65808e-08	ATG12/FBXO32/RAB2A/WFS1/CRTAP/PSMF1/FBXL4/PSMD11/RCN1/PSME4/CUL1/LAMB2/PSMC1/DCUN1D1/KLHL22/RABGGTB/PSMD7/FBXO31/PSMD13/PSMB2/RAB3A/PSMB4/ASB2/PSMA7/FEM1C/PSMA3/CUL3/KLHL41/PSMA6/KTN1/COPS2/HIF3A/KEAP1/DCAF13/NAE1/TMEM132A/NUB1/SPSB4/PSMD3/PSMD12/ATG5/ANO8/FBXO15/PSMA4/PTP4A2/PSMA1/LMO7/PNPLA2/SOCS2/SUMF2/RAB5A/PSMA2/FBXL7/PRSS23/COPS3/SKP2/BTBD6/ASB3/FBXO17/PSMB3/PSMD4/KLHL25/DCAF6/FBXO7	64
GO:0045786	BP	GO:0045786	negative regulation of cell cycle	93/1365	637/18866	5.03467e-11	3.39012e-08	2.95389e-08	TOP2A/CENPF/CDC20/RRM2/KNTC1/INHA/BUB1B/VASH1/NDC80/HBP1/TSPYL2/FOXM1/RHEB/PSMF1/PSMD11/ETAA1/CASP3/CLSPN/ORC1/IPO5/CDKN1B/GAS2/RRP8/MAPK12/INCA1/PSME4/ESPL1/CUL1/RPA2/PCGF6/PSMC1/TSG101/KLHL22/BUB1/RHNO1/PSMD7/FBXO31/PSMD13/PSMB2/CDC45/PCID2/PSMB4/PHC1/SYF2/PSMA7/PSMA3/GTSE1/DNA2/IPO7/PSMA6/NOTCH1/PTGS2/NAE1/PEA15/NBN/CGREF1/RRAGD/PLK1/MAX/IK/CEP63/APBB1/PSMD3/PSMD12/TFAP4/THOC1/FOXO4/DAB2IP/PSM…	93
GO:0044257	BP	GO:0044257	cellular protein catabolic process	109/1365	795/18866	5.23436e-11	3.39012e-08	2.95389e-08	CDC20/NR1D1/BUB1B/BNIP3/SH3RF2/RAD23B/WFS1/RAD23A/BAG6/UBE4A/PSMF1/FBXL4/PSMD11/RNF128/RAB12/SQSTM1/USP25/UBE2B/ADAMTS12/PSME4/CUL1/PSMC1/TLK2/NPLOC4/TSG101/KLHL22/ADAMTS7/USP7/PSMD7/FBXO31/PSMD13/PSMB2/UBC/CAV3/PSMB4/ASB2/PSMA7/UBE2E1/SIRT1/FEM1C/PSMA3/GET4/CSNK1D/CUL3/GSK3A/PSMA6/TBL1X/TBL1XR1/ZER1/TMF1/KEAP1/PDCD6IP/DNAJC10/UBE2G1/UBR3/UBE2D1/PRKCG/TAF9/ZRANB1/PLK1/CLEC16A/IFI27/UBAC2/NUB1/NFE…	109
GO:1902750	BP	GO:1902750	negative regulation of cell cycle G2/M phase transition	30/1365	108/18866	7.85348e-11	4.39451e-08	3.82905e-08	PSMF1/PSMD11/CLSPN/ORC1/PSME4/CUL1/PSMC1/PSMD7/PSMD13/PSMB2/PSMB4/SYF2/PSMA7/PSMA3/PSMA6/NAE1/NBN/PLK1/PSMD3/PSMD12/FOXO4/PSMA4/PSMA1/PSMA2/FBXL7/CHEK1/CDK1/PSMB3/PSMD4/DONSON	30
GO:0010564	BP	GO:0010564	regulation of cell cycle process	108/1365	791/18866	8.29296e-11	4.39451e-08	3.82905e-08	KIF20A/PKMYT1/PRC1/CENPF/CDC20/RRM2/KNTC1/IGF2/ANLN/BUB1B/NDC80/DLGAP5/KIF11/FOXM1/SPAG5/OFD1/PSMF1/PSMD11/ECT2/CLSPN/ORC1/CALM1/HYAL1/CDKN1B/RRP8/UBE2B/PSME4/ESPL1/CUL1/RPA2/PCGF6/PSMC1/CCND2/KLHL22/FAM83D/BUB1/RHNO1/PCNT/PSMD7/FBXO31/PSMD13/PSMB2/CENPE/CDC45/PCID2/PSMB4/PHC1/SYF2/NDE1/PSMA7/UBE2E1/INO80/BRCA2/PSMA3/GTSE1/CSNK1D/CUL3/DACH1/PSMA6/KIF23/ADAM17/CYP1A1/PDCD6IP/UBE2D1/NAE1/NBN/ATP2B4…	108
GO:0010972	BP	GO:0010972	negative regulation of G2/M transition of mitotic cell cycle	28/1365	96/18866	9.48601e-11	4.60783e-08	4.01491e-08	PSMF1/PSMD11/CLSPN/ORC1/PSME4/CUL1/PSMC1/PSMD7/PSMD13/PSMB2/PSMB4/SYF2/PSMA7/PSMA3/PSMA6/NAE1/NBN/PSMD3/PSMD12/FOXO4/PSMA4/PSMA1/PSMA2/FBXL7/CDK1/PSMB3/PSMD4/DONSON	28
GO:1901990	BP	GO:1901990	regulation of mitotic cell cycle phase transition	72/1365	448/18866	1.1088e-10	4.81257e-08	4.19331e-08	CENPF/CDC20/KNTC1/ANLN/BUB1B/NDC80/DLGAP5/OFD1/PSMF1/PSMD11/CLSPN/ORC1/HYAL1/CDKN1B/PSME4/ESPL1/CUL1/RPA2/PSMC1/CCND2/KLHL22/BUB1/PCNT/PSMD7/FBXO31/PSMD13/PSMB2/CENPE/CDC45/PCID2/PSMB4/SYF2/NDE1/PSMA7/UBE2E1/INO80/PSMA3/GTSE1/CSNK1D/CUL3/PSMA6/ADAM17/CYP1A1/UBE2D1/NAE1/NBN/PLK1/CEP290/IK/CEP63/PSMD3/PSMD12/TFAP4/TUBB/FOXO4/DDX3X/PSMA4/PSMA1/FAM107A/TRIP13/HECW2/RIOK2/PML/PSMA2/FBXL7/BAX/CDK1/PSMB…	72
GO:0006511	BP	GO:0006511	ubiquitin-dependent protein catabolic process	92/1365	637/18866	1.15588e-10	4.81257e-08	4.19331e-08	CDC20/BUB1B/SH3RF2/RAD23B/WFS1/RAD23A/BAG6/UBE4A/PSMF1/FBXL4/PSMD11/RNF128/SQSTM1/USP25/UBE2B/PSME4/CUL1/PSMC1/TLK2/NPLOC4/TSG101/KLHL22/USP7/PSMD7/FBXO31/PSMD13/PSMB2/UBC/CAV3/PSMB4/ASB2/PSMA7/UBE2E1/SIRT1/FEM1C/PSMA3/CSNK1D/CUL3/GSK3A/PSMA6/TBL1X/TBL1XR1/ZER1/KEAP1/DNAJC10/UBE2G1/UBR3/UBE2D1/TAF9/ZRANB1/PLK1/CLEC16A/IFI27/NUB1/SPSB4/PSMD3/HSPA5/PSMD12/WWP1/ADRM1/PSMA4/PSMA1/RMND5A/USP24/RNF146/…	92
GO:1901987	BP	GO:1901987	regulation of cell cycle phase transition	76/1365	486/18866	1.25885e-10	4.89189e-08	4.26242e-08	CENPF/CDC20/KNTC1/ANLN/BUB1B/NDC80/DLGAP5/OFD1/PSMF1/PSMD11/CLSPN/ORC1/HYAL1/CDKN1B/PSME4/ESPL1/CUL1/RPA2/PSMC1/CCND2/KLHL22/FAM83D/BUB1/PCNT/PSMD7/FBXO31/PSMD13/PSMB2/CENPE/CDC45/PCID2/PSMB4/SYF2/NDE1/PSMA7/UBE2E1/INO80/PSMA3/GTSE1/CSNK1D/CUL3/PSMA6/ADAM17/CYP1A1/UBE2D1/NAE1/NBN/ATP2B4/PLK1/CEP290/IK/CEP63/PSMD3/PSMD12/TFAP4/TUBB/FOXO4/DDX3X/PSMA4/PSMA1/FAM107A/TRIP13/HECW2/RIOK2/PML/PSMA2/FBXL7…	76
GO:0019941	BP	GO:0019941	modification-dependent protein catabolic process	92/1365	643/18866	1.91457e-10	6.97503e-08	6.07751e-08	CDC20/BUB1B/SH3RF2/RAD23B/WFS1/RAD23A/BAG6/UBE4A/PSMF1/FBXL4/PSMD11/RNF128/SQSTM1/USP25/UBE2B/PSME4/CUL1/PSMC1/TLK2/NPLOC4/TSG101/KLHL22/USP7/PSMD7/FBXO31/PSMD13/PSMB2/UBC/CAV3/PSMB4/ASB2/PSMA7/UBE2E1/SIRT1/FEM1C/PSMA3/CSNK1D/CUL3/GSK3A/PSMA6/TBL1X/TBL1XR1/ZER1/KEAP1/DNAJC10/UBE2G1/UBR3/UBE2D1/TAF9/ZRANB1/PLK1/CLEC16A/IFI27/NUB1/SPSB4/PSMD3/HSPA5/PSMD12/WWP1/ADRM1/PSMA4/PSMA1/RMND5A/USP24/RNF146/…	92
GO:0043632	BP	GO:0043632	modification-dependent macromolecule catabolic process	92/1365	654/18866	4.71321e-10	1.61608e-07	1.40813e-07	CDC20/BUB1B/SH3RF2/RAD23B/WFS1/RAD23A/BAG6/UBE4A/PSMF1/FBXL4/PSMD11/RNF128/SQSTM1/USP25/UBE2B/PSME4/CUL1/PSMC1/TLK2/NPLOC4/TSG101/KLHL22/USP7/PSMD7/FBXO31/PSMD13/PSMB2/UBC/CAV3/PSMB4/ASB2/PSMA7/UBE2E1/SIRT1/FEM1C/PSMA3/CSNK1D/CUL3/GSK3A/PSMA6/TBL1X/TBL1XR1/ZER1/KEAP1/DNAJC10/UBE2G1/UBR3/UBE2D1/TAF9/ZRANB1/PLK1/CLEC16A/IFI27/NUB1/SPSB4/PSMD3/HSPA5/PSMD12/WWP1/ADRM1/PSMA4/PSMA1/RMND5A/USP24/RNF146/…	92
GO:0043618	BP	GO:0043618	regulation of transcription from RNA polymerase II promoter in response to stress	29/1365	109/18866	4.99213e-10	1.61662e-07	1.4086e-07	PSMF1/PSMD11/PSME4/PSMC1/PSMD7/PSMD13/PSMB2/UBC/PSMB4/EGLN1/PSMA7/INO80/PSMA3/ATF4/PSMA6/NOTCH1/HIF3A/CHD6/PSMD3/HSPA5/PSMD12/PSMA4/PSMA1/PSMA2/CHEK1/PSMB3/LIMD1/NEDD4/PSMD4	29
GO:0062012	BP	GO:0062012	regulation of small molecule metabolic process	71/1365	456/18866	6.28152e-10	1.9271e-07	1.67913e-07	IGF2/NR1D1/LSS/CYP51A1/SQLE/HMGCS1/NOS2/PSMF1/PMVK/CD320/PSMD11/GPT/PSME4/PFKFB3/PFKFB4/NQO1/FBP1/SCD/PSMC1/KHK/PGP/USP7/PSMD7/IDI1/PSMD13/PSMB2/INSIG1/SREBF2/DDIT4/ACADL/KIT/PSMB4/GCGR/RORC/PSMA7/SIRT1/PSMA3/GSK3A/PSMA6/RORA/MVK/SORBS1/PTGS2/DKKL1/TM7SF2/ATP2B4/HRH1/PFKFB1/NUP54/NFE2L1/PSMD3/PSMD12/NOS3/NR1H3/PSMA4/COX2/PSMA1/PIBF1/MYOG/KAT2B/PSMA2/CPT1A/SLC27A4/IRS2/NR1H2/PDGFB/HAS2/PSMB3/PSMD4…	71
GO:0051301	BP	GO:0051301	cell division	86/1365	603/18866	8.968e-10	2.61372e-07	2.2774e-07	KIF20A/ASPM/TOP2A/PRC1/CENPF/CDC20/CKAP2/CENPT/STMN1/KNTC1/IGF2/KIF4A/ARL8A/ANLN/BUB1B/MAPRE3/NDC80/KIF11/KIF2C/LRRCC1/SPAG5/CDCA2/ECT2/CDCA3/CALM1/PMF1/ARHGEF2/ESPL1/CCNB2/CCND2/TSG101/KLHL22/FAM83D/BUB1/TTC28/CENPE/SMC2/KIT/CFL1/NDE1/SNX9/INO80/BRCA2/PDGFC/CUL3/KIF23/NOTCH1/MAU2/PDCD6IP/MAPRE2/TIAL1/PLK1/CENPA/CCNA2/NCAPG/SKA3/PRPF40A/CEP63/ITGB1BP1/TUBB/TACC1/CSPP1/TEAD3/SKA1/NCAPD2/REEP4/BIRC…	86
GO:0090263	BP	GO:0090263	positive regulation of canonical Wnt signaling pathway	34/1365	150/18866	1.70363e-09	4.7288e-07	4.12031e-07	ASPM/PTK7/PSMF1/PSMD11/TRPM4/UBE2B/PSME4/PSMC1/PSMD7/GPRC5B/PSMD13/PSMB2/SEMA5A/PSMB4/PSMA7/KANK1/PSMA3/CSNK1D/PSMA6/TBL1X/TBL1XR1/PSMD3/PSMD12/DDX3X/PSMA4/VPS35/PSMA1/RNF146/USP34/PSMA2/SFRP2/JUP/PSMB3/PSMD4	34
GO:0043620	BP	GO:0043620	regulation of DNA-templated transcription in response to stress	29/1365	115/18866	1.95451e-09	5.17857e-07	4.51221e-07	PSMF1/PSMD11/PSME4/PSMC1/PSMD7/PSMD13/PSMB2/UBC/PSMB4/EGLN1/PSMA7/INO80/PSMA3/ATF4/PSMA6/NOTCH1/HIF3A/CHD6/PSMD3/HSPA5/PSMD12/PSMA4/PSMA1/PSMA2/CHEK1/PSMB3/LIMD1/NEDD4/PSMD4	29
GO:0007346	BP	GO:0007346	regulation of mitotic cell cycle	91/1365	666/18866	2.61487e-09	6.28862e-07	5.47942e-07	TOP2A/PKMYT1/CENPF/CDC20/ASNS/KNTC1/IGF2/STAT5B/ANLN/BUB1B/NDC80/DLGAP5/KIF11/OFD1/PSMF1/PSMD11/CLSPN/ORC1/RPA3/HYAL1/CDKN1B/PSME4/ESPL1/CUL1/RPA2/PSMC1/CCND2/KLHL22/BUB1/PCNT/PSMD7/FBXO31/PSMD13/TTC28/PSMB2/CENPE/CDC45/PCID2/PSMB4/SYF2/NDE1/PSMA7/UBE2E1/INO80/BRCA2/SIRT1/PSMA3/GTSE1/CSNK1D/CUL3/PSMA6/ADAM17/CYP1A1/UBE2D1/NAE1/NBN/PLK1/CEP290/IK/CEP63/NFE2L1/PSMD3/PSMD12/TFAP4/AFAP1L2/TUBB/FOXO4/…	91
GO:0061418	BP	GO:0061418	regulation of transcription from RNA polymerase II promoter in response to hypoxia	23/1365	77/18866	2.6584e-09	6.28862e-07	5.47942e-07	PSMF1/PSMD11/PSME4/PSMC1/PSMD7/PSMD13/PSMB2/UBC/PSMB4/EGLN1/PSMA7/PSMA3/PSMA6/NOTCH1/HIF3A/PSMD3/PSMD12/PSMA4/PSMA1/PSMA2/PSMB3/LIMD1/PSMD4	23
GO:0030177	BP	GO:0030177	positive regulation of Wnt signaling pathway	38/1365	183/18866	2.69713e-09	6.28862e-07	5.47942e-07	ASPM/PTK7/MACF1/PSMF1/PSMD11/TRPM4/UBE2B/PSME4/PSMC1/PSMD7/GPRC5B/PSMD13/PSMB2/SEMA5A/PSMB4/PSMA7/KANK1/PSMA3/CSNK1D/PSMA6/TBL1X/TBL1XR1/ATP6V1C2/ZRANB1/PSMD3/PSMD12/DDX3X/PSMA4/VPS35/PSMA1/RNF146/USP34/PSMA2/SFRP2/SMARCA4/JUP/PSMB3/PSMD4	38
GO:1901991	BP	GO:1901991	negative regulation of mitotic cell cycle phase transition	46/1365	251/18866	4.2382e-09	9.50171e-07	8.27907e-07	CENPF/CDC20/BUB1B/NDC80/PSMF1/PSMD11/CLSPN/ORC1/CDKN1B/PSME4/CUL1/RPA2/PSMC1/KLHL22/BUB1/PSMD7/FBXO31/PSMD13/PSMB2/PCID2/PSMB4/SYF2/PSMA7/PSMA3/GTSE1/PSMA6/NAE1/NBN/PLK1/IK/PSMD3/PSMD12/FOXO4/PSMA4/PSMA1/FAM107A/TRIP13/PML/PSMA2/FBXL7/BAX/CDK1/PSMB3/PSMD4/DONSON/FBXO7	46
GO:0000086	BP	GO:0000086	G2/M transition of mitotic cell cycle	46/1365	254/18866	6.25151e-09	1.34963e-06	1.17597e-06	PKMYT1/CENPF/FOXM1/OFD1/PSMF1/PSMD11/CLSPN/ORC1/PSME4/CUL1/CCNB2/MNAT1/PSMC1/NES/PCNT/PSMD7/PSMD13/PSMB2/PSMB4/SYF2/NDE1/PSMA7/PSMA3/CSNK1D/PSMA6/NAE1/NBN/PLK1/CCNA2/CEP290/CEP63/PSMD3/PSMD12/TUBB/FOXO4/PSMA4/PSMA1/PSMA2/FBXL7/BORA/CDK1/SKP2/PSMB3/PSMD4/DONSON/RCC2	46
GO:0044839	BP	GO:0044839	cell cycle G2/M phase transition	48/1365	273/18866	7.94258e-09	1.65347e-06	1.44071e-06	PKMYT1/CENPF/FOXM1/OFD1/PSMF1/PSMD11/CLSPN/ORC1/PSME4/CUL1/CCNB2/MNAT1/PSMC1/NES/PCNT/PSMD7/PSMD13/PSMB2/PSMB4/SYF2/NDE1/PSMA7/PSMA3/GTSE1/CSNK1D/PSMA6/NAE1/NBN/PLK1/CCNA2/CEP290/CEP63/PSMD3/PSMD12/TUBB/FOXO4/PSMA4/PSMA1/PSMA2/FBXL7/BORA/CHEK1/CDK1/SKP2/PSMB3/PSMD4/DONSON/RCC2	48
GO:0070646	BP	GO:0070646	protein modification by small protein removal	51/1365	300/18866	8.81383e-09	1.73926e-06	1.51546e-06	CDC20/RAD23B/NFKBIA/RAD23A/PSMF1/PSMD11/RNF128/CLSPN/USP25/PSME4/PSMC1/USP7/PSMD7/PSMD13/PSMB2/UBC/PSMB4/PSMA7/INO80/PSMA3/PSMA6/COPS2/KEAP1/UBE2D1/ZRANB1/CCNA2/PSMD3/PSMD12/TRAF3/FOXO4/ADRM1/PSMA4/NFRKB/INO80B/PSMA1/USP24/USP33/USP38/KAT2B/USP34/PSMA2/POLB/TFPT/CDK1/COPS3/SKP2/VCPIP1/PSMB3/PSMD4/USP14/USP32	51
GO:0006521	BP	GO:0006521	regulation of cellular amino acid metabolic process	20/1365	63/18866	8.95141e-09	1.73926e-06	1.51546e-06	PSMF1/PSMD11/PSME4/NQO1/PSMC1/PSMD7/PSMD13/PSMB2/PSMB4/PSMA7/PSMA3/PSMA6/ATP2B4/PSMD3/PSMD12/PSMA4/PSMA1/PSMA2/PSMB3/PSMD4	20
GO:0016579	BP	GO:0016579	protein deubiquitination	49/1365	283/18866	9.33382e-09	1.75506e-06	1.52922e-06	CDC20/RAD23B/NFKBIA/RAD23A/PSMF1/PSMD11/RNF128/CLSPN/USP25/PSME4/PSMC1/USP7/PSMD7/PSMD13/PSMB2/UBC/PSMB4/PSMA7/INO80/PSMA3/PSMA6/KEAP1/UBE2D1/ZRANB1/CCNA2/PSMD3/PSMD12/TRAF3/FOXO4/ADRM1/PSMA4/NFRKB/INO80B/PSMA1/USP24/USP33/USP38/KAT2B/USP34/PSMA2/POLB/TFPT/CDK1/SKP2/VCPIP1/PSMB3/PSMD4/USP14/USP32	49
GO:0010948	BP	GO:0010948	negative regulation of cell cycle process	57/1365	359/18866	1.53088e-08	2.77379e-06	2.41687e-06	CENPF/CDC20/RRM2/BUB1B/NDC80/PSMF1/PSMD11/CLSPN/ORC1/CDKN1B/PSME4/ESPL1/CUL1/RPA2/PCGF6/PSMC1/KLHL22/BUB1/PSMD7/FBXO31/PSMD13/PSMB2/PCID2/PSMB4/PHC1/SYF2/PSMA7/PSMA3/GTSE1/PSMA6/NAE1/NBN/PLK1/MAX/IK/PSMD3/PSMD12/TFAP4/FOXO4/DAB2IP/PSMA4/PSMA1/FAM107A/TRIP13/TERF1/PML/KAT2B/PSMA2/FBXL7/CHEK1/BAX/CDK1/BMI1/PSMB3/PSMD4/DONSON/FBXO7	57
GO:1901988	BP	GO:1901988	negative regulation of cell cycle phase transition	47/1365	270/18866	1.57034e-08	2.77379e-06	2.41687e-06	CENPF/CDC20/BUB1B/NDC80/PSMF1/PSMD11/CLSPN/ORC1/CDKN1B/PSME4/CUL1/RPA2/PSMC1/KLHL22/BUB1/PSMD7/FBXO31/PSMD13/PSMB2/PCID2/PSMB4/SYF2/PSMA7/PSMA3/GTSE1/PSMA6/NAE1/NBN/PLK1/IK/PSMD3/PSMD12/FOXO4/PSMA4/PSMA1/FAM107A/TRIP13/PML/PSMA2/FBXL7/CHEK1/BAX/CDK1/PSMB3/PSMD4/DONSON/FBXO7	47
GO:0031146	BP	GO:0031146	SCF-dependent proteasomal ubiquitin-dependent protein catabolic process	24/1365	93/18866	2.93503e-08	5.03184e-06	4.38437e-06	PSMF1/FBXL4/PSMD11/PSME4/CUL1/PSMC1/PSMD7/FBXO31/PSMD13/PSMB2/PSMB4/PSMA7/PSMA3/PSMA6/PSMD3/PSMD12/PSMA4/PSMA1/PSMA2/FBXL7/SKP2/FBXO17/PSMB3/PSMD4	24
GO:0010389	BP	GO:0010389	regulation of G2/M transition of mitotic cell cycle	38/1365	200/18866	3.43965e-08	5.725e-06	4.98833e-06	CENPF/OFD1/PSMF1/PSMD11/CLSPN/ORC1/PSME4/CUL1/PSMC1/PCNT/PSMD7/PSMD13/PSMB2/PSMB4/SYF2/NDE1/PSMA7/PSMA3/CSNK1D/PSMA6/NAE1/NBN/PLK1/CEP290/CEP63/PSMD3/PSMD12/TUBB/FOXO4/PSMA4/PSMA1/PSMA2/FBXL7/CDK1/PSMB3/PSMD4/DONSON/RCC2	38
GO:0000209	BP	GO:0000209	protein polyubiquitination	54/1365	340/18866	3.61389e-08	5.725e-06	4.98833e-06	FBXO32/PELI3/UBE4A/PSMF1/FBXL4/PSMD11/AKTIP/UBE2B/PSME4/CUL1/PSMC1/PSMD7/FBXO31/PSMD13/PSMB2/UBC/PSMB4/PSMA7/UBE2E1/PSMA3/CUL3/PSMA6/UBE2G1/UBE2D1/IFI27/NFE2L1/SPSB4/PSMD3/PSMD12/WWP1/TRAF3/FBXO15/DDX3X/PSMA4/NMI/PSMA1/LMO7/FBXO28/RMND5A/RNF146/HECW2/PSMA2/FBXL7/RNF19B/MKRN1/UBE2J1/TRIM68/SKP2/FBXO17/PSMB3/NEDD4/PSMD4/FBXO7/TTC3	54
GO:1902749	BP	GO:1902749	regulation of cell cycle G2/M phase transition	40/1365	217/18866	3.63398e-08	5.725e-06	4.98833e-06	CENPF/OFD1/PSMF1/PSMD11/CLSPN/ORC1/PSME4/CUL1/PSMC1/PCNT/PSMD7/PSMD13/PSMB2/PSMB4/SYF2/NDE1/PSMA7/PSMA3/GTSE1/CSNK1D/PSMA6/NAE1/NBN/PLK1/CEP290/CEP63/PSMD3/PSMD12/TUBB/FOXO4/PSMA4/PSMA1/PSMA2/FBXL7/CHEK1/CDK1/PSMB3/PSMD4/DONSON/RCC2	40
GO:0044283	BP	GO:0044283	small molecule biosynthetic process	93/1365	725/18866	4.02361e-08	6.172e-06	5.37781e-06	ACOT7/ASNS/FADS1/NR1D1/HSD17B12/PCK2/LSS/CYP51A1/AKR1B1/SQLE/ITPKB/PSPH/PC/HMGCS1/PDXK/GLUL/PMVK/EBP/PTGES3/GATM/CARNS1/GPT/HYAL1/ACCS/ACLY/GART/GPD2/FBP1/SCD/CRTC2/IMPDH2/AMPD3/GADL1/COQ6/PGP/USP7/FADS2/IDI1/PDSS1/PTGES2/MTHFS/INSIG1/SREBF2/ACADL/SCD5/CHST15/CYP2R1/SIRT1/COQ9/ENTPD2/ATF4/FPGS/FADS3/DCTPP1/G6PC3/DECR2/ABHD3/CYP1A1/MVK/PTGS2/DKKL1/TM7SF2/UCKL1/UGP2/ATP2B4/OXSM/GLS/HRH1/PTGES/PFKFB…	93
GO:0007059	BP	GO:0007059	chromosome segregation	53/1365	334/18866	4.97645e-08	7.26514e-06	6.33029e-06	TOP2A/PRC1/CENPF/CDC20/CENPT/KIF4A/ARL8A/BUB1B/NDC80/DLGAP5/KIF2C/SPAG5/BAG6/CDCA2/ECT2/WRAP73/PMF1/UBE2B/ESPL1/TLK2/AGO4/RIOK3/KLHL22/FAM83D/BUB1/CENPE/HJURP/PCID2/SMC2/NDE1/INO80/CUL3/KIF23/MAU2/PLK1/NCAPG/SKA3/IK/DDX3X/CENPN/SKA1/NCAPD2/BIRC5/TRIP13/HECW2/PIBF1/TERF1/RIOK2/NR3C1/SLC25A5/FANCD2/INCENP/RCC2	53
GO:0036293	BP	GO:0036293	response to decreased oxygen levels	57/1365	371/18866	4.98551e-08	7.26514e-06	6.33029e-06	FOXO3/BNIP3/CXCR4/NOS2/PSMF1/LOXL2/PSMD11/CASP3/CDKN1B/PSME4/FIS1/PSMC1/AIFM1/PSMD7/PSMD13/PSMB2/UBC/DDIT4/PSMB4/EGLN1/CACNB3/PSMA7/SIRT1/ENDOG/PSMA3/ATF4/SLC8A3/PSMA6/RORA/PAK1/NOTCH1/HIF3A/ADAM17/CYP1A1/PTGS2/ITPR1/ALAS1/CCNA2/RAMP2/CPEB4/DDAH1/DPP4/PSMD3/PSMD12/HYOU1/PSMA4/PSMA1/ACTN4/PML/PSMA2/TXN2/PSMB3/LIMD1/PSMD4/DNM1L/CPEB2/ALDH3A1	57
GO:0042180	BP	GO:0042180	cellular ketone metabolic process	44/1365	260/18866	1.04478e-07	1.48538e-05	1.29424e-05	STAT5B/NR1D1/AKR1B1/PSMF1/PSMD11/PSME4/GPD2/NQO1/PSMC1/COQ6/PSMD7/PDSS1/PSMD13/PSMB2/INSIG1/ACADL/PSMB4/PSMA7/SIRT1/COQ9/PSMA3/PSMA6/PTGS2/DKKL1/ATP2B4/NFE2L1/COQ5/PSMD3/PSMD12/NR1H3/PSMA4/HAGH/COQ7/PSMA1/CRYZL1/PIBF1/PSMA2/CPT1A/OXCT1/IRS2/NR1H2/PSMB3/PSMD4/ADIPOR2	44
GO:0036294	BP	GO:0036294	cellular response to decreased oxygen levels	39/1365	218/18866	1.2286e-07	1.70512e-05	1.48571e-05	FOXO3/BNIP3/PSMF1/PSMD11/PSME4/PSMC1/AIFM1/PSMD7/PSMD13/PSMB2/UBC/PSMB4/EGLN1/CACNB3/PSMA7/SIRT1/ENDOG/PSMA3/ATF4/SLC8A3/PSMA6/RORA/NOTCH1/HIF3A/PTGS2/CCNA2/CPEB4/DDAH1/PSMD3/PSMD12/HYOU1/PSMA4/PSMA1/PSMA2/PSMB3/LIMD1/PSMD4/DNM1L/CPEB2	39
GO:0033238	BP	GO:0033238	regulation of cellular amine metabolic process	21/1365	81/18866	1.95193e-07	2.646e-05	2.30552e-05	PSMF1/PSMD11/PSME4/NQO1/PSMC1/PSMD7/PSMD13/PSMB2/PSMB4/PSMA7/PSMA3/PSMA6/ATP2B4/PSMD3/PSMD12/PSMA4/VPS35/PSMA1/PSMA2/PSMB3/PSMD4	21
GO:0070482	BP	GO:0070482	response to oxygen levels	58/1365	396/18866	2.0533e-07	2.72016e-05	2.37014e-05	FOXO3/BNIP3/CXCR4/NOS2/PSMF1/LOXL2/PSMD11/CASP3/CDKN1B/PSME4/FIS1/PSMC1/AIFM1/PSMD7/PSMD13/PSMB2/UBC/DDIT4/PSMB4/EGLN1/CACNB3/PSMA7/SIRT1/ENDOG/PSMA3/ATF4/SLC8A3/PSMA6/RORA/PAK1/NOTCH1/HIF3A/ADAM17/CYP1A1/PTGS2/ITPR1/ALAS1/CCNA2/RAMP2/CPEB4/DDAH1/DPP4/PSMD3/PSMD12/HYOU1/PSMA4/PSMA1/ACTN4/PML/PSMA2/POLB/TXN2/PSMB3/LIMD1/PSMD4/DNM1L/CPEB2/ALDH3A1	58
GO:0002479	BP	GO:0002479	antigen processing and presentation of exogenous peptide antigen via MHC class I, TAP-dependent	20/1365	75/18866	2.30432e-07	2.98486e-05	2.60078e-05	NCF4/PSMF1/PSMD11/PSME4/PSMC1/PSMD7/PSMD13/PSMB2/PSMB4/PSMA7/PSMA3/PSMA6/PSMD3/PSMD12/PSMA4/PSMA1/PSMA2/PSMB3/PSMD4/SEC22B	20
GO:0070498	BP	GO:0070498	interleukin-1-mediated signaling pathway	24/1365	103/18866	2.38047e-07	3.01647e-05	2.62832e-05	PELI3/NFKBIA/PSMF1/PSMD11/SQSTM1/PSME4/CUL1/PSMC1/PSMD7/PSMD13/PSMB2/UBC/PSMB4/PSMA7/PSMA3/PSMA6/VRK2/PSMD3/PSMD12/PSMA4/PSMA1/PSMA2/PSMB3/PSMD4	24
GO:0071347	BP	GO:0071347	cellular response to interleukin-1	34/1365	183/18866	3.1064e-07	3.8526e-05	3.35686e-05	NR1D1/PELI3/NFKBIA/PSMF1/PSMD11/SQSTM1/HYAL1/ADAMTS12/PSME4/CUL1/PSMC1/CD40/ADAMTS7/PSMD7/PSMD13/PSMB2/UBC/PSMB4/PSMA7/PSMA3/PSMA6/RORA/CCL14/VRK2/PSMD3/PSMD12/FGB/DAB2IP/PSMA4/PSMA1/PSMA2/HAS2/PSMB3/PSMD4	34
GO:0048285	BP	GO:0048285	organelle fission	65/1365	476/18866	5.1855e-07	6.18969e-05	5.39322e-05	ASPM/TOP2A/PKMYT1/PRC1/CENPF/CDC20/KNTC1/IGF2/KIF4A/ANLN/BUB1B/NDC80/BNIP3/DLGAP5/KIF11/KIF2C/SPAG5/BAG6/WRAP73/RAD50/CDKN1B/UBE2B/ESPL1/FIS1/CCNB2/AGO4/KLHL22/BUB1/MTFP1/KDR/PSMD13/CENPE/LPIN1/PCID2/SMC2/NDE1/INO80/BRCA2/CUL3/KIF23/MAU2/TMEM135/PLK1/INF2/NCAPG/IK/NFE2L1/VPS35/NCAPD2/BIRC5/TRIP13/HECW2/PIBF1/TERF1/RIOK2/CKS2/MYBL2/BORA/CHEK1/CDK1/SHCBP1L/PDGFB/FANCD2/INCENP/DNM1L	65
GO:0006520	BP	GO:0006520	cellular amino acid metabolic process	51/1365	340/18866	5.30878e-07	6.18969e-05	5.39322e-05	ASNS/PSPH/NOS2/GLUL/PSMF1/PSMD11/CARNS1/GPT/ACCS/GART/PSME4/ARG2/NQO1/HPD/PSMC1/ALDH4A1/GADL1/BCKDK/PSMD7/PSMD13/MTHFS/PSMB2/DDO/FAH/FARS2/PSMB4/PSMA7/PSMA3/ATF4/PSMA6/FPGS/DLST/ATP2B4/GLS/DDAH1/FARSB/PSMD3/PSMD12/PYCR1/NOS3/GMPS/PSMA4/PSMA1/PSAT1/PSMA2/TXN2/IVD/GOT1/PM20D1/PSMB3/PSMD4	51
GO:0001666	BP	GO:0001666	response to hypoxia	53/1365	359/18866	5.30939e-07	6.18969e-05	5.39322e-05	FOXO3/BNIP3/CXCR4/NOS2/PSMF1/LOXL2/PSMD11/CASP3/CDKN1B/PSME4/FIS1/PSMC1/PSMD7/PSMD13/PSMB2/UBC/DDIT4/PSMB4/EGLN1/PSMA7/SIRT1/ENDOG/PSMA3/SLC8A3/PSMA6/RORA/PAK1/NOTCH1/HIF3A/ADAM17/CYP1A1/PTGS2/ITPR1/ALAS1/CCNA2/RAMP2/DDAH1/DPP4/PSMD3/PSMD12/HYOU1/PSMA4/PSMA1/ACTN4/PML/PSMA2/TXN2/PSMB3/LIMD1/PSMD4/DNM1L/CPEB2/ALDH3A1	53
GO:0045930	BP	GO:0045930	negative regulation of mitotic cell cycle	51/1365	341/18866	5.81397e-07	6.64502e-05	5.78997e-05	TOP2A/CENPF/CDC20/KNTC1/BUB1B/NDC80/PSMF1/PSMD11/CLSPN/ORC1/CDKN1B/PSME4/CUL1/RPA2/PSMC1/KLHL22/BUB1/PSMD7/FBXO31/PSMD13/PSMB2/PCID2/PSMB4/SYF2/PSMA7/PSMA3/GTSE1/PSMA6/NAE1/NBN/PLK1/IK/PSMD3/PSMD12/FOXO4/PSMA4/BTG1/PSMA1/FAM107A/TRIP13/PML/PSMA2/FBXL7/CHEK1/BAX/CDK1/PSMB3/PSMD4/FANCD2/DONSON/FBXO7	51
GO:0060828	BP	GO:0060828	regulation of canonical Wnt signaling pathway	46/1365	295/18866	6.26788e-07	7.0041e-05	6.10284e-05	ASPM/FOXO3/PTK7/PSMF1/PSMD11/TRPM4/UBE2B/PSME4/PSMC1/PSMD7/GPRC5B/PSMD13/PSMB2/SEMA5A/PSMB4/PSMA7/KANK1/PSMA3/CSNK1D/HDAC1/CUL3/GSK3A/PSMA6/TBL1X/TBL1XR1/NOTCH1/DKKL1/UBAC2/PSMD3/PSMD12/IGFBP2/DDX3X/DAB2IP/PSMA4/VPS35/PSMA1/RNF146/MCC/USP34/PSMA2/CSNK1A1/SFRP2/JUP/PSMB3/LIMD1/PSMD4	46
GO:0140014	BP	GO:0140014	mitotic nuclear division	45/1365	286/18866	6.40495e-07	7.0041e-05	6.10284e-05	PKMYT1/PRC1/CENPF/CDC20/KNTC1/IGF2/KIF4A/ANLN/BUB1B/NDC80/DLGAP5/KIF11/KIF2C/SPAG5/WRAP73/CDKN1B/ESPL1/CCNB2/KLHL22/BUB1/CENPE/LPIN1/PCID2/SMC2/NDE1/INO80/CUL3/KIF23/MAU2/PLK1/NCAPG/IK/NFE2L1/NCAPD2/BIRC5/TRIP13/HECW2/PIBF1/RIOK2/MYBL2/BORA/CHEK1/CDK1/PDGFB/INCENP	45
GO:0000226	BP	GO:0000226	microtubule cytoskeleton organization	76/1365	591/18866	6.48861e-07	7.0041e-05	6.10284e-05	KIF20A/ASPM/PRC1/CDC20/CKAP2/STMN1/KIF4A/MAPRE3/NDC80/DLGAP5/TACC2/KIF11/KIF2C/TPPP3/CAPN6/SPAG5/WRAP73/CALM1/EML1/CDKN1B/CALML4/GAS2/UBE2B/ARHGEF2/CDH5/ESPL1/SPRY1/CHP1/SASS6/PCNT/CENPE/CAV3/SRGAP2/DNAI1/NDE1/INO80/BRCA2/MAP1B/CSNK1D/KIF23/PAK1/CCDC69/PDCD6IP/MAPRE2/TUBA8/SUN2/PLK1/CENPA/HTT/SKA3/PHLDB1/CEP63/CHORDC1/TTLL1/TUBB/TACC1/SKA1/BIRC5/FAM107A/ATAT1/PIBF1/USP33/TPGS1/KAT2B/MYBL2/BORA/DS…	76
GO:1902036	BP	GO:1902036	regulation of hematopoietic stem cell differentiation	19/1365	73/18866	6.92049e-07	7.33447e-05	6.3907e-05	PSMF1/PSMD11/PSME4/PSMC1/PSMD7/PSMD13/PSMB2/PSMB4/PSMA7/PSMA3/PSMA6/PSMD3/PSMD12/PSMA4/PSMA1/PSMA2/LMO1/PSMB3/PSMD4	19
GO:0042590	BP	GO:0042590	antigen processing and presentation of exogenous peptide antigen via MHC class I	20/1365	80/18866	7.1559e-07	7.37239e-05	6.42374e-05	NCF4/PSMF1/PSMD11/PSME4/PSMC1/PSMD7/PSMD13/PSMB2/PSMB4/PSMA7/PSMA3/PSMA6/PSMD3/PSMD12/PSMA4/PSMA1/PSMA2/PSMB3/PSMD4/SEC22B	20
GO:0015980	BP	GO:0015980	energy derivation by oxidation of organic compounds	44/1365	278/18866	7.20924e-07	7.37239e-05	6.42374e-05	PCDH12/IGF2/NR1D1/BNIP3/NDUFS1/NOS2/UQCRH/NOA1/CALM1/CS/SLC25A25/GPD2/CYC1/SDHC/NDUFA7/NDUFV1/KHK/UQCRC1/GCGR/IDH2/COQ9/GSK3A/COX8A/SORBS1/ACO1/DLST/UGP2/NDUFA6/NDUFS2/MDH2/NDUFA3/NDUFA10/COX6B1/CYP1A2/FH/NNT/IDH3A/COX2/COX5B/SDHA/CDK1/UQCRQ/IRS2/LEPR	44
GO:0031667	BP	GO:0031667	response to nutrient levels	64/1365	473/18866	8.75689e-07	8.80067e-05	7.66824e-05	ASNS/MAP1LC3B/SESN1/FADS1/FOXO3/TYMS/LRP11/BNIP3/PCK2/PSPH/HMGCS1/GLUL/GPT/MYH13/RRP8/SLC25A25/NQO1/FIS1/NUAK1/CD40/SLC38A2/AIFM1/KLF10/SREBF2/GCGR/SPARC/CACNB3/SIRT1/MAP1B/ATF4/TBL1XR1/ABCA1/HLCS/MAPK1/CYP1A1/HAT1/PTGS2/TMEM135/SLC38A3/PRKCG/RRAGD/CLEC16A/CPEB4/PFKFB1/MAX/SLC39A5/HSPA5/ATG5/NNT/FOXO4/IGFBP2/FAM107A/GSN/USP33/TXN2/SFRP2/OXCT1/SLC27A4/RRAGC/STK26/DNM1L/CHSY1/ADIPOR2/ALDH3A1	64
GO:0071453	BP	GO:0071453	cellular response to oxygen levels	39/1365	235/18866	9.08725e-07	8.97789e-05	7.82265e-05	FOXO3/BNIP3/PSMF1/PSMD11/PSME4/PSMC1/AIFM1/PSMD7/PSMD13/PSMB2/UBC/PSMB4/EGLN1/CACNB3/PSMA7/SIRT1/ENDOG/PSMA3/ATF4/SLC8A3/PSMA6/RORA/NOTCH1/HIF3A/PTGS2/CCNA2/CPEB4/DDAH1/PSMD3/PSMD12/HYOU1/PSMA4/PSMA1/PSMA2/PSMB3/LIMD1/PSMD4/DNM1L/CPEB2	39
GO:0007051	BP	GO:0007051	spindle organization	33/1365	183/18866	9.33141e-07	9.06546e-05	7.89896e-05	ASPM/PRC1/CDC20/STMN1/KIF4A/MAPRE3/NDC80/DLGAP5/TACC2/KIF11/SPAG5/WRAP73/EML1/ESPL1/PCNT/CENPE/INO80/CSNK1D/KIF23/CCDC69/MAPRE2/SUN2/PLK1/CEP63/TUBB/TACC1/BIRC5/PIBF1/MYBL2/BORA/SBDS/EFHC2/INCENP	33
GO:0010499	BP	GO:0010499	proteasomal ubiquitin-independent protein catabolic process	10/1365	22/18866	1.09876e-06	0.000104806	9.13198e-05	PSME4/PSMB2/PSMB4/PSMA7/PSMA3/PSMA6/PSMA4/PSMA1/PSMA2/PSMB3	10
GO:0048863	BP	GO:0048863	stem cell differentiation	42/1365	264/18866	1.11476e-06	0.000104806	9.13198e-05	JARID2/NRP2/PSMF1/TAPT1/PSMD11/PSME4/SEMA6C/PSMC1/SOX8/A2M/METTL5/PSMD7/PSMD13/PSMB2/RET/SEMA5A/KIT/PSMB4/CFL1/PSMA7/SEMA5B/PSMA3/PSMA6/SEMA6B/SEMA7A/NOTCH1/MAPK1/BMPR1A/LAMA5/PSMD3/PSMD12/FOXO4/SEMA6A/PSMA4/SEMA4C/PSMA1/PSMA2/LMO1/PSMB3/PSMD4/TP63/NRP1	42
GO:0070555	BP	GO:0070555	response to interleukin-1	36/1365	211/18866	1.20735e-06	0.000111708	9.7334e-05	NR1D1/PELI3/NFKBIA/PSMF1/PSMD11/SQSTM1/HYAL1/ADAMTS12/PSME4/CUL1/PSMC1/CD40/ADAMTS7/PSMD7/PSMD13/PSMB2/UBC/PSMB4/PSMA7/PSMA3/PSMA6/RORA/CCL14/TAF9/VRK2/TRIM63/PSMD3/PSMD12/FGB/DAB2IP/PSMA4/PSMA1/PSMA2/HAS2/PSMB3/PSMD4	36
GO:0016055	BP	GO:0016055	Wnt signaling pathway	68/1365	519/18866	1.29636e-06	0.000117571	0.000102442	ASPM/GRB10/FOXO3/PTK7/MACF1/HBP1/PSMF1/PSMD11/TRPM4/TNIK/CALM1/UBE2B/PSME4/CUL1/PSMC1/AGO4/CALCOCO1/PSMD7/GPRC5B/PSMD13/PSMB2/UBC/SEMA5A/PSMB4/PSMA7/KANK1/PSMA3/CSNK1D/HDAC1/CUL3/GSK3A/PSMA6/TBL1X/TBL1XR1/NOTCH1/DKKL1/TSPAN12/LEO1/ATP6V1C2/ZRANB1/UBAC2/RAC3/PSMD3/PSMD12/PPP3CB/AMOTL1/IGFBP2/DDX3X/DAB2IP/PSMA4/VPS35/PSMA1/RNF146/VPS26A/RAB5A/MCC/USP34/PSMA2/CSNK1A1/SFRP2/SHISA2/SMARCA4/FZD2/JUP/PS…	68
GO:1902850	BP	GO:1902850	microtubule cytoskeleton organization involved in mitosis	28/1365	144/18866	1.31105e-06	0.000117571	0.000102442	PRC1/CDC20/STMN1/KIF4A/NDC80/DLGAP5/TACC2/KIF11/WRAP73/EML1/ARHGEF2/ESPL1/SPRY1/PCNT/CENPE/NDE1/KIF23/SUN2/PLK1/CENPA/HTT/TACC1/BIRC5/PIBF1/MYBL2/BORA/SBDS/EFHC2	28
GO:0030071	BP	GO:0030071	regulation of mitotic metaphase/anaphase transition	16/1365	56/18866	1.34734e-06	0.000118995	0.000103683	CENPF/CDC20/BUB1B/NDC80/DLGAP5/ESPL1/KLHL22/BUB1/CENPE/PCID2/CUL3/PLK1/IK/TRIP13/HECW2/RIOK2	16
GO:0198738	BP	GO:0198738	cell-cell signaling by wnt	68/1365	521/18866	1.48763e-06	0.000129424	0.00011277	ASPM/GRB10/FOXO3/PTK7/MACF1/HBP1/PSMF1/PSMD11/TRPM4/TNIK/CALM1/UBE2B/PSME4/CUL1/PSMC1/AGO4/CALCOCO1/PSMD7/GPRC5B/PSMD13/PSMB2/UBC/SEMA5A/PSMB4/PSMA7/KANK1/PSMA3/CSNK1D/HDAC1/CUL3/GSK3A/PSMA6/TBL1X/TBL1XR1/NOTCH1/DKKL1/TSPAN12/LEO1/ATP6V1C2/ZRANB1/UBAC2/RAC3/PSMD3/PSMD12/PPP3CB/AMOTL1/IGFBP2/DDX3X/DAB2IP/PSMA4/VPS35/PSMA1/RNF146/VPS26A/RAB5A/MCC/USP34/PSMA2/CSNK1A1/SFRP2/SHISA2/SMARCA4/FZD2/JUP/PS…	68
GO:0001738	BP	GO:0001738	morphogenesis of a polarized epithelium	28/1365	145/18866	1.51435e-06	0.000129811	0.000113107	PTK7/PSMF1/PSMD11/PSME4/PSMC1/PSMD7/PSMD13/PSMB2/PSMB4/PSMA7/PSMA3/SEC24B/PSMA6/DLG5/LAMA5/PSMD3/PSMD12/PSMA4/PSMA1/MSN/WDR1/PSMA2/SFRP2/FZD2/INTU/PSMB3/PSMD4/TP63	28
GO:0045333	BP	GO:0045333	cellular respiration	33/1365	187/18866	1.53993e-06	0.00013009	0.000113351	BNIP3/NDUFS1/NOS2/UQCRH/NOA1/CS/SLC25A25/GPD2/CYC1/SDHC/NDUFA7/NDUFV1/UQCRC1/IDH2/COQ9/COX8A/ACO1/DLST/NDUFA6/NDUFS2/MDH2/NDUFA3/NDUFA10/COX6B1/CYP1A2/FH/NNT/IDH3A/COX2/COX5B/SDHA/CDK1/UQCRQ	33
GO:0002474	BP	GO:0002474	antigen processing and presentation of peptide antigen via MHC class I	22/1365	99/18866	1.76188e-06	0.000146714	0.000127836	NCF4/ABCB9/PSMF1/PSMD11/PSME4/PSMC1/PSMD7/PSMD13/PSMB2/PSMB4/PSMA7/PSMA3/SEC24B/PSMA6/PSMD3/PSMD12/PSMA4/PSMA1/PSMA2/PSMB3/PSMD4/SEC22B	22
GO:0010565	BP	GO:0010565	regulation of cellular ketone metabolic process	33/1365	189/18866	1.96472e-06	0.000161301	0.000140545	NR1D1/PSMF1/PSMD11/PSME4/NQO1/PSMC1/PSMD7/PSMD13/PSMB2/INSIG1/ACADL/PSMB4/PSMA7/SIRT1/PSMA3/PSMA6/PTGS2/DKKL1/ATP2B4/NFE2L1/PSMD3/PSMD12/NR1H3/PSMA4/PSMA1/PIBF1/PSMA2/CPT1A/IRS2/NR1H2/PSMB3/PSMD4/ADIPOR2	33
GO:0007091	BP	GO:0007091	metaphase/anaphase transition of mitotic cell cycle	16/1365	58/18866	2.25317e-06	0.000179914	0.000156764	CENPF/CDC20/BUB1B/NDC80/DLGAP5/ESPL1/KLHL22/BUB1/CENPE/PCID2/CUL3/PLK1/IK/TRIP13/HECW2/RIOK2	16
GO:1902099	BP	GO:1902099	regulation of metaphase/anaphase transition of cell cycle	16/1365	58/18866	2.25317e-06	0.000179914	0.000156764	CENPF/CDC20/BUB1B/NDC80/DLGAP5/ESPL1/KLHL22/BUB1/CENPE/PCID2/CUL3/PLK1/IK/TRIP13/HECW2/RIOK2	16
GO:0009991	BP	GO:0009991	response to extracellular stimulus	66/1365	507/18866	2.31863e-06	0.000182639	0.000159138	ASNS/MAP1LC3B/SESN1/FADS1/FOXO3/TYMS/LRP11/BNIP3/PCK2/PSPH/HMGCS1/GLUL/GPT/MYH13/RRP8/SLC25A25/NQO1/FIS1/NUAK1/CD40/SLC38A2/AIFM1/KLF10/SREBF2/GCGR/SPARC/CACNB3/SIRT1/MAP1B/ATF4/TBL1XR1/DCTPP1/ABCA1/HLCS/MAPK1/CYP1A1/HAT1/PTGS2/TMEM135/SLC38A3/PRKCG/RRAGD/CLEC16A/CPEB4/PFKFB1/MAX/SLC39A5/HSPA5/ATG5/NNT/FOXO4/IGFBP2/FAM107A/GSN/USP33/TXN2/SFRP2/SKP2/OXCT1/SLC27A4/RRAGC/STK26/DNM1L/CHSY1/ADIPOR2/AL…	66
GO:0001736	BP	GO:0001736	establishment of planar polarity	25/1365	124/18866	2.40533e-06	0.000184483	0.000160744	PTK7/PSMF1/PSMD11/PSME4/PSMC1/PSMD7/PSMD13/PSMB2/PSMB4/PSMA7/PSMA3/SEC24B/PSMA6/PSMD3/PSMD12/PSMA4/PSMA1/WDR1/PSMA2/SFRP2/FZD2/INTU/PSMB3/PSMD4/TP63	25
GO:0007164	BP	GO:0007164	establishment of tissue polarity	25/1365	124/18866	2.40533e-06	0.000184483	0.000160744	PTK7/PSMF1/PSMD11/PSME4/PSMC1/PSMD7/PSMD13/PSMB2/PSMB4/PSMA7/PSMA3/SEC24B/PSMA6/PSMD3/PSMD12/PSMA4/PSMA1/WDR1/PSMA2/SFRP2/FZD2/INTU/PSMB3/PSMD4/TP63	25
GO:1901532	BP	GO:1901532	regulation of hematopoietic progenitor cell differentiation	20/1365	86/18866	2.43749e-06	0.000184521	0.000160777	PSMF1/PSMD11/PSME4/PSMC1/PSMD7/PSMD13/PSMB2/PSMB4/PSMA7/PSMA3/PSMA6/NOTCH1/PSMD3/PSMD12/PSMA4/PSMA1/PSMA2/LMO1/PSMB3/PSMD4	20
GO:0071526	BP	GO:0071526	semaphorin-plexin signaling pathway	13/1365	40/18866	2.66603e-06	0.000199234	0.000173597	NCAM1/PLXND1/NRP2/SEMA6C/PLXNA2/SEMA5A/SEMA5B/SEMA6B/SEMA7A/SEMA6A/SEMA4C/PLXNA1/NRP1	13
GO:0001667	BP	GO:0001667	ameboidal-type cell migration	63/1365	481/18866	3.20171e-06	0.000236238	0.00020584	SCARB1/ZFAND5/ADAMTS9/ANLN/MACF1/PLXND1/VASH1/NRP2/GLUL/LOXL2/ARID5B/CDH13/HYAL1/EVL/CDH5/SEMA6C/SDC4/PRCP/SOX8/CD40/KDR/RET/ROBO1/SEMA5A/KIT/SRGAP2/CFL1/SPARC/MAP4K4/SIRT1/SEMA5B/KANK1/STAT5A/SEMA6B/SEMA7A/PAK1/NOTCH1/ADAM17/PECAM1/PTGS2/MAPRE2/ATP2B4/PKN1/LAMA5/DPP4/AMOTL1/ITGB1BP1/NOS3/SEMA6A/CLEC14A/EPHB4/DAB2IP/SEMA4C/HDAC5/MCC/PML/ADTRP/PDGFB/JUP/HAS2/CSNK2B/NRP1/RCC2	63
GO:0033260	BP	GO:0033260	nuclear DNA replication	16/1365	60/18866	3.67249e-06	0.000264284	0.000230277	PRIM1/RPA3/POLE/RPA2/RFC4/CDC45/INO80/BRCA2/DNA2/DACH1/GINS1/TERF1/MCM6/PRIM2/DONSON/POLE3	16
GO:0044784	BP	GO:0044784	metaphase/anaphase transition of cell cycle	16/1365	60/18866	3.67249e-06	0.000264284	0.000230277	CENPF/CDC20/BUB1B/NDC80/DLGAP5/ESPL1/KLHL22/BUB1/CENPE/PCID2/CUL3/PLK1/IK/TRIP13/HECW2/RIOK2	16
GO:0000070	BP	GO:0000070	mitotic sister chromatid segregation	29/1365	161/18866	4.2784e-06	0.000304131	0.000264997	PRC1/CENPF/CDC20/KIF4A/BUB1B/NDC80/DLGAP5/KIF2C/SPAG5/WRAP73/ESPL1/KLHL22/BUB1/CENPE/PCID2/SMC2/INO80/CUL3/KIF23/MAU2/PLK1/NCAPG/IK/NCAPD2/TRIP13/HECW2/PIBF1/RIOK2/INCENP	29
GO:0030111	BP	GO:0030111	regulation of Wnt signaling pathway	52/1365	375/18866	4.4969e-06	0.000315812	0.000275175	ASPM/GRB10/FOXO3/PTK7/MACF1/PSMF1/PSMD11/TRPM4/UBE2B/PSME4/PSMC1/PSMD7/GPRC5B/PSMD13/PSMB2/SEMA5A/PSMB4/PSMA7/KANK1/PSMA3/CSNK1D/HDAC1/CUL3/GSK3A/PSMA6/TBL1X/TBL1XR1/NOTCH1/DKKL1/ATP6V1C2/ZRANB1/UBAC2/PSMD3/PSMD12/IGFBP2/DDX3X/DAB2IP/PSMA4/VPS35/PSMA1/RNF146/MCC/USP34/PSMA2/CSNK1A1/SFRP2/SHISA2/SMARCA4/JUP/PSMB3/LIMD1/PSMD4	52
GO:0010965	BP	GO:0010965	regulation of mitotic sister chromatid separation	16/1365	61/18866	4.64659e-06	0.00032244	0.00028095	CENPF/CDC20/BUB1B/NDC80/DLGAP5/ESPL1/KLHL22/BUB1/CENPE/PCID2/CUL3/PLK1/IK/TRIP13/HECW2/RIOK2	16
GO:0000280	BP	GO:0000280	nuclear division	57/1365	428/18866	5.61936e-06	0.000385356	0.00033577	ASPM/TOP2A/PKMYT1/PRC1/CENPF/CDC20/KNTC1/IGF2/KIF4A/ANLN/BUB1B/NDC80/DLGAP5/KIF11/KIF2C/SPAG5/BAG6/WRAP73/RAD50/CDKN1B/UBE2B/ESPL1/CCNB2/AGO4/KLHL22/BUB1/PSMD13/CENPE/LPIN1/PCID2/SMC2/NDE1/INO80/BRCA2/CUL3/KIF23/MAU2/PLK1/NCAPG/IK/NFE2L1/NCAPD2/BIRC5/TRIP13/HECW2/PIBF1/TERF1/RIOK2/CKS2/MYBL2/BORA/CHEK1/CDK1/SHCBP1L/PDGFB/FANCD2/INCENP	57
GO:1905114	BP	GO:1905114	cell surface receptor signaling pathway involved in cell-cell signaling	76/1365	626/18866	5.71071e-06	0.000387066	0.00033726	ASPM/GRB10/FOXO3/PTK7/MACF1/HBP1/PSMF1/PSMD11/TRPM4/TNIK/CALM1/P2RX5/UBE2B/PSME4/CUL1/PSMC1/AGO4/CALCOCO1/PSMD7/GPRC5B/PSMD13/PSMB2/UBC/SEMA5A/PSMB4/CACNB3/PSMA7/KANK1/PSMA3/CSNK1D/HDAC1/CUL3/SLC8A3/GSK3A/PSMA6/TBL1X/TBL1XR1/RELN/NOTCH1/DKKL1/TSPAN12/LEO1/ATP6V1C2/ZRANB1/UBAC2/CHRND/RAC3/PSMD3/PSMD12/PPP3CB/AMOTL1/IGFBP2/DDX3X/DAB2IP/PSMA4/VPS35/PSMA1/RNF146/VPS26A/RAB5A/MCC/USP34/PSMA2/CSNK1A1/B…	76
GO:0060070	BP	GO:0060070	canonical Wnt signaling pathway	48/1365	339/18866	5.85383e-06	0.000390842	0.00034055	ASPM/FOXO3/PTK7/PSMF1/PSMD11/TRPM4/UBE2B/PSME4/PSMC1/PSMD7/GPRC5B/PSMD13/PSMB2/SEMA5A/PSMB4/PSMA7/KANK1/PSMA3/CSNK1D/HDAC1/CUL3/GSK3A/PSMA6/TBL1X/TBL1XR1/NOTCH1/DKKL1/UBAC2/PSMD3/PSMD12/IGFBP2/DDX3X/DAB2IP/PSMA4/VPS35/PSMA1/RNF146/RAB5A/MCC/USP34/PSMA2/CSNK1A1/SFRP2/FZD2/JUP/PSMB3/LIMD1/PSMD4	48
GO:0032989	BP	GO:0032989	cellular component morphogenesis	92/1365	800/18866	5.90052e-06	0.000390842	0.00034055	GRB10/NRK/MYH3/STMN1/NCAM1/MACF1/PLXND1/SIPA1L1/MYH14/TRAK2/CXCR4/NRP2/GOLGA4/CASQ2/TNIK/IMMT/EVL/SEMA6C/FIS1/RUFY3/LAMB2/FHOD3/CNTNAP1/NES/TANC2/PLXNA2/PACSIN1/PALLD/SLITRK2/FBXO31/RET/CAPN3/RAB3A/CAV3/ROBO1/SEMA5A/SRGAP2/CFL1/MAP4K4/TCAP/SEMA5B/KANK1/MAP1B/KLHL41/TENM4/SGK1/KRT8/SEMA6B/SPTAN1/TMF1/RELN/SEMA7A/PAK1/NOTCH1/MAPK1/CACNG7/ITGA1/RAPH1/LAMA5/PHLDB1/APBB1/NOTCH3/PPP3CB/NTN3/SCN1B/SEMA6…	92
GO:0034612	BP	GO:0034612	response to tumor necrosis factor	46/1365	320/18866	6.07598e-06	0.000397942	0.000346737	FOXO3/NR1D1/PELI3/NFKBIA/PSMF1/PSMD11/CASP3/HYAL1/ADAMTS12/ARHGEF2/PSME4/PSMC1/CD40/YBX3/ADAMTS7/PSMD7/MAP3K14/PSMD13/PSMB2/PSMB4/PSMA7/SIRT1/ENDOG/PSMA3/PSMA6/KRT8/RORA/MAPK1/ADAM17/CCL14/PTGS2/TAX1BP1/NUB1/PSMD3/PSMD12/TRAF3/DAB2IP/PSMA4/PSMA1/ACTN4/MYOG/NPNT/PSMA2/HAS2/PSMB3/PSMD4	46
GO:0071456	BP	GO:0071456	cellular response to hypoxia	34/1365	208/18866	6.26123e-06	0.000405519	0.000353338	FOXO3/BNIP3/PSMF1/PSMD11/PSME4/PSMC1/PSMD7/PSMD13/PSMB2/UBC/PSMB4/EGLN1/PSMA7/SIRT1/ENDOG/PSMA3/SLC8A3/PSMA6/RORA/NOTCH1/HIF3A/PTGS2/CCNA2/DDAH1/PSMD3/PSMD12/HYOU1/PSMA4/PSMA1/PSMA2/PSMB3/LIMD1/PSMD4/CPEB2	34
GO:0007420	BP	GO:0007420	brain development	88/1365	760/18866	7.2075e-06	0.000461676	0.00040227	ASPM/COL4A1/CENPF/KCNAB1/STMN1/FOXO3/BNIP3/TACC2/CXCR4/NRP2/HSPG2/BAG6/HMGCS1/CRTAC1/SYPL2/CASP3/EN1/CALM1/EML1/ANP32B/GART/ROGDI/MNAT1/PTBP2/NES/SLC38A2/TBC1D23/PLXNA2/B4GALT2/DDIT4/ROBO1/SEMA5A/SRGAP2/NDE1/BRCA2/CSNK1D/HDAC1/SLC8A3/SEC24B/RTN4RL2/FPGS/RORA/STXBP3/RELN/DLG5/SEMA7A/PAK1/NOTCH1/CLN5/SLC38A3/FAT4/MBP/UGP2/PPP3CC/SUN2/ATP2B4/CEP290/BMPR1A/COX6B1/RAC3/LHX6/HSPA5/EIF2B5/NOTCH3/TTLL1/S…	88
GO:0000075	BP	GO:0000075	cell cycle checkpoint	35/1365	219/18866	7.68846e-06	0.000487131	0.000424449	TOP2A/CENPF/CDC20/KNTC1/BUB1B/NDC80/ETAA1/CLSPN/ORC1/CDKN1B/RPA2/KLHL22/BUB1/RHNO1/FBXO31/CDC45/PCID2/SYF2/GTSE1/DNA2/NAE1/PEA15/NBN/PLK1/IK/CEP63/THOC1/FOXO4/TRIP13/PML/CHEK1/BAX/CDK1/FANCD2/DONSON	35
GO:0090090	BP	GO:0090090	negative regulation of canonical Wnt signaling pathway	31/1365	184/18866	8.46486e-06	0.000529072	0.000460993	FOXO3/PSMF1/PSMD11/PSME4/PSMC1/PSMD7/PSMD13/PSMB2/PSMB4/PSMA7/PSMA3/HDAC1/CUL3/GSK3A/PSMA6/NOTCH1/DKKL1/UBAC2/PSMD3/PSMD12/IGFBP2/DAB2IP/PSMA4/PSMA1/MCC/PSMA2/CSNK1A1/SFRP2/PSMB3/LIMD1/PSMD4	31
GO:0032870	BP	GO:0032870	cellular response to hormone stimulus	76/1365	633/18866	8.53195e-06	0.000529072	0.000460993	CA2/GRB10/METTL21C/ASNS/IGF2/FOXO3/STAT5B/NR1D1/ECHDC3/FBXO32/PCK2/HEYL/HMGCS1/RAB12/GPT/PPARGC1B/PRCP/GKAP1/SFR1/AIFM1/CALCOCO1/INSIG1/LPIN1/DDIT4/CRHR2/KIT/GCGR/SIRT1/KANK1/MAP1B/HDAC1/GSK3A/WBP2/STAT5A/TMF1/PAK1/NOTCH1/SORBS1/ATP6V1C2/CCNA2/RAMP2/MAX/USO1/RWDD1/TFAP4/FGB/FOXO4/IGFBP2/SHC1/PRKCQ/FAM107A/SOCS2/HDAC5/RAB15/KAT2B/BAIAP2/TRIM68/ATP6V0B/SKP2/RARB/CAPN10/SMARCA4/GOT1/PTGER4/NR3C1/IRS…	76
GO:0051306	BP	GO:0051306	mitotic sister chromatid separation	16/1365	64/18866	9.10282e-06	0.00055853	0.00048666	CENPF/CDC20/BUB1B/NDC80/DLGAP5/ESPL1/KLHL22/BUB1/CENPE/PCID2/CUL3/PLK1/IK/TRIP13/HECW2/RIOK2	16
GO:0009065	BP	GO:0009065	glutamine family amino acid catabolic process	10/1365	27/18866	1.02542e-05	0.000622624	0.000542507	NOS2/GLUL/ARG2/ALDH4A1/FAH/ATP2B4/GLS/DDAH1/NOS3/GOT1	10
GO:0090175	BP	GO:0090175	regulation of establishment of planar polarity	22/1365	110/18866	1.08867e-05	0.000654215	0.000570033	PTK7/PSMF1/PSMD11/PSME4/PSMC1/PSMD7/PSMD13/PSMB2/PSMB4/PSMA7/PSMA3/SEC24B/PSMA6/PSMD3/PSMD12/PSMA4/PSMA1/PSMA2/SFRP2/FZD2/PSMB3/PSMD4	22
GO:0044786	BP	GO:0044786	cell cycle DNA replication	16/1365	65/18866	1.12717e-05	0.000670434	0.000584165	PRIM1/RPA3/POLE/RPA2/RFC4/CDC45/INO80/BRCA2/DNA2/DACH1/GINS1/TERF1/MCM6/PRIM2/DONSON/POLE3	16
GO:0060218	BP	GO:0060218	hematopoietic stem cell differentiation	19/1365	87/18866	1.14814e-05	0.000676014	0.000589027	PSMF1/PSMD11/PSME4/PSMC1/PSMD7/PSMD13/PSMB2/PSMB4/PSMA7/PSMA3/PSMA6/PSMD3/PSMD12/PSMA4/PSMA1/PSMA2/LMO1/PSMB3/PSMD4	19
GO:1905818	BP	GO:1905818	regulation of chromosome separation	16/1365	66/18866	1.38888e-05	0.000802172	0.000698951	CENPF/CDC20/BUB1B/NDC80/DLGAP5/ESPL1/KLHL22/BUB1/CENPE/PCID2/CUL3/PLK1/IK/TRIP13/HECW2/RIOK2	16
GO:0030036	BP	GO:0030036	actin cytoskeleton organization	82/1365	707/18866	1.38994e-05	0.000802172	0.000698951	NRK/MYH3/STMN1/PTK7/ANLN/SIPA1L1/FGD6/FSCN1/MYH14/MYO1B/LIMCH1/ARHGEF15/SHROOM3/PDLIM3/ECT2/PARVA/PPARGC1B/CASQ2/TNIK/GAS2/ARHGEF2/MARCKS/EVL/FAT1/SDC4/ABLIM3/RUFY3/FHOD3/IQGAP3/BST1/PACSIN1/PALLD/CAPN3/CDC42EP3/CAV3/SEMA5A/KIT/PSTPIP2/CFL1/TCAP/SNX9/DNAJB6/SORBS3/KANK1/WASHC1/CUL3/KLHL41/KRT8/SPTAN1/KIF23/PAK1/SYNPO/SORBS1/PDCD6IP/WIPF1/INF2/PLEKHG2/RAC3/AMOTL1/MYADM/ITGB1BP1/ARHGEF17/TPM4/FLNB/…	82
GO:0034976	BP	GO:0034976	response to endoplasmic reticulum stress	42/1365	294/18866	1.7683e-05	0.00101053	0.000880503	EXTL1/ASNS/TSPYL2/WFS1/BAG6/UBE4A/USP25/NPLOC4/PDIA4/EXTL3/AIFM1/SIRT1/GET4/ATF4/GSK3A/DNAJC10/PREB/ITPR1/TMX1/UBAC2/SELENOK/NFE2L1/HSPA5/EIF2B5/HYOU1/NR1H3/DDX3X/DAB2IP/SHC1/PML/BAX/PDIA5/UBE2J1/KDELR3/NR1H2/FBXO17/ERLEC1/GORASP2/UBXN4/USP14/THBS4/MANF	42
GO:0022604	BP	GO:0022604	regulation of cell morphogenesis	62/1365	499/18866	2.03339e-05	0.00114255	0.000995531	MACF1/PLXND1/SIPA1L1/FGD6/MYH14/TRAK2/CXCR4/MYO10/SHROOM3/PARVA/GOLGA4/TNIK/GAS2/SEMA6C/RUFY3/AGO4/TANC2/PLXNA2/FBXO31/KDR/RET/CDC42EP3/EPB42/ROBO1/SEMA5A/KIT/CFL1/SPARC/SEMA5B/KANK1/MAP1B/FITM2/SEMA6B/RELN/SEMA7A/PAK1/CACNG7/ZRANB1/RAC3/PRPF40A/MYADM/FGB/ITGB1BP1/BRWD3/SEMA6A/SEMA4C/PLXNA1/MSN/PALMD/ACTN4/LZTS1/HECW2/WDR1/BAIAP2/HAS2/LIMD1/NEDD4/RHOBTB1/DNM1L/YTHDF1/NRP1/RCC2	62
GO:0010638	BP	GO:0010638	positive regulation of organelle organization	75/1365	638/18866	2.03852e-05	0.00114255	0.000995531	IGF2/MLLT11/JARID2/PPIF/BNIP3/DLGAP5/FSCN1/SPAG5/LIMCH1/TAPT1/ARHGEF15/MNS1/WRAP73/RAD50/CDKN1B/UBE2B/EVL/ESPL1/SDC4/FIS1/ABLIM3/ACD/ATMIN/NES/KDR/CDC42EP3/CAV3/SREBF2/SEMA5A/CFL1/SNX9/SORBS3/SIRT1/MAP1B/WASHC1/CUL3/GSK3A/FYCO1/WBP2/PAK1/MAPK1/SYNPO/PDCD6IP/PPP3CC/NBN/TET1/CLEC16A/HTT/PDCD5/CALCOCO2/ITGB1BP1/VPS11/PAX7/VPS35/MSN/PRKCQ/STX18/GSN/TERF1/WDR1/PML/DOC2B/BAX/BAIAP2/SHCBP1L/FHOD1/RAB3GA…	75
GO:0071356	BP	GO:0071356	cellular response to tumor necrosis factor	42/1365	297/18866	2.26288e-05	0.00125622	0.00109458	FOXO3/NR1D1/PELI3/NFKBIA/PSMF1/PSMD11/HYAL1/ADAMTS12/ARHGEF2/PSME4/PSMC1/CD40/YBX3/ADAMTS7/PSMD7/MAP3K14/PSMD13/PSMB2/PSMB4/PSMA7/SIRT1/PSMA3/PSMA6/KRT8/RORA/MAPK1/ADAM17/CCL14/TAX1BP1/PSMD3/PSMD12/TRAF3/DAB2IP/PSMA4/PSMA1/ACTN4/MYOG/NPNT/PSMA2/HAS2/PSMB3/PSMD4	42
GO:0046394	BP	GO:0046394	carboxylic acid biosynthetic process	49/1365	367/18866	2.33884e-05	0.00128614	0.00112065	ACOT7/ASNS/FADS1/NR1D1/HSD17B12/PSPH/GLUL/PTGES3/GATM/CARNS1/GPT/HYAL1/ACCS/ACLY/GART/SCD/GADL1/FADS2/PTGES2/MTHFS/INSIG1/ACADL/SCD5/SIRT1/FPGS/FADS3/DECR2/ABHD3/CYP1A1/PTGS2/UGP2/ATP2B4/OXSM/GLS/PTGES/CYP1A2/PYCR1/NR1H3/PIBF1/PSAT1/OSBPL2/CH25H/GOT1/CYP8B1/ACOX2/NR1H2/PDGFB/HAS2/ADIPOR2	49
GO:0016053	BP	GO:0016053	organic acid biosynthetic process	49/1365	368/18866	2.51327e-05	0.00136915	0.00119297	ACOT7/ASNS/FADS1/NR1D1/HSD17B12/PSPH/GLUL/PTGES3/GATM/CARNS1/GPT/HYAL1/ACCS/ACLY/GART/SCD/GADL1/FADS2/PTGES2/MTHFS/INSIG1/ACADL/SCD5/SIRT1/FPGS/FADS3/DECR2/ABHD3/CYP1A1/PTGS2/UGP2/ATP2B4/OXSM/GLS/PTGES/CYP1A2/PYCR1/NR1H3/PIBF1/PSAT1/OSBPL2/CH25H/GOT1/CYP8B1/ACOX2/NR1H2/PDGFB/HAS2/ADIPOR2	49
GO:0014031	BP	GO:0014031	mesenchymal cell development	18/1365	84/18866	2.54688e-05	0.00137461	0.00119773	NRP2/HEYL/TAPT1/SEMA6C/SOX8/RET/SEMA5A/CFL1/SEMA5B/SEMA6B/SEMA7A/NOTCH1/MAPK1/BMPR1A/LAMA5/SEMA6A/SEMA4C/NRP1	18
GO:0060071	BP	GO:0060071	Wnt signaling pathway, planar cell polarity pathway	21/1365	108/18866	2.6781e-05	0.00143217	0.00124788	PTK7/PSMF1/PSMD11/PSME4/PSMC1/PSMD7/PSMD13/PSMB2/PSMB4/PSMA7/PSMA3/PSMA6/PSMD3/PSMD12/PSMA4/PSMA1/PSMA2/SFRP2/FZD2/PSMB3/PSMD4	21
GO:0042594	BP	GO:0042594	response to starvation	32/1365	206/18866	3.31723e-05	0.00175783	0.00153164	ASNS/MAP1LC3B/SESN1/FADS1/FOXO3/LRP11/PCK2/GLUL/GPT/MYH13/RRP8/NUAK1/SLC38A2/KLF10/SREBF2/GCGR/SIRT1/ATF4/MAPK1/SLC38A3/RRAGD/CLEC16A/CPEB4/PFKFB1/MAX/SLC39A5/HSPA5/ATG5/USP33/OXCT1/RRAGC/STK26	32
GO:0007052	BP	GO:0007052	mitotic spindle organization	22/1365	118/18866	3.43883e-05	0.00180585	0.00157348	PRC1/CDC20/STMN1/KIF4A/NDC80/DLGAP5/TACC2/KIF11/WRAP73/EML1/PCNT/CENPE/KIF23/SUN2/PLK1/TACC1/BIRC5/PIBF1/MYBL2/BORA/SBDS/EFHC2	22
GO:0000079	BP	GO:0000079	regulation of cyclin-dependent protein serine/threonine kinase activity	20/1365	102/18866	3.64195e-05	0.00189544	0.00165154	PKMYT1/MAPRE3/CASP3/IPO5/CDKN1B/INCA1/CCNB2/MNAT1/CCND2/IPO7/CCNI/ADAM17/PLK1/CCNA2/TFAP4/CKS2/KAT2B/PDGFB/FBXO7/CCNJ	20
GO:0097435	BP	GO:0097435	supramolecular fiber organization	81/1365	718/18866	4.19498e-05	0.00216394	0.0018855	PXDN/CKAP2/MYH3/STMN1/MAPRE3/KIF2C/SERPINH1/FSCN1/TPPP3/CRTAP/MYO1B/LIMCH1/LOXL2/ARHGEF15/SHROOM3/PDLIM3/PPARGC1B/FKBP1A/CASQ2/CDKN1B/GAS2/ARHGEF2/MARCKS/LOXL4/EVL/CDH5/FAT1/SDC4/RUFY3/FHOD3/CHP1/PACSIN1/CAPN3/CDC42EP3/CAV3/SEMA5A/PSTPIP2/CFL1/NDE1/TCAP/SNX9/DNAJB6/SORBS3/KANK1/MAP1B/CSNK1D/WASHC1/CUL3/KLHL41/KRT8/SPTAN1/PAK1/SYNPO/SORBS1/WIPF1/PLEKHG2/RAC3/MYADM/ITGB1BP1/TPM4/COL5A1/BFSP1/SHROOM…	81
GO:0009267	BP	GO:0009267	cellular response to starvation	27/1365	163/18866	4.29195e-05	0.00218333	0.00190238	ASNS/MAP1LC3B/SESN1/FADS1/FOXO3/GLUL/MYH13/RRP8/NUAK1/SLC38A2/KLF10/SREBF2/GCGR/SIRT1/ATF4/MAPK1/SLC38A3/RRAGD/CLEC16A/CPEB4/MAX/SLC39A5/HSPA5/ATG5/USP33/RRAGC/STK26	27
GO:0002244	BP	GO:0002244	hematopoietic progenitor cell differentiation	28/1365	172/18866	4.30747e-05	0.00218333	0.00190238	TOP2A/ANLN/PSMF1/PSMD11/EML1/PSME4/PSMC1/PSMD7/KDR/PSMD13/PSMB2/KIT/PSMB4/SERPINB12/PSMA7/PSMA3/SLC8A3/PSMA6/NOTCH1/PSMD3/PSMD12/PSMA4/PSMA1/PSMA2/SBDS/LMO1/PSMB3/PSMD4	28
GO:0000281	BP	GO:0000281	mitotic cytokinesis	16/1365	72/18866	4.42417e-05	0.00220414	0.00192052	KIF20A/PRC1/CKAP2/STMN1/KIF4A/ANLN/ECT2/ESPL1/CFL1/SNX9/KIF23/PDCD6IP/PLK1/CENPA/EFHC2/INCENP	16
GO:0033047	BP	GO:0033047	regulation of mitotic sister chromatid segregation	16/1365	72/18866	4.42417e-05	0.00220414	0.00192052	CENPF/CDC20/BUB1B/NDC80/DLGAP5/ESPL1/KLHL22/BUB1/CENPE/PCID2/CUL3/PLK1/IK/TRIP13/HECW2/RIOK2	16
GO:0030178	BP	GO:0030178	negative regulation of Wnt signaling pathway	33/1365	219/18866	4.69935e-05	0.0023214	0.00202269	GRB10/FOXO3/PSMF1/PSMD11/PSME4/PSMC1/PSMD7/PSMD13/PSMB2/PSMB4/PSMA7/PSMA3/HDAC1/CUL3/GSK3A/PSMA6/NOTCH1/DKKL1/UBAC2/PSMD3/PSMD12/IGFBP2/DAB2IP/PSMA4/PSMA1/MCC/PSMA2/CSNK1A1/SFRP2/SHISA2/PSMB3/LIMD1/PSMD4	33
GO:0006527	BP	GO:0006527	arginine catabolic process	6/1365	11/18866	4.77387e-05	0.00232728	0.00202782	NOS2/ARG2/FAH/ATP2B4/DDAH1/NOS3	6
GO:0033209	BP	GO:0033209	tumor necrosis factor-mediated signaling pathway	28/1365	173/18866	4.79112e-05	0.00232728	0.00202782	FOXO3/PELI3/NFKBIA/PSMF1/PSMD11/PSME4/PSMC1/CD40/PSMD7/MAP3K14/PSMD13/PSMB2/PSMB4/PSMA7/PSMA3/PSMA6/KRT8/ADAM17/TAX1BP1/PSMD3/PSMD12/TRAF3/PSMA4/PSMA1/ACTN4/PSMA2/PSMB3/PSMD4	28
GO:0032386	BP	GO:0032386	regulation of intracellular transport	47/1365	358/18866	5.20417e-05	0.00250704	0.00218444	SPAG5/ECT2/IPO5/ANP32B/LAMP1/FIS1/ABLIM3/RUFY3/MYLK2/CHP1/PCNT/INSIG1/SREBF2/CACNB3/NCBP2/MAP1B/GTSE1/SEC24B/GSK3A/INPP5F/PAK1/MAPK1/PTGS2/PREB/PDZK1/PPP3CC/CEP290/IFI27/UBAC2/NUP54/PDCD5/ITGB1BP1/VPS11/MSN/STX18/RIOK2/EHD2/CDK1/UBE2J1/PKIG/CAPN10/ERLEC1/JUP/NEDD4/TP63/YWHAZ/HAX1	47
GO:0002223	BP	GO:0002223	stimulatory C-type lectin receptor signaling pathway	21/1365	113/18866	5.39976e-05	0.00257993	0.00224796	PSMF1/PSMD11/PSME4/CUL1/PSMC1/PSMD7/PSMD13/PSMB2/PSMB4/PSMA7/NRAS/PSMA3/PSMA6/PAK1/PSMD3/PSMD12/PSMA4/PSMA1/PSMA2/PSMB3/PSMD4	21
GO:0071900	BP	GO:0071900	regulation of protein serine/threonine kinase activity	63/1365	527/18866	5.63703e-05	0.0026714	0.00232766	NRK/PKMYT1/IGF2/MAPRE3/CXCR4/ETAA1/CASP3/KSR1/IPO5/TNIK/CALM1/CDKN1B/INCA1/CCNB2/MNAT1/CCND2/SPRY1/SH2B3/CD40/TSG101/IQGAP3/C5/MAP3K14/RET/UBC/MAGED1/CAV3/ROBO1/KIT/SIRT1/IPO7/PDGFC/SLC8A3/CCNI/PAK1/MAPK1/ADAM17/ITGA1/PEA15/ATP2B4/PLK1/SPRED2/CCNA2/HTT/PKN1/CHORDC1/TFAP4/PDE5A/DDX3X/DAB2IP/HIPK3/SHC1/LAMTOR3/RGS3/CKS2/KAT2B/SFRP2/CDK1/PKIG/PDGFB/INCENP/FBXO7/CCNJ	63
GO:0061136	BP	GO:0061136	regulation of proteasomal protein catabolic process	30/1365	193/18866	5.6969e-05	0.00267647	0.00233207	CDC20/SH3RF2/RAD23B/RAD23A/BAG6/PSMF1/USP25/PSMC1/TLK2/USP7/CSNK1D/GSK3A/ZER1/TMF1/KEAP1/PRKCG/TAF9/PLK1/CLEC16A/UBAC2/NUB1/NFE2L1/DAB2IP/CAMLG/RNF19B/CSNK1A1/RCHY1/UBE2J1/ERLEC1/USP14	30
GO:0042775	BP	GO:0042775	mitochondrial ATP synthesis coupled electron transport	19/1365	97/18866	5.73955e-05	0.00267647	0.00233207	NDUFS1/UQCRH/CYC1/SDHC/NDUFA7/NDUFV1/UQCRC1/COQ9/COX8A/NDUFA6/NDUFS2/NDUFA3/NDUFA10/COX6B1/COX2/COX5B/SDHA/CDK1/UQCRQ	19
GO:0022900	BP	GO:0022900	electron transport chain	29/1365	184/18866	5.82241e-05	0.00269356	0.00234696	AKR1B1/P4HA2/NDUFS1/LOXL2/AOX1/UQCRH/GPD2/CYC1/SDHC/NDUFA7/NDUFV1/UQCRC1/ALDH4A1/PTGES2/COQ9/COX8A/NDUFA6/NDUFS2/NDUFA3/NDUFA10/COX6B1/CYP1A2/COX2/COX5B/COX7A1/SDHA/CDK1/UQCRQ/CIAPIN1	29
GO:0007093	BP	GO:0007093	mitotic cell cycle checkpoint	27/1365	166/18866	5.94556e-05	0.00272887	0.00237773	TOP2A/CENPF/CDC20/KNTC1/BUB1B/NDC80/CLSPN/ORC1/CDKN1B/RPA2/KLHL22/BUB1/FBXO31/PCID2/SYF2/GTSE1/NAE1/NBN/PLK1/IK/FOXO4/TRIP13/PML/BAX/CDK1/FANCD2/DONSON	27
GO:0032388	BP	GO:0032388	positive regulation of intracellular transport	33/1365	222/18866	6.18007e-05	0.00281434	0.00245221	SPAG5/ECT2/IPO5/ANP32B/FIS1/ABLIM3/RUFY3/CHP1/PCNT/SREBF2/CACNB3/NCBP2/GTSE1/GSK3A/PAK1/MAPK1/PTGS2/PDZK1/PPP3CC/CEP290/PDCD5/ITGB1BP1/VPS11/MSN/STX18/RIOK2/EHD2/CDK1/CAPN10/JUP/NEDD4/TP63/YWHAZ	33
GO:0019884	BP	GO:0019884	antigen processing and presentation of exogenous antigen	29/1365	185/18866	6.43679e-05	0.00289464	0.00252217	NCF4/KIF4A/KIF11/KIF2C/PSMF1/PSMD11/PSME4/PSMC1/KIF15/PSMD7/PSMD13/PSMB2/CENPE/PSMB4/PSMA7/PSMA3/SEC24B/PSMA6/KIF23/CD1A/PSMD3/PSMD12/PSMA4/PSMA1/PSMA2/SH3GL2/PSMB3/PSMD4/SEC22B	29
GO:1904029	BP	GO:1904029	regulation of cyclin-dependent protein kinase activity	20/1365	106/18866	6.45571e-05	0.00289464	0.00252217	PKMYT1/MAPRE3/CASP3/IPO5/CDKN1B/INCA1/CCNB2/MNAT1/CCND2/IPO7/CCNI/ADAM17/PLK1/CCNA2/TFAP4/CKS2/KAT2B/PDGFB/FBXO7/CCNJ	20
GO:0032990	BP	GO:0032990	cell part morphogenesis	79/1365	705/18866	6.53184e-05	0.00290642	0.00253243	GRB10/NRK/STMN1/NCAM1/MACF1/PLXND1/SIPA1L1/MYH14/TRAK2/CXCR4/NRP2/GOLGA4/TNIK/IMMT/EVL/SEMA6C/FIS1/RUFY3/LAMB2/CNTNAP1/NES/TANC2/PLXNA2/PACSIN1/PALLD/SLITRK2/FBXO31/RET/RAB3A/ROBO1/SEMA5A/SRGAP2/CFL1/MAP4K4/SEMA5B/KANK1/MAP1B/SGK1/SEMA6B/SPTAN1/RELN/SEMA7A/PAK1/NOTCH1/MAPK1/CACNG7/ITGA1/RAPH1/LAMA5/APBB1/NOTCH3/PPP3CB/NTN3/SCN1B/SEMA6A/EPHB4/DAB2IP/FEZ2/SEMA4C/GAB2/PLXNA1/SHC1/PRKCQ/LZTS1/HECW2/P…	79
GO:0042773	BP	GO:0042773	ATP synthesis coupled electron transport	19/1365	98/18866	6.64404e-05	0.00293395	0.00255642	NDUFS1/UQCRH/CYC1/SDHC/NDUFA7/NDUFV1/UQCRC1/COQ9/COX8A/NDUFA6/NDUFS2/NDUFA3/NDUFA10/COX6B1/COX2/COX5B/SDHA/CDK1/UQCRQ	19
GO:0098813	BP	GO:0098813	nuclear chromosome segregation	38/1365	272/18866	7.1014e-05	0.00307637	0.00268051	TOP2A/PRC1/CENPF/CDC20/KIF4A/BUB1B/NDC80/DLGAP5/KIF2C/SPAG5/BAG6/ECT2/WRAP73/UBE2B/ESPL1/AGO4/KLHL22/FAM83D/BUB1/CENPE/PCID2/SMC2/INO80/CUL3/KIF23/MAU2/PLK1/NCAPG/IK/NCAPD2/TRIP13/HECW2/PIBF1/TERF1/RIOK2/FANCD2/INCENP/RCC2	38
GO:0043488	BP	GO:0043488	regulation of mRNA stability	29/1365	186/18866	7.10897e-05	0.00307637	0.00268051	PSMF1/PSMD11/CSDC2/PSME4/PSMC1/YBX3/PSMD7/PSMD13/PSMB2/UBC/EXOSC1/PCID2/PSMB4/PSMA7/PSMA3/PSMA6/CACNG7/PSMD3/PSMD12/PSMA4/PSMA1/SAMD4B/PSMA2/PABPC1/PSMB3/PSMD4/YWHAZ/YTHDF1/IGF2BP3	29
GO:0016054	BP	GO:0016054	organic acid catabolic process	39/1365	282/18866	7.17766e-05	0.00307637	0.00268051	PCK2/LDHD/NOS2/GLUL/CARNS1/GPT/HYAL1/ARG2/HPD/CHP1/ALDH4A1/GADL1/BCKDK/MTHFS/DDO/LPIN1/FAH/ACADL/PCCB/MMAA/DECR2/ABHD3/DLST/ATP2B4/GLS/DDAH1/NOS3/DECR1/CPT1A/TXN2/IVD/GOT1/SLC27A4/ECH1/IRS2/ADTRP/ACOX2/HEXA/ACAD11	39
GO:0046395	BP	GO:0046395	carboxylic acid catabolic process	39/1365	282/18866	7.17766e-05	0.00307637	0.00268051	PCK2/LDHD/NOS2/GLUL/CARNS1/GPT/HYAL1/ARG2/HPD/CHP1/ALDH4A1/GADL1/BCKDK/MTHFS/DDO/LPIN1/FAH/ACADL/PCCB/MMAA/DECR2/ABHD3/DLST/ATP2B4/GLS/DDAH1/NOS3/DECR1/CPT1A/TXN2/IVD/GOT1/SLC27A4/ECH1/IRS2/ADTRP/ACOX2/HEXA/ACAD11	39
GO:0002478	BP	GO:0002478	antigen processing and presentation of exogenous peptide antigen	28/1365	177/18866	7.25408e-05	0.00308643	0.00268928	NCF4/KIF4A/KIF11/KIF2C/PSMF1/PSMD11/PSME4/PSMC1/KIF15/PSMD7/PSMD13/PSMB2/CENPE/PSMB4/PSMA7/PSMA3/SEC24B/PSMA6/KIF23/PSMD3/PSMD12/PSMA4/PSMA1/PSMA2/SH3GL2/PSMB3/PSMD4/SEC22B	28
GO:0051983	BP	GO:0051983	regulation of chromosome segregation	20/1365	107/18866	7.40811e-05	0.00312912	0.00272648	CENPF/CDC20/BUB1B/NDC80/DLGAP5/KIF2C/SPAG5/ECT2/ESPL1/KLHL22/BUB1/CENPE/PCID2/CUL3/PLK1/IK/TRIP13/HECW2/RIOK2/RCC2	20
GO:0032201	BP	GO:0032201	telomere maintenance via semi-conservative replication	9/1365	27/18866	7.50664e-05	0.00314793	0.00274287	PRIM1/RPA3/POLE/RPA2/RFC4/DNA2/TERF1/PRIM2/POLE3	9
GO:0000819	BP	GO:0000819	sister chromatid segregation	30/1365	196/18866	7.61698e-05	0.00317138	0.0027633	TOP2A/PRC1/CENPF/CDC20/KIF4A/BUB1B/NDC80/DLGAP5/KIF2C/SPAG5/WRAP73/ESPL1/KLHL22/BUB1/CENPE/PCID2/SMC2/INO80/CUL3/KIF23/MAU2/PLK1/NCAPG/IK/NCAPD2/TRIP13/HECW2/PIBF1/RIOK2/INCENP	30
GO:0030198	BP	GO:0030198	extracellular matrix organization	50/1365	395/18866	7.83391e-05	0.00323857	0.00282185	COL4A1/COL4A2/PXDN/COL15A1/ADAMTS9/HSD17B12/FBN2/SERPINH1/FSCN1/NID2/HSPG2/CRTAP/LOXL2/BMP1/MMP15/GAS2/ADAMTS12/LOXL4/LAMB2/A2M/ADAMTS7/KDR/COL27A1/SPARC/DNAJB6/WASHC1/NOTCH1/PECAM1/LAMA4/ITGA1/ADAM12/ADAMTS20/RAMP2/NOXO1/LAMA5/PHLDB1/DPP4/FGB/ST7/COL5A1/COL4A4/ITGA9/NPNT/COL4A5/SFRP2/LUM/ADTRP/VIT/PDGFB/HAS2	50
GO:0002220	BP	GO:0002220	innate immune response activating cell surface receptor signaling pathway	21/1365	116/18866	8.02819e-05	0.00329117	0.00286768	PSMF1/PSMD11/PSME4/CUL1/PSMC1/PSMD7/PSMD13/PSMB2/PSMB4/PSMA7/NRAS/PSMA3/PSMA6/PAK1/PSMD3/PSMD12/PSMA4/PSMA1/PSMA2/PSMB3/PSMD4	21
GO:0038095	BP	GO:0038095	Fc-epsilon receptor signaling pathway	27/1365	169/18866	8.15136e-05	0.00329117	0.00286768	PSMF1/PSMD11/CALM1/NFATC3/PSME4/CUL1/PSMC1/PSMD7/PSMD13/PSMB2/PSMB4/PSMA7/PSMA3/PSMA6/PAK1/MAPK1/PSMD3/PSMD12/PPP3CB/PSMA4/GAB2/SHC1/PSMA1/PRKCQ/PSMA2/PSMB3/PSMD4	27
GO:0006261	BP	GO:0006261	DNA-dependent DNA replication	25/1365	151/18866	8.18699e-05	0.00329117	0.00286768	PRIM1/ETAA1/ORC1/RPA3/RECQL4/POLE/RPA2/RFC4/POLQ/CDC45/INO80/BRCA2/DNA2/DACH1/WDHD1/GINS1/NBN/THOC1/TERF1/GINS3/POLB/MCM6/PRIM2/DONSON/POLE3	25
GO:0035567	BP	GO:0035567	non-canonical Wnt signaling pathway	25/1365	151/18866	8.18699e-05	0.00329117	0.00286768	PTK7/PSMF1/PSMD11/CALM1/PSME4/PSMC1/AGO4/PSMD7/PSMD13/PSMB2/PSMB4/PSMA7/PSMA3/CSNK1D/PSMA6/PSMD3/PSMD12/PPP3CB/PSMA4/PSMA1/PSMA2/SFRP2/FZD2/PSMB3/PSMD4	25
GO:0043062	BP	GO:0043062	extracellular structure organization	50/1365	396/18866	8.35213e-05	0.00333456	0.00290548	COL4A1/COL4A2/PXDN/COL15A1/ADAMTS9/HSD17B12/FBN2/SERPINH1/FSCN1/NID2/HSPG2/CRTAP/LOXL2/BMP1/MMP15/GAS2/ADAMTS12/LOXL4/LAMB2/A2M/ADAMTS7/KDR/COL27A1/SPARC/DNAJB6/WASHC1/NOTCH1/PECAM1/LAMA4/ITGA1/ADAM12/ADAMTS20/RAMP2/NOXO1/LAMA5/PHLDB1/DPP4/FGB/ST7/COL5A1/COL4A4/ITGA9/NPNT/COL4A5/SFRP2/LUM/ADTRP/VIT/PDGFB/HAS2	50
GO:0007423	BP	GO:0007423	sensory organ development	67/1365	578/18866	8.5295e-05	0.00338221	0.002947	COL4A1/FREM2/HSF4/PTK7/FBN2/ARHGEF15/CDKN1B/ANP32B/SMCHD1/CDH23/SLC25A25/GPD2/FAT1/SDC4/C1QTNF5/LAMB2/SPRY1/SOX8/IMPDH2/NES/RET/INSIG1/KIT/SPARC/TCAP/HDAC1/ATF4/SEC24B/SLC4A7/NOTCH1/MAPK1/CYP1A1/MAB21L2/FAT4/TSPAN12/ATP2B4/SPRED2/CCNA2/CEP290/MAX/SLC39A5/DIO3/ATG5/PPP1R13L/COL5A1/BFSP1/SHROOM2/EFEMP1/LPCAT1/PITX3/BAX/MYH15/RARB/SMARCA4/FJX1/FZD2/LRTOMT/INTU/DCHS1/PRKRA/PBX2/CC2D2A/MAFB/PRDM1/NRP1…	67
GO:0042176	BP	GO:0042176	regulation of protein catabolic process	50/1365	397/18866	8.90142e-05	0.00350584	0.00305472	CDC20/SH3RF2/RAD23B/CYP51A1/RAD23A/BAG6/NOS2/PSMF1/RNF128/CDKN1B/USP25/PSMC1/TLK2/FAM83D/USP7/CAV3/EGLN1/SERPINB12/SNX9/CSNK1D/GSK3A/ZER1/TMF1/KEAP1/PRKCG/TAF9/PLK1/CLEC16A/UBAC2/NUB1/NFE2L1/PSMD3/WWP1/VPS11/DAB2IP/VPS35/MSN/CAMLG/LPCAT1/HECW2/PML/RNF19B/CSNK1A1/RCHY1/UBE2J1/ERLEC1/NEDD4/VPS28/USP14/SEC22B	50
GO:0002758	BP	GO:0002758	innate immune response-activating signal transduction	21/1365	117/18866	9.12822e-05	0.00357103	0.00311153	PSMF1/PSMD11/PSME4/CUL1/PSMC1/PSMD7/PSMD13/PSMB2/PSMB4/PSMA7/NRAS/PSMA3/PSMA6/PAK1/PSMD3/PSMD12/PSMA4/PSMA1/PSMA2/PSMB3/PSMD4	21
GO:0051383	BP	GO:0051383	kinetochore organization	8/1365	22/18866	9.38778e-05	0.00364809	0.00317867	CENPF/CENPT/NDC80/DLGAP5/CENPE/SMC2/CENPA/CENPN	8
GO:0071496	BP	GO:0071496	cellular response to external stimulus	43/1365	326/18866	9.56922e-05	0.00369397	0.00321865	ASNS/MAP1LC3B/SESN1/FADS1/FOXO3/BNIP3/GLUL/MYH13/RRP8/NUAK1/CD40/SLC38A2/AIFM1/MAP3K14/KLF10/SREBF2/GCGR/CACNB3/SIRT1/ATF4/DCTPP1/MAPK1/PTGS2/SLC38A3/RRAGD/CLEC16A/CPEB4/MAX/SLC39A5/HSPA5/ATG5/FAM107A/USP33/PIEZO1/CHEK1/TXN2/SFRP2/SKP2/GOT1/PTGER4/RRAGC/STK26/DNM1L	43
GO:0006099	BP	GO:0006099	tricarboxylic acid cycle	10/1365	34/18866	9.99043e-05	0.00373296	0.00325262	CS/SDHC/IDH2/ACO1/DLST/MDH2/FH/NNT/IDH3A/SDHA	10
GO:0007094	BP	GO:0007094	mitotic spindle assembly checkpoint	10/1365	34/18866	9.99043e-05	0.00373296	0.00325262	CENPF/CDC20/BUB1B/NDC80/KLHL22/BUB1/PCID2/PLK1/IK/TRIP13	10
GO:0031577	BP	GO:0031577	spindle checkpoint	10/1365	34/18866	9.99043e-05	0.00373296	0.00325262	CENPF/CDC20/BUB1B/NDC80/KLHL22/BUB1/PCID2/PLK1/IK/TRIP13	10
GO:0071173	BP	GO:0071173	spindle assembly checkpoint	10/1365	34/18866	9.99043e-05	0.00373296	0.00325262	CENPF/CDC20/BUB1B/NDC80/KLHL22/BUB1/PCID2/PLK1/IK/TRIP13	10
GO:0071174	BP	GO:0071174	mitotic spindle checkpoint	10/1365	34/18866	9.99043e-05	0.00373296	0.00325262	CENPF/CDC20/BUB1B/NDC80/KLHL22/BUB1/PCID2/PLK1/IK/TRIP13	10
GO:0007088	BP	GO:0007088	regulation of mitotic nuclear division	26/1365	163/18866	0.000112502	0.00417689	0.00363943	PKMYT1/CENPF/CDC20/KNTC1/IGF2/ANLN/BUB1B/NDC80/DLGAP5/KIF11/CDKN1B/ESPL1/KLHL22/BUB1/CENPE/PCID2/CUL3/PLK1/IK/NFE2L1/TRIP13/HECW2/RIOK2/BORA/CHEK1/PDGFB	26
GO:0009896	BP	GO:0009896	positive regulation of catabolic process	55/1365	454/18866	0.000115446	0.00425907	0.00371103	CDC20/SESN1/FOXO3/BNIP3/SH3RF2/RAD23A/BAG6/RNF128/RAB12/CDKN1B/PFKFB3/PFKFB4/PSMC1/KDR/CAV3/SNX9/SIRT1/ENDOG/CSNK1D/GSK3A/FYCO1/ZER1/KEAP1/PLK1/CLEC16A/HTT/PFKFB1/NUB1/CALCOCO2/WWP1/ATG5/VPS11/NNT/DAB2IP/VPS35/MSN/PNPLA2/LPCAT1/HECW2/CPT1A/RNF19B/CSNK1A1/BAX/RCHY1/PABPC1/TRIM68/RAB3GAP2/IRS2/PIP4K2B/TMEM59/NEDD4/VPS28/YTHDF1/FBXO7/SEC22B	55
GO:0019319	BP	GO:0019319	hexose biosynthetic process	18/1365	94/18866	0.000120966	0.00440696	0.00383989	PCK2/AKR1B1/PC/GPT/GPD2/FBP1/CRTC2/PGP/USP7/CHST15/SIRT1/ATF4/G6PC3/PFKFB1/MDH2/KAT2B/GOT1/LEPR	18
GO:0051304	BP	GO:0051304	chromosome separation	18/1365	94/18866	0.000120966	0.00440696	0.00383989	TOP2A/CENPF/CDC20/BUB1B/NDC80/DLGAP5/ESPL1/KLHL22/BUB1/CENPE/PCID2/CUL3/PLK1/IK/NCAPD2/TRIP13/HECW2/RIOK2	18
GO:1903362	BP	GO:1903362	regulation of cellular protein catabolic process	36/1365	260/18866	0.0001306	0.00470392	0.00409864	CDC20/SH3RF2/RAD23B/RAD23A/BAG6/PSMF1/RNF128/USP25/PSMC1/TLK2/USP7/CAV3/CSNK1D/GSK3A/ZER1/TMF1/KEAP1/PRKCG/TAF9/PLK1/CLEC16A/UBAC2/NUB1/NFE2L1/VPS11/DAB2IP/VPS35/MSN/CAMLG/PML/RNF19B/CSNK1A1/RCHY1/UBE2J1/ERLEC1/USP14	36
GO:0031669	BP	GO:0031669	cellular response to nutrient levels	32/1365	221/18866	0.00013126	0.00470392	0.00409864	ASNS/MAP1LC3B/SESN1/FADS1/FOXO3/GLUL/MYH13/RRP8/NUAK1/SLC38A2/AIFM1/KLF10/SREBF2/GCGR/CACNB3/SIRT1/ATF4/MAPK1/SLC38A3/RRAGD/CLEC16A/CPEB4/MAX/SLC39A5/HSPA5/ATG5/FAM107A/USP33/TXN2/RRAGC/STK26/DNM1L	32
GO:0097193	BP	GO:0097193	intrinsic apoptotic signaling pathway	39/1365	290/18866	0.000131539	0.00470392	0.00409864	MLLT11/PPIF/BNIP3/WFS1/BAG6/CASP3/RRP8/TPT1/ARHGEF2/CUL1/FIS1/YBX3/AIFM1/E2F2/DDIT4/BRCA2/SIRT1/HDAC1/ATF4/VNN1/CUL3/DNAJC10/PTGS2/ITPR1/NBN/TAF9/STYXL1/FNIP2/SELENOK/HYOU1/DDX3X/DAB2IP/PML/POLB/BAX/SFRP2/PRKRA/TP63/DNM1L	39
GO:0038093	BP	GO:0038093	Fc receptor signaling pathway	34/1365	241/18866	0.000137749	0.00489596	0.00426597	MYO10/PSMF1/PSMD11/CALM1/NFATC3/PSME4/CUL1/PSMC1/PSMD7/PSMD13/PSMB2/KIT/PSMB4/PSMA7/PSMA3/PSMA6/PAK1/MAPK1/YES1/WIPF1/PSMD3/PSMD12/PPP3CB/PSMA4/GAB2/SHC1/PSMA1/PRKCQ/PSMA2/BAIAP2/ELMO2/PSMB3/PSMD4/CD3G	34
GO:0051129	BP	GO:0051129	negative regulation of cellular component organization	81/1365	744/18866	0.000139319	0.00492174	0.00428843	TOP2A/CENPF/CDC20/CKAP2/STMN1/JARID2/BUB1B/PPIF/NDC80/BNIP3/TRAK2/ARHGEF15/RAD50/UBE2B/ARHGEF2/EVL/CDH5/PHF23/ESPL1/SEMA6C/RUFY3/ACD/MNAT1/FHOD3/RIOK3/KLHL22/BUB1/PACSIN1/INSIG1/CAV3/SEMA5A/PCID2/DNAJB6/SIRT1/SEMA5B/KANK1/MAP1B/GSK3A/RTN4RL2/SEMA6B/SPTAN1/RGMA/INPP5F/SEMA7A/NOTCH1/NBN/TET1/PLK1/STYXL1/CLEC16A/FNIP2/SACS/IK/DPP4/HSPA5/MYADM/ATAD2/ATG5/ITGB1BP1/NR1H3/SEMA6A/DDX3X/VPS35/FEZ2/SEMA4C/…	81
GO:0001755	BP	GO:0001755	neural crest cell migration	13/1365	56/18866	0.000141095	0.00495448	0.00431696	NRP2/SEMA6C/SOX8/RET/SEMA5A/CFL1/SEMA5B/SEMA6B/SEMA7A/LAMA5/SEMA6A/SEMA4C/NRP1	13
GO:0009060	BP	GO:0009060	aerobic respiration	17/1365	87/18866	0.000142955	0.00498972	0.00434766	BNIP3/UQCRH/CS/SDHC/UQCRC1/IDH2/COX8A/ACO1/DLST/MDH2/COX6B1/FH/NNT/IDH3A/COX2/COX5B/SDHA	17
GO:0019882	BP	GO:0019882	antigen processing and presentation	33/1365	232/18866	0.000146599	0.00508648	0.00443197	NCF4/ABCB9/KIF4A/KIF11/KIF2C/PSMF1/PSMD11/PSME4/PSMC1/KIF15/PSMD7/PSMD13/PSMB2/CENPE/PSMB4/PSMA7/PSMA3/SEC24B/PSMA6/KIF23/CD1A/PSMD3/PSMD12/ATG5/PSMA4/PSMA1/PSMA2/SH3GL2/FGL2/PSMB3/PSMD4/YTHDF1/SEC22B	33
GO:0048002	BP	GO:0048002	antigen processing and presentation of peptide antigen	29/1365	194/18866	0.000152069	0.00524503	0.00457012	NCF4/ABCB9/KIF4A/KIF11/KIF2C/PSMF1/PSMD11/PSME4/PSMC1/KIF15/PSMD7/PSMD13/PSMB2/CENPE/PSMB4/PSMA7/PSMA3/SEC24B/PSMA6/KIF23/PSMD3/PSMD12/PSMA4/PSMA1/PSMA2/SH3GL2/PSMB3/PSMD4/SEC22B	29
GO:0051222	BP	GO:0051222	positive regulation of protein transport	45/1365	354/18866	0.00015861	0.00543844	0.00473864	GLUL/ECT2/TRPM4/IPO5/ANP32B/FIS1/ABLIM3/RUFY3/CHP1/TSG101/PCNT/MYRIP/SREBF2/CACNB3/GTSE1/GSK3A/PAK1/MAPK1/RPH3AL/PTGS2/PDZK1/PPP3CC/CEP290/PDCD5/APBB1/PPP3CB/FGB/ITGB1BP1/VPS11/VPS35/RIOK2/DOC2B/CDK1/CAPN10/OXCT1/PTGER4/IRS2/VSNL1/NR1H2/JUP/TP63/VPS28/PPIA/YWHAZ/DNM1L	45
GO:0031668	BP	GO:0031668	cellular response to extracellular stimulus	35/1365	253/18866	0.00016369	0.00555833	0.0048431	ASNS/MAP1LC3B/SESN1/FADS1/FOXO3/GLUL/MYH13/RRP8/NUAK1/SLC38A2/AIFM1/KLF10/SREBF2/GCGR/CACNB3/SIRT1/ATF4/DCTPP1/MAPK1/SLC38A3/RRAGD/CLEC16A/CPEB4/MAX/SLC39A5/HSPA5/ATG5/FAM107A/USP33/TXN2/SFRP2/SKP2/RRAGC/STK26/DNM1L	35
GO:0010631	BP	GO:0010631	epithelial cell migration	46/1365	365/18866	0.000164905	0.00555833	0.0048431	SCARB1/ADAMTS9/ANLN/MACF1/PLXND1/VASH1/NRP2/GLUL/LOXL2/CDH13/HYAL1/EVL/CDH5/PRCP/CD40/KDR/ROBO1/SEMA5A/KIT/SPARC/MAP4K4/SIRT1/KANK1/STAT5A/NOTCH1/ADAM17/PECAM1/PTGS2/MAPRE2/ATP2B4/PKN1/DPP4/AMOTL1/ITGB1BP1/NOS3/CLEC14A/EPHB4/DAB2IP/HDAC5/MCC/ADTRP/PDGFB/JUP/HAS2/CSNK2B/NRP1	46
GO:0010035	BP	GO:0010035	response to inorganic substance	65/1365	569/18866	0.000164967	0.00555833	0.0048431	CA2/SLC30A2/FOXO3/LRP11/PPIF/BNIP3/AKR1B1/ITPKB/MCOLN1/HMGCS1/LOXL2/CASP3/ECT2/CASQ2/CALM1/CDKN1B/GART/NQO1/FIS1/FBP1/MNAT1/KHK/SLC38A2/AIFM1/KDR/CAPN3/ZNF277/KIT/CYP2R1/SPARC/EGLN1/SIRT1/ENDOG/MAP1B/ATF4/GSK3A/KCNIP2/KRT8/MAPK1/CYP1A1/PTGS2/ACO1/MT2A/ATP2B4/NET1/CCNA2/PTGES/KPNA4/CYP1A2/NFE2L1/APBB1/HSPA5/EIF2B5/FGB/PYCR1/NOS3/IGFBP2/SLC30A4/GSN/MYOG/CDK1/GOT1/PDE8A/NEDD4/STK26	65
GO:0043487	BP	GO:0043487	regulation of RNA stability	29/1365	195/18866	0.000166545	0.00557543	0.00485801	PSMF1/PSMD11/CSDC2/PSME4/PSMC1/YBX3/PSMD7/PSMD13/PSMB2/UBC/EXOSC1/PCID2/PSMB4/PSMA7/PSMA3/PSMA6/CACNG7/PSMD3/PSMD12/PSMA4/PSMA1/SAMD4B/PSMA2/PABPC1/PSMB3/PSMD4/YWHAZ/YTHDF1/IGF2BP3	29
GO:0014032	BP	GO:0014032	neural crest cell development	16/1365	80/18866	0.000167387	0.00557543	0.00485801	NRP2/TAPT1/SEMA6C/SOX8/RET/SEMA5A/CFL1/SEMA5B/SEMA6B/SEMA7A/MAPK1/BMPR1A/LAMA5/SEMA6A/SEMA4C/NRP1	16
GO:0045841	BP	GO:0045841	negative regulation of mitotic metaphase/anaphase transition	10/1365	36/18866	0.000169537	0.00561494	0.00489243	CENPF/CDC20/BUB1B/NDC80/KLHL22/BUB1/PCID2/PLK1/IK/TRIP13	10
GO:1903050	BP	GO:1903050	regulation of proteolysis involved in cellular protein catabolic process	32/1365	225/18866	0.00018387	0.00605525	0.00527609	CDC20/SH3RF2/RAD23B/RAD23A/BAG6/PSMF1/USP25/PSMC1/TLK2/USP7/CAV3/CSNK1D/GSK3A/ZER1/TMF1/KEAP1/PRKCG/TAF9/PLK1/CLEC16A/UBAC2/NUB1/NFE2L1/DAB2IP/CAMLG/PML/RNF19B/CSNK1A1/RCHY1/UBE2J1/ERLEC1/USP14	32
GO:0090132	BP	GO:0090132	epithelium migration	46/1365	368/18866	0.000199297	0.0065264	0.00568661	SCARB1/ADAMTS9/ANLN/MACF1/PLXND1/VASH1/NRP2/GLUL/LOXL2/CDH13/HYAL1/EVL/CDH5/PRCP/CD40/KDR/ROBO1/SEMA5A/KIT/SPARC/MAP4K4/SIRT1/KANK1/STAT5A/NOTCH1/ADAM17/PECAM1/PTGS2/MAPRE2/ATP2B4/PKN1/DPP4/AMOTL1/ITGB1BP1/NOS3/CLEC14A/EPHB4/DAB2IP/HDAC5/MCC/ADTRP/PDGFB/JUP/HAS2/CSNK2B/NRP1	46
GO:0048858	BP	GO:0048858	cell projection morphogenesis	75/1365	685/18866	0.000205039	0.00665894	0.00580209	GRB10/NRK/STMN1/NCAM1/MACF1/PLXND1/SIPA1L1/TRAK2/CXCR4/NRP2/GOLGA4/TNIK/EVL/SEMA6C/RUFY3/LAMB2/CNTNAP1/NES/TANC2/PLXNA2/PACSIN1/PALLD/SLITRK2/FBXO31/RET/RAB3A/ROBO1/SEMA5A/SRGAP2/CFL1/MAP4K4/SEMA5B/KANK1/MAP1B/SGK1/SEMA6B/SPTAN1/RELN/SEMA7A/PAK1/NOTCH1/MAPK1/CACNG7/ITGA1/RAPH1/LAMA5/APBB1/NOTCH3/PPP3CB/NTN3/SCN1B/SEMA6A/EPHB4/DAB2IP/FEZ2/SEMA4C/GAB2/PLXNA1/SHC1/PRKCQ/LZTS1/HECW2/PREX2/USP33/SH3GL…	75
GO:0000904	BP	GO:0000904	cell morphogenesis involved in differentiation	81/1365	753/18866	0.000205628	0.00665894	0.00580209	GRB10/COL15A1/STMN1/NCAM1/MACF1/PLXND1/SIPA1L1/TRAK2/CXCR4/NRP2/CASP3/PARVA/GOLGA4/TNIK/EVL/FAT1/SEMA6C/RUFY3/LAMB2/TANC2/PLXNA2/PALLD/SLITRK2/FBXO31/RET/RAB3A/ROBO1/SEMA5A/SRGAP2/CFL1/SEMA5B/KANK1/MAP1B/ATF4/CUL3/SEC24B/SEMA6B/SPTAN1/RELN/SEMA7A/PAK1/NOTCH1/MAPK1/PECAM1/RAPH1/LAMA5/RAC3/APBB1/NOTCH3/PPP3CB/MYADM/FGB/NTN3/ITGB1BP1/SCN1B/SEMA6A/EPHB4/FLNB/FEZ2/SEMA4C/GAB2/PLXNA1/SHC1/ACTN4/PRKCQ/L…	81
GO:0051225	BP	GO:0051225	spindle assembly	20/1365	115/18866	0.000207192	0.00667249	0.0058139	ASPM/PRC1/CDC20/KIF4A/MAPRE3/KIF11/SPAG5/WRAP73/INO80/CSNK1D/KIF23/CCDC69/MAPRE2/PLK1/CEP63/TUBB/BIRC5/PIBF1/MYBL2/INCENP	20
GO:0031331	BP	GO:0031331	positive regulation of cellular catabolic process	48/1365	390/18866	0.000211599	0.00677698	0.00590495	CDC20/SESN1/FOXO3/BNIP3/SH3RF2/RAD23A/BAG6/RNF128/RAB12/PFKFB3/PFKFB4/PSMC1/KDR/CAV3/SNX9/SIRT1/ENDOG/CSNK1D/GSK3A/FYCO1/ZER1/KEAP1/PLK1/CLEC16A/HTT/PFKFB1/NUB1/CALCOCO2/ATG5/VPS11/NNT/DAB2IP/VPS35/MSN/PNPLA2/CPT1A/RNF19B/CSNK1A1/BAX/RCHY1/PABPC1/TRIM68/RAB3GAP2/IRS2/PIP4K2B/TMEM59/YTHDF1/FBXO7	48
GO:1902100	BP	GO:1902100	negative regulation of metaphase/anaphase transition of cell cycle	10/1365	37/18866	0.000217393	0.00692449	0.00603347	CENPF/CDC20/BUB1B/NDC80/KLHL22/BUB1/PCID2/PLK1/IK/TRIP13	10
GO:0033046	BP	GO:0033046	negative regulation of sister chromatid segregation	11/1365	44/18866	0.000226243	0.00716724	0.00624499	CENPF/CDC20/BUB1B/NDC80/ESPL1/KLHL22/BUB1/PCID2/PLK1/IK/TRIP13	11
GO:0007015	BP	GO:0007015	actin filament organization	52/1365	434/18866	0.00023028	0.00724381	0.00631171	STMN1/FSCN1/MYO1B/LIMCH1/ARHGEF15/SHROOM3/PDLIM3/PPARGC1B/GAS2/ARHGEF2/MARCKS/EVL/FAT1/SDC4/RUFY3/FHOD3/PACSIN1/CDC42EP3/CAV3/SEMA5A/PSTPIP2/CFL1/TCAP/SNX9/SORBS3/KANK1/WASHC1/CUL3/SPTAN1/PAK1/SYNPO/SORBS1/WIPF1/PLEKHG2/RAC3/MYADM/ITGB1BP1/TPM4/SHROOM2/ACTN4/FAM107A/GSN/WDR1/BAIAP2/ELMO2/FHOD1/PTGER4/CORO6/RHOBTB1/GAS2L3/NRP1/HAX1	52
GO:0031570	BP	GO:0031570	DNA integrity checkpoint	25/1365	161/18866	0.000232417	0.00724381	0.00631171	TOP2A/ETAA1/CLSPN/ORC1/CDKN1B/RPA2/RHNO1/FBXO31/CDC45/SYF2/GTSE1/DNA2/NAE1/PEA15/NBN/PLK1/CEP63/THOC1/FOXO4/PML/CHEK1/BAX/CDK1/FANCD2/DONSON	25
GO:0062197	NA	GO:0062197	NA	45/1365	360/18866	0.000232562	0.00724381	0.00631171	NCF4/FOXO3/PPIF/BNIP3/AKR1B1/GPX3/CASP3/ECT2/PPARGC1B/ARHGEF2/NQO1/LETM1/PLA2R1/YBX3/AIFM1/CAPN3/ZNF277/GPX8/SIRT1/ENDOG/ATF4/LRRC8D/VNN1/MAPK1/KEAP1/PTGS2/OXR1/CHD6/VRK2/NET1/CCNA2/RWDD1/NFE2L1/ATG5/PYCR1/NOS3/DDX3X/PML/CDK1/PDE8A/PRKRA/FANCD2/STK26/CPEB2/FBXO7	45
GO:0022904	BP	GO:0022904	respiratory electron transport chain	20/1365	116/18866	0.000233631	0.00724381	0.00631171	NDUFS1/UQCRH/GPD2/CYC1/SDHC/NDUFA7/NDUFV1/UQCRC1/COQ9/COX8A/NDUFA6/NDUFS2/NDUFA3/NDUFA10/COX6B1/COX2/COX5B/SDHA/CDK1/UQCRQ	20
GO:1901799	BP	GO:1901799	negative regulation of proteasomal protein catabolic process	13/1365	59/18866	0.000246645	0.00760684	0.00662802	BAG6/PSMF1/USP25/TLK2/USP7/PRKCG/TAF9/CLEC16A/UBAC2/CAMLG/UBE2J1/ERLEC1/USP14	13
GO:0048812	BP	GO:0048812	neuron projection morphogenesis	73/1365	667/18866	0.00025107	0.00770257	0.00671144	GRB10/NRK/STMN1/NCAM1/MACF1/PLXND1/SIPA1L1/TRAK2/CXCR4/NRP2/GOLGA4/TNIK/EVL/SEMA6C/RUFY3/LAMB2/CNTNAP1/TANC2/PLXNA2/PACSIN1/PALLD/SLITRK2/FBXO31/RET/RAB3A/ROBO1/SEMA5A/SRGAP2/CFL1/MAP4K4/SEMA5B/MAP1B/SGK1/SEMA6B/SPTAN1/RELN/SEMA7A/PAK1/NOTCH1/MAPK1/CACNG7/ITGA1/RAPH1/LAMA5/APBB1/NOTCH3/PPP3CB/NTN3/SCN1B/SEMA6A/EPHB4/DAB2IP/FEZ2/SEMA4C/GAB2/PLXNA1/SHC1/PRKCQ/LZTS1/HECW2/PREX2/USP33/SH3GL2/BAIAP2/N…	73
GO:0006091	BP	GO:0006091	generation of precursor metabolites and energy	61/1365	534/18866	0.000259189	0.00791001	0.00689218	PCDH12/IGF2/NR1D1/PPIF/BNIP3/AKR1B1/P4HA2/NDUFS1/NOS2/LOXL2/AOX1/UQCRH/NOA1/CALM1/CS/SLC25A25/GPD2/PFKFB3/PFKFB4/CYC1/SDHC/FBP1/NDUFA7/NDUFV1/KHK/UQCRC1/ALDH4A1/PTGES2/DDIT4/GCGR/IDH2/COQ9/GSK3A/COX8A/SORBS1/ACO1/DLST/UGP2/NDUFA6/NDUFS2/PFKFB1/MDH2/NDUFA3/NDUFA10/COX6B1/CYP1A2/NUP54/FH/NNT/IDH3A/COX2/COX5B/MYOG/COX7A1/SDHA/CDK1/UQCRQ/OXCT1/IRS2/CIAPIN1/LEPR	61
GO:0009064	BP	GO:0009064	glutamine family amino acid metabolic process	15/1365	75/18866	0.000264977	0.00804453	0.00700939	ASNS/NOS2/GLUL/ARG2/ALDH4A1/MTHFS/FAH/FPGS/ATP2B4/GLS/DDAH1/PYCR1/NOS3/GMPS/GOT1	15
GO:0046364	BP	GO:0046364	monosaccharide biosynthetic process	18/1365	100/18866	0.000272437	0.00822817	0.0071694	PCK2/AKR1B1/PC/GPT/GPD2/FBP1/CRTC2/PGP/USP7/CHST15/SIRT1/ATF4/G6PC3/PFKFB1/MDH2/KAT2B/GOT1/LEPR	18
GO:0051985	BP	GO:0051985	negative regulation of chromosome segregation	11/1365	45/18866	0.000280071	0.00841514	0.00733231	CENPF/CDC20/BUB1B/NDC80/ESPL1/KLHL22/BUB1/PCID2/PLK1/IK/TRIP13	11
GO:0120039	BP	GO:0120039	plasma membrane bounded cell projection morphogenesis	74/1365	681/18866	0.000283072	0.00846166	0.00737285	GRB10/NRK/STMN1/NCAM1/MACF1/PLXND1/SIPA1L1/TRAK2/CXCR4/NRP2/GOLGA4/TNIK/EVL/SEMA6C/RUFY3/LAMB2/CNTNAP1/TANC2/PLXNA2/PACSIN1/PALLD/SLITRK2/FBXO31/RET/RAB3A/ROBO1/SEMA5A/SRGAP2/CFL1/MAP4K4/SEMA5B/KANK1/MAP1B/SGK1/SEMA6B/SPTAN1/RELN/SEMA7A/PAK1/NOTCH1/MAPK1/CACNG7/ITGA1/RAPH1/LAMA5/APBB1/NOTCH3/PPP3CB/NTN3/SCN1B/SEMA6A/EPHB4/DAB2IP/FEZ2/SEMA4C/GAB2/PLXNA1/SHC1/PRKCQ/LZTS1/HECW2/PREX2/USP33/SH3GL2/BA…	74
GO:0090130	BP	GO:0090130	tissue migration	46/1365	374/18866	0.000288123	0.00856871	0.00746613	SCARB1/ADAMTS9/ANLN/MACF1/PLXND1/VASH1/NRP2/GLUL/LOXL2/CDH13/HYAL1/EVL/CDH5/PRCP/CD40/KDR/ROBO1/SEMA5A/KIT/SPARC/MAP4K4/SIRT1/KANK1/STAT5A/NOTCH1/ADAM17/PECAM1/PTGS2/MAPRE2/ATP2B4/PKN1/DPP4/AMOTL1/ITGB1BP1/NOS3/CLEC14A/EPHB4/DAB2IP/HDAC5/MCC/ADTRP/PDGFB/JUP/HAS2/CSNK2B/NRP1	46
GO:2000736	BP	GO:2000736	regulation of stem cell differentiation	20/1365	118/18866	0.000295509	0.00874375	0.00761864	PSMF1/PSMD11/PSME4/PSMC1/PSMD7/PSMD13/PSMB2/PSMB4/PSMA7/PSMA3/PSMA6/NOTCH1/PSMD3/PSMD12/PSMA4/PSMA1/PSMA2/LMO1/PSMB3/PSMD4	20
GO:0033045	BP	GO:0033045	regulation of sister chromatid segregation	16/1365	84/18866	0.000301619	0.00883487	0.00769803	CENPF/CDC20/BUB1B/NDC80/DLGAP5/ESPL1/KLHL22/BUB1/CENPE/PCID2/CUL3/PLK1/IK/TRIP13/HECW2/RIOK2	16
GO:0048864	BP	GO:0048864	stem cell development	16/1365	84/18866	0.000301619	0.00883487	0.00769803	NRP2/TAPT1/SEMA6C/SOX8/RET/SEMA5A/CFL1/SEMA5B/SEMA6B/SEMA7A/MAPK1/BMPR1A/LAMA5/SEMA6A/SEMA4C/NRP1	16
GO:1901653	BP	GO:1901653	cellular response to peptide	48/1365	398/18866	0.000339082	0.00984038	0.00857416	CA2/GRB10/IGF2/FOXO3/STAT5B/ECHDC3/PCK2/AKR1B1/RAB12/GPT/ARHGEF2/CACNA1A/ABCC1/FIS1/GKAP1/KLF10/INSIG1/LPIN1/CRHR2/GCGR/SIRT1/KANK1/MAP1B/GSK3A/STAT5A/PAK1/SORBS1/ATP6V1C2/CCNA2/MAX/USO1/FOXO4/KLF15/SHC1/PRKCQ/SOCS2/HDAC5/RAB15/KAT2B/BAIAP2/ATP6V0B/CAPN10/GOT1/IRS2/CACNA2D1/RAB31/AP3S1/CPEB2	48
GO:0032868	BP	GO:0032868	response to insulin	37/1365	283/18866	0.000339323	0.00984038	0.00857416	GRB10/IGF2/FOXO3/ECHDC3/PCK2/RAB12/GPT/GKAP1/KHK/INSIG1/LPIN1/SIRT1/KANK1/GSK3A/STXBP3/PAK1/SORBS1/ATP6V1C2/PFKFB1/MAX/USO1/FOXO4/KLF15/SHC1/PRKCQ/KBTBD2/HDAC5/RAB15/KAT2B/BAIAP2/ATP6V0B/CAPN10/GOT1/IRS2/RAB31/AP3S1/CPEB2	37
GO:0006260	BP	GO:0006260	DNA replication	36/1365	273/18866	0.00034371	0.00991824	0.008642	PRIM1/RRM2/TSPYL2/ETAA1/CLSPN/RAD50/ORC1/RPA3/RECQL4/POLE/RPA2/RFC4/POLQ/RHNO1/CDC45/INO80/BRCA2/DNA2/DACH1/WDHD1/GINS1/EXO1/S100A11/NBN/CCNA2/THOC1/POLI/TERF1/GINS3/CHEK1/POLB/CDK1/MCM6/PRIM2/DONSON/POLE3	36
GO:2000816	BP	GO:2000816	negative regulation of mitotic sister chromatid separation	10/1365	39/18866	0.000347446	0.00997667	0.00869291	CENPF/CDC20/BUB1B/NDC80/KLHL22/BUB1/PCID2/PLK1/IK/TRIP13	10
GO:0022616	BP	GO:0022616	DNA strand elongation	8/1365	26/18866	0.000353404	0.0100487	0.00875571	RAD50/POLE/RFC4/DNA2/GINS1/NBN/GINS3/POLE3	8
GO:0048843	BP	GO:0048843	negative regulation of axon extension involved in axon guidance	8/1365	26/18866	0.000353404	0.0100487	0.00875571	SEMA6C/SEMA5A/SEMA5B/SEMA6B/SEMA7A/SEMA6A/SEMA4C/NRP1	8
GO:0048729	BP	GO:0048729	tissue morphogenesis	72/1365	664/18866	0.000361987	0.0102135	0.00889929	CA2/COL4A1/FREM2/PTK7/PLXND1/CXCR4/NRP2/HEYL/PSMF1/SHROOM3/PSMD11/CASP3/FKBP1A/ADAMTS12/PSME4/SDC4/PSMC1/SPRY1/MYLK2/SOX8/PSMD7/KDR/PSMD13/PSMB2/RET/MAGED1/CAV3/ROBO1/BBS5/PSMB4/CFL1/EGLN1/TCAP/PSMA7/PSMA3/SEC24B/PSMA6/DLG5/PAK1/NOTCH1/ADAM17/FAT4/CEP290/BMPR1A/LAMA5/PSMD3/PSMD12/NOS3/PAX7/COL5A1/PSMA4/SEMA4C/PLXNA1/PSMA1/MSN/WDR1/EXT2/PML/NPNT/PSMA2/CTSZ/SFRP2/FZD2/INTU/DCHS1/PSMB3/PSMD4/TP63/CC…	72
GO:0007411	BP	GO:0007411	axon guidance	37/1365	284/18866	0.000363624	0.0102135	0.00889929	GRB10/NCAM1/PLXND1/CXCR4/NRP2/EVL/SEMA6C/LAMB2/PLXNA2/PALLD/RET/ROBO1/SEMA5A/SEMA5B/SEMA6B/SPTAN1/RELN/SEMA7A/NOTCH1/MAPK1/LAMA5/NOTCH3/NTN3/SCN1B/SEMA6A/EPHB4/FEZ2/SEMA4C/GAB2/PLXNA1/SHC1/PRKCQ/USP33/IRS2/NTN5/YTHDF1/NRP1	37
GO:0090649	BP	GO:0090649	response to oxygen-glucose deprivation	5/1365	10/18866	0.000364456	0.0102135	0.00889929	BNIP3/AIFM1/CACNB3/ATF4/DNM1L	5
GO:0097485	BP	GO:0097485	neuron projection guidance	37/1365	285/18866	0.000389464	0.0108621	0.00946443	GRB10/NCAM1/PLXND1/CXCR4/NRP2/EVL/SEMA6C/LAMB2/PLXNA2/PALLD/RET/ROBO1/SEMA5A/SEMA5B/SEMA6B/SPTAN1/RELN/SEMA7A/NOTCH1/MAPK1/LAMA5/NOTCH3/NTN3/SCN1B/SEMA6A/EPHB4/FEZ2/SEMA4C/GAB2/PLXNA1/SHC1/PRKCQ/USP33/IRS2/NTN5/YTHDF1/NRP1	37
GO:0016241	BP	GO:0016241	regulation of macroautophagy	26/1365	176/18866	0.000393266	0.0109159	0.00951133	SESN1/BNIP3/RHEB/CASP3/RAB12/PHF23/KDR/SIRT1/FYCO1/ATP6V1C2/RRAGD/CLEC16A/HTT/CALCOCO2/VPS35/FEZ2/LAMTOR3/LZTS1/VPS26A/RAB5A/ATP6V0B/RAB3GAP2/PIP4K2B/NEDD4/RRAGC/SEC22B	26
GO:2001251	BP	GO:2001251	negative regulation of chromosome organization	23/1365	148/18866	0.000401041	0.0110449	0.00962369	TOP2A/CENPF/CDC20/JARID2/BUB1B/NDC80/RAD50/UBE2B/ESPL1/ACD/MNAT1/KLHL22/BUB1/PCID2/SIRT1/NBN/TET1/PLK1/IK/ATAD2/ATG5/TRIP13/TERF1	23
GO:0006000	BP	GO:0006000	fructose metabolic process	6/1365	15/18866	0.000401702	0.0110449	0.00962369	AKR1B1/PFKFB3/PFKFB4/FBP1/KHK/PFKFB1	6
GO:0045736	BP	GO:0045736	negative regulation of cyclin-dependent protein serine/threonine kinase activity	9/1365	33/18866	0.000416033	0.0113852	0.00992024	CASP3/IPO5/CDKN1B/INCA1/IPO7/PLK1/TFAP4/KAT2B/FBXO7	9
GO:1904951	BP	GO:1904951	positive regulation of establishment of protein localization	45/1365	370/18866	0.000426675	0.0116219	0.0101265	GLUL/ECT2/TRPM4/IPO5/ANP32B/FIS1/ABLIM3/RUFY3/CHP1/TSG101/PCNT/MYRIP/SREBF2/CACNB3/GTSE1/GSK3A/PAK1/MAPK1/RPH3AL/PTGS2/PDZK1/PPP3CC/CEP290/PDCD5/APBB1/PPP3CB/FGB/ITGB1BP1/VPS11/VPS35/RIOK2/DOC2B/CDK1/CAPN10/OXCT1/PTGER4/IRS2/VSNL1/NR1H2/JUP/TP63/VPS28/PPIA/YWHAZ/DNM1L	45
GO:1905819	BP	GO:1905819	negative regulation of chromosome separation	10/1365	40/18866	0.000433545	0.0117541	0.0102416	CENPF/CDC20/BUB1B/NDC80/KLHL22/BUB1/PCID2/PLK1/IK/TRIP13	10
GO:0032869	BP	GO:0032869	cellular response to insulin stimulus	31/1365	226/18866	0.000437235	0.0117993	0.010281	GRB10/IGF2/FOXO3/ECHDC3/PCK2/RAB12/GPT/GKAP1/INSIG1/LPIN1/SIRT1/KANK1/GSK3A/PAK1/SORBS1/ATP6V1C2/USO1/FOXO4/SHC1/PRKCQ/HDAC5/RAB15/KAT2B/BAIAP2/ATP6V0B/CAPN10/GOT1/IRS2/RAB31/AP3S1/CPEB2	31
GO:0009308	BP	GO:0009308	amine metabolic process	22/1365	140/18866	0.000453751	0.012184	0.0106162	PSMF1/PSMD11/PSME4/NQO1/PSMC1/PSMD7/PSMD13/PSMB2/PSMB4/PSMA7/PSMA3/PSMA6/CYP1A1/ATP2B4/PSMD3/PSMD12/PSMA4/VPS35/PSMA1/PSMA2/PSMB3/PSMD4	22
GO:1903363	BP	GO:1903363	negative regulation of cellular protein catabolic process	16/1365	87/18866	0.000455673	0.012184	0.0106162	BAG6/PSMF1/USP25/TLK2/USP7/PRKCG/TAF9/CLEC16A/UBAC2/DAB2IP/VPS35/CAMLG/PML/UBE2J1/ERLEC1/USP14	16
GO:0044106	BP	GO:0044106	cellular amine metabolic process	21/1365	131/18866	0.000461079	0.0122166	0.0106446	PSMF1/PSMD11/PSME4/NQO1/PSMC1/PSMD7/PSMD13/PSMB2/PSMB4/PSMA7/PSMA3/PSMA6/ATP2B4/PSMD3/PSMD12/PSMA4/VPS35/PSMA1/PSMA2/PSMB3/PSMD4	21
GO:0061061	BP	GO:0061061	muscle structure development	73/1365	681/18866	0.000461083	0.0122166	0.0106446	METTL21C/CENPF/KCNAB1/MYH3/FRG1/IGF2/JARID2/MBNL1/MYH14/RBM38/HEYL/PDLIM3/ARID5B/SYPL2/CASP3/POPDC2/FKBP1A/CASQ2/NFATC3/MAPK12/SGCG/FHOD3/MYLK2/SOX8/YBX3/ITGB1BP2/CD164/WFIKKN2/CAPN3/CAV3/KIT/EGLN1/TCAP/ASB2/MAFF/SIRT1/GSK3A/KLHL41/KRT8/RORA/COPS2/PAK1/NOTCH1/MAPK1/MEGF10/ADAM12/MYL6/BMPR1A/RAMP2/LAMA5/CHRND/ATG5/FOXO4/PAX7/FLNB/MAMSTR/SEMA4C/BTG1/HDAC5/MYOG/WDR1/EHD2/NPNT/CDK1/MYH15/RARB/FZD2/SM…	73
GO:0046890	BP	GO:0046890	regulation of lipid biosynthetic process	29/1365	207/18866	0.000464308	0.0122464	0.0106706	SCARB1/NR1D1/LSS/CYP51A1/SQLE/DDX20/HMGCS1/PMVK/SCD/ORMDL1/IDI1/INSIG1/SREBF2/ACADL/SIRT1/FITM2/MVK/SORBS1/PTGS2/DKKL1/TM7SF2/ABHD6/NR1H3/LPCAT1/PIBF1/NSMAF/NR1H2/PDGFB/ADIPOR2	29
GO:0006446	BP	GO:0006446	regulation of translational initiation	15/1365	79/18866	0.000477165	0.0125288	0.0109167	EIF4A2/EIF4H/NCBP2/EIF5B/ATF4/EIF3E/EIF1B/EIF2B5/DDX1/EIF3H/DDX3X/PAIP2B/EIF4B/KLHL25/YTHDF1	15
GO:0051783	BP	GO:0051783	regulation of nuclear division	27/1365	188/18866	0.000484339	0.0126601	0.0110311	PKMYT1/CENPF/CDC20/KNTC1/IGF2/ANLN/BUB1B/NDC80/DLGAP5/KIF11/CDKN1B/UBE2B/ESPL1/KLHL22/BUB1/CENPE/PCID2/CUL3/PLK1/IK/NFE2L1/TRIP13/HECW2/RIOK2/BORA/CHEK1/PDGFB	27
GO:1901652	BP	GO:1901652	response to peptide	60/1365	536/18866	0.00049079	0.0127715	0.0111281	CA2/GRB10/IGF2/FOXO3/STAT5B/ECHDC3/PCK2/AKR1B1/NFKBIA/RAB12/GPT/CDKN1B/ARHGEF2/CACNA1A/CYC1/ABCC1/FIS1/GKAP1/CD40/KHK/KLF10/INSIG1/LPIN1/CRHR2/GCGR/SPARC/SIRT1/KANK1/MAP1B/GSK3A/STAT5A/STXBP3/PAK1/NOTCH1/SORBS1/PTGS2/ATP6V1C2/CCNA2/PFKFB1/MAX/USO1/EIF2B5/FOXO4/KLF15/SHC1/PRKCQ/SOCS2/KBTBD2/HDAC5/RAB15/KAT2B/BAIAP2/ATP6V0B/CAPN10/GOT1/IRS2/CACNA2D1/RAB31/AP3S1/CPEB2	60
GO:0061013	BP	GO:0061013	regulation of mRNA catabolic process	29/1365	208/18866	0.000503091	0.0130334	0.0113563	PSMF1/PSMD11/CSDC2/PSME4/PSMC1/YBX3/PSMD7/PSMD13/PSMB2/UBC/EXOSC1/PCID2/PSMB4/PSMA7/PSMA3/PSMA6/CACNG7/PSMD3/PSMD12/PSMA4/PSMA1/SAMD4B/PSMA2/PABPC1/PSMB3/PSMD4/YWHAZ/YTHDF1/IGF2BP3	29
GO:0006338	BP	GO:0006338	chromatin remodeling	30/1365	218/18866	0.000507666	0.0130937	0.0114089	CENPT/JARID2/NPM3/RRP8/SMCHD1/SATB1/PSME4/HJURP/PADI4/INO80/SIRT1/HDAC1/PAK1/SCMH1/TET1/CENPA/PAX7/CENPN/INO80B/HDAC5/ACTR6/KAT2B/MIS18BP1/EZH1/SMARCA4/SMYD1/TP63/POLE3/ANP32E/CHD7	30
GO:0010769	BP	GO:0010769	regulation of cell morphogenesis involved in differentiation	39/1365	310/18866	0.000518117	0.0132461	0.0115416	MACF1/PLXND1/SIPA1L1/TRAK2/GOLGA4/TNIK/SEMA6C/RUFY3/TANC2/PLXNA2/FBXO31/RET/ROBO1/SEMA5A/CFL1/SEMA5B/KANK1/MAP1B/SEMA6B/RELN/SEMA7A/PAK1/RAC3/MYADM/FGB/ITGB1BP1/SEMA6A/SEMA4C/PLXNA1/ACTN4/LZTS1/HECW2/BAIAP2/HAS2/NEDD4/DNM1L/YTHDF1/NRP1/RCC2	39
GO:0016236	BP	GO:0016236	macroautophagy	39/1365	310/18866	0.000518117	0.0132461	0.0115416	MAP1LC3B/SESN1/ATG12/BNIP3/MCOLN1/RHEB/STX12/CASP3/RAB12/SQSTM1/PHF23/TSG101/KDR/SIRT1/FYCO1/TOMM5/ATP6V1C2/RRAGD/CLEC16A/HTT/CALCOCO2/ATG5/VPS35/FEZ2/LAMTOR3/LZTS1/MTMR14/ATG9B/VPS26A/RAB5A/ATP6V0B/RAB3GAP2/PIP4K2B/NEDD4/VPS28/RRAGC/CSNK2B/VPS37A/SEC22B	39
GO:1904030	BP	GO:1904030	negative regulation of cyclin-dependent protein kinase activity	9/1365	34/18866	0.00052984	0.0134866	0.0117512	CASP3/IPO5/CDKN1B/INCA1/IPO7/PLK1/TFAP4/KAT2B/FBXO7	9
GO:0071417	BP	GO:0071417	cellular response to organonitrogen compound	71/1365	663/18866	0.000564028	0.0142944	0.0124551	CA2/GRB10/COL4A1/SESN1/IGF2/FOXO3/STAT5B/ECHDC3/PCK2/AKR1B1/CASP3/RAB12/TRPM4/GPT/IPO5/CASQ2/ARHGEF2/CACNA1A/ABCC1/FIS1/GKAP1/KLHL22/KLF10/INSIG1/LPIN1/CAV3/CRHR2/GCGR/SIRT1/KANK1/MAP1B/ATF4/PDGFC/SLC8A3/GSK3A/STAT5A/PAK1/MAPK1/SORBS1/PTGS2/ATP6V1C2/ATP2B4/RRAGD/CCNA2/CPEB4/HRH1/MAX/USO1/HSPA5/FOXO4/VPS35/KLF15/SHC1/LAMTOR3/PRKCQ/SOCS2/HDAC5/RAB15/KAT2B/BAIAP2/ATP6V0B/CAPN10/GOT1/IRS2/JUP/CACNA2D…	71
GO:0031032	BP	GO:0031032	actomyosin structure organization	28/1365	200/18866	0.000582998	0.0147112	0.0128182	MYH3/STMN1/ANLN/MYH14/LIMCH1/ARHGEF15/ECT2/CASQ2/EVL/SDC4/FHOD3/CAPN3/CAV3/TCAP/SORBS3/CUL3/KLHL41/KRT8/KIF23/PAK1/SORBS1/PDCD6IP/ITGB1BP1/WDR1/FHOD1/PTGER4/OBSCN/NRP1	28
GO:0090087	BP	GO:0090087	regulation of peptide transport	71/1365	664/18866	0.000588218	0.014779	0.0128773	CA2/NR1D1/KCNG2/CYP51A1/NOS2/GLUL/ECT2/TRPM4/IPO5/ANP32B/CACNA1A/FIS1/ABLIM3/RUFY3/CHP1/CD40/TSG101/PCNT/MYRIP/INSIG1/CDK16/SREBF2/IDH2/CACNB3/GTSE1/GSK3A/PAK1/MAPK1/RPH3AL/PTGS2/ITPR1/PDZK1/PPP3CC/CEP290/IFI27/UBAC2/NUP54/PDCD5/DPP4/APBB1/PPP3CB/FGB/ITGB1BP1/VPS11/NR1H3/VPS35/SELENOT/RIOK2/CPT1A/DOC2B/CD200/CDK1/UBE2J1/PKIG/CAPN10/OXCT1/PTGER4/IRS2/ADTRP/VSNL1/SLC25A5/NR1H2/ERLEC1/JUP/TP63/VPS28…	71
GO:0014033	BP	GO:0014033	neural crest cell differentiation	16/1365	89/18866	0.000592343	0.0148187	0.0129119	NRP2/TAPT1/SEMA6C/SOX8/RET/SEMA5A/CFL1/SEMA5B/SEMA6B/SEMA7A/MAPK1/BMPR1A/LAMA5/SEMA6A/SEMA4C/NRP1	16
GO:0001732	BP	GO:0001732	formation of cytoplasmic translation initiation complex	6/1365	16/18866	0.000603525	0.015034	0.0130994	EIF3M/EIF3C/EIF3J/EIF3E/EIF3H/EIF3I	6
GO:1905330	BP	GO:1905330	regulation of morphogenesis of an epithelium	26/1365	181/18866	0.00060841	0.0150912	0.0131493	PTK7/PSMF1/PSMD11/ADAMTS12/PSME4/PSMC1/SOX8/PSMD7/PSMD13/PSMB2/MAGED1/CAV3/PSMB4/PSMA7/PSMA3/SEC24B/PSMA6/PSMD3/PSMD12/PSMA4/PSMA1/PSMA2/SFRP2/FZD2/PSMB3/PSMD4	26
GO:1902668	BP	GO:1902668	negative regulation of axon guidance	8/1365	28/18866	0.000617415	0.0152496	0.0132874	SEMA6C/SEMA5A/SEMA5B/SEMA6B/SEMA7A/SEMA6A/SEMA4C/NRP1	8
GO:0014889	BP	GO:0014889	muscle atrophy	5/1365	11/18866	0.000628387	0.0154551	0.0134664	FOXO3/GATM/TRIM63/GSN/MYOG	5
GO:0002064	BP	GO:0002064	epithelial cell development	30/1365	221/18866	0.000638881	0.0156472	0.0136338	COL15A1/TYMS/AKR1B1/CXCR4/RHEB/SHROOM3/CDH5/FAT1/LAMB2/SOX8/PALLD/ATF4/SEC24B/GSK3A/SLC4A7/NOTCH1/PECAM1/IFT74/MYADM/FLNB/BFSP1/MSN/RARB/ARID4A/LRTOMT/PDGFB/TP63/S1PR3/PRDM1/PPP1R16B	30
GO:0033048	BP	GO:0033048	negative regulation of mitotic sister chromatid segregation	10/1365	42/18866	0.000659232	0.0160516	0.0139862	CENPF/CDC20/BUB1B/NDC80/KLHL22/BUB1/PCID2/PLK1/IK/TRIP13	10
GO:0090316	BP	GO:0090316	positive regulation of intracellular protein transport	26/1365	182/18866	0.00066206	0.0160516	0.0139862	ECT2/IPO5/ANP32B/FIS1/ABLIM3/RUFY3/CHP1/PCNT/SREBF2/CACNB3/GTSE1/GSK3A/PAK1/MAPK1/PTGS2/PDZK1/PPP3CC/CEP290/PDCD5/ITGB1BP1/VPS11/RIOK2/CDK1/JUP/TP63/YWHAZ	26
GO:0002183	BP	GO:0002183	cytoplasmic translational initiation	9/1365	35/18866	0.000667947	0.0160516	0.0139862	EIF3M/EIF3C/EIF4A2/EIF4H/EIF3J/EIF3E/EIF3H/EIF3I/EIF4B	9
GO:0051223	BP	GO:0051223	regulation of protein transport	68/1365	633/18866	0.000672198	0.0160516	0.0139862	NR1D1/KCNG2/CYP51A1/NOS2/GLUL/ECT2/TRPM4/IPO5/ANP32B/CACNA1A/FIS1/ABLIM3/RUFY3/CHP1/CD40/TSG101/PCNT/MYRIP/INSIG1/CDK16/SREBF2/IDH2/CACNB3/GTSE1/GSK3A/PAK1/MAPK1/RPH3AL/PTGS2/ITPR1/PDZK1/PPP3CC/CEP290/IFI27/UBAC2/NUP54/PDCD5/DPP4/APBB1/PPP3CB/FGB/ITGB1BP1/VPS11/NR1H3/VPS35/RIOK2/CPT1A/DOC2B/CD200/CDK1/UBE2J1/PKIG/CAPN10/OXCT1/PTGER4/IRS2/ADTRP/VSNL1/SLC25A5/NR1H2/ERLEC1/JUP/TP63/VPS28/PPIA/YWHAZ/…	68
GO:0106106	BP	GO:0106106	cold-induced thermogenesis	22/1365	144/18866	0.000672752	0.0160516	0.0139862	GRB10/NR1D1/CXCR4/RHEB/GATM/PPARGC1B/SCD/LPIN1/PLCL2/ACADL/ATF4/PDGFC/NOTCH1/ADAM17/LAMA4/ABHD6/FH/NR1H3/DECR1/NR1H2/LEPR/ADIPOR2	22
GO:0120161	BP	GO:0120161	regulation of cold-induced thermogenesis	22/1365	144/18866	0.000672752	0.0160516	0.0139862	GRB10/NR1D1/CXCR4/RHEB/GATM/PPARGC1B/SCD/LPIN1/PLCL2/ACADL/ATF4/PDGFC/NOTCH1/ADAM17/LAMA4/ABHD6/FH/NR1H3/DECR1/NR1H2/LEPR/ADIPOR2	22
GO:0002009	BP	GO:0002009	morphogenesis of an epithelium	61/1365	554/18866	0.00067467	0.0160516	0.0139862	CA2/COL4A1/FREM2/PTK7/PLXND1/CXCR4/PSMF1/SHROOM3/PSMD11/CASP3/ADAMTS12/PSME4/SDC4/PSMC1/SPRY1/SOX8/PSMD7/KDR/PSMD13/PSMB2/RET/MAGED1/CAV3/BBS5/PSMB4/CFL1/TCAP/PSMA7/PSMA3/SEC24B/PSMA6/DLG5/PAK1/NOTCH1/ADAM17/FAT4/CEP290/LAMA5/PSMD3/PSMD12/COL5A1/PSMA4/SEMA4C/PLXNA1/PSMA1/MSN/WDR1/PML/NPNT/PSMA2/CTSZ/SFRP2/FZD2/INTU/DCHS1/PSMB3/PSMD4/TP63/CC2D2A/CSNK2B/NRP1	61
GO:0006914	BP	GO:0006914	autophagy	59/1365	532/18866	0.000687029	0.0162133	0.0141271	MAP1LC3B/TBC1D17/SESN1/FOXO3/ATG12/BNIP3/MCOLN1/RHEB/STX12/CASP3/RAB12/SQSTM1/PHF23/FIS1/TLK2/TSG101/KLHL22/KDR/SREBF2/SIRT1/WASHC1/GSK3A/FYCO1/TOMM5/KEAP1/ITPR1/ATP6V1C2/RRAGD/CLEC16A/HTT/CALCOCO2/ATG5/VPS11/VPS35/FEZ2/LAMTOR3/LZTS1/MTMR14/ATG9B/VPS26A/USP33/RAB5A/TRIM68/ATP6V0B/RAB3GAP2/PIP4K2B/TMEM59/NEDD4/ATG4D/VPS28/RRAGC/CSNK2B/DNM1L/SUPT20H/LEPR/FBXO7/HAX1/VPS37A/SEC22B	59
GO:0061919	BP	GO:0061919	process utilizing autophagic mechanism	59/1365	532/18866	0.000687029	0.0162133	0.0141271	MAP1LC3B/TBC1D17/SESN1/FOXO3/ATG12/BNIP3/MCOLN1/RHEB/STX12/CASP3/RAB12/SQSTM1/PHF23/FIS1/TLK2/TSG101/KLHL22/KDR/SREBF2/SIRT1/WASHC1/GSK3A/FYCO1/TOMM5/KEAP1/ITPR1/ATP6V1C2/RRAGD/CLEC16A/HTT/CALCOCO2/ATG5/VPS11/VPS35/FEZ2/LAMTOR3/LZTS1/MTMR14/ATG9B/VPS26A/USP33/RAB5A/TRIM68/ATP6V0B/RAB3GAP2/PIP4K2B/TMEM59/NEDD4/ATG4D/VPS28/RRAGC/CSNK2B/DNM1L/SUPT20H/LEPR/FBXO7/HAX1/VPS37A/SEC22B	59
GO:0010506	BP	GO:0010506	regulation of autophagy	42/1365	347/18866	0.000718993	0.0168992	0.0147247	SESN1/FOXO3/BNIP3/RHEB/CASP3/RAB12/PHF23/TLK2/KLHL22/KDR/SREBF2/SIRT1/WASHC1/GSK3A/FYCO1/KEAP1/ITPR1/ATP6V1C2/RRAGD/CLEC16A/HTT/CALCOCO2/ATG5/VPS35/FEZ2/LAMTOR3/LZTS1/VPS26A/USP33/RAB5A/TRIM68/ATP6V0B/RAB3GAP2/PIP4K2B/TMEM59/NEDD4/RRAGC/DNM1L/LEPR/FBXO7/HAX1/SEC22B	42
GO:0016051	BP	GO:0016051	carbohydrate biosynthetic process	29/1365	213/18866	0.000742932	0.0173918	0.0151539	IGF2/NR1D1/PCK2/AKR1B1/B3GALNT1/PC/GPT/GPD2/FBP1/CRTC2/PGP/USP7/CHST15/SIRT1/ATF4/GSK3A/G6PC3/SORBS1/UGP2/HRH1/PFKFB1/MDH2/EXT2/KAT2B/GOT1/IRS2/PDGFB/HAS2/LEPR	29
GO:1903051	BP	GO:1903051	negative regulation of proteolysis involved in cellular protein catabolic process	14/1365	74/18866	0.000756024	0.0176074	0.0153417	BAG6/PSMF1/USP25/TLK2/USP7/PRKCG/TAF9/CLEC16A/UBAC2/CAMLG/PML/UBE2J1/ERLEC1/USP14	14
GO:0033157	BP	GO:0033157	regulation of intracellular protein transport	34/1365	264/18866	0.000758183	0.0176074	0.0153417	ECT2/IPO5/ANP32B/FIS1/ABLIM3/RUFY3/CHP1/PCNT/INSIG1/SREBF2/CACNB3/GTSE1/GSK3A/PAK1/MAPK1/PTGS2/PDZK1/PPP3CC/CEP290/IFI27/UBAC2/NUP54/PDCD5/ITGB1BP1/VPS11/RIOK2/CDK1/UBE2J1/PKIG/ERLEC1/JUP/TP63/YWHAZ/HAX1	34
GO:0006094	BP	GO:0006094	gluconeogenesis	16/1365	91/18866	0.000762633	0.0176404	0.0153705	PCK2/PC/GPT/GPD2/FBP1/CRTC2/PGP/USP7/SIRT1/ATF4/G6PC3/PFKFB1/MDH2/KAT2B/GOT1/LEPR	16
GO:0032922	BP	GO:0032922	circadian regulation of gene expression	13/1365	66/18866	0.000776918	0.0177933	0.0155037	CIART/NR1D1/NPAS2/BHLHE40/MAGED1/RORC/SIRT1/CSNK1D/HDAC1/ATF4/RORA/PER3/PML	13
GO:0050922	BP	GO:0050922	negative regulation of chemotaxis	13/1365	66/18866	0.000776918	0.0177933	0.0155037	DDT/SEMA6C/C5/ROBO1/SEMA5A/SEMA5B/SEMA6B/SEMA7A/NOTCH1/DPP4/SEMA6A/SEMA4C/NRP1	13
GO:1990845	BP	GO:1990845	adaptive thermogenesis	23/1365	155/18866	0.0007784	0.0177933	0.0155037	GRB10/NR1D1/CXCR4/RHEB/GATM/PPARGC1B/SCD/LPIN1/PLCL2/ACADL/ATF4/PDGFC/NOTCH1/ADAM17/LAMA4/ABHD6/FH/NR1H3/DECR1/NR1H2/PM20D1/LEPR/ADIPOR2	23
GO:0061640	BP	GO:0061640	cytoskeleton-dependent cytokinesis	17/1365	100/18866	0.000788193	0.0179468	0.0156375	KIF20A/PRC1/CKAP2/STMN1/KIF4A/ANLN/ECT2/ESPL1/CFL1/SNX9/KIF23/PDCD6IP/PLK1/CENPA/EFHC2/SHCBP1L/INCENP	17
GO:1902115	BP	GO:1902115	regulation of organelle assembly	27/1365	194/18866	0.000793402	0.0179951	0.0156796	FSCN1/SPAG5/TAPT1/MNS1/VDAC3/WRAP73/ARHGEF2/PHF23/SDC4/ATMIN/TSG101/CAV3/PDCD6IP/PLK1/STYXL1/HTT/ATG5/VPS11/FEZ2/MSN/STX18/GSN/RAB5A/KAT2B/RAB3GAP2/PIP4K2B/SEC22B	27
GO:0031647	BP	GO:0031647	regulation of protein stability	37/1365	296/18866	0.000801821	0.0181156	0.0157845	NR1D1/LSS/WFS1/RAD23A/BAG6/STX12/CRTAP/PTGES3/RNF128/CASP3/UBE2B/LAMP1/CHP1/NAA16/USP7/CAPN3/GPIHBP1/SIRT1/GET4/GTSE1/CUL3/TBL1X/MAPK1/PER3/TAF9/PLK1/HTT/VPS11/CDC37L1/VPS35/FAM107A/GSN/CAMLG/USP33/AHSP/PRKRA/FBXO7	37
GO:0051640	BP	GO:0051640	organelle localization	69/1365	649/18866	0.000814851	0.0183389	0.0159791	CEP89/ASPM/CENPF/NDC80/DLGAP5/KIF2C/TRAK2/PLEKHM2/SPAG5/STX12/MYO1B/OFD1/RAB12/UBE2B/ARHGEF2/LAMP1/ESPL1/SPRY1/FAM83D/PCNT/TBC1D23/TANC2/PLXNA2/CENPE/RAB3A/CAV3/IQCB1/KIT/BBS5/NDE1/MAP1B/CSNK1D/CUL3/SEC24B/FYCO1/STXBP3/KIF23/HPS6/PREB/SUN2/PLK1/CENPA/CEP290/HTT/USO1/SEC23IP/CEP63/VPS11/TUBB/GAB2/SHROOM2/ACTN4/PIBF1/RAB15/TERF1/COPG2/TPGS1/RIOK2/CTSZ/CDK1/FHOD1/ARFGAP2/INCENP/CC2D2A/YWHAZ/DNM1L/AP…	69
GO:1905897	BP	GO:1905897	regulation of response to endoplasmic reticulum stress	16/1365	92/18866	0.000862351	0.0193332	0.0168455	WFS1/BAG6/USP25/SIRT1/UBAC2/NFE2L1/HSPA5/HYOU1/NR1H3/DAB2IP/BAX/UBE2J1/NR1H2/ERLEC1/USP14/MANF	16
GO:0051382	BP	GO:0051382	kinetochore assembly	6/1365	17/18866	0.000875921	0.0195622	0.017045	CENPF/CENPT/DLGAP5/CENPE/CENPA/CENPN	6
GO:0072330	BP	GO:0072330	monocarboxylic acid biosynthetic process	32/1365	246/18866	0.000901025	0.0199156	0.0173529	ACOT7/ASNS/FADS1/NR1D1/HSD17B12/PTGES3/GATM/ACCS/ACLY/SCD/FADS2/PTGES2/INSIG1/ACADL/SCD5/SIRT1/FADS3/DECR2/ABHD3/CYP1A1/PTGS2/OXSM/PTGES/CYP1A2/NR1H3/PIBF1/OSBPL2/CH25H/CYP8B1/ACOX2/NR1H2/ADIPOR2	32
GO:0036498	BP	GO:0036498	IRE1-mediated unfolded protein response	13/1365	67/18866	0.000901171	0.0199156	0.0173529	EXTL1/TSPYL2/WFS1/EXTL3/GSK3A/PREB/HSPA5/HYOU1/DAB2IP/SHC1/BAX/PDIA5/KDELR3	13
GO:0006636	BP	GO:0006636	unsaturated fatty acid biosynthetic process	12/1365	59/18866	0.000908825	0.0199156	0.0173529	FADS1/PTGES3/SCD/FADS2/PTGES2/SCD5/SIRT1/FADS3/DECR2/PTGS2/PTGES/PIBF1	12
GO:0043525	BP	GO:0043525	positive regulation of neuron apoptotic process	12/1365	59/18866	0.000908825	0.0199156	0.0173529	FOXO3/CASP3/NQO1/FIS1/AIFM1/ATF4/GSK3A/ITGA1/PITX3/MYBL2/CTSZ/BAX	12
GO:0045454	BP	GO:0045454	cell redox homeostasis	12/1365	59/18866	0.000908825	0.0199156	0.0173529	NCF4/NOS2/TXNL1/NQO1/PDIA4/DNAJC10/TMX1/NOS3/NNT/SELENOT/TXN2/PDIA5	12
GO:0071375	BP	GO:0071375	cellular response to peptide hormone stimulus	40/1365	330/18866	0.000923999	0.0201376	0.0175464	CA2/GRB10/IGF2/FOXO3/STAT5B/ECHDC3/PCK2/RAB12/GPT/GKAP1/INSIG1/LPIN1/CRHR2/GCGR/SIRT1/KANK1/MAP1B/GSK3A/STAT5A/PAK1/SORBS1/ATP6V1C2/CCNA2/MAX/USO1/FOXO4/SHC1/PRKCQ/SOCS2/HDAC5/RAB15/KAT2B/BAIAP2/ATP6V0B/CAPN10/GOT1/IRS2/RAB31/AP3S1/CPEB2	40
GO:0072331	BP	GO:0072331	signal transduction by p53 class mediator	34/1365	267/18866	0.000925868	0.0201376	0.0175464	FOXO3/SMYD2/FOXM1/BAG6/RAD50/RPA3/CDKN1B/RRP8/RPA2/RFC4/NUAK1/PLA2R1/RHNO1/E2F2/PHF20/DDIT4/BRCA2/SIRT1/GTSE1/HDAC1/DNA2/TAF13/EXO1/NBN/TAF9/SPRED2/TFAP4/PPP1R13L/PML/CHEK1/BAX/CDK1/TP63/CSNK2B	34
GO:1901361	BP	GO:1901361	organic cyclic compound catabolic process	69/1365	653/18866	0.000959681	0.0207955	0.0181196	ACOT7/SCARB1/DCP1B/PSMF1/AOX1/PSMD11/CASP3/CARNS1/CSDC2/PSME4/HPD/PSMC1/AGO4/YBX3/AMPD3/ALDH4A1/RPS15A/AIFM1/PSMD7/PSMD13/MTHFS/PSMB2/UBC/EXOSC1/FAH/PCID2/PSMB4/PSMA7/NCBP2/ENDOG/PSMA3/ENTPD2/DNA2/GSK3A/PSMA6/DCTPP1/CYP1A1/EIF3E/CACNG7/DIS3L/TET1/ZCCHC8/CYP1A2/PSMD3/DIO3/PSMD12/PDE5A/CSDE1/PSMA4/PSMA1/SAMD4B/PSMA2/UNG/BAX/PABPC1/LRTOMT/NT5C3A/PRPF18/MAGOH/PDE8A/DCPS/PSMB3/DNASE1L1/PSMD4/RNASEH1/Y…	69
GO:0051255	BP	GO:0051255	spindle midzone assembly	5/1365	12/18866	0.00101322	0.0218129	0.0190061	PRC1/KIF4A/KIF23/CCDC69/INCENP	5
GO:0019439	BP	GO:0019439	aromatic compound catabolic process	66/1365	620/18866	0.00101412	0.0218129	0.0190061	ACOT7/DCP1B/PSMF1/AOX1/PSMD11/CASP3/CARNS1/CSDC2/PSME4/HPD/PSMC1/AGO4/YBX3/AMPD3/RPS15A/AIFM1/PSMD7/PSMD13/MTHFS/PSMB2/UBC/EXOSC1/FAH/PCID2/PSMB4/PSMA7/NCBP2/ENDOG/PSMA3/ENTPD2/DNA2/GSK3A/PSMA6/DCTPP1/CYP1A1/EIF3E/CACNG7/DIS3L/TET1/ZCCHC8/PSMD3/DIO3/PSMD12/PDE5A/CSDE1/PSMA4/PSMA1/SAMD4B/PSMA2/UNG/BAX/PABPC1/LRTOMT/NT5C3A/PRPF18/MAGOH/PDE8A/DCPS/PSMB3/DNASE1L1/PSMD4/RNASEH1/YWHAZ/YTHDF1/IGF2BP3/RP…	66
GO:0048846	BP	GO:0048846	axon extension involved in axon guidance	9/1365	37/18866	0.00103231	0.0220414	0.0192052	NRP2/SEMA6C/SEMA5A/SEMA5B/SEMA6B/SEMA7A/SEMA6A/SEMA4C/NRP1	9
GO:1902284	BP	GO:1902284	neuron projection extension involved in neuron projection guidance	9/1365	37/18866	0.00103231	0.0220414	0.0192052	NRP2/SEMA6C/SEMA5A/SEMA5B/SEMA6B/SEMA7A/SEMA6A/SEMA4C/NRP1	9
GO:0045839	BP	GO:0045839	negative regulation of mitotic nuclear division	11/1365	52/18866	0.00104497	0.0221865	0.0193316	CENPF/CDC20/BUB1B/NDC80/KLHL22/BUB1/PCID2/PLK1/IK/TRIP13/CHEK1	11
GO:0061564	BP	GO:0061564	axon development	58/1365	530/18866	0.00104671	0.0221865	0.0193316	GRB10/STMN1/NREP/NCAM1/MACF1/PLXND1/SIPA1L1/TRAK2/CXCR4/NRP2/CRTAC1/CASP3/GOLGA4/EVL/SEMA6C/RUFY3/LAMB2/PLXNA2/PALLD/SLITRK2/RET/RAB3A/ROBO1/SEMA5A/SEMA5B/MAP1B/RTN4RL2/SEMA6B/SPTAN1/RGMA/INPP5F/RELN/SEMA7A/PAK1/NOTCH1/MAPK1/RAPH1/LAMA5/APBB1/NOTCH3/PPP3CB/NTN3/SCN1B/SEMA6A/EPHB4/FEZ2/SEMA4C/GAB2/PLXNA1/SHC1/PRKCQ/USP33/BAIAP2/NPTX1/IRS2/NTN5/YTHDF1/NRP1	58
GO:0006119	BP	GO:0006119	oxidative phosphorylation	22/1365	149/18866	0.00107089	0.0226167	0.0197065	PPIF/NDUFS1/UQCRH/CYC1/SDHC/NDUFA7/NDUFV1/UQCRC1/COQ9/COX8A/NDUFA6/NDUFS2/NDUFA3/NDUFA10/COX6B1/COX2/COX5B/MYOG/COX7A1/SDHA/CDK1/UQCRQ	22
GO:0010038	BP	GO:0010038	response to metal ion	43/1365	366/18866	0.0011444	0.0240819	0.0209832	CA2/SLC30A2/PPIF/BNIP3/ITPKB/MCOLN1/LOXL2/CASP3/ECT2/CASQ2/CALM1/CDKN1B/NQO1/FBP1/MNAT1/KHK/CAPN3/KIT/CYP2R1/SPARC/ENDOG/ATF4/GSK3A/KCNIP2/MAPK1/CYP1A1/PTGS2/ACO1/MT2A/PTGES/CYP1A2/NFE2L1/APBB1/HSPA5/EIF2B5/FGB/IGFBP2/SLC30A4/GSN/MYOG/CDK1/GOT1/NEDD4	43
GO:0019218	BP	GO:0019218	regulation of steroid metabolic process	20/1365	131/18866	0.0011659	0.0243269	0.0211966	STAT5B/NR1D1/LSS/CYP51A1/SQLE/DDX20/HMGCS1/PMVK/SCD/IDI1/INSIG1/SREBF2/ACADL/KIT/RORC/SIRT1/RORA/MVK/DKKL1/TM7SF2	20
GO:0032434	BP	GO:0032434	regulation of proteasomal ubiquitin-dependent protein catabolic process	20/1365	131/18866	0.0011659	0.0243269	0.0211966	CDC20/SH3RF2/RAD23B/RAD23A/BAG6/TLK2/USP7/CSNK1D/GSK3A/ZER1/KEAP1/TAF9/PLK1/CLEC16A/NUB1/CAMLG/RNF19B/CSNK1A1/RCHY1/USP14	20
GO:0045214	BP	GO:0045214	sarcomere organization	10/1365	45/18866	0.00117221	0.0243269	0.0211966	MYH3/CASQ2/FHOD3/CAPN3/CAV3/TCAP/KLHL41/KRT8/WDR1/OBSCN	10
GO:0070201	BP	GO:0070201	regulation of establishment of protein localization	69/1365	658/18866	0.00117273	0.0243269	0.0211966	NR1D1/KCNG2/CYP51A1/NOS2/GLUL/ECT2/TRPM4/IPO5/ANP32B/CACNA1A/FIS1/ABLIM3/RUFY3/CHP1/CD40/TSG101/PCNT/MYRIP/INSIG1/CDK16/SREBF2/IDH2/CACNB3/GTSE1/GSK3A/PAK1/MAPK1/RPH3AL/PTGS2/ITPR1/PDZK1/PPP3CC/CEP290/IFI27/UBAC2/NUP54/PDCD5/DPP4/APBB1/PPP3CB/FGB/ITGB1BP1/VPS11/NR1H3/VPS35/TERF1/RIOK2/CPT1A/DOC2B/CD200/CDK1/UBE2J1/PKIG/CAPN10/OXCT1/PTGER4/IRS2/ADTRP/VSNL1/SLC25A5/NR1H2/ERLEC1/JUP/TP63/VPS28/PPIA/…	69
GO:1901699	BP	GO:1901699	cellular response to nitrogen compound	74/1365	716/18866	0.00118086	0.0244087	0.0212679	CA2/GRB10/COL4A1/SESN1/IGF2/FOXO3/STAT5B/ECHDC3/PCK2/AKR1B1/CASP3/RAB12/TRPM4/GPT/IPO5/CASQ2/ARHGEF2/CACNA1A/ABCC1/FIS1/GKAP1/RIOK3/KLHL22/AIFM1/KLF10/INSIG1/LPIN1/CAV3/CRHR2/GCGR/SIRT1/KANK1/MAP1B/ATF4/PDGFC/SLC8A3/GSK3A/STAT5A/PAK1/MAPK1/SORBS1/PTGS2/ATP6V1C2/ATP2B4/RRAGD/CCNA2/CPEB4/HRH1/MAX/USO1/HSPA5/FOXO4/VPS35/KLF15/SHC1/LAMTOR3/PRKCQ/SOCS2/HDAC5/RAB15/KAT2B/BAIAP2/ATP6V0B/CAPN10/GOT1/COLE…	74
GO:0051235	BP	GO:0051235	maintenance of location	39/1365	324/18866	0.0012117	0.0249576	0.0217462	MEST/ASPM/SLC30A2/METTL21C/SCARB1/STAT5B/FBN2/SQLE/NFKBIA/MCOLN1/TAPT1/APLNR/FKBP1A/CASQ2/CALM1/LETM1/CAPN3/INSIG1/SREBF2/SIRT1/GET4/FITM2/ABCA1/KEAP1/ITPR1/SUN2/HTT/HSPA5/ATG5/NR1H3/PNPLA2/SLC30A4/GSN/PML/BAX/CLIC2/KDELR3/NR1H2/CHD7	39
GO:0007221	BP	GO:0007221	positive regulation of transcription of Notch receptor target	6/1365	18/18866	0.00123399	0.0253273	0.0220682	PLXND1/DLGAP5/HEYL/NOTCH1/NOTCH3/KAT2B	6
GO:0044262	BP	GO:0044262	cellular carbohydrate metabolic process	36/1365	294/18866	0.00135529	0.0277193	0.0241525	PCDH12/IGF2/NR1D1/MTMR7/PCK2/AKR1B1/B3GALNT1/GPT/CALM1/GPD2/PFKFB3/PFKFB4/FBP1/KHK/PGP/USP7/DDIT4/GCGR/IDH2/RORC/SIRT1/GSK3A/RORA/SORBS1/GNPTAB/UGP2/HRH1/PFKFB1/NFE2L1/MYOG/EXT2/KAT2B/GOT1/IRS2/HAS2/LEPR	36
GO:0043434	BP	GO:0043434	response to peptide hormone	50/1365	447/18866	0.00141429	0.0288247	0.0251157	CA2/GRB10/IGF2/FOXO3/STAT5B/ECHDC3/PCK2/RAB12/GPT/CDKN1B/CYC1/GKAP1/KHK/INSIG1/LPIN1/CRHR2/GCGR/SPARC/SIRT1/KANK1/MAP1B/GSK3A/STAT5A/STXBP3/PAK1/SORBS1/PTGS2/ATP6V1C2/CCNA2/PFKFB1/MAX/USO1/EIF2B5/FOXO4/KLF15/SHC1/PRKCQ/SOCS2/KBTBD2/HDAC5/RAB15/KAT2B/BAIAP2/ATP6V0B/CAPN10/GOT1/IRS2/RAB31/AP3S1/CPEB2	50
GO:1902652	BP	GO:1902652	secondary alcohol metabolic process	23/1365	162/18866	0.00143156	0.0290752	0.0253339	SCARB1/LSS/CYP51A1/SQLE/HMGCS1/PMVK/EBP/ACLY/SCD/IDI1/INSIG1/SREBF2/ACADL/CYP2R1/IDH2/ABCA1/MVK/TM7SF2/CYP1A2/NFE2L1/IDH3A/CH25H/LEPR	23
GO:0009063	BP	GO:0009063	cellular amino acid catabolic process	19/1365	124/18866	0.00146418	0.0295725	0.0257672	NOS2/GLUL/CARNS1/GPT/ARG2/HPD/ALDH4A1/GADL1/BCKDK/DDO/FAH/DLST/ATP2B4/GLS/DDAH1/NOS3/TXN2/IVD/GOT1	19
GO:0000422	BP	GO:0000422	autophagy of mitochondrion	14/1365	79/18866	0.00147127	0.0295725	0.0257672	MAP1LC3B/ATG12/BNIP3/SQSTM1/FIS1/SREBF2/GSK3A/CLEC16A/HTT/ATG5/ATG9B/DNM1L/FBXO7/HAX1	14
GO:0061726	BP	GO:0061726	mitochondrion disassembly	14/1365	79/18866	0.00147127	0.0295725	0.0257672	MAP1LC3B/ATG12/BNIP3/SQSTM1/FIS1/SREBF2/GSK3A/CLEC16A/HTT/ATG5/ATG9B/DNM1L/FBXO7/HAX1	14
GO:0019318	BP	GO:0019318	hexose metabolic process	32/1365	254/18866	0.00153631	0.0306039	0.0266659	IGF2/PCK2/AKR1B1/PC/GPT/GPD2/PFKFB3/PFKFB4/FUT4/FBP1/CRTC2/KHK/PGP/USP7/CHST15/GCGR/RORC/SIRT1/ATF4/GSK3A/RORA/G6PC3/SORBS1/PFKFB1/MDH2/NFE2L1/KBTBD2/KAT2B/CPT1A/GOT1/IRS2/LEPR	32
GO:2000027	BP	GO:2000027	regulation of animal organ morphogenesis	32/1365	254/18866	0.00153631	0.0306039	0.0266659	PTK7/PSMF1/PSMD11/PSME4/PSMC1/SPRY1/SOX8/PSMD7/PSMD13/PSMB2/MAGED1/CAV3/ROBO1/PSMB4/PSMA7/PSMA3/SEC24B/PSMA6/NOTCH1/BMPR1A/PSMD3/DIO3/PSMD12/PSMA4/PSMA1/PSMA2/BAX/SFRP2/FZD2/PSMB3/PSMD4/FOXP2	32
GO:0043248	BP	GO:0043248	proteasome assembly	5/1365	13/18866	0.00154883	0.0306039	0.0266659	PSMD11/PSMD13/POMP/ADRM1/PSMD4	5
GO:1902285	BP	GO:1902285	semaphorin-plexin signaling pathway involved in neuron projection guidance	5/1365	13/18866	0.00154883	0.0306039	0.0266659	PLXND1/NRP2/PLXNA2/PLXNA1/NRP1	5
GO:1902916	BP	GO:1902916	positive regulation of protein polyubiquitination	5/1365	13/18866	0.00154883	0.0306039	0.0266659	UBE2D1/SPSB4/DDX3X/NMI/SKP2	5
GO:0006633	BP	GO:0006633	fatty acid biosynthetic process	24/1365	173/18866	0.00157606	0.0308689	0.0268968	ACOT7/FADS1/HSD17B12/PTGES3/ACLY/SCD/FADS2/PTGES2/INSIG1/ACADL/SCD5/SIRT1/FADS3/DECR2/ABHD3/CYP1A1/PTGS2/OXSM/PTGES/CYP1A2/NR1H3/PIBF1/NR1H2/ADIPOR2	24
GO:0021543	BP	GO:0021543	pallium development	24/1365	173/18866	0.00157606	0.0308689	0.0268968	ASPM/BNIP3/TACC2/CASP3/GART/SLC38A2/ROBO1/SRGAP2/NDE1/HDAC1/RELN/FAT4/SUN2/ATP2B4/LHX6/EIF2B5/TACC1/DAB2IP/ATAT1/BAX/EZH1/UQCRQ/TMEM108/FOXP2	24
GO:0010639	BP	GO:0010639	negative regulation of organelle organization	47/1365	416/18866	0.00157825	0.0308689	0.0268968	TOP2A/CENPF/CDC20/CKAP2/STMN1/JARID2/BUB1B/PPIF/NDC80/BNIP3/RAD50/UBE2B/ARHGEF2/CDH5/PHF23/ESPL1/ACD/MNAT1/FHOD3/KLHL22/BUB1/INSIG1/CAV3/PCID2/SIRT1/KANK1/MAP1B/SPTAN1/NBN/TET1/PLK1/STYXL1/CLEC16A/FNIP2/IK/MYADM/ATAD2/ATG5/FEZ2/GSN/TRIP13/TERF1/KAT2B/CHEK1/SLC25A5/DNM1L/SEC22B	47
GO:0043542	BP	GO:0043542	endothelial cell migration	35/1365	286/18866	0.00158343	0.0308689	0.0268968	SCARB1/ADAMTS9/PLXND1/VASH1/NRP2/GLUL/LOXL2/CDH13/CDH5/PRCP/CD40/KDR/ROBO1/SEMA5A/SPARC/SIRT1/STAT5A/NOTCH1/ADAM17/PECAM1/PTGS2/ATP2B4/DPP4/AMOTL1/ITGB1BP1/NOS3/CLEC14A/EPHB4/DAB2IP/HDAC5/ADTRP/PDGFB/JUP/CSNK2B/NRP1	35
GO:0002218	BP	GO:0002218	activation of innate immune response	21/1365	144/18866	0.00161029	0.0311251	0.02712	PSMF1/PSMD11/PSME4/CUL1/PSMC1/PSMD7/PSMD13/PSMB2/PSMB4/PSMA7/NRAS/PSMA3/PSMA6/PAK1/PSMD3/PSMD12/PSMA4/PSMA1/PSMA2/PSMB3/PSMD4	21
GO:0044818	BP	GO:0044818	mitotic G2/M transition checkpoint	8/1365	32/18866	0.00161259	0.0311251	0.02712	CLSPN/ORC1/SYF2/NAE1/NBN/FOXO4/CDK1/DONSON	8
GO:0048841	BP	GO:0048841	regulation of axon extension involved in axon guidance	8/1365	32/18866	0.00161259	0.0311251	0.02712	SEMA6C/SEMA5A/SEMA5B/SEMA6B/SEMA7A/SEMA6A/SEMA4C/NRP1	8
GO:0070059	BP	GO:0070059	intrinsic apoptotic signaling pathway in response to endoplasmic reticulum stress	12/1365	63/18866	0.00165775	0.0317645	0.0276772	WFS1/BAG6/AIFM1/SIRT1/ATF4/DNAJC10/ITPR1/SELENOK/HYOU1/DAB2IP/PML/BAX	12
GO:0001654	BP	GO:0001654	eye development	44/1365	384/18866	0.00166314	0.0317645	0.0276772	COL4A1/FREM2/HSF4/FBN2/ARHGEF15/CDKN1B/SLC25A25/GPD2/FAT1/LAMB2/SPRY1/SOX8/IMPDH2/NES/RET/HDAC1/ATF4/CYP1A1/MAB21L2/TSPAN12/ATP2B4/SPRED2/CEP290/MAX/SLC39A5/DIO3/PPP1R13L/COL5A1/BFSP1/SHROOM2/EFEMP1/LPCAT1/PITX3/BAX/MYH15/RARB/SMARCA4/FJX1/PBX2/CC2D2A/PRDM1/NRP1/FOXP2/CHD7	44
GO:0050919	BP	GO:0050919	negative chemotaxis	10/1365	47/18866	0.00166752	0.0317645	0.0276772	NRP2/SEMA6C/ROBO1/SEMA5A/SEMA5B/SEMA6B/SEMA7A/DPP4/SEMA6A/SEMA4C	10
GO:0120163	BP	GO:0120163	negative regulation of cold-induced thermogenesis	10/1365	47/18866	0.00166752	0.0317645	0.0276772	NR1D1/RHEB/PLCL2/ATF4/NOTCH1/ADAM17/LAMA4/ABHD6/NR1H3/NR1H2	10
GO:0006271	BP	GO:0006271	DNA strand elongation involved in DNA replication	6/1365	19/18866	0.00169404	0.0321646	0.0280258	POLE/RFC4/DNA2/GINS1/GINS3/POLE3	6
GO:0007517	BP	GO:0007517	muscle organ development	46/1365	407/18866	0.0017462	0.0330029	0.0287562	METTL21C/CENPF/KCNAB1/MYH3/FRG1/JARID2/MYH14/HEYL/ARID5B/POPDC2/FKBP1A/MAPK12/SGCG/MYLK2/SOX8/YBX3/ITGB1BP2/CD164/CAPN3/CAV3/EGLN1/TCAP/ASB2/MAFF/SIRT1/GSK3A/KLHL41/COPS2/PAK1/NOTCH1/MAPK1/MEGF10/MYL6/BMPR1A/LAMA5/CHRND/FOXO4/PAX7/FLNB/MYOG/CDK1/MYH15/FZD2/SMYD1/FOXP2/CHD7	46
GO:0045787	BP	GO:0045787	positive regulation of cell cycle	45/1365	396/18866	0.00174951	0.0330029	0.0287562	TGM1/ASNS/IGF2/STAT5B/MAPRE3/NDC80/DLGAP5/RAD23A/SPAG5/ECT2/CCPG1/HYAL1/CDKN1B/RRP8/UBE2B/ESPL1/MNAT1/CCND2/FAM83D/RPS15A/RHNO1/CDC45/PCID2/INO80/BRCA2/GTSE1/CUL3/KIF23/ADAM17/CYP1A1/TFAP4/THOC1/FOXO4/CSPP1/DDX3X/DAB2IP/MYOG/CKS2/PML/CHEK1/BAX/CDK1/PDGFB/ZNF16/RCC2	45
GO:0044282	BP	GO:0044282	small molecule catabolic process	50/1365	452/18866	0.00178998	0.0336573	0.0293264	SCARB1/MTMR7/PCK2/LDHD/NOS2/GLUL/CARNS1/GPT/HYAL1/GPD2/ARG2/HPD/FUT4/CHP1/KHK/ALDH4A1/GADL1/BCKDK/MTHFS/DDO/LPIN1/FAH/ACADL/ENTPD2/PCCB/GSK3A/MMAA/DECR2/ABHD3/CYP1A1/DLST/ATP2B4/GLS/DDAH1/NOS3/HAGH/DECR1/CPT1A/TXN2/IVD/NT5C3A/GOT1/OXCT1/SLC27A4/ECH1/IRS2/ADTRP/ACOX2/HEXA/ACAD11	50
GO:0080135	BP	GO:0080135	regulation of cellular response to stress	78/1365	775/18866	0.00184275	0.0345382	0.030094	NRK/FOXO3/SMYD2/VASH1/SH3RF2/WFS1/FOXM1/DEK/YPEL3/BAG6/PTGES3/ETAA1/RPA3/TNIK/USP25/SMCHD1/TPT1/ARHGEF2/RPA2/ARG2/NUAK1/LETM1/POLQ/PLA2R1/YBX3/SLC38A2/NPAS2/INSIG1/CAV3/ZNF277/MAP4K4/DNAJB6/DUSP15/SIRT1/ENDOG/ATF4/VNN1/ZMYND11/RGMA/INPP5F/PAK1/MAPK1/PTGS2/MFHAS1/PRKCG/OXR1/TAF9/SPRED2/BMPR1A/UBAC2/PKN1/DDAH1/NUP54/NFE2L1/APBB1/CHORDC1/HSPA5/PYCR1/KLHL31/TRAF3/HYOU1/THOC1/NR1H3/DAB2IP/SEMA4C/HIPK3…	78
GO:0097190	BP	GO:0097190	apoptotic signaling pathway	64/1365	612/18866	0.00185673	0.0346048	0.030152	METTL21C/FOXO3/MLLT11/PPIF/BNIP3/PELI3/WFS1/BAG6/MKNK2/CASP3/RRP8/TPT1/ARHGEF2/INCA1/LAMP1/CUL1/FIS1/YBX3/AIFM1/E2F2/RET/MAGED1/DDIT4/BRCA2/SIRT1/HDAC1/ATF4/VNN1/CUL3/GSK3A/KRT8/ZMYND11/DNAJC10/PTGS2/ITPR1/PPP3CC/PEA15/NBN/TAF9/STYXL1/FNIP2/IFI27/HTT/SELENOK/PDCD5/TFAP4/FGB/NOS3/HYOU1/DDX3X/DAB2IP/GSN/PML/POLB/TFPT/BAX/SFRP2/TMBIM1/SLC25A5/PRKRA/TP63/YWHAZ/DNM1L/NRP1	64
GO:0007507	BP	GO:0007507	heart development	62/1365	589/18866	0.00185818	0.0346048	0.030152	FREM2/KCNAB1/SMYD2/PTK7/ADAMTS9/JARID2/PLXND1/NRP2/HEYL/PDLIM3/SYPL2/CASP3/PARVA/APLNR/POPDC2/FKBP1A/CDKN1B/MNAT1/SGCG/FHOD3/SPRY1/MYLK2/CAV3/ROBO1/BBS5/SPARC/EGLN1/TCAP/SEC24B/GSK3A/TENM4/PAK1/NOTCH1/MAPK1/FAT4/IFT74/BMPR1A/RAMP2/PPP3CB/ATG5/NOS3/PPP1R13L/EPHB4/COL5A1/SHC1/KAT2B/SFRP2/CDK1/RARB/FZD2/OXCT1/SMYD1/DCHS1/PDGFB/HAS2/NEDD4/CC2D2A/ALPK3/PRDM1/ADIPOR2/NRP1/CHD7	62
GO:0048589	BP	GO:0048589	developmental growth	69/1365	670/18866	0.00186416	0.0346056	0.0301527	ASPM/FOXS1/NRK/IGF2/FOXO3/TYMS/STAT5B/PTK7/MACF1/JARID2/CXCR4/NRP2/ARID5B/EN1/GOLGA4/CDKN1B/GAS2/SLC25A25/GPD2/SEMA6C/RUFY3/LAMB2/SPRY1/YBX3/ECM1/CAPN3/EIF4H/COL27A1/CAV3/SEMA5A/BRCA2/SEMA5B/MAP1B/GSK3A/TENM4/TBL1XR1/STAT5A/SEMA6B/SEMA7A/COPS2/PAK1/NOTCH1/MAPK1/CACNG7/GINS1/NBN/RAPH1/BMPR1A/CHRND/DIO3/PPP3CB/PPP1R13L/SEMA6A/PAX7/SEMA4C/PLXNA1/WWC3/GSN/SOCS2/MYOG/SBDS/SH3GL2/SFRP2/CDK1/RARB/TMEM10…	69
GO:0016126	BP	GO:0016126	sterol biosynthetic process	14/1365	81/18866	0.00188385	0.0348601	0.0303745	LSS/CYP51A1/SQLE/HMGCS1/PMVK/EBP/ACLY/SCD/IDI1/INSIG1/SREBF2/MVK/TM7SF2/CH25H	14
GO:0032508	BP	GO:0032508	DNA duplex unwinding	17/1365	108/18866	0.00189073	0.0348768	0.030389	TOP2A/RAD23B/RAD50/RECQL4/RFC4/MNAT1/POLQ/UBC/DNA2/CHD6/NBN/DDX1/DDX3X/ERCC6L/MCM6/NAV2/CHD7	17
GO:0019216	BP	GO:0019216	regulation of lipid metabolic process	48/1365	431/18866	0.00190488	0.035027	0.0305199	SCARB1/FADS1/STAT5B/NR1D1/LSS/CYP51A1/SQLE/DDX20/HMGCS1/PMVK/SCD/ORMDL1/IDI1/NPAS2/INSIG1/SREBF2/ACADL/KIT/RORC/SIRT1/WASHC1/FITM2/TBL1X/TBL1XR1/RORA/ABCA1/CYP1A1/MVK/SORBS1/PTGS2/DKKL1/TM7SF2/ABHD6/ALAS1/NFE2L1/NR1H3/DAB2IP/PNPLA2/SOCS2/LPCAT1/PIBF1/NSMAF/CPT1A/SLC27A4/IRS2/NR1H2/PDGFB/ADIPOR2	48
GO:0008360	BP	GO:0008360	regulation of cell shape	22/1365	156/18866	0.00195828	0.0358956	0.0312767	PLXND1/FGD6/MYH14/MYO10/SHROOM3/PARVA/GAS2/PLXNA2/KDR/CDC42EP3/EPB42/KIT/RAC3/PRPF40A/BRWD3/PLXNA1/MSN/PALMD/WDR1/BAIAP2/LIMD1/RHOBTB1	22
GO:0046700	BP	GO:0046700	heterocycle catabolic process	63/1365	602/18866	0.00197216	0.0359416	0.0313168	ACOT7/DCP1B/PSMF1/AOX1/PSMD11/CASP3/CARNS1/CSDC2/PSME4/PSMC1/AGO4/YBX3/AMPD3/ALDH4A1/RPS15A/AIFM1/PSMD7/PSMD13/MTHFS/PSMB2/UBC/EXOSC1/PCID2/PSMB4/PSMA7/NCBP2/ENDOG/PSMA3/ENTPD2/DNA2/GSK3A/PSMA6/DCTPP1/CYP1A1/EIF3E/CACNG7/DIS3L/TET1/ZCCHC8/PSMD3/PSMD12/PDE5A/CSDE1/PSMA4/PSMA1/SAMD4B/PSMA2/UNG/BAX/PABPC1/NT5C3A/PRPF18/MAGOH/PDE8A/DCPS/PSMB3/DNASE1L1/PSMD4/RNASEH1/YWHAZ/YTHDF1/IGF2BP3/RPL8	63
GO:0035902	BP	GO:0035902	response to immobilization stress	7/1365	26/18866	0.00197929	0.0359416	0.0313168	FOXO3/LRP11/CYP1A1/CYP1A2/FOXO4/PITX3/GOT1	7
GO:0051560	BP	GO:0051560	mitochondrial calcium ion homeostasis	7/1365	26/18866	0.00197929	0.0359416	0.0313168	BNIP3/IMMT/FIS1/LETM1/SLC8A3/SMDT1/MICU3	7
GO:0051656	BP	GO:0051656	establishment of organelle localization	48/1365	432/18866	0.00199694	0.0361495	0.031498	CENPF/NDC80/DLGAP5/KIF2C/TRAK2/SPAG5/MYO1B/UBE2B/ARHGEF2/LAMP1/ESPL1/SPRY1/FAM83D/TBC1D23/TANC2/CENPE/RAB3A/KIT/BBS5/NDE1/MAP1B/CSNK1D/CUL3/SEC24B/FYCO1/KIF23/PREB/SUN2/PLK1/CENPA/HTT/USO1/SEC23IP/GAB2/SHROOM2/ACTN4/PIBF1/TERF1/COPG2/RIOK2/CTSZ/FHOD1/ARFGAP2/INCENP/YWHAZ/AP3S1/CEP83/SEC22B	48
GO:0150063	BP	GO:0150063	visual system development	44/1365	388/18866	0.00203454	0.0367162	0.0319917	COL4A1/FREM2/HSF4/FBN2/ARHGEF15/CDKN1B/SLC25A25/GPD2/FAT1/LAMB2/SPRY1/SOX8/IMPDH2/NES/RET/HDAC1/ATF4/CYP1A1/MAB21L2/TSPAN12/ATP2B4/SPRED2/CEP290/MAX/SLC39A5/DIO3/PPP1R13L/COL5A1/BFSP1/SHROOM2/EFEMP1/LPCAT1/PITX3/BAX/MYH15/RARB/SMARCA4/FJX1/PBX2/CC2D2A/PRDM1/NRP1/FOXP2/CHD7	44
GO:1902117	BP	GO:1902117	positive regulation of organelle assembly	13/1365	73/18866	0.00204729	0.0367945	0.0320599	FSCN1/SPAG5/TAPT1/MNS1/WRAP73/SDC4/ATMIN/PDCD6IP/HTT/MSN/STX18/RAB3GAP2/PIP4K2B	13
GO:0044270	BP	GO:0044270	cellular nitrogen compound catabolic process	63/1365	603/18866	0.0020515	0.0367945	0.0320599	ACOT7/DCP1B/PSMF1/AOX1/PSMD11/CASP3/CARNS1/CSDC2/PSME4/PSMC1/AGO4/YBX3/AMPD3/RPS15A/AIFM1/PSMD7/PSMD13/MTHFS/PSMB2/UBC/EXOSC1/ACADL/PCID2/PSMB4/PSMA7/NCBP2/ENDOG/PSMA3/ENTPD2/DNA2/GSK3A/PSMA6/DCTPP1/EIF3E/CACNG7/DIS3L/TET1/ZCCHC8/PSMD3/PSMD12/PDE5A/CSDE1/PSMA4/PSMA1/SAMD4B/PSMA2/UNG/BAX/PABPC1/NT5C3A/PRPF18/MAGOH/PDE8A/PM20D1/DCPS/PSMB3/DNASE1L1/PSMD4/RNASEH1/YWHAZ/YTHDF1/IGF2BP3/RPL8	63
GO:0120035	BP	GO:0120035	regulation of plasma membrane bounded cell projection organization	71/1365	696/18866	0.00205929	0.0368209	0.0320829	CDC20/PTK7/ANLN/MACF1/PLXND1/SIPA1L1/FSCN1/TRAK2/CXCR4/MYO10/TAPT1/MNS1/VDAC3/RTN4IP1/WRAP73/GOLGA4/TNIK/EVL/SEMA6C/RUFY3/ATMIN/TANC2/PLXNA2/PACSIN1/FBXO31/RET/CDC42EP3/ROBO1/SEMA5A/KIT/CFL1/SEMA5B/KANK1/MAP1B/WASHC1/GSK3A/RTN4RL2/KLHL41/SEMA6B/RGMA/INPP5F/RELN/DLG5/SEMA7A/PAK1/CACNG7/STYXL1/HTT/APBB1/HSPA5/ATG5/SCN1B/SEMA6A/DAB2IP/VPS35/SEMA4C/PLXNA1/LZTS1/HECW2/RAB5A/CTSZ/BAIAP2/SFRP2/EFHC2/NED…	71
GO:0022411	BP	GO:0022411	cellular component disassembly	60/1365	569/18866	0.00209445	0.0373349	0.0325308	TOP2A/MAP1LC3B/CKAP2/STMN1/ATG12/BNIP3/KIF2C/FSCN1/BLCAP/MCOLN1/BMP1/CASP3/SQSTM1/MMP15/ARHGEF2/PHF23/FIS1/CCNB2/TSG101/A2M/NES/AIFM1/LPIN1/SREBF2/DDIT4/SEMA5A/CFL1/MAP4K4/ENDOG/MAP1B/WASHC1/GSK3A/FYCO1/SPTAN1/MAPRE2/PLK1/CLEC16A/NOXO1/HTT/TRMT112/CALCOCO2/DPP4/ATG5/GSN/ATG9B/WDR1/CSNK1A1/BAX/MRPL32/SH3GL2/CDK1/SH3GL1/CAPN10/SMARCA4/FZD2/NCKAP5/MRPS18C/DNM1L/FBXO7/HAX1	60
GO:0006694	BP	GO:0006694	steroid biosynthetic process	26/1365	197/18866	0.00212436	0.0377527	0.0328948	SCARB1/NR1D1/HSD17B12/LSS/CYP51A1/AKR1B1/SQLE/DDX20/HMGCS1/PMVK/EBP/ACLY/SCD/IDI1/INSIG1/SREBF2/CYP2R1/SIRT1/CYP1A1/MVK/DKKL1/TM7SF2/OSBPL2/CH25H/CYP8B1/ACOX2	26
GO:0048667	BP	GO:0048667	cell morphogenesis involved in neuron differentiation	63/1365	604/18866	0.00213363	0.0378023	0.032938	GRB10/STMN1/NCAM1/MACF1/PLXND1/SIPA1L1/TRAK2/CXCR4/NRP2/GOLGA4/TNIK/EVL/SEMA6C/RUFY3/LAMB2/TANC2/PLXNA2/PALLD/SLITRK2/FBXO31/RET/RAB3A/ROBO1/SEMA5A/CFL1/SEMA5B/MAP1B/SEC24B/SEMA6B/SPTAN1/RELN/SEMA7A/PAK1/NOTCH1/MAPK1/RAPH1/LAMA5/APBB1/NOTCH3/PPP3CB/NTN3/SCN1B/SEMA6A/EPHB4/FEZ2/SEMA4C/GAB2/PLXNA1/SHC1/PRKCQ/LZTS1/HECW2/PREX2/USP33/BAIAP2/NPTX1/FARP1/IRS2/NEDD4/NTN5/DNM1L/YTHDF1/NRP1	63
GO:0008610	BP	GO:0008610	lipid biosynthetic process	74/1365	733/18866	0.00220018	0.0388631	0.0338624	ACOT7/SCARB1/FADS1/NR1D1/MTMR7/HSD17B12/PCK2/LSS/CYP51A1/AKR1B1/SQLE/DDX20/ABHD4/HMGCS1/PMVK/EBP/PTGES3/ACLY/ST6GALNAC4/SCD/ORMDL1/FADS2/IDI1/PDSS1/PTGES2/INSIG1/PIGZ/LPIN1/SREBF2/ACADL/SCD5/CYP2R1/SIRT1/FITM2/FADS3/INPP5F/DECR2/ABHD3/CYP1A1/MVK/SORBS1/PTGS2/DKKL1/TM7SF2/ABHD6/OXSM/PTGES/CYP1A2/PLA2G12A/NR1H3/SERINC4/PTDSS2/PNPLA2/MTMR14/LPCAT1/PIBF1/DEGS2/NSMAF/RAB5A/PIGG/OSBPL2/DGKH/CH25H/MBOAT…	74
GO:0010256	BP	GO:0010256	endomembrane system organization	51/1365	468/18866	0.00222403	0.0390897	0.0340598	RAB2A/CXCR4/PLEKHM2/BAG6/SYPL2/AKTIP/SQSTM1/BLZF1/CCNB2/NPLOC4/TSG101/PACSIN1/SYNGR2/RAB3A/LPIN1/CAV3/SNX9/GET4/CSNK1D/TMF1/ABCA1/MAPK1/PDCD6IP/FAT4/SUN2/PLK1/HTT/USO1/SEC23IP/VPS11/COL5A1/PARP11/DYM/REEP4/STX18/GSN/OSBPL2/EHD2/CSNK1A1/ALS2CL/LMAN2L/SH3GL2/BAIAP2/CDK1/RAB3GAP2/VCPIP1/GORASP2/VPS28/YWHAZ/FER1L6/VPS37A	51
GO:0010822	BP	GO:0010822	positive regulation of mitochondrion organization	18/1365	119/18866	0.00223073	0.0390897	0.0340598	MLLT11/PPIF/BNIP3/FIS1/ABLIM3/KDR/SREBF2/GSK3A/PPP3CC/HTT/PDCD5/VPS11/VPS35/BAX/TP63/YWHAZ/DNM1L/FBXO7	18
GO:0072350	BP	GO:0072350	tricarboxylic acid metabolic process	5/1365	14/18866	0.00226668	0.0390897	0.0340598	ACLY/CS/IDH2/ACO1/IDH3A	5
GO:0090128	BP	GO:0090128	regulation of synapse maturation	5/1365	14/18866	0.00226668	0.0390897	0.0340598	CDC20/ARHGEF15/RELN/DAB2IP/YWHAZ	5
GO:1904293	BP	GO:1904293	negative regulation of ERAD pathway	5/1365	14/18866	0.00226668	0.0390897	0.0340598	USP25/UBAC2/UBE2J1/ERLEC1/USP14	5
GO:0071901	BP	GO:0071901	negative regulation of protein serine/threonine kinase activity	21/1365	148/18866	0.0022704	0.0390897	0.0340598	CASP3/IPO5/CDKN1B/INCA1/SPRY1/SH2B3/CAV3/SIRT1/IPO7/SLC8A3/PLK1/SPRED2/CHORDC1/TFAP4/DAB2IP/HIPK3/RGS3/KAT2B/SFRP2/PKIG/FBXO7	21
GO:0006525	BP	GO:0006525	arginine metabolic process	6/1365	20/18866	0.00227336	0.0390897	0.0340598	NOS2/ARG2/FAH/ATP2B4/DDAH1/NOS3	6
GO:0071243	BP	GO:0071243	cellular response to arsenic-containing substance	6/1365	20/18866	0.00227336	0.0390897	0.0340598	PPIF/MKNK2/SLC38A2/ATF4/DDX3X/CPEB2	6
GO:0097503	BP	GO:0097503	sialylation	6/1365	20/18866	0.00227336	0.0390897	0.0340598	ST3GAL6/ST6GALNAC4/ST3GAL1/ST8SIA4/ST8SIA2/ST8SIA1	6
GO:0007519	BP	GO:0007519	skeletal muscle tissue development	22/1365	158/18866	0.00230497	0.0395167	0.0344319	METTL21C/KCNAB1/MYH14/HEYL/POPDC2/MYLK2/SOX8/YBX3/ASB2/MAFF/KLHL41/COPS2/NOTCH1/MEGF10/MYL6/CHRND/PAX7/FLNB/MYOG/MYH15/SMYD1/FOXP2	22
GO:2000058	BP	GO:2000058	regulation of ubiquitin-dependent protein catabolic process	22/1365	159/18866	0.00249695	0.0426099	0.0371271	CDC20/SH3RF2/RAD23B/RAD23A/BAG6/TLK2/USP7/CAV3/CSNK1D/GSK3A/ZER1/KEAP1/TAF9/PLK1/CLEC16A/NUB1/CAMLG/PML/RNF19B/CSNK1A1/RCHY1/USP14	22
GO:0007409	BP	GO:0007409	axonogenesis	52/1365	482/18866	0.00250395	0.0426099	0.0371271	GRB10/STMN1/NCAM1/MACF1/PLXND1/SIPA1L1/TRAK2/CXCR4/NRP2/GOLGA4/EVL/SEMA6C/RUFY3/LAMB2/PLXNA2/PALLD/SLITRK2/RET/RAB3A/ROBO1/SEMA5A/SEMA5B/MAP1B/SEMA6B/SPTAN1/RELN/SEMA7A/PAK1/NOTCH1/MAPK1/RAPH1/LAMA5/APBB1/NOTCH3/PPP3CB/NTN3/SCN1B/SEMA6A/EPHB4/FEZ2/SEMA4C/GAB2/PLXNA1/SHC1/PRKCQ/USP33/BAIAP2/NPTX1/IRS2/NTN5/YTHDF1/NRP1	52
GO:0090140	BP	GO:0090140	regulation of mitochondrial fission	7/1365	27/18866	0.00250733	0.0426099	0.0371271	BNIP3/FIS1/KDR/TMEM135/INF2/VPS35/DNM1L	7
GO:0007163	BP	GO:0007163	establishment or maintenance of cell polarity	28/1365	220/18866	0.00251901	0.042684	0.0371916	PTK7/NDC80/KIF2C/FSCN1/PARVA/ARHGEF2/CDH5/FAT1/RUFY3/SPRY1/CFL1/NDE1/KANK1/MAP1B/DLG5/PAK1/PDCD6IP/PLK1/CENPA/HTT/RAC3/AMOTL1/MSN/GSN/WDR1/DST/RHOBTB1/CD3G	28
GO:0048511	BP	GO:0048511	rhythmic process	36/1365	305/18866	0.00255723	0.0431197	0.0375712	TOP2A/CIART/FOXO3/TYMS/STAT5B/NR1D1/NOS2/CASP3/GAS2/IMPDH2/USP7/KLF10/NPAS2/BHLHE40/MAGED1/DBP/RORC/SIRT1/CSNK1D/HDAC1/ATF4/RORA/PRKCG/PER3/SPSB4/HSPA5/NOS3/NR1H3/TEF/CIPC/PML/KAT2B/CPT1A/CDK1/HAS2/DNM1L	36
GO:0044089	BP	GO:0044089	positive regulation of cellular component biogenesis	58/1365	551/18866	0.00255951	0.0431197	0.0375712	SKAP1/LRRN1/ANLN/FSCN1/TPPP3/SPAG5/LIMCH1/TAPT1/ARHGEF15/MNS1/WRAP73/RPA3/HYAL1/CDKN1B/EVL/CDH5/RPA2/SDC4/ATMIN/TSG101/SLITRK2/KDR/CDC42EP3/CAV3/KIT/MAP4K4/SNX9/SORBS3/MAP1B/WASHC1/ABCA1/DLG5/PAK1/SYNPO/PDCD6IP/RIOK1/FNIP2/HTT/TRMT112/PHLDB1/ITGB1BP1/DDX3X/DAB2IP/MSN/ATAT1/STX18/GSN/TERF1/RIOK2/PIEZO1/BAX/BAIAP2/DHX33/FHOD1/RAB3GAP2/PIP4K2B/NR1H2/NRP1	58
GO:0006695	BP	GO:0006695	cholesterol biosynthetic process	13/1365	75/18866	0.0026273	0.0438811	0.0382347	LSS/CYP51A1/SQLE/HMGCS1/PMVK/EBP/ACLY/SCD/IDI1/INSIG1/SREBF2/MVK/TM7SF2	13
GO:0035924	BP	GO:0035924	cellular response to vascular endothelial growth factor stimulus	13/1365	75/18866	0.0026273	0.0438811	0.0382347	NRP2/ADAMTS12/KDR/ROBO1/NOTCH1/TSPAN12/ATP2B4/RAMP2/CD63/ITGB1BP1/SEMA6A/DAB2IP/NRP1	13
GO:1902653	BP	GO:1902653	secondary alcohol biosynthetic process	13/1365	75/18866	0.0026273	0.0438811	0.0382347	LSS/CYP51A1/SQLE/HMGCS1/PMVK/EBP/ACLY/SCD/IDI1/INSIG1/SREBF2/MVK/TM7SF2	13
GO:0071470	BP	GO:0071470	cellular response to osmotic stress	9/1365	42/18866	0.00266921	0.0443636	0.0386551	AKR1B1/CASP3/ARHGEF2/LETM1/YBX3/CAPN3/LRRC8D/PTGS2/DDX3X	9
GO:0071363	BP	GO:0071363	cellular response to growth factor stimulus	72/1365	715/18866	0.00267141	0.0443636	0.0386551	GRB10/COL4A2/FOXO3/NREP/STAT5B/FBN2/NRP2/HEYL/VEPH1/CASP3/RGMB/PEG10/HYAL1/ADAMTS12/CDH5/SPRY1/ADAMTS7/EHD4/KDR/WFIKKN2/UBC/CAV3/DDIT4/ROBO1/SPARC/NCBP2/DUSP15/SIRT1/MAP1B/RGMA/NOTCH1/MAPK1/ADAM17/FAT4/TIAL1/TSPAN12/YES1/UBE2D1/ATP2B4/SPRED2/CCNA2/BMPR1A/RAMP2/CD63/SHCBP1/SLC39A5/PDCD5/HSPA5/HNRNPH1/ITGB1BP1/SHOC2/SEMA6A/DAB2IP/SHC1/PITX3/MYOG/PML/NPNT/STK16/SH3GL2/BAIAP2/SFRP2/SHISA2/GOT1/FNTA/N…	72
GO:0031398	BP	GO:0031398	positive regulation of protein ubiquitination	18/1365	121/18866	0.00268943	0.044536	0.0388053	CDC20/WFS1/FKBP1A/PHF23/DCUN1D1/DCUN1D2/CUL3/GSK3A/UBE2D1/PLK1/SPSB4/HSPA5/DDX3X/NMI/FAM107A/RCHY1/SKP2/BMI1	18
GO:0045540	BP	GO:0045540	regulation of cholesterol biosynthetic process	10/1365	50/18866	0.0027153	0.0447104	0.0389573	LSS/CYP51A1/SQLE/HMGCS1/PMVK/SCD/IDI1/SREBF2/MVK/TM7SF2	10
GO:0106118	BP	GO:0106118	regulation of sterol biosynthetic process	10/1365	50/18866	0.0027153	0.0447104	0.0389573	LSS/CYP51A1/SQLE/HMGCS1/PMVK/SCD/IDI1/SREBF2/MVK/TM7SF2	10
GO:0048880	BP	GO:0048880	sensory system development	44/1365	394/18866	0.0027265	0.0447683	0.0390077	COL4A1/FREM2/HSF4/FBN2/ARHGEF15/CDKN1B/SLC25A25/GPD2/FAT1/LAMB2/SPRY1/SOX8/IMPDH2/NES/RET/HDAC1/ATF4/CYP1A1/MAB21L2/TSPAN12/ATP2B4/SPRED2/CEP290/MAX/SLC39A5/DIO3/PPP1R13L/COL5A1/BFSP1/SHROOM2/EFEMP1/LPCAT1/PITX3/BAX/MYH15/RARB/SMARCA4/FJX1/PBX2/CC2D2A/PRDM1/NRP1/FOXP2/CHD7	44
GO:0031396	BP	GO:0031396	regulation of protein ubiquitination	27/1365	211/18866	0.00275624	0.0451296	0.0393225	CDC20/SH3RF2/WFS1/SQSTM1/FKBP1A/PHF23/DCUN1D1/CHP1/DCUN1D2/WASHC1/CUL3/GSK3A/UBE2D1/PRKCG/PLK1/SPSB4/HSPA5/ATG5/DDX3X/NMI/FAM107A/CAMLG/RCHY1/SKP2/BMI1/VPS28/DNM1L	27
GO:0010821	BP	GO:0010821	regulation of mitochondrion organization	25/1365	191/18866	0.00286164	0.0467241	0.0407118	MLLT11/PPIF/BNIP3/SQSTM1/FIS1/ABLIM3/KDR/SREBF2/GSK3A/TMEM135/PPP3CC/CLEC16A/FNIP2/INF2/HTT/PDCD5/VPS11/VPS35/BAX/SLC25A5/TP63/YWHAZ/DNM1L/FBXO7/HAX1	25
GO:0031344	BP	GO:0031344	regulation of cell projection organization	71/1365	706/18866	0.00294317	0.0479211	0.0417548	CDC20/PTK7/ANLN/MACF1/PLXND1/SIPA1L1/FSCN1/TRAK2/CXCR4/MYO10/TAPT1/MNS1/VDAC3/RTN4IP1/WRAP73/GOLGA4/TNIK/EVL/SEMA6C/RUFY3/ATMIN/TANC2/PLXNA2/PACSIN1/FBXO31/RET/CDC42EP3/ROBO1/SEMA5A/KIT/CFL1/SEMA5B/KANK1/MAP1B/WASHC1/GSK3A/RTN4RL2/KLHL41/SEMA6B/RGMA/INPP5F/RELN/DLG5/SEMA7A/PAK1/CACNG7/STYXL1/HTT/APBB1/HSPA5/ATG5/SCN1B/SEMA6A/DAB2IP/VPS35/SEMA4C/PLXNA1/LZTS1/HECW2/RAB5A/CTSZ/BAIAP2/SFRP2/EFHC2/NED…	71
GO:0040001	BP	GO:0040001	establishment of mitotic spindle localization	8/1365	35/18866	0.00297342	0.0482787	0.0420664	NDC80/ARHGEF2/ESPL1/SPRY1/NDE1/PLK1/CENPA/HTT	8
GO:0033630	BP	GO:0033630	positive regulation of cell adhesion mediated by integrin	6/1365	21/18866	0.00299009	0.0484146	0.0421848	SKAP1/RET/IFT74/RAC3/PIEZO1/SFRP2	6
GO:0006767	BP	GO:0006767	water-soluble vitamin metabolic process	14/1365	85/18866	0.00299853	0.0484168	0.0421867	PC/PDXK/CD320/AOX1/ABCC1/MTHFS/SLC25A32/PCCB/VNN1/FPGS/MMAA/HLCS/LMBRD1/PSAT1	14
GO:1901605	BP	GO:1901605	alpha-amino acid metabolic process	26/1365	202/18866	0.00301325	0.0485201	0.0422767	ASNS/PSPH/NOS2/GLUL/CARNS1/GPT/ACCS/GART/ARG2/HPD/ALDH4A1/MTHFS/DDO/FAH/ATF4/FPGS/DLST/ATP2B4/GLS/DDAH1/PYCR1/NOS3/GMPS/PSAT1/IVD/GOT1	26
GO:0001101	BP	GO:0001101	response to acid chemical	19/1365	132/18866	0.00304578	0.0489087	0.0426153	COL4A1/ASNS/SESN1/LRP11/AKR1B1/CASP3/IPO5/CDKN1B/KLHL22/AIFM1/CFL1/PDGFC/KRT8/ATP2B4/RRAGD/CPEB4/LAMTOR3/BAIAP2/RRAGC	19
GO:0032787	BP	GO:0032787	monocarboxylic acid metabolic process	68/1365	672/18866	0.00307671	0.0492696	0.0429298	ACOT7/ASNS/FADS1/NR1D1/ECHDC3/HSD17B12/BCO2/PCK2/LDHD/PC/GSTA1/PTGES3/GATM/ACCS/ACLY/PFKFB3/PFKFB4/FBP1/SCD/THEM4/ALDH4A1/FADS2/PTGES2/MTHFS/INSIG1/LPIN1/FAH/DDIT4/ACADL/KIT/SCD5/IDH2/SIRT1/SLC27A6/PCCB/ATF4/VNN1/FADS3/MMAA/HLCS/DECR2/ABHD3/CYP1A1/PTGS2/OXSM/PTGES/PFKFB1/CYP1A2/NUP54/NFE2L1/NR1H3/HAGH/PIBF1/MYOG/OSBPL2/DECR1/CPT1A/IVD/CH25H/CYP8B1/SLC27A4/ECH1/IRS2/ADTRP/ACOX2/NR1H2/ADIPOR2/ACAD11	68
GO:0005819	CC	GO:0005819	spindle	65/1407	367/19559	1.03109e-11	7.31043e-09	6.09972e-09	CEP89/KIF20A/ASPM/PRC1/CENPF/CDC20/CKAP2/KNTC1/KIF4A/ARL8A/BUB1B/MAPRE3/DLGAP5/KIF11/KIF2C/CAPN6/SPAG5/ECT2/WRAP73/CALM1/EML1/TPT1/ARHGEF2/ESPL1/KIF15/KLHL22/FAM83D/TTC28/CENPE/IQCB1/NDE1/INO80/CSNK1D/CUL3/TBL1X/TBL1XR1/KIF23/MAPK1/CCDC69/MAPRE2/PLK1/YEATS2/SHCBP1/SKA3/IK/CEP63/TAF1D/CSPP1/SKA1/CEP95/BIRC5/ATAT1/HECW2/TERF1/BORA/POLB/SBDS/CDK1/EFHC2/SHCBP1L/NR3C1/SLC25A5/PTP4A1/INCENP/RCC2	65
GO:0000502	CC	GO:0000502	proteasome complex	23/1407	63/19559	2.45926e-11	8.71809e-09	7.27424e-09	RAD23B/RAD23A/PSMF1/PSMD11/TXNL1/PSME4/PSMC1/PSMD7/PSMD13/PSMB2/PSMB4/PSMA7/PSMA3/PSMA6/PSMD3/PSMD12/ADRM1/PSMA4/PSMA1/PSMA2/PSMB3/PSMD4/USP14	23
GO:1905369	CC	GO:1905369	endopeptidase complex	23/1407	69/19559	2.06779e-10	4.88689e-08	4.07754e-08	RAD23B/RAD23A/PSMF1/PSMD11/TXNL1/PSME4/PSMC1/PSMD7/PSMD13/PSMB2/PSMB4/PSMA7/PSMA3/PSMA6/PSMD3/PSMD12/ADRM1/PSMA4/PSMA1/PSMA2/PSMB3/PSMD4/USP14	23
GO:1905368	CC	GO:1905368	peptidase complex	25/1407	92/19559	4.31017e-09	7.63978e-07	6.37452e-07	RAD23B/RAD23A/PSMF1/PSMD11/TXNL1/PSME4/PSMC1/PSMD7/PSMD13/PSMB2/PSMB4/PSMA7/PSMA3/PSMA6/TAF9/PSMD3/PSMD12/ADRM1/PSMA4/PSMA1/PSMA2/PSMB3/PSMD4/USP14/SUPT20H	25
GO:0043292	CC	GO:0043292	contractile fiber	44/1407	238/19559	5.9159e-09	8.38874e-07	6.99944e-07	MYH3/MYL4/FRG1/FBXO32/DEK/PDLIM3/PARVA/SQSTM1/MYH13/FKBP1A/CASQ2/CALM1/SDC4/FHOD3/MYLK2/ITGB1BP2/PALLD/CAPN3/CAV3/TCAP/DNAJB6/KLHL41/PSMA6/KRT8/PAK1/SYNPO/PECAM1/ATP2B4/TRIM63/CMYA5/PPP3CB/S100A1/TPM4/FLNB/AHNAK/ACTN4/KAT2B/NPNT/DST/MYH15/MYBPC1/OBSCN/JUP/C10orf71	44
GO:0005874	CC	GO:0005874	microtubule	64/1407	431/19559	2.34399e-08	2.76982e-06	2.31109e-06	KIF20A/ASPM/PRC1/MAP1LC3B/CKAP2/STMN1/KNTC1/KIF4A/MACF1/MAPRE3/KIF11/KIF2C/MTUS2/TPPP3/CAPN6/SPAG5/SHROOM3/EML6/CALM1/EML1/GAS2/TPT1/ARHGEF2/KIF15/DYNLRB2/KLHL22/PCNT/CENPE/CEP57L1/DNAI1/NDE1/INO80/MAP1B/GTSE1/CSNK1D/CUL3/SLC8A3/GSK3A/KIF23/MAPRE2/TUBA8/PLK1/TRIM63/TPGS2/SKA3/TTLL1/TUBB/CSPP1/SKA1/SHROOM2/REEP4/BIRC5/ATAT1/TPGS1/DST/POLB/BAIAP2/CDK1/EFHC2/NCKAP5/INCENP/GAS2L3/DNM1L/RCC2	64
GO:0030016	CC	GO:0030016	myofibril	41/1407	227/19559	3.83601e-08	3.88533e-06	3.24186e-06	MYH3/MYL4/FRG1/FBXO32/PDLIM3/PARVA/SQSTM1/MYH13/FKBP1A/CASQ2/CALM1/SDC4/FHOD3/MYLK2/ITGB1BP2/PALLD/CAPN3/CAV3/TCAP/DNAJB6/KLHL41/PSMA6/KRT8/PAK1/SYNPO/ATP2B4/TRIM63/CMYA5/PPP3CB/S100A1/TPM4/FLNB/AHNAK/ACTN4/KAT2B/DST/MYH15/MYBPC1/OBSCN/JUP/C10orf71	41
GO:0072686	CC	GO:0072686	mitotic spindle	28/1407	133/19559	2.13583e-07	1.89288e-05	1.57939e-05	ASPM/PRC1/MAPRE3/KIF11/SPAG5/ECT2/WRAP73/EML1/ESPL1/KLHL22/FAM83D/CENPE/IQCB1/CUL3/TBL1X/TBL1XR1/KIF23/MAPK1/YEATS2/SKA3/IK/TAF1D/SKA1/ATAT1/HECW2/CDK1/EFHC2/RCC2	28
GO:0005839	CC	GO:0005839	proteasome core complex	10/1407	20/19559	3.40544e-07	2.68273e-05	2.23843e-05	PSMF1/PSMB2/PSMB4/PSMA7/PSMA3/PSMA6/PSMA4/PSMA1/PSMA2/PSMB3	10
GO:0000779	CC	GO:0000779	condensed chromosome, centromeric region	26/1407	122/19559	4.46543e-07	3.16599e-05	2.64165e-05	CENPF/CENPT/KNTC1/BUB1B/NDC80/KIF2C/SPAG5/PMF1/BUB1/CENPE/HJURP/NDE1/PLK1/CENPA/NCAPG/SKA3/CENPN/SKA1/FBXO28/NCAPD2/BIRC5/CENPB/ERCC6L/CSNK1A1/MIS18BP1/INCENP	26
GO:0030017	CC	GO:0030017	sarcomere	36/1407	207/19559	6.617e-07	4.26496e-05	3.55862e-05	MYH3/MYL4/FRG1/FBXO32/PDLIM3/PARVA/SQSTM1/FKBP1A/CASQ2/CALM1/FHOD3/MYLK2/ITGB1BP2/PALLD/CAPN3/CAV3/TCAP/DNAJB6/KLHL41/PSMA6/KRT8/PAK1/SYNPO/ATP2B4/TRIM63/CMYA5/PPP3CB/S100A1/TPM4/FLNB/ACTN4/KAT2B/DST/OBSCN/JUP/C10orf71	36
GO:0098687	CC	GO:0098687	chromosomal region	51/1407	350/19559	1.09816e-06	6.44839e-05	5.38044e-05	CENPF/CENPT/KNTC1/BUB1B/NDC80/KIF2C/SPAG5/PTGES3/RAD50/ORC1/RECQL4/PMF1/SMCHD1/RPA2/ACD/BUB1/CENPE/HJURP/NDE1/BRCA2/DNA2/HAT1/NBN/SUN2/PLK1/CENPA/NCAPG/SKA3/THOC1/THOC7/CENPN/SKA1/FBXO28/NCAPD2/BIRC5/CENPB/ERCC6L/TERF1/PML/KAT2B/CHEK1/CSNK1A1/ZNF330/MIS18BP1/EZH1/CDK1/MCM6/TOX4/INCENP/SUMO3/RCC2	51
GO:0030018	CC	GO:0030018	Z disc	26/1407	128/19559	1.18236e-06	6.44839e-05	5.38044e-05	FRG1/FBXO32/PDLIM3/PARVA/FKBP1A/CASQ2/FHOD3/ITGB1BP2/PALLD/CAPN3/CAV3/TCAP/DNAJB6/KRT8/PAK1/SYNPO/ATP2B4/TRIM63/PPP3CB/S100A1/FLNB/ACTN4/DST/OBSCN/JUP/C10orf71	26
GO:0000777	CC	GO:0000777	condensed chromosome kinetochore	23/1407	106/19559	1.45908e-06	7.38921e-05	6.16545e-05	CENPF/CENPT/KNTC1/BUB1B/NDC80/KIF2C/SPAG5/PMF1/BUB1/CENPE/HJURP/NDE1/PLK1/CENPA/SKA3/CENPN/SKA1/FBXO28/BIRC5/ERCC6L/CSNK1A1/MIS18BP1/INCENP	23
GO:0031674	CC	GO:0031674	I band	27/1407	140/19559	2.13863e-06	0.000101086	8.43445e-05	FRG1/FBXO32/PDLIM3/PARVA/FKBP1A/CASQ2/FHOD3/ITGB1BP2/PALLD/CAPN3/CAV3/TCAP/DNAJB6/KRT8/PAK1/SYNPO/ATP2B4/TRIM63/PPP3CB/S100A1/FLNB/ACTN4/KAT2B/DST/OBSCN/JUP/C10orf71	27
GO:0005876	CC	GO:0005876	spindle microtubule	17/1407	66/19559	2.86596e-06	0.000126998	0.000105965	PRC1/KNTC1/KIF4A/MAPRE3/KIF11/CAPN6/CALM1/KLHL22/CENPE/CSNK1D/CUL3/PLK1/SKA3/SKA1/BIRC5/POLB/CDK1	17
GO:0005815	CC	GO:0005815	microtubule organizing center	91/1407	784/19559	3.67138e-06	0.000153118	0.000127759	CEP89/ASPM/TOP2A/CENPF/CDC20/CKAP2/CCDC146/MLLT11/BUB1B/MAPRE3/NDC80/DLGAP5/TACC2/KIF2C/MTUS2/LRRCC1/RAD23A/SPAG5/OFD1/TAPT1/WRAP73/CALM1/MARCKS/ESPL1/CCNB2/KIF15/TSG101/DYNLRB2/KLHL22/SASS6/PCNT/FBXO31/TTC28/CEP57L1/CDC45/IQCB1/BBS5/PSMB4/NDE1/BRCA2/CSNK1D/WASHC1/ATF4/CUL3/CIR1/KIF23/DLG5/MAPK1/KEAP1/SORBS1/PDCD6IP/MAPRE2/YES1/IFT74/DIS3L/DCAF13/LEO1/RRAGD/PLK1/FNIP2/CEP290/HTT/SKA3/CEP63/SLC1A4…	91
GO:0000778	CC	GO:0000778	condensed nuclear chromosome kinetochore	8/1407	17/19559	9.49147e-06	0.000373859	0.000311942	CENPT/BUB1B/NDC80/PMF1/BUB1/PLK1/CENPA/MIS18BP1	8
GO:0005604	CC	GO:0005604	basement membrane	21/1407	103/19559	1.15469e-05	0.000430882	0.000359522	COL4A1/FREM2/COL4A2/COL15A1/NID2/HSPG2/LOXL2/LAMB2/SPARC/ENTPD2/LAMA4/LAMA5/NTN3/COL5A1/COL4A4/NPNT/COL4A5/DST/NTN5/APLP1/THBS4	21
GO:0000776	CC	GO:0000776	kinetochore	25/1407	137/19559	1.38366e-05	0.000490509	0.000409273	CENPF/CENPT/KNTC1/BUB1B/NDC80/KIF2C/SPAG5/PMF1/BUB1/CENPE/HJURP/NDE1/PLK1/CENPA/SKA3/CENPN/SKA1/FBXO28/BIRC5/ERCC6L/KAT2B/CSNK1A1/MIS18BP1/INCENP/SUMO3	25
GO:0000151	CC	GO:0000151	ubiquitin ligase complex	41/1407	287/19559	1.94966e-05	0.000658243	0.000549228	CDC20/FBXO32/BUB1B/UBE4A/FBXL4/CDKN1B/UBE2B/CUL1/PCGF6/DCUN1D1/KLHL22/FBXO31/PHC1/DCUN1D2/ASB2/UBE2E1/FEM1C/CUL3/KLHL41/ZER1/KEAP1/UBR3/UBE2D1/DCAF13/SPSB4/WWP1/LMO7/RMND5A/USP33/CBX2/CKS2/FBXL7/RNF19B/RCHY1/SKP2/FBXO17/BMI1/NEDD4/KLHL25/DCAF6/FBXO7	41
GO:0000940	CC	GO:0000940	condensed chromosome outer kinetochore	7/1407	14/19559	2.14826e-05	0.000692326	0.000577666	CENPF/BUB1B/NDC80/BUB1/PLK1/SKA3/SKA1	7
GO:0000793	CC	GO:0000793	condensed chromosome	34/1407	222/19559	2.30555e-05	0.00071071	0.000593006	TOP2A/CENPF/CENPT/KNTC1/BUB1B/NDC80/KIF2C/SPAG5/RAD50/PMF1/BUB1/CENPE/HJURP/SMC2/NOL6/NDE1/BRCA2/SUN2/PLK1/CENPA/NCAPG/SKA3/CENPN/SKA1/FBXO28/NCAPD2/BIRC5/CENPB/ERCC6L/CHEK1/CSNK1A1/MIS18BP1/FANCD2/INCENP	34
GO:0099513	CC	GO:0099513	polymeric cytoskeletal fiber	85/1407	757/19559	2.66124e-05	0.000786175	0.000655973	KIF20A/ASPM/PRC1/MAP1LC3B/CKAP2/STMN1/KNTC1/KIF4A/MACF1/MAPRE3/KIF11/KIF2C/MTUS2/TPPP3/CAPN6/SPAG5/MYO1B/SHROOM3/PDLIM3/MNS1/EML6/CALM1/EML1/GAS2/TPT1/ARHGEF2/KIF15/TLK2/DYNLRB2/KLHL22/NES/PCNT/LMNB2/PALLD/CENPE/CEP57L1/PSTPIP2/DNAI1/NDE1/INO80/MAP1B/GTSE1/CSNK1D/CUL3/SLC8A3/GSK3A/KRT8/KIF23/PAK1/KEAP1/MAPRE2/YES1/TUBA8/WIPF1/PLK1/TRIM63/TPGS2/SKA3/RAC3/LMNB1/SLC1A4/TTLL1/TUBB/CSPP1/TPM4/BFSP1/SK…	85
GO:0005925	CC	GO:0005925	focal adhesion	53/1407	415/19559	3.29191e-05	0.000933587	0.000778971	TSPAN9/PTK7/HSPG2/PARVA/CDH13/LASP1/ARHGEF2/MARCKS/EVL/FAT1/SDC4/CHP1/PALLD/CAV3/CFL1/MAP4K4/SORBS3/ZNF185/KIF23/PAK1/MAPK1/ADAM17/SORBS1/PDCD6IP/MAPRE2/ITGA1/YES1/DPP4/HSPA5/HYOU1/ARL14EP/TPM4/FLNB/LAMTOR3/AHNAK/LMO7/MSN/ACTN4/FAM107A/ATAT1/GSN/USP33/DST/PABPC1/FZD2/JUP/LIMD1/PPIA/DCAF6/YWHAZ/ARHGAP31/RPL8/NRP1	53
GO:0005788	CC	GO:0005788	endoplasmic reticulum lumen	42/1407	308/19559	4.73102e-05	0.00129011	0.00107645	COL4A1/COL4A2/COL15A1/SERPINH1/WFS1/CRTAP/P4HA2/CASQ2/RCN1/LAMB2/PDIA4/ADAMTS7/TXNDC16/COL27A1/GPX8/FMO1/PDGFC/SRL/KTN1/DNAJC10/PTGS2/FKBP10/TMEM132A/HSPA5/ANO8/SPON1/HYOU1/MINPP1/COL5A1/COL4A4/PNPLA2/SUMF2/COL21A1/PRSS23/COL4A5/CTSZ/PDIA5/VCPIP1/ERLEC1/PDGFB/FKBP7/MANF	42
GO:0030055	CC	GO:0030055	cell-substrate junction	53/1407	423/19559	5.51281e-05	0.00144762	0.00120787	TSPAN9/PTK7/HSPG2/PARVA/CDH13/LASP1/ARHGEF2/MARCKS/EVL/FAT1/SDC4/CHP1/PALLD/CAV3/CFL1/MAP4K4/SORBS3/ZNF185/KIF23/PAK1/MAPK1/ADAM17/SORBS1/PDCD6IP/MAPRE2/ITGA1/YES1/DPP4/HSPA5/HYOU1/ARL14EP/TPM4/FLNB/LAMTOR3/AHNAK/LMO7/MSN/ACTN4/FAM107A/ATAT1/GSN/USP33/DST/PABPC1/FZD2/JUP/LIMD1/PPIA/DCAF6/YWHAZ/ARHGAP31/RPL8/NRP1	53
GO:0005838	CC	GO:0005838	proteasome regulatory particle	8/1407	21/19559	6.12321e-05	0.00155048	0.0012937	PSMD11/PSMC1/PSMD7/PSMD13/PSMD3/PSMD12/ADRM1/PSMD4	8
GO:0000775	CC	GO:0000775	chromosome, centromeric region	30/1407	196/19559	6.88765e-05	0.00168391	0.00140503	CENPF/CENPT/KNTC1/BUB1B/NDC80/KIF2C/SPAG5/PMF1/BUB1/CENPE/HJURP/NDE1/PLK1/CENPA/NCAPG/SKA3/CENPN/SKA1/FBXO28/NCAPD2/BIRC5/CENPB/ERCC6L/KAT2B/CSNK1A1/ZNF330/MIS18BP1/INCENP/SUMO3/RCC2	30
GO:0070469	CC	GO:0070469	respiratory chain	19/1407	101/19559	9.43293e-05	0.00213539	0.00178174	NDUFS1/UQCRH/CYC1/SDHC/NDUFA7/NDUFV1/UQCRC1/FOXRED1/COX8A/NDUFA6/NDUFS2/NDUFA3/NDUFA10/COX6B1/NNT/COX2/COX7A1/SDHA/UQCRQ	19
GO:0098803	CC	GO:0098803	respiratory chain complex	17/1407	85/19559	9.88344e-05	0.00213539	0.00178174	NDUFS1/UQCRH/CYC1/SDHC/NDUFA7/NDUFV1/UQCRC1/FOXRED1/COX8A/NDUFA6/NDUFS2/NDUFA3/NDUFA10/COX6B1/COX2/SDHA/UQCRQ	17
GO:0005852	CC	GO:0005852	eukaryotic translation initiation factor 3 complex	7/1407	17/19559	0.000100428	0.00213539	0.00178174	EIF3M/EIF3C/EIF3J/EIF3E/EIF3H/DDX3X/EIF3I	7
GO:0016282	CC	GO:0016282	eukaryotic 43S preinitiation complex	7/1407	17/19559	0.000100428	0.00213539	0.00178174	EIF3M/EIF3C/EIF3J/EIF3E/EIF1B/EIF3H/EIF3I	7
GO:1990204	CC	GO:1990204	oxidoreductase complex	20/1407	110/19559	0.000102402	0.00213539	0.00178174	NCF4/RRM2/NDUFS1/UQCRH/GPD2/CYC1/SDHC/NDUFA7/NDUFV1/UQCRC1/FOXRED1/BCKDK/DLST/NDUFA6/NDUFS2/NOXO1/NDUFA3/NDUFA10/SDHA/UQCRQ	20
GO:0070993	CC	GO:0070993	translation preinitiation complex	7/1407	18/19559	0.000154151	0.00305527	0.00254927	EIF3M/EIF3C/EIF3J/EIF3E/EIF1B/EIF3H/EIF3I	7
GO:0051233	CC	GO:0051233	spindle midzone	10/1407	36/19559	0.00016178	0.00305527	0.00254927	PRC1/ARL8A/MAPRE3/EML1/CENPE/CCDC69/MAPRE2/PLK1/INCENP/RCC2	10
GO:0015629	CC	GO:0015629	actin cytoskeleton	59/1407	506/19559	0.00016368	0.00305527	0.00254927	MYH3/MYL4/KNTC1/ANLN/MACF1/FSCN1/MYH14/MYO10/MYO1B/LIMCH1/SHROOM3/PDLIM3/NPM3/PARVA/MYH13/GAS2/LASP1/ARHGEF2/MARCKS/ABLIM3/FHOD3/PALLD/MYRIP/CDC42EP3/PSTPIP2/CFL1/SNX9/ZNF185/SPTAN1/PAK1/KEAP1/ADAM17/SYNPO/SORBS1/PDCD6IP/MYL6/YES1/WIPF1/RAC3/NOTCH3/MYADM/TPM4/FLNB/AHNAK/SHROOM2/ACTN4/FAM107A/GSN/WDR1/RAB5A/KAT2B/DGKH/BAIAP2/SH3GL1/MYH15/FHOD1/JUP/GAS2L3/HAX1	59
GO:0005813	CC	GO:0005813	centrosome	66/1407	583/19559	0.000163752	0.00305527	0.00254927	CEP89/ASPM/CENPF/CDC20/CKAP2/NDC80/DLGAP5/KIF2C/MTUS2/LRRCC1/RAD23A/SPAG5/OFD1/TAPT1/WRAP73/CALM1/MARCKS/ESPL1/CCNB2/KIF15/DYNLRB2/KLHL22/SASS6/PCNT/FBXO31/CEP57L1/CDC45/IQCB1/NDE1/BRCA2/CSNK1D/ATF4/CUL3/CIR1/KIF23/KEAP1/SORBS1/IFT74/DIS3L/DCAF13/LEO1/RRAGD/PLK1/FNIP2/CEP290/SKA3/CEP63/SLC1A4/ITGB1BP1/TAF1D/CSPP1/DDX3X/PSMA1/CEP95/PRKCQ/PIBF1/USP33/TPGS1/KAT2B/FBXL7/CHEK1/CSNK1A1/CDK1/KLHL4/CCNJ/…	66
GO:0022624	CC	GO:0022624	proteasome accessory complex	8/1407	24/19559	0.000182159	0.00331157	0.00276312	PSMD11/PSMC1/PSMD7/PSMD13/PSMD3/PSMD12/ADRM1/PSMD4	8
GO:0030496	CC	GO:0030496	midbody	27/1407	182/19559	0.000262114	0.00464597	0.00387653	KIF20A/ASPM/PRC1/CENPF/KIF4A/ARL8A/ANLN/MAPRE3/SPAG5/ECT2/TSG101/TTC28/CENPE/KIF23/KEAP1/CCDC69/PDCD6IP/PLK1/PKN1/SHCBP1/HSPA5/TACC1/BIRC5/ZNF330/CDK1/INCENP/RCC2	27
GO:0000780	CC	GO:0000780	condensed nuclear chromosome, centromeric region	9/1407	32/19559	0.000309694	0.00535545	0.00446851	CENPT/BUB1B/NDC80/PMF1/BUB1/PLK1/CENPA/CENPB/MIS18BP1	9
GO:1990234	CC	GO:1990234	transferase complex	81/1407	771/19559	0.000365162	0.00616428	0.00514338	PRIM1/CDC20/ATG12/FBXO32/JARID2/BUB1B/UBE4A/FBXL4/CDKN1B/GTF2B/POLE/UBE2B/CUL1/PCGF6/CCNB2/MNAT1/TEX10/CCND2/DCUN1D1/KLHL22/RABGGTB/ORMDL1/NAA16/FBXO31/PHF20/PDSS1/PHC1/DCUN1D2/ASB2/UBE2E1/SIRT1/FEM1C/DNA2/CUL3/KLHL41/CCNI/ZER1/KEAP1/TAF13/DLST/GTF2A2/UBR3/UBE2D1/JADE2/DCAF13/LEO1/TAF9/RIOK1/CCNA2/YEATS2/PFKFB1/MAX/SPSB4/WWP1/ATG5/LMO7/RMND5A/SOCS2/USP33/CBX2/CKS2/KAT2B/FBXL7/RNF19B/RCHY1/EZH1/CD…	81
GO:0033290	CC	GO:0033290	eukaryotic 48S preinitiation complex	6/1407	15/19559	0.000389436	0.00642116	0.00535772	EIF3M/EIF3C/EIF3J/EIF3E/EIF3H/EIF3I	6
GO:0042641	CC	GO:0042641	actomyosin	15/1407	79/19559	0.000449537	0.0071811	0.0059918	FSCN1/MYH14/LIMCH1/PDLIM3/ABLIM3/PALLD/SYNPO/SORBS1/PDCD6IP/TPM4/FLNB/ACTN4/FAM107A/KAT2B/FHOD1	15
GO:0098644	CC	GO:0098644	complex of collagen trimers	7/1407	21/19559	0.000465084	0.0071811	0.0059918	COL4A1/COL4A2/COL27A1/COL5A1/COL4A4/COL4A5/LUM	7
GO:0019866	CC	GO:0019866	organelle inner membrane	61/1407	549/19559	0.000465911	0.0071811	0.0059918	TYMS/PPIF/LDHD/ABCB8/NDUFS1/UQCRH/NOA1/GATM/P2RX5/IMMT/SLC25A25/GPD2/CYC1/SDHC/NDUFA7/LETM1/NDUFV1/THEM4/UQCRC1/FOXRED1/COQ6/MTFP1/AIFM1/LMNB2/SLC25A35/SLC25A32/SIRT1/COQ9/ENDOG/FPGS/CYP1A1/COX8A/MPV17L2/PTGS2/SMDT1/TM7SF2/ITPR1/NDUFA6/SUN2/NDUFS2/IFI27/SLC25A43/NDUFA3/NDUFA10/COX6B1/LMNB1/COQ5/MICU3/NNT/NRM/COX2/COQ7/COX5B/COX7A1/SDHA/MRPL32/UQCRQ/SLC25A39/SLC25A5/MRPS18C/ACAD11	61
GO:0005746	CC	GO:0005746	mitochondrial respiratory chain	16/1407	89/19559	0.000556946	0.00840159	0.00701016	NDUFS1/UQCRH/CYC1/SDHC/NDUFA7/NDUFV1/UQCRC1/FOXRED1/NDUFA6/NDUFS2/NDUFA3/NDUFA10/NNT/COX7A1/SDHA/UQCRQ	16
GO:0071437	CC	GO:0071437	invadopodium	6/1407	16/19559	0.000585307	0.00864547	0.00721365	FSCN1/RUFY3/WASHC1/PAK1/DPP4/MSN	6
GO:0002116	CC	GO:0002116	semaphorin receptor complex	5/1407	11/19559	0.000611956	0.00885463	0.00738817	PLXND1/NRP2/PLXNA2/PLXNA1/NRP1	5
GO:0000922	CC	GO:0000922	spindle pole	24/1407	165/19559	0.000747874	0.0106048	0.00884853	CEP89/ASPM/PRC1/CENPF/CDC20/CKAP2/KNTC1/DLGAP5/KIF11/SPAG5/CALM1/EML1/TPT1/KLHL22/FAM83D/TTC28/NDE1/CUL3/PLK1/IK/CEP63/CSPP1/CEP95/SBDS	24
GO:0032432	CC	GO:0032432	actin filament bundle	14/1407	76/19559	0.000941978	0.0130953	0.0109266	FSCN1/MYH14/LIMCH1/PDLIM3/MARCKS/ABLIM3/PALLD/SYNPO/SORBS1/TPM4/FLNB/ACTN4/FAM107A/FHOD1	14
GO:0001725	CC	GO:0001725	stress fiber	13/1407	68/19559	0.000988617	0.0132251	0.0110348	FSCN1/MYH14/LIMCH1/PDLIM3/ABLIM3/PALLD/SYNPO/SORBS1/TPM4/FLNB/ACTN4/FAM107A/FHOD1	13
GO:0097517	CC	GO:0097517	contractile actin filament bundle	13/1407	68/19559	0.000988617	0.0132251	0.0110348	FSCN1/MYH14/LIMCH1/PDLIM3/ABLIM3/PALLD/SYNPO/SORBS1/TPM4/FLNB/ACTN4/FAM107A/FHOD1	13
GO:0001726	CC	GO:0001726	ruffle	25/1407	179/19559	0.00106905	0.0140362	0.0117116	MACF1/FGD6/FSCN1/MYO10/KSR1/ARHGEF2/THEM4/PACSIN1/PALLD/CFL1/SNX9/KANK1/KLHL41/PAK1/ADAM17/S100A11/WIPF1/MYADM/ITGB1BP1/FAM107A/GSN/MTMR14/RAB5A/BAIAP2/SH2D3C	25
GO:0005740	CC	GO:0005740	mitochondrial envelope	78/1407	770/19559	0.00132969	0.0171409	0.0143022	CEP89/FOXO3/TYMS/PPIF/BNIP3/LDHD/ABCB8/NDUFS1/UQCRH/FBXL4/NOA1/VDAC3/GATM/RTN4IP1/IMMT/SLC25A25/GPD2/CYC1/FIS1/SDHC/NDUFA7/LETM1/NDUFV1/THEM4/UQCRC1/FOXRED1/COQ6/MTFP1/SNN/AIFM1/UBC/LPIN1/ACADL/SLC25A35/SLC25A32/COQ9/ENDOG/SLC8A3/FPGS/TOMM5/CYP1A1/COX8A/MPV17L2/TMEM135/SMDT1/NDUFA6/ABHD6/VRK2/NDUFS2/IFI27/SLC25A43/NDUFA3/NDUFA10/COX6B1/COQ5/MICU3/NNT/COX2/COQ7/COX5B/BRI3BP/SUOX/CPT1A/COX7A1/SDHA/…	78
GO:0005759	CC	GO:0005759	mitochondrial matrix	52/1407	473/19559	0.00149031	0.0188683	0.0157435	FOXO3/TYMS/PPIF/BCO2/PCK2/PC/NDUFS1/CS/ARG2/NDUFA7/THEM4/TRMT10C/ALDH4A1/BCKDK/PDSS1/MTHFS/IBA57/ACADL/FARS2/IDH2/NMNAT3/PCCB/DNA2/FPGS/MMAA/MPV17L2/SMDT1/DLST/ALAS1/STYXL1/NDUFS2/TMLHE/GLS/MDH2/NDUFA10/COQ5/PYCR1/FH/IDH3A/HAGH/SHC1/SUOX/DECR1/TXN2/MRPL32/IVD/CDK1/OXCT1/NR3C1/SLC25A5/ATG4D/MRPS18C	52
GO:0031966	CC	GO:0031966	mitochondrial membrane	74/1407	727/19559	0.001537	0.0191181	0.0159519	FOXO3/TYMS/PPIF/BNIP3/LDHD/ABCB8/NDUFS1/UQCRH/NOA1/VDAC3/GATM/RTN4IP1/IMMT/SLC25A25/GPD2/CYC1/FIS1/SDHC/NDUFA7/LETM1/NDUFV1/THEM4/UQCRC1/FOXRED1/COQ6/MTFP1/SNN/AIFM1/UBC/LPIN1/ACADL/SLC25A35/SLC25A32/COQ9/ENDOG/SLC8A3/FPGS/TOMM5/CYP1A1/COX8A/MPV17L2/TMEM135/SMDT1/NDUFA6/ABHD6/VRK2/NDUFS2/IFI27/SLC25A43/NDUFA3/NDUFA10/COX6B1/COQ5/MICU3/NNT/COX2/COQ7/COX5B/BRI3BP/CPT1A/COX7A1/SDHA/BAX/TOMM40L/MRPL3…	74
GO:0016528	CC	GO:0016528	sarcoplasm	14/1407	80/19559	0.00158011	0.0193155	0.0161166	FKBP1A/CASQ2/SLC8A3/SRL/KLHL41/ITPR1/RASD1/CMYA5/S100A1/GSN/CACNA2D1/THBS4/MANF/HAX1	14
GO:0099523	CC	GO:0099523	presynaptic cytosol	5/1407	14/19559	0.00220974	0.0265544	0.0221566	PRKCG/PPP3CC/HTT/SH3GL2/BAIAP2	5
GO:0062023	CC	GO:0062023	collagen-containing extracellular matrix	47/1407	427/19559	0.00238948	0.0282357	0.0235594	COL4A1/FREM2/COL4A2/PXDN/COL15A1/NCAM1/ADAMTS9/FBN2/SERPINH1/NID2/HSPG2/LOXL2/CDH13/LAMB2/A2M/ECM1/COL27A1/SPARC/SERPINB12/ENTPD2/SEMA7A/LAMA4/ADAMTS20/LAMA5/FGB/NTN3/SPON1/CLEC14A/COL5A1/COL4A4/COL21A1/EFEMP1/PRG4/NPNT/COL4A5/DST/CTSZ/SFRP2/FGL2/LUM/VIT/PDGFB/SERPINB9/NTN5/NAV2/APLP1/THBS4	47
GO:0030027	CC	GO:0030027	lamellipodium	26/1407	201/19559	0.00260757	0.0303076	0.0252882	PLXND1/FGD6/FSCN1/MYO10/PARVA/EVL/FAT1/ABLIM3/RUFY3/PALLD/SRGAP2/CFL1/PAK1/RAPH1/RAC3/DPP4/APBB1/AMOTL1/ITGB1BP1/DDX3X/GSN/PIEZO1/MCC/PABPC1/ARHGAP31/HAX1	26
GO:0000794	CC	GO:0000794	condensed nuclear chromosome	16/1407	103/19559	0.00274797	0.0314243	0.02622	CENPT/BUB1B/NDC80/RAD50/PMF1/BUB1/NOL6/BRCA2/SUN2/PLK1/CENPA/NCAPD2/CENPB/CHEK1/MIS18BP1/INCENP	16
GO:0031252	CC	GO:0031252	cell leading edge	46/1407	421/19559	0.00304256	0.0342409	0.0285701	MACF1/PLXND1/FGD6/FSCN1/CXCR4/MYO10/KSR1/PARVA/ARHGEF2/EVL/FAT1/ABLIM3/RUFY3/THEM4/PACSIN1/PALLD/SRGAP2/CFL1/SNX9/KANK1/ATF4/KLHL41/PAK1/ADAM17/S100A11/WIPF1/RAPH1/RAC3/DPP4/APBB1/AMOTL1/MYADM/ITGB1BP1/DDX3X/FAM107A/GSN/MTMR14/RAB5A/PIEZO1/MCC/DST/BAIAP2/PABPC1/SH2D3C/ARHGAP31/HAX1	46
GO:0034451	CC	GO:0034451	centriolar satellite	15/1407	95/19559	0.00312914	0.034665	0.028924	DLGAP5/RAD23A/SPAG5/OFD1/SASS6/PCNT/KEAP1/PLK1/FNIP2/CEP290/ITGB1BP1/TAF1D/PRKCQ/PIBF1/KLHL4	15
GO:0101002	NA	GO:0101002	ficolin-1-rich granule	18/1407	124/19559	0.00331843	0.0356479	0.0297441	PSMD11/ACLY/KCMF1/IMPDH2/AMPD3/PSMD7/PSMD13/MAPK1/PSMD3/PSMD12/DDX3X/GSN/PSMA2/CTSZ/FGL2/JUP/PPIA/CSNK2B	18
GO:1904813	NA	GO:1904813	ficolin-1-rich granule lumen	18/1407	124/19559	0.00331843	0.0356479	0.0297441	PSMD11/ACLY/KCMF1/IMPDH2/AMPD3/PSMD7/PSMD13/MAPK1/PSMD3/PSMD12/DDX3X/GSN/PSMA2/CTSZ/FGL2/JUP/PPIA/CSNK2B	18
GO:0042383	CC	GO:0042383	sarcolemma	19/1407	135/19559	0.00369129	0.0390615	0.0325923	POPDC2/LAMP1/SGCG/SLC38A2/CAPN3/CAV3/CACNB3/SLC27A6/SLC8A3/KRT8/CACNG7/ATP2B4/AQP4/PPP3CB/SCN1B/AHNAK/ASB3/OBSCN/CACNA2D1	19
GO:0032982	CC	GO:0032982	myosin filament	6/1407	22/19559	0.0037544	0.0391451	0.0326621	MYH3/MYH14/MYH13/MYBPH/MYH15/MYBPC1	6
GO:0031672	CC	GO:0031672	A band	8/1407	37/19559	0.00414213	0.0425619	0.035513	MYL4/KLHL41/TRIM63/CMYA5/S100A1/KAT2B/DST/OBSCN	8
GO:0031012	CC	GO:0031012	extracellular matrix	58/1407	568/19559	0.00439334	0.0444982	0.0371286	COL4A1/FREM2/COL4A2/PXDN/COL15A1/LRRN1/NCAM1/ADAMTS9/HSD17B12/FBN2/SERPINH1/NID2/HSPG2/LOXL2/CDH13/MMP15/ADAMTS12/LAMB2/A2M/ADAMTS7/ECM1/COL27A1/SPARC/SERPINB12/ENTPD2/RTN4RL2/RELN/SEMA7A/LAMA4/ADAMTS20/LAMA5/FGB/NTN3/SPON1/CLEC14A/COL5A1/COL4A4/FCGBP/COL21A1/EFEMP1/LRRC3B/PRG4/NPNT/OTOG/COL4A5/DST/CTSZ/SFRP2/FGL2/LUM/COLEC12/VIT/PDGFB/SERPINB9/NTN5/NAV2/APLP1/THBS4	58
GO:0016529	CC	GO:0016529	sarcoplasmic reticulum	12/1407	71/19559	0.00446053	0.0445424	0.0371655	FKBP1A/CASQ2/SRL/KLHL41/ITPR1/RASD1/CMYA5/S100A1/CACNA2D1/THBS4/MANF/HAX1	12
GO:0030315	CC	GO:0030315	T-tubule	10/1407	54/19559	0.00467391	0.0460251	0.0384026	CAPN3/CAV3/CACNB3/CACNG7/ATP2B4/PPP3CB/SCN1B/AHNAK/ASB3/CACNA2D1	10
GO:0035371	CC	GO:0035371	microtubule plus-end	6/1407	23/19559	0.00477476	0.0462664	0.038604	MAPRE3/KIF2C/SPAG5/MAPRE2/DST/NCKAP5	6
GO:0005743	CC	GO:0005743	mitochondrial inner membrane	51/1407	489/19559	0.00482894	0.0462664	0.038604	TYMS/PPIF/LDHD/ABCB8/NDUFS1/UQCRH/NOA1/GATM/IMMT/SLC25A25/GPD2/CYC1/SDHC/NDUFA7/LETM1/NDUFV1/THEM4/UQCRC1/FOXRED1/COQ6/MTFP1/AIFM1/SLC25A35/SLC25A32/COQ9/ENDOG/FPGS/CYP1A1/COX8A/MPV17L2/SMDT1/NDUFA6/NDUFS2/SLC25A43/NDUFA3/NDUFA10/COX6B1/COQ5/MICU3/NNT/COX2/COQ7/COX5B/COX7A1/SDHA/MRPL32/UQCRQ/SLC25A39/SLC25A5/MRPS18C/ACAD11	51
GO:0016491	MF	GO:0016491	oxidoreductase activity	104/1381	751/18352	7.44195e-10	7.74707e-07	7.14427e-07	NCF4/PXDN/KCNAB1/RRM2/SESN1/FADS1/HSD17B12/BCO2/LDHD/CYP51A1/AKR1B1/SQLE/P4HA2/NDUFS1/NOS2/LOXL2/GSTA1/AOX1/UQCRH/GPX3/TXNL1/PYROXD2/RTN4IP1/HSPBAP1/LOXL4/GPD2/NQO1/CYC1/HPD/SDHC/NDUFA7/SCD/NDUFV1/PDIA4/UQCRC1/IMPDH2/ALDH4A1/FOXRED1/COQ6/AIFM1/FADS2/PTGES2/DDO/DHRS7B/FRRS1/ACADL/SCD5/GPX8/FMO1/RDH11/CYP2R1/IDH2/EGLN1/FADS3/DECR2/CYP1A1/COX8A/DNAJC10/PTGS2/TM7SF2/OXR1/TMX1/NDUFA6/TET1/NDUFS2/TMLHE…	104
GO:0015631	MF	GO:0015631	tubulin binding	60/1381	365/18352	7.15134e-09	3.72227e-06	3.43265e-06	KIF20A/PRC1/CENPF/MAP1LC3B/STMN1/KIF4A/ARL8A/MACF1/MAPRE3/DLGAP5/KIF11/KIF2C/MTUS2/TPPP3/CAPN6/SPAG5/OFD1/EML6/EML1/GAS2/ARHGEF2/KIF15/CHP1/FAM83D/CENPE/CAV3/CEP57L1/NCALD/MAP4K4/NDE1/INO80/BRCA2/MAP1B/GTSE1/WASHC1/KIF23/CCDC69/MAPRE2/IFT74/SUN2/VBP1/PLK1/HTT/PDCD5/TTLL1/DDX3X/SKA1/REEP4/BIRC5/LZTS1/TERF1/TPGS1/DST/POLB/SBDS/EFHC2/FNTA/GAS2L3/DNM1L/RCC2	60
GO:0008017	MF	GO:0008017	microtubule binding	44/1381	265/18352	5.38247e-07	0.000186772	0.000172239	KIF20A/PRC1/CENPF/MAP1LC3B/KIF4A/MACF1/MAPRE3/DLGAP5/KIF11/KIF2C/MTUS2/CAPN6/SPAG5/EML6/EML1/GAS2/ARHGEF2/KIF15/CHP1/FAM83D/CENPE/CEP57L1/MAP4K4/NDE1/MAP1B/GTSE1/KIF23/CCDC69/MAPRE2/SUN2/PLK1/SKA1/REEP4/BIRC5/LZTS1/TERF1/TPGS1/DST/POLB/SBDS/FNTA/GAS2L3/DNM1L/RCC2	44
GO:0070628	MF	GO:0070628	proteasome binding	9/1381	17/18352	1.05285e-06	0.000274005	0.000252685	RAD23B/WFS1/RAD23A/BAG6/PSMF1/PSME4/SACS/ADRM1/USP14	9
GO:0004298	MF	GO:0004298	threonine-type endopeptidase activity	9/1381	21/18352	9.65192e-06	0.00200953	0.00185317	PSMB2/PSMB4/PSMA7/PSMA3/PSMA6/PSMA4/PSMA1/PSMA2/PSMB3	9
GO:0008134	MF	GO:0008134	transcription factor binding	76/1381	642/18352	5.23971e-05	0.00909089	0.00838353	DUSP26/CENPF/FOXO3/STAT5B/NR1D1/JARID2/TACC2/WFS1/NFKBIA/DDX20/HEYL/GPX3/E2F5/CSDC2/PPARGC1B/HYAL1/GTF2B/NFATC3/ARHGEF2/ZNHIT6/TCF4/FBP1/PSMC1/SOX8/CRTC2/E2F2/USP7/BHLHE40/BBS5/RORC/SORBS3/SIRT1/HDAC1/ATF4/WBP2/PSMA6/TBL1X/RORA/TMF1/MAPK1/KEAP1/TAF13/GTF2A2/DCAF13/PER3/CHD6/NBN/TAF9/IFI27/YEATS2/PKN1/APBB1/MED6/FOXO4/PPP1R13L/TACC1/DDX3X/TEAD3/MAMSTR/ACTN4/HDAC5/PITX3/AIP/KAT2B/BAIAP2/TRIM68/DHX3…	76
GO:0009055	MF	GO:0009055	electron transfer activity	21/1381	111/18352	7.22845e-05	0.00972678	0.00896994	AKR1B1/P4HA2/NDUFS1/LOXL2/AOX1/UQCRH/CYC1/SDHC/UQCRC1/ALDH4A1/PTGES2/COX8A/NDUFS2/COX6B1/CYP1A2/COX2/COX5B/COX7A1/SDHA/UQCRQ/CIAPIN1	21
GO:0003743	MF	GO:0003743	translation initiation factor activity	13/1381	51/18352	7.47495e-05	0.00972678	0.00896994	EIF3M/EIF3C/EIF4A2/EIF4H/EIF3J/EIF5B/EIF3E/EIF1B/EIF4E3/EIF2B5/EIF3H/EIF3I/EIF4B	13
GO:0031625	MF	GO:0031625	ubiquitin protein ligase binding	41/1381	297/18352	0.000116833	0.0135137	0.0124622	MAP1LC3B/WFS1/NFKBIA/CXCR4/BAG6/SQSTM1/USP25/UBE2B/CUL1/RPA2/BLZF1/NPLOC4/CD40/TSG101/UQCRC1/USP7/UBC/SNX9/PSMA3/WASHC1/CUL3/UBE2G1/MFHAS1/UBE2D1/NAE1/PER3/NDUFS2/APBB1/HSPA5/TRAF3/TUBB/SNCAIP/CAMLG/PML/UBE2J1/FANCL/SLC25A5/YWHAZ/DNM1L/PA2G4/FBXO7	41
GO:0044389	MF	GO:0044389	ubiquitin-like protein ligase binding	42/1381	316/18352	0.000225294	0.0234531	0.0216282	MAP1LC3B/WFS1/NFKBIA/CXCR4/BAG6/SQSTM1/USP25/UBE2B/CUL1/RPA2/BLZF1/NPLOC4/CD40/TSG101/UQCRC1/USP7/UBC/SNX9/PSMA3/WASHC1/CUL3/UBE2G1/MFHAS1/UBE2D1/NAE1/PER3/NDUFS2/APBB1/HSPA5/TRAF3/TUBB/SNCAIP/CAMLG/PML/UBE2J1/FANCL/SLC25A5/YWHAZ/SUMO3/DNM1L/PA2G4/FBXO7	42
GO:0050660	MF	GO:0050660	flavin adenine dinucleotide binding	16/1381	81/18352	0.000303741	0.0266424	0.0245693	LDHD/SQLE/NOS2/AOX1/COQ6/AIFM1/DDO/ACADL/FMO1/MTO1/NOS3/SDHA/IVD/ACOX2/FMO3/ACAD11	16
GO:0031432	MF	GO:0031432	titin binding	6/1381	14/18352	0.000318233	0.0266424	0.0245693	CALM1/CAPN3/TCAP/TRIM63/MYBPC1/OBSCN	6
GO:0070003	MF	GO:0070003	threonine-type peptidase activity	9/1381	31/18352	0.00033271	0.0266424	0.0245693	PSMB2/PSMB4/PSMA7/PSMA3/PSMA6/PSMA4/PSMA1/PSMA2/PSMB3	9
GO:0003779	MF	GO:0003779	actin binding	53/1381	437/18352	0.000384013	0.0282128	0.0260176	MYH3/MYL4/FRG1/ANLN/MACF1/VASH1/FSCN1/MYH14/CXCR4/MYO10/MYO1B/LIMCH1/SHROOM3/PDLIM3/PARVA/MYH13/GAS2/LASP1/MARCKS/EVL/ABLIM3/FHOD3/IQGAP3/PALLD/MYRIP/NCALD/PSTPIP2/CFL1/INO80/MAP1B/WASHC1/ZNF185/SPTAN1/SYNPO/SORBS1/WIPF1/INF2/NOS3/TPM4/FLNB/SHROOM2/MSN/ACTN4/FAM107A/GSN/WDR1/DST/MYH15/FHOD1/MYBPC1/CORO6/GAS2L3/KLHL4	53
GO:0019203	MF	GO:0019203	carbohydrate phosphatase activity	5/1381	10/18352	0.00043797	0.0282128	0.0260176	PFKFB3/PFKFB4/FBP1/G6PC3/PFKFB1	5
GO:0050308	MF	GO:0050308	sugar-phosphatase activity	5/1381	10/18352	0.00043797	0.0282128	0.0260176	PFKFB3/PFKFB4/FBP1/G6PC3/PFKFB1	5
GO:0016705	MF	GO:0016705	oxidoreductase activity, acting on paired donors, with incorporation or reduction of molecular oxygen	25/1381	162/18352	0.000460728	0.0282128	0.0260176	FADS1/CYP51A1/SQLE/P4HA2/NOS2/HSPBAP1/SCD/COQ6/FADS2/SCD5/FMO1/CYP2R1/EGLN1/CYP1A1/PTGS2/TET1/TMLHE/CYP1A2/NOS3/COQ7/DEGS2/OGFOD3/CH25H/CYP8B1/FMO3	25
GO:0032182	MF	GO:0032182	ubiquitin-like protein binding	17/1381	94/18352	0.000589776	0.0341087	0.0314547	TOP2A/RAD23B/RAD23A/CXCR4/SQSTM1/USP25/NPLOC4/DCUN1D1/TSG101/DCUN1D2/ADRM1/CKS2/PML/RNF19B/NEDD4/VPS28/FBXO7	17
GO:0045499	MF	GO:0045499	chemorepellent activity	8/1381	28/18352	0.000801216	0.0438982	0.0404825	SEMA6C/SEMA5A/SEMA5B/SEMA6B/SEMA7A/DPP4/SEMA6A/SEMA4C	8

## Sheet: KEGG3_H_vs_D
ID	Description	GeneRatio	BgRatio	pvalue	p.adjust	qvalue	geneID	Count
hsa05012	Parkinson disease	50/654	249/8105	8.89508e-10	2.88201e-07	2.46253e-07	PPIF/NDUFS1/PSMD11/ATP5MC3/CASP3/CALM1/CALML4/CYC1/SDHC/PSMC1/NDUFV1/UQCRC1/CAMK2A/PSMD7/PSMD13/PSMB2/UBC/PSMB4/PSMA7/PSMA3/ATF4/PSMA6/COX8A/UBE2G1/ITPR1/NDUFA6/TUBA8/NDUFS2/ATP5MC1/NDUFA3/NDUFA10/COX6B1/PSMD3/HSPA5/PSMD12/TUBB/SNCAIP/ADRM1/PSMA4/COX2/COX5B/ATP5PF/COX7A1/BAX/TXN2/UBE2J1/UQCRQ/SLC25A5/PSMB3/PSMD4	50
hsa03050	Proteasome	18/654	46/8105	5.47907e-09	8.78609e-07	7.50728e-07	PSMF1/PSMD11/PSME4/PSMC1/PSMD7/PSMD13/PSMB2/PSMB4/PSMA7/PSMA3/PSMA6/POMP/PSMD3/PSMD12/ADRM1/PSMA4/PSMB3/PSMD4	18
hsa05020	Prion disease	51/654	273/8105	8.13527e-09	8.78609e-07	7.50728e-07	NCF4/NCAM1/PPIF/NDUFS1/PSMD11/ATP5MC3/CASP3/MAPK12/CYC1/SDHC/PSMC1/NDUFV1/UQCRC1/C5/PSMD7/PSMD13/PSMB2/CAV3/PSMB4/PSMA7/PSMA3/ATF4/PSMA6/MAPK1/COX8A/ITPR1/NDUFA6/PPP3CC/TUBA8/NDUFS2/ATP5MC1/NDUFA3/NDUFA10/COX6B1/PSMD3/HSPA5/PSMD12/PPP3CB/TUBB/ADRM1/PSMA4/COX2/COX5B/ATP5PF/COX7A1/BAX/UQCRQ/SLC25A5/PSMB3/PSMD4/CSNK2B	51
hsa05022	Pathways of neurodegeneration - multiple diseases	66/654	475/8105	6.30738e-06	0.000510898	0.000436537	PPIF/NDUFS1/NOS2/GPX3/PSMD11/ATP5MC3/CASP3/SQSTM1/CALM1/CALML4/MAPK12/CYC1/SDHC/PSMC1/NDUFV1/UQCRC1/CAMK2A/PSMD7/PSMD13/PSMB2/UBC/GPX8/PSMB4/DNAI1/PSMA7/NRAS/PSMA3/ATF4/PSMA6/MAPK1/COX8A/UBE2G1/PTGS2/ITPR1/PRKCG/NDUFA6/PPP3CC/TUBA8/NDUFS2/HTT/ATP5MC1/NDUFA3/NDUFA10/COX6B1/PSMD3/HSPA5/PSMD12/PPP3CB/TUBB/SNCAIP/ADRM1/PSMA4/COX2/COX5B/ATP5PF/RAB5A/COX7A1/BAX/TOMM40L/UBE2J1/UQCRQ/FZD2/SLC25A5/PSMB3/P…	66
hsa00020	Citrate cycle (TCA cycle)	11/654	30/8105	1.14173e-05	0.000739838	0.000632155	PCK2/PC/ACLY/CS/SDHC/IDH2/ACO1/DLST/MDH2/FH/IDH3A	11
hsa05010	Alzheimer disease	53/654	369/8105	2.13748e-05	0.00115424	0.000986241	PPIF/NDUFS1/NOS2/PSMD11/ATP5MC3/CASP3/CALM1/CALML4/CYC1/SDHC/PSMC1/NDUFV1/UQCRC1/PSMD7/PSMD13/PSMB2/PSMB4/PSMA7/NRAS/PSMA3/ATF4/PSMA6/MAPK1/ADAM17/COX8A/PTGS2/ITPR1/NDUFA6/PPP3CC/NAE1/TUBA8/NDUFS2/ATP5MC1/NDUFA3/NDUFA10/COX6B1/APBB1/PSMD3/PSMD12/PPP3CB/TUBB/ADRM1/PSMA4/COX2/COX5B/ATP5PF/COX7A1/UQCRQ/FZD2/SLC25A5/PSMB3/PSMD4/CSNK2B	53
hsa05016	Huntington disease	45/654	306/8105	5.07891e-05	0.00235081	0.00200865	PPIF/NDUFS1/GPX3/PSMD11/ATP5MC3/CASP3/CYC1/SDHC/PSMC1/NDUFV1/UQCRC1/PSMD7/PSMD13/PSMB2/GPX8/PSMB4/DNAI1/PSMA7/PSMA3/HDAC1/PSMA6/COX8A/ITPR1/NDUFA6/TUBA8/NDUFS2/HTT/ATP5MC1/NDUFA3/NDUFA10/COX6B1/PSMD3/PSMD12/TUBB/ADRM1/PSMA4/COX2/COX5B/ATP5PF/COX7A1/BAX/UQCRQ/SLC25A5/PSMB3/PSMD4	45
hsa05222	Small cell lung cancer	19/654	92/8105	0.000108947	0.0042331	0.00361698	COL4A1/COL4A2/NFKBIA/NOS2/CASP3/CDKN1B/LAMB2/TRAF5/E2F2/PTGS2/LAMA4/LAMA5/MAX/TRAF3/COL4A4/CKS2/COL4A5/BAX/RARB	19
hsa05014	Amyotrophic lateral sclerosis	50/654	364/8105	0.000117586	0.0042331	0.00361698	NDUFS1/NOS2/GPX3/PSMD11/ATP5MC3/CASP3/SQSTM1/MAPK12/CYC1/SDHC/PSMC1/NDUFV1/UQCRC1/PSMD7/PSMD13/PSMB2/GPX8/PSMB4/DNAI1/PSMA7/PSMA3/ATF4/PSMA6/COX8A/NDUFA6/PPP3CC/TUBA8/NDUFS2/ATP5MC1/NDUFA3/NDUFA10/COX6B1/NUP54/PSMD3/HSPA5/PSMD12/PPP3CB/TUBB/ADRM1/PSMA4/COX2/COX5B/ATP5PF/RAB5A/COX7A1/BAX/TOMM40L/UQCRQ/PSMB3/PSMD4	50
hsa04218	Cellular senescence	26/654	156/8105	0.000281324	0.00911488	0.00778822	FOXO3/LIN37/FOXM1/RHEB/E2F5/SQSTM1/CALM1/CALML4/NFATC3/MAPK12/CCNB2/CCND2/E2F2/SIRT1/NRAS/MAPK1/ITPR1/PPP3CC/NBN/CCNA2/PPP3CB/HIPK3/MYBL2/CHEK1/CDK1/SLC25A5	26
hsa04512	ECM-receptor interaction	17/654	88/8105	0.000565922	0.016669	0.0142428	COL4A1/FREM2/COL4A2/FRAS1/HSPG2/SDC4/LAMB2/COL6A6/RELN/LAMA4/ITGA1/LAMA5/COL4A4/ITGA9/NPNT/COL4A5/THBS4	17
hsa04360	Axon guidance	28/654	182/8105	0.000641672	0.0173251	0.0148035	CXCR4/NFATC3/SEMA6C/ABLIM3/CAMK2A/ARHGEF12/PLXNA2/ROBO1/SEMA5A/CFL1/MET/NRAS/SEMA5B/SEMA6B/RGMA/SEMA7A/PAK1/MAPK1/PPP3CC/RAC3/PPP3CB/NTN3/SEMA6A/EPHB4/SEMA4C/PLXNA1/RGS3/NRP1	28
hsa04137	Mitophagy - animal	14/654	68/8105	0.00088492	0.0208894	0.017849	TBC1D17/FOXO3/BNIP3/SQSTM1/FIS1/TBC1D15/UBC/NRAS/ATF4/TAX1BP1/CALCOCO2/ATG5/ATG9B/CSNK2B	14
hsa03320	PPAR signaling pathway	15/654	76/8105	0.000932636	0.0208894	0.017849	PCK2/ACAA1/HMGCS1/SCD/FADS2/UBC/ACADL/SCD5/SLC27A6/SORBS1/NR1H3/CPT1A/CYP8B1/SLC27A4/ACOX2	15
hsa05017	Spinocerebellar ataxia	23/654	143/8105	0.00103089	0.0208894	0.017849	PPIF/PSMD11/GTF2B/CACNA1A/PSMC1/PSMD7/PSMD13/PSMB2/PSMB4/PSMA7/PSMA3/PSMA6/RORA/RELN/ITPR1/PRKCG/PSMD3/PSMD12/ADRM1/PSMA4/SLC25A5/PSMB3/PSMD4	23
hsa00130	Ubiquinone and other terpenoid-quinone biosynthesis	5/654	11/8105	0.00103158	0.0208894	0.017849	NQO1/HPD/COQ6/COQ5/COQ7	5
hsa00220	Arginine biosynthesis	7/654	22/8105	0.00125483	0.0239156	0.0204347	NOS2/GLUL/GPT/ARG2/GLS/NOS3/GOT1	7
hsa04710	Circadian rhythm	8/654	31/8105	0.00255573	0.0460032	0.0393075	NR1D1/SKP1/NPAS2/BHLHE40/RORC/CSNK1D/RORA/PER3	8
hsa01210	2-Oxocarboxylic acid metabolism	6/654	19/8105	0.00293697	0.0480904	0.0410909	GPT/CS/IDH2/ACO1/IDH3A/GOT1	6
hsa04510	Focal adhesion	28/654	201/8105	0.00296854	0.0480904	0.0410909	COL4A1/COL4A2/IGF1R/PARVA/LAMB2/COL6A6/CCND2/MYLK2/KDR/CAV3/MET/PDGFC/RELN/PAK1/MAPK1/LAMA4/ITGA1/PRKCG/LAMA5/RAC3/FLNB/COL4A4/SHC1/ITGA9/ACTN4/COL4A5/PDGFB/THBS4	28

## Sheet: GO3_D_vs_HD
	ONTOLOGY	ID	Description	GeneRatio	BgRatio	pvalue	p.adjust	qvalue	geneID	Count
GO:0010498	BP	GO:0010498	proteasomal protein catabolic process	50/769	483/18866	1.49356e-09	7.24824e-06	6.8971e-06	XPO1/TAF9/GLMN/SUMO1/UBE2B/CUL2/PSMA4/ERLEC1/CUL5/CUL4B/RCHY1/CD2AP/WWP1/DNAJB14/DNAJB9/USP14/PSMD12/NFE2L2/UBE2D1/PSMC6/LRRK2/ANAPC10/MDM2/IFI27/PLAA/CUL3/DNAJC10/BIRC2/PSMA3/SKP1/NR1D1/RAD23B/UCHL5/FBXO4/ANAPC4/UBC/GIPC1/UBE2W/TMTC3/RNF139/PSMA1/RNF103/PSMA6/CSNK1A1/TMF1/AMN1/PSMD14/UFL1/UBR3/UBE2J1	50
GO:0043161	BP	GO:0043161	proteasome-mediated ubiquitin-dependent protein catabolic process	45/769	424/18866	4.65267e-09	1.12897e-05	1.07428e-05	XPO1/TAF9/GLMN/SUMO1/UBE2B/CUL2/PSMA4/CUL5/CUL4B/RCHY1/CD2AP/WWP1/DNAJB14/DNAJB9/USP14/PSMD12/NFE2L2/UBE2D1/PSMC6/LRRK2/ANAPC10/MDM2/IFI27/PLAA/CUL3/DNAJC10/BIRC2/PSMA3/SKP1/RAD23B/UCHL5/FBXO4/ANAPC4/UBC/GIPC1/UBE2W/PSMA1/RNF103/PSMA6/CSNK1A1/AMN1/PSMD14/UFL1/UBR3/UBE2J1	45
GO:0043632	BP	GO:0043632	modification-dependent macromolecule catabolic process	59/769	654/18866	9.32511e-09	1.50849e-05	1.43541e-05	XPO1/TAF9/GLMN/USP1/SUMO1/UBE2B/CUL2/PSMA4/CUL5/USP15/FBXO11/UBE3A/CUL4B/RCHY1/CD2AP/WWP1/DNAJB14/PNPT1/DNAJB9/USP14/PSMD12/NFE2L2/UBA6/UBE2D1/PSMC6/LRRK2/ANAPC10/MDM2/IFI27/PLAA/CUL3/DNAJC10/BIRC2/PSMA3/SKP1/USP33/RAD23B/UCHL5/FBXO8/FBXO4/ANAPC4/UBC/EXOSC8/GIPC1/RNF8/UBE2W/RNF139/TSG101/PSMA1/RNF103/EXOSC9/PSMA6/CSNK1A1/AMN1/PSMD14/UFL1/RBBP6/UBR3/UBE2J1	59
GO:0008380	BP	GO:0008380	RNA splicing	47/769	487/18866	4.19556e-08	5.09026e-05	4.84366e-05	PRPF40A/CIR1/LARP7/CLK4/PPIG/DDX46/CSTF3/CLK1/U2SURP/THOC7/ZNF638/RNPC3/CWF19L2/SF3B6/PSIP1/FRG1/POLR2B/LSM5/RAVER2/HNRNPA2B1/SMNDC1/PRPF39/CCAR1/ZCRB1/SNRNP27/ZNF326/TXNL4B/CWC22/GTF2F2/CRNKL1/THOC2/THOC1/HNRNPH3/SREK1IP1/PPWD1/HNRNPA0/TSEN34/LSM8/YTHDC1/PPP4R2/SLU7/NSRP1/HNRNPD/HTATSF1/TTF2/DDX20/MBNL1	47
GO:0006511	BP	GO:0006511	ubiquitin-dependent protein catabolic process	56/769	637/18866	5.46457e-08	5.30392e-05	5.04697e-05	XPO1/TAF9/GLMN/USP1/SUMO1/UBE2B/CUL2/PSMA4/CUL5/USP15/FBXO11/UBE3A/CUL4B/RCHY1/CD2AP/WWP1/DNAJB14/DNAJB9/USP14/PSMD12/NFE2L2/UBA6/UBE2D1/PSMC6/LRRK2/ANAPC10/MDM2/IFI27/PLAA/CUL3/DNAJC10/BIRC2/PSMA3/SKP1/USP33/RAD23B/UCHL5/FBXO8/FBXO4/ANAPC4/UBC/GIPC1/RNF8/UBE2W/RNF139/TSG101/PSMA1/RNF103/PSMA6/CSNK1A1/AMN1/PSMD14/UFL1/RBBP6/UBR3/UBE2J1	56
GO:0019941	BP	GO:0019941	modification-dependent protein catabolic process	56/769	643/18866	7.50136e-08	6.06735e-05	5.77341e-05	XPO1/TAF9/GLMN/USP1/SUMO1/UBE2B/CUL2/PSMA4/CUL5/USP15/FBXO11/UBE3A/CUL4B/RCHY1/CD2AP/WWP1/DNAJB14/DNAJB9/USP14/PSMD12/NFE2L2/UBA6/UBE2D1/PSMC6/LRRK2/ANAPC10/MDM2/IFI27/PLAA/CUL3/DNAJC10/BIRC2/PSMA3/SKP1/USP33/RAD23B/UCHL5/FBXO8/FBXO4/ANAPC4/UBC/GIPC1/RNF8/UBE2W/RNF139/TSG101/PSMA1/RNF103/PSMA6/CSNK1A1/AMN1/PSMD14/UFL1/RBBP6/UBR3/UBE2J1	56
GO:0051603	BP	GO:0051603	proteolysis involved in cellular protein catabolic process	61/769	734/18866	1.0361e-07	7.18314e-05	6.83515e-05	XPO1/TAF9/GLMN/USP1/SUMO1/UBE2B/CUL2/PSMA4/ERLEC1/CUL5/USP15/FBXO11/UBE3A/CUL4B/RCHY1/CD2AP/WWP1/DNAJB14/DNAJB9/USP14/PSMD12/NFE2L2/UBA6/UBE2D1/PSMC6/LRRK2/ANAPC10/MDM2/IFI27/PLAA/CUL3/DNAJC10/BIRC2/PSMA3/SKP1/USP33/NR1D1/RAD23B/UCHL5/FBXO8/FBXO4/ANAPC4/UBC/GIPC1/CLPX/RNF8/UBE2W/TMTC3/RNF139/TSG101/PSMA1/RNF103/PSMA6/CSNK1A1/TMF1/AMN1/PSMD14/UFL1/RBBP6/UBR3/UBE2J1	61
GO:0044257	BP	GO:0044257	cellular protein catabolic process	62/769	795/18866	7.40866e-07	0.000449428	0.000427655	XPO1/TAF9/GLMN/USP1/SUMO1/UBE2B/CUL2/PSMA4/ERLEC1/CUL5/USP15/FBXO11/UBE3A/CUL4B/RCHY1/CD2AP/WWP1/DNAJB14/DNAJB9/USP14/PSMD12/NFE2L2/UBA6/UBE2D1/PSMC6/LRRK2/ANAPC10/MDM2/IFI27/PLAA/CUL3/DNAJC10/BIRC2/PSMA3/SKP1/USP33/VPS35/NR1D1/RAD23B/UCHL5/FBXO8/FBXO4/ANAPC4/UBC/GIPC1/CLPX/RNF8/UBE2W/TMTC3/RNF139/TSG101/PSMA1/RNF103/PSMA6/CSNK1A1/TMF1/AMN1/PSMD14/UFL1/RBBP6/UBR3/UBE2J1	62
GO:0031503	BP	GO:0031503	protein-containing complex localization	31/769	291/18866	1.08959e-06	0.000587529	0.000559066	TERF1/XPO1/SSB/THOC7/KIFAP3/KLHL21/NMD3/UPF2/WASL/ATAD1/RAB11A/LGI1/HNRNPA2B1/MX2/EIF4E/IFT74/DYNLRB2/NUP155/VPS35/HSPB11/DDX25/THOC2/THOC1/EXOC1/LCA5L/YTHDC1/SLU7/NUP35/TTC21B/PCM1/DYNC2H1	31
GO:0006397	BP	GO:0006397	mRNA processing	47/769	554/18866	1.78032e-06	0.000863989	0.000822133	PRPF40A/CIR1/LARP7/DDX46/CSTF3/U2SURP/THOC7/PNPT1/RNPC3/CWF19L2/SF3B6/PSIP1/FRG1/POLR2B/LSM5/RAVER2/MNAT1/HNRNPA2B1/SMNDC1/PRPF39/CCAR1/ZCRB1/SNRNP27/ZNF326/TXNL4B/CWC22/GTF2F2/CRNKL1/DHX36/THOC2/THOC1/HNRNPH3/SREK1IP1/PPWD1/HNRNPA0/TSEN34/LSM8/YTHDC1/PPP4R2/SLU7/NSRP1/HNRNPD/HTATSF1/TTF2/DDX20/MBNL1/RBBP6	47
GO:0022613	BP	GO:0022613	ribonucleoprotein complex biogenesis	41/769	482/18866	7.63269e-06	0.00336741	0.00320427	XPO1/TAF9/ESF1/PTGES3/CEBPZ/MRPL1/CUL4B/EIF3J/MCTS1/DENR/NMD3/KRR1/PSIP1/FRG1/METTL5/EXOSC6/ZNHIT6/RRP7A/TEX10/GTPBP10/DCAF13/EIF3M/PRPF39/DHX29/FASTKD2/FCF1/CRNKL1/EIF3E/NOL10/EXOSC8/URB1/DIS3/YTHDC1/EXOSC9/PIH1D2/SLU7/DIMT1/DDX20/NOL8/RPP38/ABT1	41
GO:0000209	BP	GO:0000209	protein polyubiquitination	32/769	340/18866	1.02558e-05	0.00407301	0.00387569	UBE2B/PSMA4/FBXO11/UBE3A/UBE2V2/WWP1/PSMD12/NMI/UBE2D1/PSMC6/ANAPC10/MDM2/IFI27/PLAA/CUL3/BIRC2/PSMA3/FBXO32/SKP1/FBXO4/ANAPC4/AKTIP/RUSC1/UBC/RNF8/UBE2W/PSMA1/PSMA6/PSMD14/RBBP6/NOD2/UBE2J1	32
GO:0051169	BP	GO:0051169	nuclear transport	33/769	357/18866	1.09106e-05	0.00407301	0.00387569	XPO1/SSB/THOC7/NMD3/UPF2/PSIP1/IPO7/KPNA3/LRRK2/MDM2/IFI27/CSE1L/HNRNPA2B1/MX2/IPO11/EIF4E/EGR2/KPNA4/NUP155/YWHAE/DUSP16/DDX25/HYAL2/JAK2/THOC2/THOC1/YTHDC1/ANP32B/SLU7/PKIA/NUP35/DDX20/UFM1	33
GO:0006611	BP	GO:0006611	protein export from nucleus	21/769	184/18866	2.06433e-05	0.00715587	0.0068092	XPO1/SSB/THOC7/NMD3/UPF2/MDM2/IFI27/CSE1L/HNRNPA2B1/EIF4E/EGR2/NUP155/YWHAE/DUSP16/DDX25/THOC2/THOC1/YTHDC1/ANP32B/SLU7/NUP35	21
GO:0006913	BP	GO:0006913	nucleocytoplasmic transport	32/769	354/18866	2.30995e-05	0.00747347	0.00711142	XPO1/SSB/THOC7/NMD3/UPF2/IPO7/KPNA3/LRRK2/MDM2/IFI27/CSE1L/HNRNPA2B1/MX2/IPO11/EIF4E/EGR2/KPNA4/NUP155/YWHAE/DUSP16/DDX25/HYAL2/JAK2/THOC2/THOC1/YTHDC1/ANP32B/SLU7/PKIA/NUP35/DDX20/UFM1	32
GO:0000377	BP	GO:0000377	RNA splicing, via transesterification reactions with bulged adenosine as nucleophile	34/769	390/18866	2.74329e-05	0.00783128	0.00745189	PRPF40A/LARP7/DDX46/CSTF3/U2SURP/RNPC3/CWF19L2/SF3B6/PSIP1/FRG1/POLR2B/LSM5/RAVER2/HNRNPA2B1/SMNDC1/PRPF39/CCAR1/ZCRB1/SNRNP27/TXNL4B/CWC22/GTF2F2/CRNKL1/HNRNPH3/PPWD1/HNRNPA0/LSM8/YTHDC1/SLU7/NSRP1/HNRNPD/HTATSF1/DDX20/MBNL1	34
GO:0000398	BP	GO:0000398	mRNA splicing, via spliceosome	34/769	390/18866	2.74329e-05	0.00783128	0.00745189	PRPF40A/LARP7/DDX46/CSTF3/U2SURP/RNPC3/CWF19L2/SF3B6/PSIP1/FRG1/POLR2B/LSM5/RAVER2/HNRNPA2B1/SMNDC1/PRPF39/CCAR1/ZCRB1/SNRNP27/TXNL4B/CWC22/GTF2F2/CRNKL1/HNRNPH3/PPWD1/HNRNPA0/LSM8/YTHDC1/SLU7/NSRP1/HNRNPD/HTATSF1/DDX20/MBNL1	34
GO:0000375	BP	GO:0000375	RNA splicing, via transesterification reactions	34/769	393/18866	3.20727e-05	0.00864716	0.00822824	PRPF40A/LARP7/DDX46/CSTF3/U2SURP/RNPC3/CWF19L2/SF3B6/PSIP1/FRG1/POLR2B/LSM5/RAVER2/HNRNPA2B1/SMNDC1/PRPF39/CCAR1/ZCRB1/SNRNP27/TXNL4B/CWC22/GTF2F2/CRNKL1/HNRNPH3/PPWD1/HNRNPA0/LSM8/YTHDC1/SLU7/NSRP1/HNRNPD/HTATSF1/DDX20/MBNL1	34
GO:0043687	BP	GO:0043687	post-translational protein modification	32/769	363/18866	3.78135e-05	0.00965836	0.00919045	COPS2/NAE1/CUL2/PSMA4/RAB2A/CUL5/FBXO11/CUL4B/DCUN1D1/KLHL21/RABGGTB/PSMD12/PSMC6/ATG12/RAB11A/ATG5/CUL3/KTN1/PTP4A2/DCAF13/COPS4/PSMA3/FBXO32/SKP1/AGTPBP1/UBA3/FBXO4/PSMA1/SCG3/PSMA6/PSMD14/LAMB2	32
GO:0034470	BP	GO:0034470	ncRNA processing	34/769	400/18866	4.58013e-05	0.0111137	0.0105753	DTWD1/TRMT13/SSB/ESF1/LARP7/MRPL1/TPRKB/TRDMT1/TRMT10C/THUMPD2/TRMT11/KRR1/FRG1/METTL5/EXOSC6/ZNHIT6/RRP7A/INTS8/HNRNPA2B1/TEX10/DCAF13/TRMT1L/FCF1/NOL10/EXOSC8/URB1/DIS3/TSEN34/EXOSC9/PIH1D2/DIMT1/NOL8/RPP38/ABT1	34
GO:0043487	BP	GO:0043487	regulation of RNA stability	21/769	195/18866	4.91923e-05	0.0113681	0.0108174	XPO1/PSMA4/FASTKD1/TRDMT1/PSMD12/PSMC6/EXOSC6/ROCK1/PSMA3/FASTKD2/UBC/DHX36/EXOSC8/DIS3/HNRNPA0/PSMA1/EXOSC9/PAIP1/PSMA6/HNRNPD/PSMD14	21
GO:0016236	BP	GO:0016236	macroautophagy	28/769	310/18866	7.47023e-05	0.0152492	0.0145104	VPS26A/SNX14/TBK1/SNX6/RHEB/SCFD1/ATG3/LRRK2/ATG12/ATG5/LAMTOR3/PLAA/MAP1LC3B/VPS35/TMEM41B/MFN1/HSPB8/ATP6V1C1/TSG101/EXOC1/PIK3C3/STAM2/UFL1/SNAP29/UBA5/DCN/PIP4K2A/UFM1	28
GO:0042254	BP	GO:0042254	ribosome biogenesis	28/769	310/18866	7.47023e-05	0.0152492	0.0145104	XPO1/ESF1/CEBPZ/MRPL1/CUL4B/NMD3/KRR1/FRG1/METTL5/EXOSC6/ZNHIT6/RRP7A/TEX10/GTPBP10/DCAF13/DHX29/FASTKD2/FCF1/NOL10/EXOSC8/URB1/DIS3/EXOSC9/PIH1D2/DIMT1/NOL8/RPP38/ABT1	28
GO:0043488	BP	GO:0043488	regulation of mRNA stability	20/769	186/18866	7.54131e-05	0.0152492	0.0145104	XPO1/PSMA4/FASTKD1/PSMD12/PSMC6/EXOSC6/ROCK1/PSMA3/FASTKD2/UBC/DHX36/EXOSC8/DIS3/HNRNPA0/PSMA1/EXOSC9/PAIP1/PSMA6/HNRNPD/PSMD14	20
GO:0051168	BP	GO:0051168	nuclear export	21/769	204/18866	9.46967e-05	0.0183825	0.017492	XPO1/SSB/THOC7/NMD3/UPF2/MDM2/IFI27/CSE1L/HNRNPA2B1/EIF4E/EGR2/NUP155/YWHAE/DUSP16/DDX25/THOC2/THOC1/YTHDC1/ANP32B/SLU7/NUP35	21
GO:0031146	BP	GO:0031146	SCF-dependent proteasomal ubiquitin-dependent protein catabolic process	13/769	93/18866	9.90627e-05	0.0184904	0.0175947	CUL2/PSMA4/CUL5/CUL4B/PSMD12/PSMC6/PSMA3/SKP1/FBXO4/PSMA1/PSMA6/AMN1/PSMD14	13
GO:1902916	BP	GO:1902916	positive regulation of protein polyubiquitination	5/769	13/18866	0.000108765	0.0195495	0.0186024	NMI/UBE2D1/BIRC2/FBXO4/NOD2	5
GO:0031398	BP	GO:0031398	positive regulation of protein ubiquitination	15/769	121/18866	0.000120663	0.020353	0.019367	DCUN1D5/UBE3A/RCHY1/BIRC3/DCUN1D1/NMI/UBE2D1/LRRK2/FANCM/CUL3/BIRC2/SKP1/FBXO4/BMI1/NOD2	15
GO:0061013	BP	GO:0061013	regulation of mRNA catabolic process	21/769	208/18866	0.000124844	0.020353	0.019367	XPO1/PSMA4/FASTKD1/PNPT1/PSMD12/PSMC6/EXOSC6/ROCK1/PSMA3/FASTKD2/UBC/DHX36/EXOSC8/DIS3/HNRNPA0/PSMA1/EXOSC9/PAIP1/PSMA6/HNRNPD/PSMD14	21
GO:0006281	BP	GO:0006281	DNA repair	42/769	563/18866	0.000125817	0.020353	0.019367	NBN/RMI1/COPS2/ETAA1/USP1/SUMO1/UBE2B/CUL4B/RCHY1/SMC3/UBE2V2/PMS1/POT1/RAD17/XRCC4/SMCHD1/POLR2B/POLI/ZBTB1/MNAT1/FANCM/DEK/ATRX/RNF138/COPS4/RAD23B/UCHL5/ERCC6L2/UBC/SFR1/SMC6/RNF8/UBE2W/RIF1/RAD50/PPP4R2/PSMD14/REV3L/TMEM161A/NSMCE2/DOT1L/ASF1A	42
GO:0031145	BP	GO:0031145	anaphase-promoting complex-dependent catabolic process	12/769	83/18866	0.000131002	0.0205082	0.0195146	PSMA4/PSMD12/UBE2D1/PSMC6/ANAPC10/CUL3/PSMA3/ANAPC4/UBC/PSMA1/PSMA6/PSMD14	12
GO:0010389	BP	GO:0010389	regulation of G2/M transition of mitotic cell cycle	20/769	200/18866	0.000203977	0.0304326	0.0289583	NBN/NAE1/PSMA4/CEP70/PSMD12/RAD17/HAUS3/PSMC6/CEP290/RAB11A/HAUS6/RNASEH2B/PSMA3/SKP1/YWHAE/PSMA1/PKIA/PSMA6/PSMD14/PCM1	20
GO:1903322	BP	GO:1903322	positive regulation of protein modification by small protein conjugation or removal	16/769	141/18866	0.000206939	0.0304326	0.0289583	DCUN1D5/UBE3A/RCHY1/BIRC3/DCUN1D1/NMI/UBE2D1/LRRK2/FANCM/CUL3/BIRC2/SKP1/FBXO4/RWDD3/BMI1/NOD2	16
GO:0061418	BP	GO:0061418	regulation of transcription from RNA polymerase II promoter in response to hypoxia	11/769	77/18866	0.000275668	0.0385907	0.0367212	CUL2/PSMA4/PSMD12/NFE2L2/PSMC6/PSMA3/UBC/PSMA1/PSMA6/PSMD14/EGLN1	11
GO:0034660	BP	GO:0034660	ncRNA metabolic process	37/769	493/18866	0.000278318	0.0385907	0.0367212	DTWD1/TRMT13/SSB/ESF1/LARP7/MRPL1/PNPT1/TPRKB/TRDMT1/TRMT10C/THUMPD2/TRMT11/KRR1/FRG1/METTL5/EXOSC6/ZNHIT6/RRP7A/INTS8/HNRNPA2B1/TEX10/DCAF13/TRMT1L/FCF1/NOL10/EXOSC8/URB1/DIS3/TSEN34/FARSB/EXOSC9/PIH1D2/DIMT1/NOL8/RPP38/RARS2/ABT1	37
GO:0071383	BP	GO:0071383	cellular response to steroid hormone stimulus	20/769	206/18866	0.000302047	0.0407176	0.0387451	RWDD1/CBX3/UBE3A/PCK2/EIF4E/UFSP2/FBXO32/FLT3/NR1D1/JAK2/NR3C1/ND3/PPARD/ATP1A2/TMF1/UFL1/UBA5/PAQR8/MGARP/UFM1	20
GO:0051770	BP	GO:0051770	positive regulation of nitric-oxide synthase biosynthetic process	5/769	16/18866	0.000333316	0.0437185	0.0416005	NAMPT/LRRK2/JAK2/STAT1/NOD2	5
GO:0061136	BP	GO:0061136	regulation of proteasomal protein catabolic process	19/769	193/18866	0.000355443	0.0447578	0.0425895	XPO1/TAF9/GLMN/SUMO1/ERLEC1/RCHY1/USP14/NFE2L2/LRRK2/MDM2/RAD23B/UCHL5/GIPC1/TMTC3/CSNK1A1/TMF1/PSMD14/UFL1/UBE2J1	19
GO:0032386	BP	GO:0032386	regulation of intracellular transport	29/769	358/18866	0.000364555	0.0447578	0.0425895	XPO1/INPP5F/ERLEC1/PDCD10/TMEM30A/SCFD1/CEP290/CACNB3/LRRK2/MDM2/SREBF2/IFI27/MX2/YWHAE/SEC16B/HYAL2/JAK2/THOC2/PDCD5/DNAJC13/RNF139/ANP32B/YIPF5/PKIA/TTC21B/PCM1/PLA2G4E/UBE2J1/UFM1	29
GO:1903050	BP	GO:1903050	regulation of proteolysis involved in cellular protein catabolic process	21/769	225/18866	0.000368908	0.0447578	0.0425895	XPO1/TAF9/GLMN/SUMO1/ERLEC1/UBE3A/RCHY1/USP14/NFE2L2/LRRK2/MDM2/RAD23B/UCHL5/GIPC1/TMTC3/RNF139/CSNK1A1/TMF1/PSMD14/UFL1/UBE2J1	21
GO:0006364	BP	GO:0006364	rRNA processing	21/769	227/18866	0.00041531	0.0491585	0.046777	ESF1/MRPL1/KRR1/FRG1/METTL5/EXOSC6/ZNHIT6/RRP7A/TEX10/DCAF13/FCF1/NOL10/EXOSC8/URB1/DIS3/EXOSC9/PIH1D2/DIMT1/NOL8/RPP38/ABT1	21
GO:0000781	CC	GO:0000781	chromosome, telomeric region	27/785	164/19559	4.15056e-10	2.6107e-07	2.41606e-07	NBN/TERF1/SSB/PTGES3/HAT1/CBX3/THOC7/POT1/ORC4/RAD17/SMCHD1/POLR2B/HNRNPA2B1/ATRX/LRIF1/ORC2/DHX36/THOC2/THOC1/SMC6/RNF8/RIF1/RAD50/ORC3/CBX5/NSMCE2/DOT1L	27
GO:0098687	CC	GO:0098687	chromosomal region	38/785	350/19559	2.7656e-08	8.69781e-06	8.04935e-06	NBN/TERF1/XPO1/SSB/PTGES3/HAT1/CBX3/THOC7/SMC3/POT1/SYCP3/ORC4/RAD17/SMCHD1/POLR2B/HNRNPA2B1/CENPC/RASSF2/PHF6/ATRX/CENPQ/SYCP2/LRIF1/ORC2/SUGT1/DHX36/THOC2/THOC1/SMC6/RNF8/PPP2R5A/RIF1/RAD50/ORC3/CSNK1A1/CBX5/NSMCE2/DOT1L	38
GO:0000151	CC	GO:0000151	ubiquitin ligase complex	32/785	287/19559	1.88214e-07	3.52627e-05	3.26337e-05	GLMN/UBE2B/CUL2/CUL5/DCUN1D5/FBXO11/CUL4B/RCHY1/WWP1/DCUN1D1/KLHL21/ATG3/UBE2D1/ANAPC10/CACYBP/CUL3/DCAF13/FBXO32/MKLN1/SKP1/USP33/FBXO8/FBXO4/ANAPC4/SUGT1/KLHL24/RNF8/MED7/BMI1/AMN1/UBR3/CDKN1B	32
GO:1990904	CC	GO:1990904	ribonucleoprotein complex	60/785	744/19559	2.24246e-07	3.52627e-05	3.26337e-05	XPO1/SSB/PRPF40A/TAF9/LARP7/PTGES3/RWDD1/MRPL42/SRP54/MRPS18C/MRPL1/RHEB/EIF3J/PNPT1/MCTS1/TRMT10C/RNPC3/DDX6/CWF19L2/SF3B6/VBP1/UPF2/KRR1/FRG1/LSM5/LRRK2/ZNHIT6/RRP7A/HNRNPA2B1/SMNDC1/EIF4E/DCAF13/EIF3M/PRPF39/EIF2AK4/DHX29/ZCRB1/FCF1/TXNL4B/NAA35/CWC22/MRPL39/CRNKL1/EIF3E/NOL10/HNRNPH3/PPWD1/LSM8/PSMA1/PIH1D2/SLU7/NSRP1/PSMA6/HNRNPD/HTATSF1/TTF2/CSNK1A1/RPP38/MRPL30/CBX5	60
GO:1990234	CC	GO:1990234	transferase complex	61/785	771/19559	3.42055e-07	4.30305e-05	3.98224e-05	TAF13/TAF9/GLMN/UBE2B/CUL2/NAA15/CUL5/YEATS4/DCUN1D5/FBXO11/CUL4B/RCHY1/UBE2V2/WWP1/FNTA/DCUN1D1/KLHL21/RBBP4/RABGGTB/EED/ATG3/DPM1/UBE2D1/POLR2B/ATG12/ANAPC10/ATG5/MNAT1/CACYBP/TEX10/MAGT1/CUL3/DCAF13/MBIP/FBXO32/MKLN1/SKP1/USP33/FBXO8/NAA35/GTF2F2/FBXO4/ANAPC4/HDAC2/SUGT1/SMC6/KLHL24/RNF8/MED7/CCNG2/PIK3C3/BMI1/RPAP2/AMN1/REV3L/SUZ12/UBR3/CBX5/NSMCE2/CDKN1B/PIK3C2A	61
GO:0000784	CC	GO:0000784	nuclear chromosome, telomeric region	18/785	124/19559	2.27122e-06	0.0002381	0.000220348	NBN/TERF1/SSB/HAT1/CBX3/THOC7/POT1/ORC4/SMCHD1/POLR2B/ATRX/LRIF1/ORC2/THOC2/THOC1/RAD50/ORC3/CBX5	18
GO:1905369	CC	GO:1905369	endopeptidase complex	13/785	69/19559	3.06747e-06	0.000275634	0.000255085	PSMA4/PIGK/UBE3A/TXNL1/USP14/PSMD12/PSMC6/PSMA3/RAD23B/UCHL5/PSMA1/PSMA6/PSMD14	13
GO:1905368	CC	GO:1905368	peptidase complex	15/785	92/19559	3.63387e-06	0.000285713	0.000264412	TAF9/PSMA4/PIGK/UBE3A/TXNL1/USP14/PSMD12/PSMC6/PSMA3/RAD23B/UCHL5/PSMA1/PSMA6/PSMD14/SEC11A	15
GO:0005813	CC	GO:0005813	centrosome	47/785	583/19559	4.75534e-06	0.000332346	0.000307568	PPP2R3C/LRRCC1/CIR1/CETN3/PIBF1/SASS6/CEP70/CCDC66/TAF1D/KIFAP3/NFE2L2/TBC1D31/CEP57L1/ODF2L/HAUS3/TPGS1/CEP290/CEP44/RAB11A/HAUS6/TXNDC9/CUL3/SNX10/IFT74/DCAF13/B9D2/DYNLRB2/RAB11FIP3/SKP1/USP33/LRIF1/MTUS2/HSPB11/ORC2/RAPGEF6/ERCC6L2/GNAI1/PKN2/CCDC15/PPP2R5A/KIAA0586/PSMA1/PPP4R2/CSNK1A1/PCM1/RBBP6/SNAP29	47
GO:0000502	CC	GO:0000502	proteasome complex	12/785	63/19559	6.51323e-06	0.000409682	0.000379139	PSMA4/UBE3A/TXNL1/USP14/PSMD12/PSMC6/PSMA3/RAD23B/UCHL5/PSMA1/PSMA6/PSMD14	12
GO:0000803	CC	GO:0000803	sex chromosome	8/785	30/19559	1.73217e-05	0.000990485	0.00091664	SUMO1/UBE2B/EED/SMCHD1/BIRC2/LRIF1/SMC6/SUZ12	8
GO:0034399	CC	GO:0034399	nuclear periphery	16/785	131/19559	7.25391e-05	0.00380226	0.00351878	PRPF40A/HAT1/PPIG/YEATS4/SMC3/HNRNPA2B1/CFL2/LRIF1/ZNF326/ANAPC4/JAK2/THOC1/PSMA6/MATR3/NUP35/HLCS	16
GO:0016363	CC	GO:0016363	nuclear matrix	14/785	109/19559	0.00011725	0.00567312	0.00525016	PRPF40A/HAT1/PPIG/YEATS4/SMC3/HNRNPA2B1/CFL2/LRIF1/ZNF326/JAK2/THOC1/PSMA6/MATR3/HLCS	14
GO:0000177	CC	GO:0000177	cytoplasmic exosome (RNase complex)	5/785	14/19559	0.000152102	0.00683372	0.00632423	PNPT1/EXOSC6/EXOSC8/DIS3/EXOSC9	5
GO:0005815	CC	GO:0005815	microtubule organizing center	52/785	784/19559	0.000274962	0.0108236	0.0100166	PPP2R3C/LRRCC1/CIR1/CETN3/PIBF1/SASS6/CEP70/CEP83/CCDC66/TAF1D/KIFAP3/NFE2L2/TBC1D31/CEP57L1/ODF2L/HAUS3/TPGS1/CEP290/CEP44/RAB11A/ROCK1/HAUS6/TXNDC9/CUL3/SNX10/IFT74/DCAF13/B9D2/DYNLRB2/RAB11FIP3/SKP1/USP33/LRIF1/MTUS2/HSPB11/ORC2/RAPGEF6/ERCC6L2/GNAI1/PKN2/NR3C1/CCDC15/PPP2R5A/TSG101/KIAA0586/PSMA1/PPP4R2/CSNK1A1/DIAPH1/PCM1/RBBP6/SNAP29	52
GO:0005681	CC	GO:0005681	spliceosomal complex	19/785	192/19559	0.000275321	0.0108236	0.0100166	PRPF40A/RHEB/RNPC3/CWF19L2/SF3B6/FRG1/LSM5/HNRNPA2B1/SMNDC1/PRPF39/ZCRB1/CWC22/CRNKL1/HNRNPH3/PPWD1/LSM8/SLU7/HTATSF1/TTF2	19
GO:0090734	CC	GO:0090734	site of DNA damage	11/785	82/19559	0.000422508	0.0156328	0.0144673	NBN/CUL5/CBX3/SMCHD1/RNF138/SMC6/RNF8/RIF1/RAD50/UFL1/CBX5	11
GO:0031461	CC	GO:0031461	cullin-RING ubiquitin ligase complex	16/785	162/19559	0.000830173	0.0268241	0.0248243	GLMN/CUL2/CUL5/CUL4B/KLHL21/ANAPC10/CACYBP/CUL3/DCAF13/FBXO32/SKP1/FBXO4/ANAPC4/KLHL24/AMN1/CDKN1B	16
GO:0016607	CC	GO:0016607	nuclear speck	30/785	401/19559	0.000842382	0.0268241	0.0248243	PRPF40A/CIR1/SUMO1/NAMPT/SRP54/PPIG/DDX46/SMC4/THOC7/RCHY1/ZNF638/POLI/HAUS6/SMNDC1/DUSP10/COPS4/POMP/CWC22/PNISR/CRNKL1/DHX36/THOC2/THOC1/SMC6/NR3C1/YTHDC1/SLU7/NSRP1/CSNK1A1/RBBP6	30
GO:0008287	CC	GO:0008287	protein serine/threonine phosphatase complex	8/785	51/19559	0.000895559	0.0268241	0.0248243	SHOC2/PPP2R2A/PPP3CB/PPP1R3A/PPP2R5E/PPP2R5A/PPP4R2/IER5	8
GO:1903293	CC	GO:1903293	phosphatase complex	8/785	51/19559	0.000895559	0.0268241	0.0248243	SHOC2/PPP2R2A/PPP3CB/PPP1R3A/PPP2R5E/PPP2R5A/PPP4R2/IER5	8
GO:0000792	CC	GO:0000792	heterochromatin	10/785	78/19559	0.00109233	0.0312306	0.0289022	SUMO1/UBE2B/CBX3/EED/DDX6/CENPC/ATRX/ORC2/SUZ12/CBX5	10
GO:0034451	CC	GO:0034451	centriolar satellite	11/785	95/19559	0.00147227	0.0402633	0.0372615	PIBF1/SASS6/CCDC66/TAF1D/ODF2L/CEP290/RAB11A/HAUS6/RAB11FIP3/LRIF1/PCM1	11

## Sheet: KEGG3_D_vs_HD
ID	Description	GeneRatio	BgRatio	pvalue	p.adjust	qvalue	geneID	Count
hsa04120	Ubiquitin mediated proteolysis	25/379	142/8113	7.10894e-09	2.1469e-06	2.1252e-06	7320/8453/8065/7337/8450/25898/330/11059/9886/26091/55236/7321/10393/4193/8452/329/6500/9039/26272/29945/7316/55284/23221/4214/51465	25

## Sheet: GO6_D_vs_HD
	ONTOLOGY	ID	Description	GeneRatio	BgRatio	pvalue	p.adjust	qvalue	geneID	Count
GO:0042552	BP	GO:0042552	myelination	45068	137/18866	4.47461e-07	0.000111404	8.87522e-05	MPZ/PRX/PLP1/MBP/SOX10	5
GO:0007272	BP	GO:0007272	ensheathment of neurons	45068	139/18866	4.80882e-07	0.000111404	8.87522e-05	MPZ/PRX/PLP1/MBP/SOX10	5
GO:0008366	BP	GO:0008366	axon ensheathment	45068	139/18866	4.80882e-07	0.000111404	8.87522e-05	MPZ/PRX/PLP1/MBP/SOX10	5
GO:0042063	BP	GO:0042063	gliogenesis	45099	307/18866	1.05932e-06	0.000184058	0.000146633	ETV5/PRX/PLP1/CDK1/SOX10/PITX3	6
GO:0014013	BP	GO:0014013	regulation of gliogenesis	45038	128/18866	1.34514e-05	0.00186975	0.00148957	ETV5/CDK1/SOX10/PITX3	4
GO:0007422	BP	GO:0007422	peripheral nervous system development	45007	77/18866	9.51997e-05	0.0110273	0.0087851	PRX/CDK1/SOX10	3
GO:0010001	BP	GO:0010001	glial cell differentiation	45038	230/18866	0.000132464	0.0131518	0.0104776	PRX/PLP1/CDK1/SOX10	4
GO:0030901	BP	GO:0030901	midbrain development	45007	91/18866	0.000156442	0.0135909	0.0108274	PLP1/MBP/PITX3	3
GO:0022010	BP	GO:0022010	central nervous system myelination	44979	23/18866	0.000323579	0.0224887	0.0179161	PLP1/SOX10	2
GO:0032291	BP	GO:0032291	axon ensheathment in central nervous system	44979	23/18866	0.000323579	0.0224887	0.0179161	PLP1/SOX10	2
GO:0021782	BP	GO:0021782	glial cell development	45007	122/18866	0.000371398	0.0234656	0.0186943	PRX/PLP1/SOX10	3
GO:0060251	BP	GO:0060251	regulation of glial cell proliferation	44979	35/18866	0.000754565	0.0437019	0.0348159	ETV5/SOX10	2
GO:0043209	CC	GO:0043209	myelin sheath	45006	47/19559	1.67785e-05	0.00135906	0.00109502	MPZ/PLP1/MBP	3
GO:0019911	MF	GO:0019911	structural constituent of myelin sheath	44979	10/18352	6.13743e-05	0.00282322	0.00167972	PLP1/MBP	2
GO:0004674	MF	GO:0004674	protein serine/threonine kinase activity	45068	435/18352	0.000137965	0.0031732	0.00188795	SBK2/AATK/SBK3/DCLK3/CDK1	5
GO:0004672	MF	GO:0004672	protein kinase activity	45068	564/18352	0.000459452	0.00704493	0.00419149	SBK2/AATK/SBK3/DCLK3/CDK1	5
GO:0016773	MF	GO:0016773	phosphotransferase activity, alcohol group as acceptor	45068	669/18352	0.000996477	0.0114595	0.006818	SBK2/AATK/SBK3/DCLK3/CDK1	5
GO:0016301	MF	GO:0016301	kinase activity	45068	733/18352	0.00149835	0.0137848	0.0082015	SBK2/AATK/SBK3/DCLK3/CDK1	5
GO:0001228	MF	GO:0001228	DNA-binding transcription activator activity, RNA polymerase II-specific	45038	516/18352	0.00302054	0.0202682	0.0120589	ETV5/ETV4/SOX10/PITX3	4
GO:0001216	MF	GO:0001216	bacterial-type RNA polymerase transcriptional activator activity, sequence-specific DNA binding	45038	519/18352	0.00308429	0.0202682	0.0120589	ETV5/ETV4/SOX10/PITX3	4

## Sheet: GO12_H_vs_HD
	ID	Description	GeneRatio	BgRatio	pvalue	p.adjust	qvalue	geneID	Count	ONTOLOGY
GO:0046649	GO:0046649	lymphocyte activation	48/251	765/18866	1.55656e-19	5.14133e-16	4.21911e-16	CD5/CD74/PTPRC/DOCK2/ITK/INPP5D/XCL1/CCL5/SPN/ITGB2/LCP1/CD4/JAK3/NOTCH2/HSH2D/CRTAM/SASH3/LCK/IKZF1/CORO1A/BLNK/PDCD1LG2/PREX1/VAV1/SEMA4A/ZAP70/WAS/TBC1D10C/PIK3CG/PTPRJ/CCR2/LYN/CD3E/TYROBP/CD8A/HLA-DOA/ICOSLG/SH3RF1/TNFRSF18/SPI1/NCR3/SLAMF7/IGHM/SLAMF8/LAT2/TRDC/PTPN6/SYK	48	BP
GO:0050778	GO:0050778	positive regulation of immune response	47/251	772/18866	1.32114e-18	2.18187e-15	1.7905e-15	LCP2/CD74/PTPRC/CYFIP2/ITK/INPP5D/C3AR1/KLHL6/XCL1/CCL5/HLA-DRA/ITGB2/CD4/LPXN/CRTAM/PSMB8/SASH3/LCK/BLNK/VAV1/ZAP70/MYO1G/WAS/CD1A/PTPRJ/CCR2/SERPING1/FCGR3A/CLEC10A/LYN/CD3E/ICOSLG/C1QA/ICAM3/C1R/C1S/NCR3/PSMB9/IGHM/TLR8/LAT2/C1QC/TRDC/PTPN6/GCSAM/SYK/C5	47	BP
GO:0002521	GO:0002521	leukocyte differentiation	38/251	538/18866	3.03759e-17	2.9766e-14	2.44267e-14	CD74/TRPM2/PTPRC/DOCK2/ITK/INPP5D/SPN/CD4/JAK3/NOTCH2/CRTAM/SASH3/LCK/IKZF1/BLNK/PREX1/VAV1/BATF3/SEMA4A/ZAP70/GPR68/PTPRJ/CCR2/CCR1/RASSF2/LYN/CD3E/TYROBP/CD8A/CSF1R/HLA-DOA/SH3RF1/TNFRSF18/SPI1/SLAMF8/C1QC/PTPN6/SYK	38	BP
GO:0002250	GO:0002250	adaptive immune response	43/251	701/18866	3.60472e-17	2.9766e-14	2.44267e-14	CD74/PTPRC/HLA-DOB/ITK/INPP5D/KLHL6/XCL1/SPN/HLA-DRA/CD4/LAMP3/JAK3/SASH3/PDCD1LG2/UNC93B1/SEMA4A/ZAP70/MYO1G/WAS/HLA-DMA/CD1A/PIK3CG/CCR2/SERPING1/CLEC10A/LYN/CD3E/CD8A/HLA-DOA/ICOSLG/C1QA/CTSS/C1R/C1S/SLAMF7/IGHM/TLR8/LAT2/C1QC/TRDC/PTPN6/SYK/C5	43	BP
GO:0002253	GO:0002253	activation of immune response	38/251	570/18866	2.05055e-16	1.3546e-13	1.11162e-13	LCP2/PTPRC/CYFIP2/ITK/INPP5D/C3AR1/KLHL6/HLA-DRA/CD4/LPXN/PSMB8/LCK/BLNK/VAV1/ZAP70/MYO1G/WAS/PTPRJ/SERPING1/FCGR3A/CLEC10A/LYN/CD3E/ICOSLG/C1QA/ICAM3/C1R/C1S/NCR3/PSMB9/IGHM/LAT2/C1QC/TRDC/PTPN6/GCSAM/SYK/C5	38	BP
GO:0042110	GO:0042110	T cell activation	33/251	483/18866	1.16258e-14	6.4e-12	5.25201e-12	CD5/CD74/PTPRC/DOCK2/ITK/XCL1/CCL5/SPN/LCP1/CD4/JAK3/HSH2D/CRTAM/SASH3/LCK/CORO1A/PDCD1LG2/PREX1/VAV1/SEMA4A/ZAP70/WAS/PIK3CG/CCR2/LYN/CD3E/CD8A/HLA-DOA/ICOSLG/SH3RF1/TNFRSF18/PTPN6/SYK	33	BP
GO:0030098	GO:0030098	lymphocyte differentiation	29/251	368/18866	1.40559e-14	6.63236e-12	5.44268e-12	CD74/PTPRC/DOCK2/ITK/INPP5D/SPN/CD4/JAK3/NOTCH2/CRTAM/SASH3/LCK/IKZF1/BLNK/PREX1/VAV1/SEMA4A/ZAP70/PTPRJ/CCR2/CD3E/CD8A/HLA-DOA/SH3RF1/TNFRSF18/SPI1/SLAMF8/PTPN6/SYK	29	BP
GO:0002429	GO:0002429	immune response-activating cell surface receptor signaling pathway	32/251	481/18866	6.33853e-14	2.32624e-11	1.90897e-11	LCP2/PTPRC/CYFIP2/ITK/INPP5D/C3AR1/KLHL6/HLA-DRA/CD4/LPXN/PSMB8/LCK/BLNK/VAV1/ZAP70/MYO1G/WAS/PTPRJ/FCGR3A/CLEC10A/LYN/CD3E/ICOSLG/ICAM3/NCR3/PSMB9/IGHM/LAT2/TRDC/PTPN6/GCSAM/SYK	32	BP
GO:0002757	GO:0002757	immune response-activating signal transduction	32/251	481/18866	6.33853e-14	2.32624e-11	1.90897e-11	LCP2/PTPRC/CYFIP2/ITK/INPP5D/C3AR1/KLHL6/HLA-DRA/CD4/LPXN/PSMB8/LCK/BLNK/VAV1/ZAP70/MYO1G/WAS/PTPRJ/FCGR3A/CLEC10A/LYN/CD3E/ICOSLG/ICAM3/NCR3/PSMB9/IGHM/LAT2/TRDC/PTPN6/GCSAM/SYK	32	BP
GO:0006909	GO:0006909	phagocytosis	28/251	382/18866	2.48712e-13	8.21497e-11	6.74141e-11	PTPRC/DOCK2/IRF8/CYFIP2/IL2RG/BIN2/ITGB2/CORO1A/VAV1/CAMK1D/MYO1G/WAS/MSR1/PTPRJ/CCR2/FCGR3A/LYN/RAB7B/TYROBP/COLEC12/SH3BP1/IL2RB/ICAM3/PLD4/IGHM/P2RY6/TRDC/SYK	28	BP
GO:0002768	GO:0002768	immune response-regulating cell surface receptor signaling pathway	32/251	514/18866	3.87855e-13	1.16462e-10	9.5572e-11	LCP2/PTPRC/CYFIP2/ITK/INPP5D/C3AR1/KLHL6/HLA-DRA/CD4/LPXN/PSMB8/LCK/BLNK/VAV1/ZAP70/MYO1G/WAS/PTPRJ/FCGR3A/CLEC10A/LYN/CD3E/ICOSLG/ICAM3/NCR3/PSMB9/IGHM/LAT2/TRDC/PTPN6/GCSAM/SYK	32	BP
GO:0002764	GO:0002764	immune response-regulating signaling pathway	32/251	517/18866	4.53968e-13	1.24955e-10	1.02541e-10	LCP2/PTPRC/CYFIP2/ITK/INPP5D/C3AR1/KLHL6/HLA-DRA/CD4/LPXN/PSMB8/LCK/BLNK/VAV1/ZAP70/MYO1G/WAS/PTPRJ/FCGR3A/CLEC10A/LYN/CD3E/ICOSLG/ICAM3/NCR3/PSMB9/IGHM/LAT2/TRDC/PTPN6/GCSAM/SYK	32	BP
GO:0030155	GO:0030155	regulation of cell adhesion	38/251	736/18866	6.83907e-13	1.73765e-10	1.42596e-10	CD5/CD74/PTPRC/CYP1B1/XCL1/CCL5/SPN/FERMT3/ITGB2/ARHGDIB/CD4/LPXN/AKNA/JAK3/CRTAM/MDGA1/SASH3/LCK/CORO1A/PDCD1LG2/PREX1/VAV1/ZAP70/PIK3CG/LAMA1/PTPRJ/PRKX/CCR2/LYN/CD3E/CASS4/ICOSLG/TNFRSF18/RIN2/LMO7/PTPN6/ABI3BP/SYK	38	BP
GO:0070663	GO:0070663	regulation of leukocyte proliferation	22/251	240/18866	1.2421e-12	2.93047e-10	2.40482e-10	CD74/PTPRC/INPP5D/XCL1/CCL5/SPN/CD4/JAK3/CRTAM/SASH3/CORO1A/PDCD1LG2/ZAP70/CCR2/LYN/CD3E/TYROBP/CSF1R/ICOSLG/SH3RF1/PTPN6/SYK	22	BP
GO:0050670	GO:0050670	regulation of lymphocyte proliferation	21/251	219/18866	1.72111e-12	3.78989e-10	3.11008e-10	CD74/PTPRC/INPP5D/XCL1/CCL5/SPN/CD4/JAK3/CRTAM/SASH3/CORO1A/PDCD1LG2/ZAP70/CCR2/LYN/CD3E/TYROBP/ICOSLG/SH3RF1/PTPN6/SYK	21	BP
GO:0032944	GO:0032944	regulation of mononuclear cell proliferation	21/251	221/18866	2.05359e-12	4.23939e-10	3.47895e-10	CD74/PTPRC/INPP5D/XCL1/CCL5/SPN/CD4/JAK3/CRTAM/SASH3/CORO1A/PDCD1LG2/ZAP70/CCR2/LYN/CD3E/TYROBP/ICOSLG/SH3RF1/PTPN6/SYK	21	BP
GO:0050900	GO:0050900	leukocyte migration	31/251	516/18866	2.36158e-12	4.5884e-10	3.76536e-10	CD74/TRPM2/ITGAX/INPP5D/C3AR1/XCL1/CCL5/SPN/ITGB2/ITGB7/CRTAM/LCK/CCL24/CORO1A/PREX1/VAV1/CAMK1D/ZAP70/MYO1G/PIK3CG/CCR2/CCR1/LYN/CSF1R/TNFRSF18/IGHM/SLAMF8/PTPN6/GCSAM/SYK/C5	31	BP
GO:0046651	GO:0046651	lymphocyte proliferation	23/251	283/18866	4.6122e-12	8.46339e-10	6.94527e-10	CD74/PTPRC/DOCK2/INPP5D/XCL1/CCL5/SPN/CD4/JAK3/CRTAM/SASH3/CORO1A/PDCD1LG2/ZAP70/PIK3CG/CCR2/LYN/CD3E/TYROBP/ICOSLG/SH3RF1/PTPN6/SYK	23	BP
GO:0070661	GO:0070661	leukocyte proliferation	24/251	313/18866	5.36938e-12	9.33424e-10	7.65992e-10	CD74/PTPRC/DOCK2/INPP5D/XCL1/CCL5/SPN/CD4/JAK3/CRTAM/SASH3/CORO1A/PDCD1LG2/ZAP70/PIK3CG/CCR2/LYN/CD3E/TYROBP/CSF1R/ICOSLG/SH3RF1/PTPN6/SYK	24	BP
GO:0032943	GO:0032943	mononuclear cell proliferation	23/251	286/18866	5.73103e-12	9.4648e-10	7.76706e-10	CD74/PTPRC/DOCK2/INPP5D/XCL1/CCL5/SPN/CD4/JAK3/CRTAM/SASH3/CORO1A/PDCD1LG2/ZAP70/PIK3CG/CCR2/LYN/CD3E/TYROBP/ICOSLG/SH3RF1/PTPN6/SYK	23	BP
GO:0051249	GO:0051249	regulation of lymphocyte activation	30/251	515/18866	1.18774e-11	1.78758e-09	1.46694e-09	CD5/CD74/PTPRC/INPP5D/XCL1/CCL5/SPN/CD4/JAK3/CRTAM/SASH3/LCK/CORO1A/PDCD1LG2/VAV1/ZAP70/TBC1D10C/CCR2/LYN/CD3E/TYROBP/HLA-DOA/ICOSLG/SH3RF1/TNFRSF18/IGHM/SLAMF8/TRDC/PTPN6/SYK	30	BP
GO:0050851	GO:0050851	antigen receptor-mediated signaling pathway	24/251	325/18866	1.19064e-11	1.78758e-09	1.46694e-09	LCP2/PTPRC/ITK/INPP5D/KLHL6/HLA-DRA/CD4/LPXN/PSMB8/LCK/BLNK/ZAP70/WAS/PTPRJ/LYN/CD3E/ICOSLG/PSMB9/IGHM/LAT2/TRDC/PTPN6/GCSAM/SYK	24	BP
GO:0042098	GO:0042098	T cell proliferation	19/251	195/18866	1.54122e-11	2.21333e-09	1.81632e-09	PTPRC/DOCK2/XCL1/CCL5/SPN/CD4/JAK3/CRTAM/SASH3/CORO1A/PDCD1LG2/ZAP70/PIK3CG/CCR2/CD3E/ICOSLG/SH3RF1/PTPN6/SYK	19	BP
GO:0050863	GO:0050863	regulation of T cell activation	24/251	332/18866	1.86372e-11	2.56494e-09	2.10485e-09	CD5/CD74/PTPRC/XCL1/CCL5/SPN/CD4/JAK3/CRTAM/SASH3/LCK/CORO1A/PDCD1LG2/VAV1/ZAP70/CCR2/LYN/CD3E/HLA-DOA/ICOSLG/SH3RF1/TNFRSF18/PTPN6/SYK	24	BP
GO:0002449	GO:0002449	lymphocyte mediated immunity	25/251	366/18866	2.36966e-11	3.13079e-09	2.56921e-09	CD74/PTPRC/INPP5D/XCL1/CRTAM/SASH3/CORO1A/VAV1/MYO1G/WAS/CD1A/CCR2/SERPING1/CD8A/C1QA/C1R/C1S/NCR3/SLAMF7/IGHM/TLR8/C1QC/TRDC/PTPN6/C5	25	BP
GO:0030217	GO:0030217	T cell differentiation	21/251	253/18866	2.7388e-11	3.47934e-09	2.85523e-09	CD74/PTPRC/DOCK2/ITK/SPN/CD4/JAK3/CRTAM/SASH3/LCK/PREX1/VAV1/SEMA4A/ZAP70/CCR2/CD3E/CD8A/HLA-DOA/SH3RF1/TNFRSF18/SYK	21	BP
GO:0002460	GO:0002460	adaptive immune response based on somatic recombination of immune receptors built from immunoglobulin superfamily domains	25/251	370/18866	2.99476e-11	3.66359e-09	3.00644e-09	CD74/PTPRC/INPP5D/KLHL6/XCL1/SPN/CD4/JAK3/SASH3/SEMA4A/MYO1G/WAS/CD1A/CCR2/SERPING1/CD8A/C1QA/C1R/C1S/IGHM/TLR8/C1QC/TRDC/PTPN6/C5	25	BP
GO:1903039	GO:1903039	positive regulation of leukocyte cell-cell adhesion	20/251	235/18866	5.26815e-11	6.01955e-09	4.93979e-09	CD5/CD74/PTPRC/XCL1/CCL5/ITGB2/CD4/JAK3/SASH3/LCK/CORO1A/PDCD1LG2/VAV1/ZAP70/CCR2/LYN/CD3E/ICOSLG/PTPN6/SYK	20	BP
GO:1902105	GO:1902105	regulation of leukocyte differentiation	22/251	290/18866	5.2851e-11	6.01955e-09	4.93979e-09	CD74/PTPRC/INPP5D/CD4/JAK3/NOTCH2/CRTAM/SASH3/ZAP70/GPR68/CCR2/CCR1/RASSF2/LYN/TYROBP/HLA-DOA/SH3RF1/TNFRSF18/SLAMF8/C1QC/PTPN6/SYK	22	BP
GO:0002274	GO:0002274	myeloid leukocyte activation	33/251	662/18866	6.60069e-11	7.26736e-09	5.96378e-09	LCP2/ARHGAP9/CD74/TRPM2/PTPRC/ITGAX/DOCK2/BIN2/C3AR1/CCL5/ITGB2/ANPEP/NOTCH2/PREX1/BATF3/TBC1D10C/PIK3CG/HK3/PTPRJ/CCR2/LYN/TYROBP/C1QA/CTSS/CD53/COTL1/SPI1/KCNAB2/HPSE/TLR8/LAT2/PTPN6/SYK	33	BP
GO:0050870	GO:0050870	positive regulation of T cell activation	19/251	214/18866	7.82886e-11	8.34153e-09	6.84527e-09	CD5/CD74/PTPRC/XCL1/CCL5/CD4/JAK3/SASH3/LCK/CORO1A/PDCD1LG2/VAV1/ZAP70/CCR2/LYN/CD3E/ICOSLG/PTPN6/SYK	19	BP
GO:0042129	GO:0042129	regulation of T cell proliferation	17/251	167/18866	9.3456e-11	9.64641e-09	7.91609e-09	PTPRC/XCL1/CCL5/SPN/CD4/JAK3/CRTAM/SASH3/CORO1A/PDCD1LG2/ZAP70/CCR2/CD3E/ICOSLG/SH3RF1/PTPN6/SYK	17	BP
GO:0045785	GO:0045785	positive regulation of cell adhesion	26/251	428/18866	1.23399e-10	1.22173e-08	1.00258e-08	CD5/CD74/PTPRC/XCL1/CCL5/ITGB2/CD4/JAK3/SASH3/LCK/CORO1A/PDCD1LG2/PREX1/VAV1/ZAP70/PTPRJ/CCR2/LYN/CD3E/CASS4/ICOSLG/TNFRSF18/RIN2/PTPN6/ABI3BP/SYK	26	BP
GO:0007159	GO:0007159	leukocyte cell-cell adhesion	24/251	364/18866	1.25761e-10	1.22173e-08	1.00258e-08	CD5/CD74/PTPRC/XCL1/CCL5/SPN/FERMT3/ITGB2/ITGB7/CD4/JAK3/CRTAM/SASH3/LCK/CORO1A/PDCD1LG2/VAV1/ZAP70/CCR2/LYN/CD3E/ICOSLG/PTPN6/SYK	24	BP
GO:0002694	GO:0002694	regulation of leukocyte activation	31/251	605/18866	1.33795e-10	1.26265e-08	1.03616e-08	CD5/CD74/PTPRC/INPP5D/XCL1/CCL5/SPN/ITGB2/CD4/JAK3/CRTAM/SASH3/LCK/CORO1A/PDCD1LG2/VAV1/ZAP70/TBC1D10C/CCR2/LYN/CD3E/TYROBP/HLA-DOA/ICOSLG/SH3RF1/TNFRSF18/IGHM/SLAMF8/TRDC/PTPN6/SYK	31	BP
GO:0070665	GO:0070665	positive regulation of leukocyte proliferation	16/251	150/18866	1.67587e-10	1.53761e-08	1.2618e-08	CD74/PTPRC/XCL1/CCL5/CD4/JAK3/SASH3/CORO1A/PDCD1LG2/ZAP70/CCR2/LYN/CD3E/CSF1R/ICOSLG/SYK	16	BP
GO:0050865	GO:0050865	regulation of cell activation	32/251	650/18866	1.81069e-10	1.61641e-08	1.32647e-08	CD5/CD74/PTPRC/INPP5D/XCL1/CCL5/SPN/ITGB2/CD4/JAK3/CRTAM/SASH3/LCK/CORO1A/PDCD1LG2/VAV1/ZAP70/TBC1D10C/CCR2/LYN/CD3E/TYROBP/PLEK/HLA-DOA/ICOSLG/SH3RF1/TNFRSF18/IGHM/SLAMF8/TRDC/PTPN6/SYK	32	BP
GO:0030595	GO:0030595	leukocyte chemotaxis	19/251	232/18866	3.13581e-10	2.72568e-08	2.23676e-08	CD74/TRPM2/C3AR1/XCL1/CCL5/ITGB2/CCL24/CORO1A/PREX1/VAV1/CAMK1D/PIK3CG/CCR2/CCR1/LYN/CSF1R/SLAMF8/SYK/C5	19	BP
GO:0050867	GO:0050867	positive regulation of cell activation	25/251	421/18866	4.60267e-10	3.89811e-08	3.19889e-08	CD5/CD74/PTPRC/INPP5D/XCL1/CCL5/ITGB2/CD4/JAK3/SASH3/LCK/CORO1A/PDCD1LG2/VAV1/ZAP70/CCR2/LYN/CD3E/TYROBP/PLEK/ICOSLG/IGHM/TRDC/PTPN6/SYK	25	BP
GO:0051251	GO:0051251	positive regulation of lymphocyte activation	23/251	357/18866	4.90707e-10	4.05201e-08	3.32518e-08	CD5/CD74/PTPRC/INPP5D/XCL1/CCL5/CD4/JAK3/SASH3/LCK/CORO1A/PDCD1LG2/VAV1/ZAP70/CCR2/LYN/CD3E/TYROBP/ICOSLG/IGHM/TRDC/PTPN6/SYK	23	BP
GO:1903037	GO:1903037	regulation of leukocyte cell-cell adhesion	22/251	329/18866	5.91789e-10	4.76751e-08	3.91234e-08	CD5/CD74/PTPRC/XCL1/CCL5/SPN/ITGB2/CD4/JAK3/CRTAM/SASH3/LCK/CORO1A/PDCD1LG2/VAV1/ZAP70/CCR2/LYN/CD3E/ICOSLG/PTPN6/SYK	22	BP
GO:1903706	GO:1903706	regulation of hemopoiesis	27/251	498/18866	6.67561e-10	5.24989e-08	4.30819e-08	CD74/PTPRC/INPP5D/CD4/JAK3/NOTCH2/CRTAM/PSMB8/SASH3/PIM1/ZAP70/GPR68/CCR2/CCR1/RASSF2/LYN/RAB7B/TYROBP/HLA-DOA/SH3RF1/TNFRSF18/SPI1/PSMB9/SLAMF8/C1QC/PTPN6/SYK	27	BP
GO:0042102	GO:0042102	positive regulation of T cell proliferation	13/251	101/18866	8.66629e-10	6.65692e-08	5.46284e-08	PTPRC/XCL1/CCL5/CD4/JAK3/SASH3/CORO1A/PDCD1LG2/ZAP70/CCR2/CD3E/ICOSLG/SYK	13	BP
GO:0022407	GO:0022407	regulation of cell-cell adhesion	25/251	439/18866	1.09386e-09	8.14723e-08	6.68583e-08	CD5/CD74/PTPRC/XCL1/CCL5/SPN/FERMT3/ITGB2/CD4/AKNA/JAK3/CRTAM/MDGA1/SASH3/LCK/CORO1A/PDCD1LG2/VAV1/ZAP70/CCR2/LYN/CD3E/ICOSLG/PTPN6/SYK	25	BP
GO:0022409	GO:0022409	positive regulation of cell-cell adhesion	20/251	279/18866	1.10998e-09	8.14723e-08	6.68583e-08	CD5/CD74/PTPRC/XCL1/CCL5/ITGB2/CD4/JAK3/SASH3/LCK/CORO1A/PDCD1LG2/VAV1/ZAP70/CCR2/LYN/CD3E/ICOSLG/PTPN6/SYK	20	BP
GO:0002696	GO:0002696	positive regulation of leukocyte activation	24/251	406/18866	1.14514e-09	8.22264e-08	6.74771e-08	CD5/CD74/PTPRC/INPP5D/XCL1/CCL5/ITGB2/CD4/JAK3/SASH3/LCK/CORO1A/PDCD1LG2/VAV1/ZAP70/CCR2/LYN/CD3E/TYROBP/ICOSLG/IGHM/TRDC/PTPN6/SYK	24	BP
GO:0060326	GO:0060326	cell chemotaxis	21/251	311/18866	1.24106e-09	8.72174e-08	7.15728e-08	CD74/TRPM2/BIN2/C3AR1/XCL1/CCL5/ITGB2/CCL24/CORO1A/PREX1/VAV1/CAMK1D/PIK3CG/CCR2/CCR1/LYN/CSF1R/CCR8/SLAMF8/SYK/C5	21	BP
GO:0033627	GO:0033627	cell adhesion mediated by integrin	11/251	71/18866	2.35242e-09	1.61876e-07	1.3284e-07	CYP1B1/CCL5/FERMT3/ITGB2/ITGB7/LPXN/PIK3CG/LYN/CD3E/PTPN6/SYK	11	BP
GO:0050671	GO:0050671	positive regulation of lymphocyte proliferation	14/251	136/18866	3.81036e-09	2.56849e-07	2.10777e-07	CD74/PTPRC/XCL1/CCL5/CD4/JAK3/SASH3/CORO1A/PDCD1LG2/ZAP70/CCR2/CD3E/ICOSLG/SYK	14	BP
GO:0032946	GO:0032946	positive regulation of mononuclear cell proliferation	14/251	137/18866	4.19431e-09	2.77076e-07	2.27376e-07	CD74/PTPRC/XCL1/CCL5/CD4/JAK3/SASH3/CORO1A/PDCD1LG2/ZAP70/CCR2/CD3E/ICOSLG/SYK	14	BP
GO:0002697	GO:0002697	regulation of immune effector process	25/251	470/18866	4.38429e-09	2.83947e-07	2.33014e-07	CD74/PTPRC/C3AR1/XCL1/ITGB2/JAK3/CRTAM/SASH3/VAV1/WAS/CD1A/PTPRJ/CCR2/SERPING1/LYN/TYROBP/C1QA/C1R/C1S/NCR3/SLAMF8/C1QC/PTPN6/SYK/C5	25	BP
GO:0097529	GO:0097529	myeloid leukocyte migration	17/251	222/18866	7.64367e-09	4.79424e-07	3.93428e-07	CD74/C3AR1/XCL1/CCL5/ITGB2/CCL24/PREX1/VAV1/CAMK1D/PIK3CG/CCR2/CCR1/LYN/CSF1R/SLAMF8/SYK/C5	17	BP
GO:0002366	GO:0002366	leukocyte activation involved in immune response	31/251	716/18866	7.69285e-09	4.79424e-07	3.93428e-07	ARHGAP9/CD74/TRPM2/PTPRC/ITGAX/DOCK2/BIN2/C3AR1/SPN/ITGB2/LCP1/ANPEP/JAK3/NOTCH2/CORO1A/SEMA4A/TBC1D10C/PIK3CG/HK3/PTPRJ/CCR2/LYN/TYROBP/CTSS/CD53/COTL1/KCNAB2/HPSE/LAT2/PTPN6/SYK	31	BP
GO:0002263	GO:0002263	cell activation involved in immune response	31/251	720/18866	8.75842e-09	5.35723e-07	4.39628e-07	ARHGAP9/CD74/TRPM2/PTPRC/ITGAX/DOCK2/BIN2/C3AR1/SPN/ITGB2/LCP1/ANPEP/JAK3/NOTCH2/CORO1A/SEMA4A/TBC1D10C/PIK3CG/HK3/PTPRJ/CCR2/LYN/TYROBP/CTSS/CD53/COTL1/KCNAB2/HPSE/LAT2/PTPN6/SYK	31	BP
GO:0046631	GO:0046631	alpha-beta T cell activation	14/251	146/18866	9.60357e-09	5.76738e-07	4.73286e-07	PTPRC/DOCK2/ITK/XCL1/SPN/JAK3/CRTAM/SASH3/SEMA4A/ZAP70/CCR2/CD3E/SH3RF1/SYK	14	BP
GO:0033628	GO:0033628	regulation of cell adhesion mediated by integrin	9/251	48/18866	1.20736e-08	7.12125e-07	5.84388e-07	CYP1B1/CCL5/FERMT3/LPXN/PIK3CG/LYN/CD3E/PTPN6/SYK	9	BP
GO:0006935	GO:0006935	chemotaxis	29/251	655/18866	1.49646e-08	8.67158e-07	7.11612e-07	CD74/TRPM2/DOCK2/BIN2/C3AR1/XCL1/CCL5/SPN/ITGB2/NOTCH2/CCL24/CORO1A/APBB2/PREX1/VAV1/SEMA4A/CAMK1D/PIK3CG/LAMA1/PTPRJ/CCR2/CCR1/LYN/CSF1R/CCR8/MAP2K1/SLAMF8/SYK/C5	29	BP
GO:0042330	GO:0042330	taxis	29/251	657/18866	1.60005e-08	9.11203e-07	7.47757e-07	CD74/TRPM2/DOCK2/BIN2/C3AR1/XCL1/CCL5/SPN/ITGB2/NOTCH2/CCL24/CORO1A/APBB2/PREX1/VAV1/SEMA4A/CAMK1D/PIK3CG/LAMA1/PTPRJ/CCR2/CCR1/LYN/CSF1R/CCR8/MAP2K1/SLAMF8/SYK/C5	29	BP
GO:0046633	GO:0046633	alpha-beta T cell proliferation	8/251	36/18866	1.9259e-08	1.07818e-06	8.84782e-07	PTPRC/DOCK2/XCL1/ZAP70/CCR2/CD3E/SH3RF1/SYK	8	BP
GO:0050853	GO:0050853	B cell receptor signaling pathway	13/251	135/18866	3.11382e-08	1.71416e-06	1.40668e-06	PTPRC/ITK/KLHL6/LPXN/LCK/BLNK/LYN/IGHM/LAT2/TRDC/PTPN6/GCSAM/SYK	13	BP
GO:0018108	GO:0018108	peptidyl-tyrosine phosphorylation	21/251	374/18866	3.19714e-08	1.73117e-06	1.42064e-06	CD74/PTPRC/ITK/CCL5/ITGB2/CD4/JAK3/LCK/ZAP70/PTPRJ/LYN/CD3E/CSF1R/CASS4/TNFRSF18/DDR2/MAP2K1/PTPN6/SYK/MATK/STYK1	21	BP
GO:0018212	GO:0018212	peptidyl-tyrosine modification	21/251	377/18866	3.66656e-08	1.95333e-06	1.60295e-06	CD74/PTPRC/ITK/CCL5/ITGB2/CD4/JAK3/LCK/ZAP70/PTPRJ/LYN/CD3E/CSF1R/CASS4/TNFRSF18/DDR2/MAP2K1/PTPN6/SYK/MATK/STYK1	21	BP
GO:0043299	GO:0043299	leukocyte degranulation	25/251	537/18866	6.05674e-08	3.17546e-06	2.60587e-06	ARHGAP9/TRPM2/PTPRC/ITGAX/DOCK2/BIN2/C3AR1/ITGB2/ANPEP/CORO1A/TBC1D10C/PIK3CG/HK3/PTPRJ/CCR2/LYN/TYROBP/CTSS/CD53/COTL1/KCNAB2/HPSE/LAT2/PTPN6/SYK	25	BP
GO:0002683	GO:0002683	negative regulation of immune system process	23/251	463/18866	6.58653e-08	3.39927e-06	2.78952e-06	CD74/PTPRC/HLA-DOB/INPP5D/XCL1/SPN/LPXN/JAK3/CRTAM/PDCD1LG2/TBC1D10C/GPR68/PTPRJ/CCR2/SERPING1/LYN/TYROBP/HLA-DOA/SLAMF8/C1QC/PTPN6/GCSAM/C5	23	BP
GO:1990266	GO:1990266	neutrophil migration	12/251	122/18866	8.41876e-08	4.27803e-06	3.51066e-06	CD74/C3AR1/XCL1/CCL5/ITGB2/CCL24/PREX1/VAV1/CAMK1D/PIK3CG/SLAMF8/SYK	12	BP
GO:0042113	GO:0042113	B cell activation	19/251	328/18866	9.10783e-08	4.55806e-06	3.74046e-06	CD74/PTPRC/INPP5D/JAK3/NOTCH2/SASH3/BLNK/ZAP70/TBC1D10C/PTPRJ/LYN/TYROBP/ICOSLG/IGHM/SLAMF8/LAT2/TRDC/PTPN6/SYK	19	BP
GO:0097530	GO:0097530	granulocyte migration	13/251	150/18866	1.09188e-07	5.38279e-06	4.41726e-06	CD74/C3AR1/XCL1/CCL5/ITGB2/CCL24/PREX1/VAV1/CAMK1D/PIK3CG/CSF1R/SLAMF8/SYK	13	BP
GO:0050852	GO:0050852	T cell receptor signaling pathway	15/251	206/18866	1.15503e-07	5.61039e-06	4.60403e-06	LCP2/PTPRC/ITK/INPP5D/HLA-DRA/CD4/PSMB8/LCK/ZAP70/WAS/PTPRJ/CD3E/ICOSLG/PSMB9/PTPN6	15	BP
GO:0030593	GO:0030593	neutrophil chemotaxis	11/251	103/18866	1.2601e-07	6.03203e-06	4.95004e-06	CD74/C3AR1/XCL1/CCL5/ITGB2/CCL24/PREX1/VAV1/CAMK1D/PIK3CG/SYK	11	BP
GO:0071621	GO:0071621	granulocyte chemotaxis	12/251	127/18866	1.3151e-07	6.20541e-06	5.09232e-06	CD74/C3AR1/XCL1/CCL5/ITGB2/CCL24/PREX1/VAV1/CAMK1D/PIK3CG/CSF1R/SYK	12	BP
GO:0045619	GO:0045619	regulation of lymphocyte differentiation	14/251	181/18866	1.4632e-07	6.80696e-06	5.58597e-06	CD74/PTPRC/INPP5D/JAK3/CRTAM/SASH3/ZAP70/CCR2/HLA-DOA/SH3RF1/TNFRSF18/SLAMF8/PTPN6/SYK	14	BP
GO:0002703	GO:0002703	regulation of leukocyte mediated immunity	15/251	211/18866	1.58018e-07	7.24908e-06	5.94878e-06	PTPRC/XCL1/ITGB2/JAK3/CRTAM/SASH3/VAV1/WAS/CD1A/CCR2/LYN/TYROBP/NCR3/PTPN6/SYK	15	BP
GO:0002685	GO:0002685	regulation of leukocyte migration	15/251	212/18866	1.68056e-07	7.60394e-06	6.23999e-06	CD74/C3AR1/XCL1/CCL5/SPN/CCL24/CAMK1D/CCR2/CCR1/LYN/CSF1R/TNFRSF18/SLAMF8/GCSAM/C5	15	BP
GO:0045060	GO:0045060	negative thymic T cell selection	5/251	11/18866	1.73371e-07	7.73845e-06	6.35037e-06	CD74/PTPRC/DOCK2/ZAP70/CD3E	5	BP
GO:0046640	GO:0046640	regulation of alpha-beta T cell proliferation	7/251	33/18866	2.15817e-07	9.50459e-06	7.79971e-06	PTPRC/XCL1/ZAP70/CCR2/CD3E/SH3RF1/SYK	7	BP
GO:0046641	GO:0046641	positive regulation of alpha-beta T cell proliferation	6/251	21/18866	2.39789e-07	1.04214e-05	8.55205e-06	PTPRC/XCL1/ZAP70/CCR2/CD3E/SYK	6	BP
GO:0045058	GO:0045058	T cell selection	8/251	49/18866	2.47231e-07	1.06053e-05	8.70294e-06	CD74/PTPRC/DOCK2/SPN/CD4/ZAP70/CD3E/SYK	8	BP
GO:0045055	GO:0045055	regulated exocytosis	30/251	797/18866	2.93624e-07	1.22915e-05	1.00867e-05	ARHGAP9/TRPM2/PTPRC/ITGAX/DOCK2/BIN2/C3AR1/FERMT3/ITGB2/ANPEP/CORO1A/TBC1D10C/PIK3CG/HK3/PTPRJ/CCR2/SERPING1/LYN/TYROBP/PLEK/CTSS/CD53/COTL1/KCNAB2/HPSE/LAT2/F13A1/PTPN6/RAB26/SYK	30	BP
GO:0043383	GO:0043383	negative T cell selection	5/251	12/18866	2.93983e-07	1.22915e-05	1.00867e-05	CD74/PTPRC/DOCK2/ZAP70/CD3E	5	BP
GO:0036230	GO:0036230	granulocyte activation	23/251	509/18866	3.55821e-07	1.45373e-05	1.19297e-05	ARHGAP9/TRPM2/PTPRC/ITGAX/DOCK2/BIN2/C3AR1/CCL5/ITGB2/ANPEP/PREX1/TBC1D10C/HK3/PTPRJ/CCR2/TYROBP/CTSS/CD53/COTL1/KCNAB2/HPSE/PTPN6/SYK	23	BP
GO:0002275	GO:0002275	myeloid cell activation involved in immune response	24/251	549/18866	3.565e-07	1.45373e-05	1.19297e-05	ARHGAP9/TRPM2/PTPRC/ITGAX/DOCK2/BIN2/C3AR1/ITGB2/ANPEP/TBC1D10C/PIK3CG/HK3/PTPRJ/CCR2/LYN/TYROBP/CTSS/CD53/COTL1/KCNAB2/HPSE/LAT2/PTPN6/SYK	24	BP
GO:0002444	GO:0002444	myeloid leukocyte mediated immunity	24/251	555/18866	4.33557e-07	1.74639e-05	1.43313e-05	ARHGAP9/TRPM2/PTPRC/ITGAX/DOCK2/BIN2/C3AR1/ITGB2/ANPEP/TBC1D10C/PIK3CG/HK3/PTPRJ/CCR2/LYN/TYROBP/CTSS/CD53/COTL1/KCNAB2/HPSE/LAT2/PTPN6/SYK	24	BP
GO:0072676	GO:0072676	lymphocyte migration	11/251	117/18866	4.65405e-07	1.85209e-05	1.51987e-05	XCL1/CCL5/SPN/ITGB7/CRTAM/CCL24/ZAP70/MYO1G/PIK3CG/CCR2/GCSAM	11	BP
GO:0002407	GO:0002407	dendritic cell chemotaxis	6/251	24/18866	5.75184e-07	2.26171e-05	1.85601e-05	TRPM2/CCL5/PIK3CG/CCR2/CCR1/SLAMF8	6	BP
GO:0046634	GO:0046634	regulation of alpha-beta T cell activation	10/251	97/18866	6.62419e-07	2.57408e-05	2.11236e-05	PTPRC/XCL1/JAK3/CRTAM/SASH3/ZAP70/CCR2/CD3E/SH3RF1/SYK	10	BP
GO:0031295	GO:0031295	T cell costimulation	8/251	56/18866	7.18665e-07	2.76017e-05	2.26507e-05	CD5/LCK/PDCD1LG2/VAV1/LYN/CD3E/ICOSLG/PTPN6	8	BP
GO:0045059	GO:0045059	positive thymic T cell selection	5/251	14/18866	7.27089e-07	2.76043e-05	2.26528e-05	CD74/PTPRC/DOCK2/ZAP70/CD3E	5	BP
GO:0002688	GO:0002688	regulation of leukocyte chemotaxis	11/251	124/18866	8.35895e-07	3.13745e-05	2.57468e-05	CD74/C3AR1/XCL1/CCL5/CAMK1D/CCR2/CCR1/LYN/CSF1R/SLAMF8/C5	11	BP
GO:0031294	GO:0031294	lymphocyte costimulation	8/251	58/18866	9.47781e-07	3.51744e-05	2.8865e-05	CD5/LCK/PDCD1LG2/VAV1/LYN/CD3E/ICOSLG/PTPN6	8	BP
GO:0042119	GO:0042119	neutrophil activation	22/251	502/18866	1.0762e-06	3.94964e-05	3.24118e-05	ARHGAP9/TRPM2/PTPRC/ITGAX/DOCK2/BIN2/C3AR1/CCL5/ITGB2/ANPEP/PREX1/TBC1D10C/HK3/PTPRJ/TYROBP/CTSS/CD53/COTL1/KCNAB2/HPSE/PTPN6/SYK	22	BP
GO:0002695	GO:0002695	negative regulation of leukocyte activation	13/251	184/18866	1.15343e-06	4.18656e-05	3.4356e-05	CD74/PTPRC/INPP5D/XCL1/SPN/JAK3/CRTAM/PDCD1LG2/TBC1D10C/CCR2/LYN/TYROBP/PTPN6	13	BP
GO:0031343	GO:0031343	positive regulation of cell killing	8/251	61/18866	1.4069e-06	5.05107e-05	4.14504e-05	PTPRC/XCL1/CRTAM/VAV1/CD1A/TYROBP/NCR3/SYK	8	BP
GO:0007204	GO:0007204	positive regulation of cytosolic calcium ion concentration	17/251	322/18866	1.59241e-06	5.65563e-05	4.64115e-05	TRPM2/PTPRC/C3AR1/CD52/XCL1/CD4/LCK/TRPV2/CORO1A/PIK3CG/CCR2/CCR1/LYN/CCR8/CACNA1A/P2RY6/PTPN6	17	BP
GO:0019722	GO:0019722	calcium-mediated signaling	14/251	222/18866	1.73494e-06	6.0963e-05	5.00278e-05	TRPM2/PTPRC/CD4/ZAP70/TBC1D10C/PTPRJ/CCR2/CCR1/CD3E/PLEK/CCR8/LAT2/P2RY6/SYK	14	BP
GO:0001909	GO:0001909	leukocyte mediated cytotoxicity	10/251	108/18866	1.79477e-06	6.24014e-05	5.12082e-05	PTPRC/XCL1/CRTAM/CORO1A/VAV1/CD1A/TYROBP/NCR3/SLAMF7/PTPN6	10	BP
GO:0002699	GO:0002699	positive regulation of immune effector process	14/251	223/18866	1.8295e-06	6.29462e-05	5.16552e-05	CD74/PTPRC/XCL1/ITGB2/CRTAM/SASH3/VAV1/CD1A/PTPRJ/CCR2/LYN/TYROBP/NCR3/SYK	14	BP
GO:0036336	GO:0036336	dendritic cell migration	6/251	29/18866	1.91985e-06	6.53738e-05	5.36474e-05	TRPM2/CCL5/PIK3CG/CCR2/CCR1/SLAMF8	6	BP
GO:0016064	GO:0016064	immunoglobulin mediated immune response	14/251	227/18866	2.25544e-06	7.54539e-05	6.19194e-05	CD74/PTPRC/INPP5D/XCL1/SERPING1/C1QA/C1R/C1S/IGHM/TLR8/C1QC/TRDC/PTPN6/C5	14	BP
GO:0030335	GO:0030335	positive regulation of cell migration	23/251	567/18866	2.26156e-06	7.54539e-05	6.19194e-05	CD74/PTPRC/ITGAX/C3AR1/XCL1/CCL5/SPN/FERMT3/CCL24/CORO1A/PREX1/SEMA4A/CAMK1D/CCR2/CCR1/LYN/CSF1R/CASS4/TNFRSF18/DDR2/SASH1/P2RY6/RIN2	23	BP
GO:0001819	GO:0001819	positive regulation of cytokine production	20/251	447/18866	2.47194e-06	8.1648e-05	6.70025e-05	CD74/PTPRC/CYP1B1/IRF8/C3AR1/XCL1/NLRP1/CD4/CRTAM/SASH3/PTPRJ/CCR2/CD3E/RAB7B/TYROBP/CLEC9A/HPSE/TLR8/SYK/C5	20	BP
GO:0019724	GO:0019724	B cell mediated immunity	14/251	230/18866	2.63081e-06	8.60352e-05	7.06027e-05	CD74/PTPRC/INPP5D/XCL1/SERPING1/C1QA/C1R/C1S/IGHM/TLR8/C1QC/TRDC/PTPN6/C5	14	BP
GO:0072678	GO:0072678	T cell migration	8/251	67/18866	2.90915e-06	9.4051e-05	7.71807e-05	XCL1/CCL5/SPN/ITGB7/ZAP70/MYO1G/PIK3CG/CCR2	8	BP
GO:0043408	GO:0043408	regulation of MAPK cascade	27/251	752/18866	2.93287e-06	9.4051e-05	7.71807e-05	CD74/FGD2/PTPRC/XCL1/CCL5/CD4/NOTCH2/PIK3R5/CCL24/MAP4K1/TBC1D10C/PIK3CG/PTPRJ/CCR1/RASSF2/LYN/CSF1R/SH3RF1/PEBP1/SASH1/MAP2K1/UCHL1/P2RY6/ARRB1/PTPN6/SYK/C5	27	BP
GO:0032609	GO:0032609	interferon-gamma production	10/251	115/18866	3.18506e-06	0.000100445	8.24281e-05	IRF8/ITK/XCL1/SPN/CRTAM/SASH3/PDCD1LG2/CCR2/CD3E/TLR8	10	BP
GO:0002687	GO:0002687	positive regulation of leukocyte migration	11/251	142/18866	3.19309e-06	0.000100445	8.24281e-05	CD74/C3AR1/XCL1/CCL5/SPN/CCL24/CAMK1D/CCR2/CCR1/CSF1R/TNFRSF18	11	BP
GO:0001906	GO:0001906	cell killing	12/251	172/18866	3.41134e-06	0.000106299	8.72313e-05	PTPRC/XCL1/CRTAM/GNLY/CORO1A/VAV1/CD1A/TYROBP/NCR3/SLAMF7/PTPN6/SYK	12	BP
GO:0070372	GO:0070372	regulation of ERK1 and ERK2 cascade	16/251	306/18866	3.67427e-06	0.000113422	9.30766e-05	CD74/PTPRC/XCL1/CCL5/CD4/NOTCH2/CCL24/TBC1D10C/CCR1/LYN/CSF1R/MAP2K1/P2RY6/ARRB1/PTPN6/SYK	16	BP
GO:0046777	GO:0046777	protein autophosphorylation	14/251	237/18866	3.73146e-06	0.000114121	9.36503e-05	PTPRC/ITK/LCK/MAP4K1/PIM1/ZAP70/PRKX/RASSF2/LYN/CSF1R/DDR2/SYK/DAPK1/STYK1	14	BP
GO:0050866	GO:0050866	negative regulation of cell activation	13/251	207/18866	4.27585e-06	0.00012957	0.000106328	CD74/PTPRC/INPP5D/XCL1/SPN/JAK3/CRTAM/PDCD1LG2/TBC1D10C/CCR2/LYN/TYROBP/PTPN6	13	BP
GO:0038093	GO:0038093	Fc receptor signaling pathway	14/251	241/18866	4.52977e-06	0.000136017	0.000111619	LCP2/PTPRC/CYFIP2/ITK/PSMB8/VAV1/MYO1G/WAS/PTPRJ/FCGR3A/LYN/PSMB9/LAT2/SYK	14	BP
GO:2000147	GO:2000147	positive regulation of cell motility	23/251	593/18866	4.7595e-06	0.000140666	0.000115434	CD74/PTPRC/ITGAX/C3AR1/XCL1/CCL5/SPN/FERMT3/CCL24/CORO1A/PREX1/SEMA4A/CAMK1D/CCR2/CCR1/LYN/CSF1R/CASS4/TNFRSF18/DDR2/SASH1/P2RY6/RIN2	23	BP
GO:0071675	GO:0071675	regulation of mononuclear cell migration	7/251	51/18866	4.76979e-06	0.000140666	0.000115434	C3AR1/CCL5/CCR2/CCR1/LYN/CSF1R/SLAMF8	7	BP
GO:0051345	GO:0051345	positive regulation of hydrolase activity	27/251	773/18866	4.8793e-06	0.000142622	0.00011704	ARHGAP9/PTPRC/DOCK2/CYFIP2/ITK/XCL1/CCL5/ARHGAP30/NLRP1/ARHGDIB/LCK/CCL24/TBC1D9/PREX1/VAV1/RGS10/TBC1D10C/LYN/GMIP/PLEK/SH3BP1/TBC1D2B/P2RY6/ARRB1/RIN2/SYK/DAPK1	27	BP
GO:0002573	GO:0002573	myeloid leukocyte differentiation	13/251	210/18866	5.00492e-06	0.000145011	0.000119	CD74/INPP5D/CD4/NOTCH2/BATF3/GPR68/CCR1/RASSF2/LYN/TYROBP/CSF1R/SPI1/C1QC	13	BP
GO:0043410	GO:0043410	positive regulation of MAPK cascade	22/251	554/18866	5.32133e-06	0.000152838	0.000125423	CD74/FGD2/PTPRC/XCL1/CCL5/CD4/NOTCH2/PIK3R5/CCL24/MAP4K1/PIK3CG/PTPRJ/CCR1/RASSF2/CSF1R/SH3RF1/SASH1/MAP2K1/P2RY6/ARRB1/SYK/C5	22	BP
GO:0045580	GO:0045580	regulation of T cell differentiation	11/251	150/18866	5.43171e-06	0.000153851	0.000126254	CD74/PTPRC/JAK3/CRTAM/SASH3/ZAP70/CCR2/HLA-DOA/SH3RF1/TNFRSF18/SYK	11	BP
GO:0001912	GO:0001912	positive regulation of leukocyte mediated cytotoxicity	7/251	52/18866	5.44976e-06	0.000153851	0.000126254	PTPRC/XCL1/CRTAM/VAV1/CD1A/TYROBP/NCR3	7	BP
GO:0030099	GO:0030099	myeloid cell differentiation	19/251	431/18866	5.49729e-06	0.000153877	0.000126276	CD74/IRF8/INPP5D/CD4/JAK3/NOTCH2/IKZF1/BATF3/GPR68/PRKX/CCR1/RASSF2/LYN/RAB7B/TYROBP/CSF1R/SPI1/C1QC/PTPN6	19	BP
GO:0071674	GO:0071674	mononuclear cell migration	9/251	97/18866	5.83914e-06	0.000160789	0.000131948	C3AR1/XCL1/CCL5/CCL24/CCR2/CCR1/LYN/CSF1R/SLAMF8	9	BP
GO:0002761	GO:0002761	regulation of myeloid leukocyte differentiation	10/251	123/18866	5.84158e-06	0.000160789	0.000131948	CD74/INPP5D/CD4/NOTCH2/GPR68/CCR1/RASSF2/LYN/TYROBP/C1QC	10	BP
GO:0051480	GO:0051480	regulation of cytosolic calcium ion concentration	17/251	357/18866	6.35232e-06	0.000173403	0.000142299	TRPM2/PTPRC/C3AR1/CD52/XCL1/CD4/LCK/TRPV2/CORO1A/PIK3CG/CCR2/CCR1/LYN/CCR8/CACNA1A/P2RY6/PTPN6	17	BP
GO:0040017	GO:0040017	positive regulation of locomotion	23/251	607/18866	6.96897e-06	0.00018782	0.00015413	CD74/PTPRC/ITGAX/C3AR1/XCL1/CCL5/SPN/FERMT3/CCL24/CORO1A/PREX1/SEMA4A/CAMK1D/CCR2/CCR1/LYN/CSF1R/CASS4/TNFRSF18/DDR2/SASH1/P2RY6/RIN2	23	BP
GO:0051250	GO:0051250	negative regulation of lymphocyte activation	11/251	154/18866	6.9942e-06	0.00018782	0.00015413	CD74/INPP5D/XCL1/SPN/JAK3/CRTAM/PDCD1LG2/TBC1D10C/LYN/TYROBP/PTPN6	11	BP
GO:0043368	GO:0043368	positive T cell selection	6/251	36/18866	7.28168e-06	0.000193963	0.000159171	CD74/PTPRC/DOCK2/SPN/ZAP70/CD3E	6	BP
GO:0051272	GO:0051272	positive regulation of cellular component movement	23/251	611/18866	7.7528e-06	0.00020486	0.000168113	CD74/PTPRC/ITGAX/C3AR1/XCL1/CCL5/SPN/FERMT3/CCL24/CORO1A/PREX1/SEMA4A/CAMK1D/CCR2/CCR1/LYN/CSF1R/CASS4/TNFRSF18/DDR2/SASH1/P2RY6/RIN2	23	BP
GO:0070371	GO:0070371	ERK1 and ERK2 cascade	16/251	325/18866	7.88312e-06	0.00020665	0.000169583	CD74/PTPRC/XCL1/CCL5/CD4/NOTCH2/CCL24/TBC1D10C/CCR1/LYN/CSF1R/MAP2K1/P2RY6/ARRB1/PTPN6/SYK	16	BP
GO:0001817	GO:0001817	regulation of cytokine production	27/251	795/18866	8.13392e-06	0.000211546	0.0001736	CD74/PTPRC/CYP1B1/IRF8/C3AR1/XCL1/NLRP1/CD4/JAK3/CRTAM/SASH3/PDCD1LG2/PTPRJ/CCR2/LYN/CD3E/RAB7B/TYROBP/ICOSLG/CLEC9A/PLD4/HPSE/TLR8/ARRB1/PTPN6/SYK/C5	27	BP
GO:0045061	GO:0045061	thymic T cell selection	5/251	22/18866	8.766e-06	0.000225242	0.000184839	CD74/PTPRC/DOCK2/ZAP70/CD3E	5	BP
GO:0032103	GO:0032103	positive regulation of response to external stimulus	21/251	529/18866	8.81826e-06	0.000225242	0.000184839	CD74/C3AR1/XCL1/CCL5/CRTAM/PSMB8/CCL24/VAV1/CAMK1D/PIK3CG/CCR2/CCR1/CLEC10A/LYN/CSF1R/ICAM3/SASH1/NCR3/PSMB9/TLR8/SYK	21	BP
GO:0043312	GO:0043312	neutrophil degranulation	20/251	487/18866	8.8651e-06	0.000225242	0.000184839	ARHGAP9/TRPM2/PTPRC/ITGAX/DOCK2/BIN2/C3AR1/ITGB2/ANPEP/TBC1D10C/HK3/PTPRJ/TYROBP/CTSS/CD53/COTL1/KCNAB2/HPSE/PTPN6/SYK	20	BP
GO:0030168	GO:0030168	platelet activation	11/251	158/18866	8.93503e-06	0.000225285	0.000184875	LCP2/FERMT3/PIK3R5/LCK/VAV1/PIK3CG/LYN/PLEK/ARRB1/PTPN6/SYK	11	BP
GO:1902107	GO:1902107	positive regulation of leukocyte differentiation	11/251	159/18866	9.48786e-06	0.000237412	0.000194826	CD74/PTPRC/INPP5D/CD4/NOTCH2/SASH3/ZAP70/GPR68/CCR1/TYROBP/SYK	11	BP
GO:0002283	GO:0002283	neutrophil activation involved in immune response	20/251	490/18866	9.69811e-06	0.000240849	0.000197647	ARHGAP9/TRPM2/PTPRC/ITGAX/DOCK2/BIN2/C3AR1/ITGB2/ANPEP/TBC1D10C/HK3/PTPRJ/TYROBP/CTSS/CD53/COTL1/KCNAB2/HPSE/PTPN6/SYK	20	BP
GO:0050672	GO:0050672	negative regulation of lymphocyte proliferation	8/251	79/18866	1.01437e-05	0.000250034	0.000205184	INPP5D/XCL1/SPN/CRTAM/PDCD1LG2/LYN/TYROBP/PTPN6	8	BP
GO:0032945	GO:0032945	negative regulation of mononuclear cell proliferation	8/251	80/18866	1.11426e-05	0.000272623	0.000223722	INPP5D/XCL1/SPN/CRTAM/PDCD1LG2/LYN/TYROBP/PTPN6	8	BP
GO:0006874	GO:0006874	cellular calcium ion homeostasis	19/251	456/18866	1.2212e-05	0.00029659	0.00024339	TRPM2/PTPRC/C3AR1/CD52/XCL1/CCL5/CD4/LCK/TRPV2/CORO1A/PIK3CG/VDR/CCR2/CCR1/LYN/CCR8/CACNA1A/P2RY6/PTPN6	19	BP
GO:0050864	GO:0050864	regulation of B cell activation	12/251	195/18866	1.23199e-05	0.000297026	0.000243747	CD74/PTPRC/INPP5D/SASH3/TBC1D10C/LYN/TYROBP/IGHM/SLAMF8/TRDC/PTPN6/SYK	12	BP
GO:0002446	GO:0002446	neutrophil mediated immunity	20/251	501/18866	1.33916e-05	0.000320525	0.000263031	ARHGAP9/TRPM2/PTPRC/ITGAX/DOCK2/BIN2/C3AR1/ITGB2/ANPEP/TBC1D10C/HK3/PTPRJ/TYROBP/CTSS/CD53/COTL1/KCNAB2/HPSE/PTPN6/SYK	20	BP
GO:0038110	GO:0038110	interleukin-2-mediated signaling pathway	4/251	12/18866	1.39236e-05	0.00033086	0.000271512	IL2RG/JAK3/IL2RB/SYK	4	BP
GO:0007596	GO:0007596	blood coagulation	16/251	343/18866	1.54079e-05	0.000363517	0.000298312	LCP2/FERMT3/PIK3R5/LCK/VAV1/WAS/PIK3CG/SERPING1/LYN/PLEK/ENTPD1/HPSE/F13A1/ARRB1/PTPN6/SYK	16	BP
GO:0038083	GO:0038083	peptidyl-tyrosine autophosphorylation	6/251	41/18866	1.58998e-05	0.000372462	0.000305652	ITK/LCK/ZAP70/LYN/SYK/STYK1	6	BP
GO:0002705	GO:0002705	positive regulation of leukocyte mediated immunity	10/251	138/18866	1.61755e-05	0.000376251	0.000308761	PTPRC/XCL1/ITGB2/CRTAM/SASH3/VAV1/CD1A/TYROBP/NCR3/SYK	10	BP
GO:0006816	GO:0006816	calcium ion transport	18/251	426/18866	1.72615e-05	0.000398705	0.000327188	TRPM2/PTPRC/XCL1/CCL5/VDAC1/CD4/LCK/TRPV2/CORO1A/PIK3CG/VDR/CCR1/LYN/CACNA1A/PKDREJ/P2RY6/STAC3/PTPN6	18	BP
GO:0055074	GO:0055074	calcium ion homeostasis	19/251	468/18866	1.75313e-05	0.000402124	0.000329993	TRPM2/PTPRC/C3AR1/CD52/XCL1/CCL5/CD4/LCK/TRPV2/CORO1A/PIK3CG/VDR/CCR2/CCR1/LYN/CCR8/CACNA1A/P2RY6/PTPN6	19	BP
GO:0007599	GO:0007599	hemostasis	16/251	348/18866	1.84055e-05	0.000419265	0.000344059	LCP2/FERMT3/PIK3R5/LCK/VAV1/WAS/PIK3CG/SERPING1/LYN/PLEK/ENTPD1/HPSE/F13A1/ARRB1/PTPN6/SYK	16	BP
GO:0034109	GO:0034109	homotypic cell-cell adhesion	8/251	86/18866	1.90447e-05	0.000425456	0.00034914	CCL5/FERMT3/PIK3CG/LYN/PLEK/PKP2/PTPN6/SYK	8	BP
GO:0070664	GO:0070664	negative regulation of leukocyte proliferation	8/251	86/18866	1.90447e-05	0.000425456	0.00034914	INPP5D/XCL1/SPN/CRTAM/PDCD1LG2/LYN/TYROBP/PTPN6	8	BP
GO:0050817	GO:0050817	coagulation	16/251	349/18866	1.90637e-05	0.000425456	0.00034914	LCP2/FERMT3/PIK3R5/LCK/VAV1/WAS/PIK3CG/SERPING1/LYN/PLEK/ENTPD1/HPSE/F13A1/ARRB1/PTPN6/SYK	16	BP
GO:1903708	GO:1903708	positive regulation of hemopoiesis	12/251	204/18866	1.93546e-05	0.000429048	0.000352088	CD74/PTPRC/INPP5D/CD4/NOTCH2/SASH3/ZAP70/GPR68/CCR1/RAB7B/TYROBP/SYK	12	BP
GO:0035723	GO:0035723	interleukin-15-mediated signaling pathway	4/251	13/18866	1.99018e-05	0.000429666	0.000352595	IL2RG/CD4/JAK3/IL2RB	4	BP
GO:0071350	GO:0071350	cellular response to interleukin-15	4/251	13/18866	1.99018e-05	0.000429666	0.000352595	IL2RG/CD4/JAK3/IL2RB	4	BP
GO:0071352	GO:0071352	cellular response to interleukin-2	4/251	13/18866	1.99018e-05	0.000429666	0.000352595	IL2RG/JAK3/IL2RB/SYK	4	BP
GO:0046635	GO:0046635	positive regulation of alpha-beta T cell activation	7/251	63/18866	1.99028e-05	0.000429666	0.000352595	PTPRC/XCL1/SASH3/ZAP70/CCR2/CD3E/SYK	7	BP
GO:0090025	GO:0090025	regulation of monocyte chemotaxis	5/251	26/18866	2.09648e-05	0.000449654	0.000368998	CCL5/CCR2/CCR1/LYN/SLAMF8	5	BP
GO:0070669	GO:0070669	response to interleukin-2	4/251	14/18866	2.75717e-05	0.000583777	0.000479063	IL2RG/JAK3/IL2RB/SYK	4	BP
GO:0070672	GO:0070672	response to interleukin-15	4/251	14/18866	2.75717e-05	0.000583777	0.000479063	IL2RG/CD4/JAK3/IL2RB	4	BP
GO:0002548	GO:0002548	monocyte chemotaxis	7/251	67/18866	2.99026e-05	0.000629098	0.000516254	XCL1/CCL5/CCL24/CCR2/CCR1/LYN/SLAMF8	7	BP
GO:0031341	GO:0031341	regulation of cell killing	8/251	92/18866	3.11969e-05	0.000652174	0.00053519	PTPRC/XCL1/CRTAM/VAV1/CD1A/TYROBP/NCR3/SYK	8	BP
GO:0070374	GO:0070374	positive regulation of ERK1 and ERK2 cascade	12/251	215/18866	3.25163e-05	0.00067548	0.000554316	CD74/PTPRC/XCL1/CCL5/CD4/NOTCH2/CCL24/CCR1/CSF1R/MAP2K1/P2RY6/ARRB1	12	BP
GO:0043547	GO:0043547	positive regulation of GTPase activity	17/251	406/18866	3.3254e-05	0.000686487	0.000563348	ARHGAP9/DOCK2/XCL1/CCL5/ARHGAP30/ARHGDIB/CCL24/TBC1D9/PREX1/VAV1/RGS10/TBC1D10C/GMIP/SH3BP1/TBC1D2B/ARRB1/RIN2	17	BP
GO:0072503	GO:0072503	cellular divalent inorganic cation homeostasis	19/251	492/18866	3.47716e-05	0.000713358	0.0005854	TRPM2/PTPRC/C3AR1/CD52/XCL1/CCL5/CD4/LCK/TRPV2/CORO1A/PIK3CG/VDR/CCR2/CCR1/LYN/CCR8/CACNA1A/P2RY6/PTPN6	19	BP
GO:0050854	GO:0050854	regulation of antigen receptor-mediated signaling pathway	7/251	69/18866	3.62698e-05	0.0007395	0.000606853	PTPRC/LPXN/LCK/PTPRJ/LYN/PTPN6/GCSAM	7	BP
GO:0045860	GO:0045860	positive regulation of protein kinase activity	20/251	539/18866	3.7899e-05	0.000767977	0.000630222	LCP2/CD74/FGD2/PTPRC/CCL5/CD4/PIK3R5/CDC6/MAP4K1/PIK3CG/RASSF2/CSF1R/CASS4/CDC25B/DDR2/SASH1/MAP2K1/ARRB1/SYK/C5	20	BP
GO:0002706	GO:0002706	regulation of lymphocyte mediated immunity	10/251	154/18866	4.17009e-05	0.000839866	0.000689216	PTPRC/XCL1/CRTAM/SASH3/VAV1/WAS/CD1A/CCR2/NCR3/PTPN6	10	BP
GO:0002690	GO:0002690	positive regulation of leukocyte chemotaxis	8/251	96/18866	4.24596e-05	0.000849964	0.000697502	CD74/C3AR1/XCL1/CCL5/CAMK1D/CCR2/CCR1/CSF1R	8	BP
GO:0010758	GO:0010758	regulation of macrophage chemotaxis	5/251	30/18866	4.34875e-05	0.000865296	0.000710084	C3AR1/CCL5/CSF1R/SLAMF8/C5	5	BP
GO:0002455	GO:0002455	humoral immune response mediated by circulating immunoglobulin	10/251	155/18866	4.40636e-05	0.00087151	0.000715183	PTPRC/SERPING1/C1QA/C1R/C1S/IGHM/C1QC/TRDC/PTPN6/C5	10	BP
GO:0060402	GO:0060402	calcium ion transport into cytosol	10/251	158/18866	5.18496e-05	0.0010194	0.000836547	TRPM2/PTPRC/XCL1/CD4/LCK/TRPV2/CORO1A/LYN/P2RY6/PTPN6	10	BP
GO:0050730	GO:0050730	regulation of peptidyl-tyrosine phosphorylation	13/251	263/18866	5.41656e-05	0.00105863	0.000868741	CD74/PTPRC/CCL5/ITGB2/CD4/PTPRJ/LYN/CD3E/CSF1R/CASS4/TNFRSF18/PTPN6/SYK	13	BP
GO:0043405	GO:0043405	regulation of MAP kinase activity	15/251	342/18866	5.75994e-05	0.00111693	0.000916583	CD74/FGD2/PTPRC/PIK3R5/MAP4K1/PIK3CG/PTPRJ/LYN/SASH1/MAP2K1/UCHL1/ARRB1/PTPN6/SYK/C5	15	BP
GO:0072507	GO:0072507	divalent inorganic cation homeostasis	19/251	511/18866	5.78248e-05	0.00111693	0.000916583	TRPM2/PTPRC/C3AR1/CD52/XCL1/CCL5/CD4/LCK/TRPV2/CORO1A/PIK3CG/VDR/CCR2/CCR1/LYN/CCR8/CACNA1A/P2RY6/PTPN6	19	BP
GO:0050920	GO:0050920	regulation of chemotaxis	12/251	229/18866	6.00175e-05	0.00115255	0.000945808	CD74/C3AR1/XCL1/CCL5/SEMA4A/CAMK1D/CCR2/CCR1/LYN/CSF1R/SLAMF8/C5	12	BP
GO:0045639	GO:0045639	positive regulation of myeloid cell differentiation	8/251	101/18866	6.11255e-05	0.00116704	0.000957701	CD74/INPP5D/CD4/NOTCH2/GPR68/CCR1/RAB7B/TYROBP	8	BP
GO:0001910	GO:0001910	regulation of leukocyte mediated cytotoxicity	7/251	75/18866	6.23598e-05	0.00118111	0.000969247	PTPRC/XCL1/CRTAM/VAV1/CD1A/TYROBP/NCR3	7	BP
GO:0010942	GO:0010942	positive regulation of cell death	24/251	746/18866	6.25776e-05	0.00118111	0.000969247	FGD2/PTPRC/CYP1B1/INPP5D/CCL5/NLRP1/ITGB2/SAP18/NOTCH2/LCK/APBB2/PREX1/VAV1/CAMK1D/VDR/RASSF2/LYN/TYROBP/C1QA/PPIF/TOMM22/ARRB1/SYK/DAPK1	24	BP
GO:0050731	GO:0050731	positive regulation of peptidyl-tyrosine phosphorylation	11/251	195/18866	6.29531e-05	0.00118144	0.000969523	CD74/PTPRC/CCL5/CD4/PTPRJ/LYN/CD3E/CSF1R/CASS4/TNFRSF18/SYK	11	BP
GO:0071622	GO:0071622	regulation of granulocyte chemotaxis	6/251	52/18866	6.37107e-05	0.00118856	0.000975366	CD74/C3AR1/XCL1/CCL5/CAMK1D/CSF1R	6	BP
GO:0070838	GO:0070838	divalent metal ion transport	18/251	471/18866	6.40522e-05	0.00118856	0.000975366	TRPM2/PTPRC/XCL1/CCL5/VDAC1/CD4/LCK/TRPV2/CORO1A/PIK3CG/VDR/CCR1/LYN/CACNA1A/PKDREJ/P2RY6/STAC3/PTPN6	18	BP
GO:0045088	GO:0045088	regulation of innate immune response	14/251	307/18866	6.71913e-05	0.00123985	0.00101745	CCL5/CRTAM/PSMB8/VAV1/SERPING1/CLEC10A/LYN/ICAM3/NCR3/PSMB9/SLAMF8/TLR8/PTPN6/SYK	14	BP
GO:0019882	GO:0019882	antigen processing and presentation	12/251	232/18866	6.80093e-05	0.00124797	0.00102412	CD74/HLA-DOB/HLA-DRA/PSMB8/WAS/HLA-DMA/CD1A/CD8A/HLA-DOA/CTSS/PSMB9/IFI30	12	BP
GO:0009611	GO:0009611	response to wounding	22/251	656/18866	7.00915e-05	0.00127907	0.00104964	LCP2/FERMT3/NOTCH2/PIK3R5/LCK/VAV1/WAS/PIK3CG/CCR2/CCR1/SERPING1/LYN/TYROBP/PLEK/CREB3L2/MAP2K1/ENTPD1/HPSE/F13A1/ARRB1/PTPN6/SYK	22	BP
GO:0007259	GO:0007259	JAK-STAT cascade	10/251	164/18866	7.09853e-05	0.00128827	0.00105718	PTPRC/CYP1B1/CCL5/JAK3/IL10RA/CCR2/LYN/CSF1R/TNFRSF18/AKR1B1	10	BP
GO:0002456	GO:0002456	T cell mediated immunity	8/251	104/18866	7.5287e-05	0.00135148	0.00110906	PTPRC/XCL1/SASH3/MYO1G/WAS/CD1A/CCR2/CD8A	8	BP
GO:0032649	GO:0032649	regulation of interferon-gamma production	8/251	104/18866	7.5287e-05	0.00135148	0.00110906	IRF8/XCL1/CRTAM/SASH3/PDCD1LG2/CCR2/CD3E/TLR8	8	BP
GO:0030036	GO:0030036	actin cytoskeleton organization	23/251	707/18866	7.57014e-05	0.00135158	0.00110914	FGD2/TRPM2/MYO1F/DOCK2/CYFIP2/LCP1/ARHGDIB/NOTCH2/CCL24/CORO1A/PREX1/MYO1G/WAS/TYROBP/CSF1R/PLEK/CASS4/SH3BP1/COTL1/PARVG/PSTPIP1/FMNL1/ARRB1	23	BP
GO:0033674	GO:0033674	positive regulation of kinase activity	21/251	613/18866	7.62531e-05	0.00135411	0.00111122	LCP2/CD74/FGD2/PTPRC/CCL5/CD4/PIK3R5/CDC6/MAP4K1/PIK3CG/RASSF2/LYN/CSF1R/CASS4/CDC25B/DDR2/SASH1/MAP2K1/ARRB1/SYK/C5	21	BP
GO:0072511	GO:0072511	divalent inorganic cation transport	18/251	478/18866	7.72816e-05	0.00136503	0.00112018	TRPM2/PTPRC/XCL1/CCL5/VDAC1/CD4/LCK/TRPV2/CORO1A/PIK3CG/VDR/CCR1/LYN/CACNA1A/PKDREJ/P2RY6/STAC3/PTPN6	18	BP
GO:0002920	GO:0002920	regulation of humoral immune response	9/251	134/18866	7.78406e-05	0.00136759	0.00112228	PTPRC/C3AR1/SERPING1/C1QA/C1R/C1S/C1QC/PTPN6/C5	9	BP
GO:0006968	GO:0006968	cellular defense response	6/251	54/18866	7.90512e-05	0.00138151	0.00113371	ITK/SPN/GNLY/CCR2/TYROBP/CD300C	6	BP
GO:0070588	GO:0070588	calcium ion transmembrane transport	14/251	312/18866	7.98304e-05	0.00138779	0.00113886	TRPM2/PTPRC/XCL1/VDAC1/LCK/TRPV2/CORO1A/PIK3CG/LYN/CACNA1A/PKDREJ/P2RY6/STAC3/PTPN6	14	BP
GO:0043087	GO:0043087	regulation of GTPase activity	18/251	481/18866	8.36543e-05	0.00144665	0.00118716	ARHGAP9/FGD2/DOCK2/XCL1/CCL5/ARHGAP30/ARHGDIB/CCL24/TBC1D9/PREX1/VAV1/RGS10/TBC1D10C/GMIP/SH3BP1/TBC1D2B/ARRB1/RIN2	18	BP
GO:0046632	GO:0046632	alpha-beta T cell differentiation	8/251	106/18866	8.6163e-05	0.00148227	0.00121639	ITK/SPN/JAK3/SASH3/SEMA4A/ZAP70/SH3RF1/SYK	8	BP
GO:0030183	GO:0030183	B cell differentiation	9/251	137/18866	9.23514e-05	0.0015805	0.001297	PTPRC/INPP5D/JAK3/NOTCH2/BLNK/PTPRJ/SLAMF8/PTPN6/SYK	9	BP
GO:0007229	GO:0007229	integrin-mediated signaling pathway	8/251	108/18866	9.83102e-05	0.00167381	0.00137357	ITGAX/FERMT3/ITGB2/ITGB7/VAV1/TYROBP/PLEK/SYK	8	BP
GO:0031589	GO:0031589	cell-substrate adhesion	15/251	359/18866	9.9101e-05	0.00167862	0.00137752	FERMT3/ITGB2/ITGB7/LPXN/CORO1A/PREX1/MYO1G/PTPRJ/PRKX/CD3E/CASS4/PARVG/HPSE/RIN2/ABI3BP	15	BP
GO:0002433	GO:0002433	immune response-regulating cell surface receptor signaling pathway involved in phagocytosis	9/251	139/18866	0.000103235	0.00173089	0.00142041	PTPRC/CYFIP2/VAV1/MYO1G/WAS/PTPRJ/FCGR3A/LYN/SYK	9	BP
GO:0038096	GO:0038096	Fc-gamma receptor signaling pathway involved in phagocytosis	9/251	139/18866	0.000103235	0.00173089	0.00142041	PTPRC/CYFIP2/VAV1/MYO1G/WAS/PTPRJ/FCGR3A/LYN/SYK	9	BP
GO:1905517	GO:1905517	macrophage migration	6/251	57/18866	0.000107437	0.00179225	0.00147076	C3AR1/CCL5/CCR2/CSF1R/SLAMF8/C5	6	BP
GO:0097553	GO:0097553	calcium ion transmembrane import into cytosol	9/251	140/18866	0.000109067	0.0018103	0.00148558	TRPM2/PTPRC/XCL1/LCK/TRPV2/CORO1A/LYN/P2RY6/PTPN6	9	BP
GO:0097696	GO:0097696	STAT cascade	10/251	174/18866	0.000116175	0.00191863	0.00157447	PTPRC/CYP1B1/CCL5/JAK3/IL10RA/CCR2/LYN/CSF1R/TNFRSF18/AKR1B1	10	BP
GO:0002763	GO:0002763	positive regulation of myeloid leukocyte differentiation	6/251	58/18866	0.000118513	0.00194751	0.00159817	CD74/CD4/NOTCH2/GPR68/CCR1/TYROBP	6	BP
GO:0038094	GO:0038094	Fc-gamma receptor signaling pathway	9/251	142/18866	0.000121563	0.00197794	0.00162315	PTPRC/CYFIP2/VAV1/MYO1G/WAS/PTPRJ/FCGR3A/LYN/SYK	9	BP
GO:0046425	GO:0046425	regulation of JAK-STAT cascade	9/251	142/18866	0.000121563	0.00197794	0.00162315	PTPRC/CYP1B1/CCL5/JAK3/IL10RA/LYN/CSF1R/TNFRSF18/AKR1B1	9	BP
GO:0002577	GO:0002577	regulation of antigen processing and presentation	4/251	20/18866	0.00012532	0.00202908	0.00166511	CD74/HLA-DOB/WAS/HLA-DOA	4	BP
GO:0043065	GO:0043065	positive regulation of apoptotic process	22/251	684/18866	0.000128102	0.002064	0.00169377	FGD2/PTPRC/CYP1B1/INPP5D/CCL5/NLRP1/SAP18/NOTCH2/LCK/APBB2/PREX1/VAV1/CAMK1D/VDR/RASSF2/LYN/TYROBP/PPIF/TOMM22/ARRB1/SYK/DAPK1	22	BP
GO:0045089	GO:0045089	positive regulation of innate immune response	11/251	213/18866	0.00013825	0.0022167	0.00181908	CCL5/CRTAM/PSMB8/VAV1/CLEC10A/LYN/ICAM3/NCR3/PSMB9/TLR8/SYK	11	BP
GO:0060401	GO:0060401	cytosolic calcium ion transport	10/251	178/18866	0.000140075	0.00221963	0.00182149	TRPM2/PTPRC/XCL1/CD4/LCK/TRPV2/CORO1A/LYN/P2RY6/PTPN6	10	BP
GO:0030224	GO:0030224	monocyte differentiation	5/251	38/18866	0.000140449	0.00221963	0.00182149	CD74/INPP5D/CD4/GPR68/CSF1R	5	BP
GO:1903131	GO:1903131	mononuclear cell differentiation	5/251	38/18866	0.000140449	0.00221963	0.00182149	CD74/INPP5D/CD4/GPR68/CSF1R	5	BP
GO:0002431	GO:0002431	Fc receptor mediated stimulatory signaling pathway	9/251	145/18866	0.000142538	0.00223384	0.00183314	PTPRC/CYFIP2/VAV1/MYO1G/WAS/PTPRJ/FCGR3A/LYN/SYK	9	BP
GO:0002833	GO:0002833	positive regulation of response to biotic stimulus	12/251	251/18866	0.000143272	0.00223384	0.00183314	CCL5/CRTAM/PSMB8/VAV1/CLEC10A/LYN/ICAM3/SASH1/NCR3/PSMB9/TLR8/SYK	12	BP
GO:0032653	GO:0032653	regulation of interleukin-10 production	6/251	60/18866	0.000143377	0.00223384	0.00183314	XCL1/JAK3/SASH3/PDCD1LG2/TYROBP/SYK	6	BP
GO:0033630	GO:0033630	positive regulation of cell adhesion mediated by integrin	4/251	21/18866	0.000153196	0.00237561	0.00194949	CCL5/CD3E/PTPN6/SYK	4	BP
GO:0043068	GO:0043068	positive regulation of programmed cell death	22/251	693/18866	0.000154225	0.0023804	0.00195342	FGD2/PTPRC/CYP1B1/INPP5D/CCL5/NLRP1/SAP18/NOTCH2/LCK/APBB2/PREX1/VAV1/CAMK1D/VDR/RASSF2/LYN/TYROBP/PPIF/TOMM22/ARRB1/SYK/DAPK1	22	BP
GO:0042267	GO:0042267	natural killer cell mediated cytotoxicity	6/251	61/18866	0.000157267	0.00241605	0.00198268	CRTAM/CORO1A/VAV1/NCR3/SLAMF7/PTPN6	6	BP
GO:0071346	GO:0071346	cellular response to interferon-gamma	10/251	182/18866	0.000167997	0.00256896	0.00210816	IRF8/XCL1/CIITA/CCL5/HLA-DRA/CCL24/WAS/RAB7B/IFI30/DAPK1	10	BP
GO:0006959	GO:0006959	humoral immune response	15/251	377/18866	0.000169468	0.00257951	0.00211681	PTPRC/C3AR1/NOTCH2/GNLY/BLNK/CCR2/SERPING1/C1QA/C1R/C1S/IGHM/C1QC/TRDC/PTPN6/C5	15	BP
GO:0030888	GO:0030888	regulation of B cell proliferation	6/251	62/18866	0.0001722	0.00258534	0.0021216	CD74/PTPRC/INPP5D/SASH3/LYN/TYROBP	6	BP
GO:0034113	GO:0034113	heterotypic cell-cell adhesion	6/251	62/18866	0.0001722	0.00258534	0.0021216	PTPRC/ITGAX/ITGB2/ITGB7/LCK/PKP2	6	BP
GO:0070527	GO:0070527	platelet aggregation	6/251	62/18866	0.0001722	0.00258534	0.0021216	FERMT3/PIK3CG/LYN/PLEK/PTPN6/SYK	6	BP
GO:0031347	GO:0031347	regulation of defense response	23/251	749/18866	0.000177264	0.00264933	0.00217411	PTPRC/PIK3AP1/XCL1/CCL5/NLRP1/AKNA/CRTAM/PSMB8/CCL24/VAV1/PIK3CG/CCR2/SERPING1/CLEC10A/LYN/ICAM3/PLD4/NCR3/PSMB9/SLAMF8/TLR8/PTPN6/SYK	23	BP
GO:0051209	GO:0051209	release of sequestered calcium ion into cytosol	8/251	118/18866	0.000182314	0.00271254	0.00222598	TRPM2/PTPRC/XCL1/LCK/CORO1A/LYN/P2RY6/PTPN6	8	BP
GO:0045655	GO:0045655	regulation of monocyte differentiation	4/251	22/18866	0.000185291	0.00274447	0.00225218	CD74/INPP5D/CD4/GPR68	4	BP
GO:0050878	GO:0050878	regulation of body fluid levels	18/251	513/18866	0.000186525	0.00275041	0.00225706	LCP2/FERMT3/PIK3R5/LCK/VAV1/WAS/PIK3CG/VDR/SERPING1/LYN/PLEK/AKR1B1/ENTPD1/HPSE/F13A1/ARRB1/PTPN6/SYK	18	BP
GO:0032613	GO:0032613	interleukin-10 production	6/251	63/18866	0.000188231	0.00276323	0.00226758	XCL1/JAK3/SASH3/PDCD1LG2/TYROBP/SYK	6	BP
GO:0019884	GO:0019884	antigen processing and presentation of exogenous antigen	10/251	185/18866	0.000191894	0.00280454	0.00230147	CD74/HLA-DOB/HLA-DRA/PSMB8/HLA-DMA/CD1A/HLA-DOA/CTSS/PSMB9/IFI30	10	BP
GO:0051283	GO:0051283	negative regulation of sequestering of calcium ion	8/251	119/18866	0.000193243	0.00280504	0.00230188	TRPM2/PTPRC/XCL1/LCK/CORO1A/LYN/P2RY6/PTPN6	8	BP
GO:1904892	GO:1904892	regulation of STAT cascade	9/251	151/18866	0.000193626	0.00280504	0.00230188	PTPRC/CYP1B1/CCL5/JAK3/IL10RA/LYN/CSF1R/TNFRSF18/AKR1B1	9	BP
GO:0046427	GO:0046427	positive regulation of JAK-STAT cascade	7/251	90/18866	0.000198269	0.00285974	0.00234678	CYP1B1/CCL5/IL10RA/LYN/CSF1R/TNFRSF18/AKR1B1	7	BP
GO:0002822	GO:0002822	regulation of adaptive immune response based on somatic recombination of immune receptors built from immunoglobulin superfamily domains	9/251	153/18866	0.000213716	0.00306915	0.00251863	PTPRC/XCL1/CD4/JAK3/SASH3/WAS/CD1A/CCR2/PTPN6	9	BP
GO:0051282	GO:0051282	regulation of sequestering of calcium ion	8/251	121/18866	0.000216719	0.0030988	0.00254296	TRPM2/PTPRC/XCL1/LCK/CORO1A/LYN/P2RY6/PTPN6	8	BP
GO:0045637	GO:0045637	regulation of myeloid cell differentiation	12/251	263/18866	0.000220878	0.00314465	0.00258058	CD74/INPP5D/CD4/NOTCH2/GPR68/CCR1/RASSF2/LYN/RAB7B/TYROBP/SPI1/C1QC	12	BP
GO:0032729	GO:0032729	positive regulation of interferon-gamma production	6/251	65/18866	0.000223817	0.00317282	0.0026037	IRF8/CRTAM/SASH3/CCR2/CD3E/TLR8	6	BP
GO:0048246	GO:0048246	macrophage chemotaxis	5/251	42/18866	0.000227943	0.00320381	0.00262913	C3AR1/CCL5/CSF1R/SLAMF8/C5	5	BP
GO:1902622	GO:1902622	regulation of neutrophil migration	5/251	42/18866	0.000227943	0.00320381	0.00262913	CD74/C3AR1/XCL1/CAMK1D/SLAMF8	5	BP
GO:1904894	GO:1904894	positive regulation of STAT cascade	7/251	93/18866	0.000243067	0.00339346	0.00278476	CYP1B1/CCL5/IL10RA/LYN/CSF1R/TNFRSF18/AKR1B1	7	BP
GO:0002228	GO:0002228	natural killer cell mediated immunity	6/251	66/18866	0.000243491	0.00339346	0.00278476	CRTAM/CORO1A/VAV1/NCR3/SLAMF7/PTPN6	6	BP
GO:0097435	GO:0097435	supramolecular fiber organization	22/251	718/18866	0.000253195	0.00351387	0.00288357	MYO1F/CYP1B1/CYFIP2/ADAMTS14/LCP1/CCL24/CORO1A/PREX1/MYO1G/WAS/PLEK/LTBP2/CASS4/SH3BP1/MAP1A/DDR2/COTL1/NDE1/FMOD/PKP2/PSTPIP1/ARRB1	22	BP
GO:0050850	GO:0050850	positive regulation of calcium-mediated signaling	5/251	43/18866	0.000255161	0.00352635	0.00289381	CD4/ZAP70/CD3E/P2RY6/SYK	5	BP
GO:0051208	GO:0051208	sequestering of calcium ion	8/251	124/18866	0.000256279	0.00352704	0.00289438	TRPM2/PTPRC/XCL1/LCK/CORO1A/LYN/P2RY6/PTPN6	8	BP
GO:0071900	GO:0071900	regulation of protein serine/threonine kinase activity	18/251	527/18866	0.000258806	0.00354703	0.00291079	CD74/FGD2/PTPRC/PIK3R5/CDC6/MAP4K1/PIK3CG/PTPRJ/LYN/CSF1R/SASH1/MAP2K1/UCHL1/ARRB1/PTPN6/CDK5RAP1/SYK/C5	18	BP
GO:0045670	GO:0045670	regulation of osteoclast differentiation	6/251	67/18866	0.000264499	0.00361009	0.00296253	INPP5D/NOTCH2/GPR68/CCR1/RASSF2/TYROBP	6	BP
GO:0030198	GO:0030198	extracellular matrix organization	15/251	395/18866	0.000279711	0.00379617	0.00311523	ITGAX/CYP1B1/ADAMTS14/ITGB2/LCP1/ITGB7/APBB2/COL22A1/LAMA1/TLL2/CTSS/DDR2/ICAM3/FMOD/ABI3BP	15	BP
GO:0050777	GO:0050777	negative regulation of immune response	9/251	159/18866	0.000284652	0.00379617	0.00311523	PTPRC/INPP5D/XCL1/JAK3/CCR2/SERPING1/LYN/SLAMF8/PTPN6	9	BP
GO:0042088	GO:0042088	T-helper 1 type immune response	5/251	44/18866	0.000284779	0.00379617	0.00311523	XCL1/SPN/JAK3/SEMA4A/CCR2	5	BP
GO:0097028	GO:0097028	dendritic cell differentiation	5/251	44/18866	0.000284779	0.00379617	0.00311523	TRPM2/NOTCH2/BATF3/LYN/SPI1	5	BP
GO:1905521	GO:1905521	regulation of macrophage migration	5/251	44/18866	0.000284779	0.00379617	0.00311523	C3AR1/CCL5/CSF1R/SLAMF8/C5	5	BP
GO:0006897	GO:0006897	endocytosis	21/251	675/18866	0.000286066	0.00379617	0.00311523	CD5/DOCK2/BIN2/ITGB2/DENND1C/CD163/IL10RA/MSR1/PIK3CG/CLEC10A/APOBR/COLEC12/SH3BP1/FCHO1/CLEC9A/PSTPIP1/IGHM/TRDC/ARRB1/RIN2/SYK	21	BP
GO:0050766	GO:0050766	positive regulation of phagocytosis	6/251	68/18866	0.000286906	0.00379617	0.00311523	PTPRC/DOCK2/IL2RG/CAMK1D/PTPRJ/IL2RB	6	BP
GO:0043062	GO:0043062	extracellular structure organization	15/251	396/18866	0.000287327	0.00379617	0.00311523	ITGAX/CYP1B1/ADAMTS14/ITGB2/LCP1/ITGB7/APBB2/COL22A1/LAMA1/TLL2/CTSS/DDR2/ICAM3/FMOD/ABI3BP	15	BP
GO:0034162	GO:0034162	toll-like receptor 9 signaling pathway	4/251	25/18866	0.000310539	0.0040865	0.00335348	PIK3AP1/UNC93B1/RAB7B/TLR8	4	BP
GO:0050764	GO:0050764	regulation of phagocytosis	7/251	97/18866	0.000315119	0.00413031	0.00338944	PTPRC/DOCK2/IL2RG/CAMK1D/PTPRJ/IL2RB/SYK	7	BP
GO:0030316	GO:0030316	osteoclast differentiation	7/251	98/18866	0.00033557	0.00438098	0.00359514	INPP5D/NOTCH2/GPR68/CCR1/RASSF2/TYROBP/CSF1R	7	BP
GO:0006875	GO:0006875	cellular metal ion homeostasis	19/251	587/18866	0.000343186	0.00446276	0.00366226	TRPM2/PTPRC/C3AR1/CD52/XCL1/CCL5/CD4/LCK/TRPV2/CORO1A/PIK3CG/VDR/CCR2/CCR1/LYN/CCR8/CACNA1A/P2RY6/PTPN6	19	BP
GO:0033632	GO:0033632	regulation of cell-cell adhesion mediated by integrin	3/251	11/18866	0.000354791	0.00455983	0.00374191	CCL5/FERMT3/CD3E	3	BP
GO:0035747	GO:0035747	natural killer cell chemotaxis	3/251	11/18866	0.000354791	0.00455983	0.00374191	XCL1/CCL5/PIK3CG	3	BP
GO:0060368	GO:0060368	regulation of Fc receptor mediated stimulatory signaling pathway	3/251	11/18866	0.000354791	0.00455983	0.00374191	PTPRC/PTPRJ/LYN	3	BP
GO:0019886	GO:0019886	antigen processing and presentation of exogenous peptide antigen via MHC class II	7/251	99/18866	0.000357072	0.00457135	0.00375137	CD74/HLA-DOB/HLA-DRA/HLA-DMA/HLA-DOA/CTSS/IFI30	7	BP
GO:0032743	GO:0032743	positive regulation of interleukin-2 production	4/251	26/18866	0.000363189	0.00459622	0.00377178	PTPRC/CD4/SASH3/CCR2	4	BP
GO:0090023	GO:0090023	positive regulation of neutrophil chemotaxis	4/251	26/18866	0.000363189	0.00459622	0.00377178	CD74/C3AR1/XCL1/CAMK1D	4	BP
GO:1903010	GO:1903010	regulation of bone development	4/251	26/18866	0.000363189	0.00459622	0.00377178	NOTCH2/GPR68/TMEM119/TYROBP	4	BP
GO:0050848	GO:0050848	regulation of calcium-mediated signaling	7/251	100/18866	0.000379663	0.00478636	0.00392781	CD4/ZAP70/TBC1D10C/CD3E/PLEK/P2RY6/SYK	7	BP
GO:0034341	GO:0034341	response to interferon-gamma	10/251	202/18866	0.000388015	0.00487305	0.00399895	IRF8/XCL1/CIITA/CCL5/HLA-DRA/CCL24/WAS/RAB7B/IFI30/DAPK1	10	BP
GO:0050663	GO:0050663	cytokine secretion	6/251	72/18866	0.000391836	0.0049024	0.00402304	LCP2/CRTAM/LYN/CLEC9A/TLR8/SYK	6	BP
GO:0042116	GO:0042116	macrophage activation	7/251	101/18866	0.000403384	0.0050149	0.00411536	CD74/PTPRC/ITGB2/TYROBP/C1QA/TLR8/SYK	7	BP
GO:0002831	GO:0002831	regulation of response to biotic stimulus	15/251	409/18866	0.000403864	0.0050149	0.00411536	CCL5/CRTAM/PSMB8/VAV1/SERPING1/CLEC10A/LYN/ICAM3/SASH1/NCR3/PSMB9/SLAMF8/TLR8/PTPN6/SYK	15	BP
GO:0051056	GO:0051056	regulation of small GTPase mediated signal transduction	13/251	323/18866	0.00041086	0.00508266	0.00417096	ARHGAP9/FGD2/ARHGAP30/ARHGDIB/PSD4/NOTCH2/CYTH4/PREX1/VAV1/LYN/GMIP/SH3BP1/ARRB1	13	BP
GO:0051347	GO:0051347	positive regulation of transferase activity	21/251	694/18866	0.000412885	0.00508866	0.00417588	LCP2/CD74/FGD2/PTPRC/CCL5/CD4/PIK3R5/CDC6/MAP4K1/PIK3CG/RASSF2/LYN/CSF1R/CASS4/CDC25B/DDR2/SASH1/MAP2K1/ARRB1/SYK/C5	21	BP
GO:0045672	GO:0045672	positive regulation of osteoclast differentiation	4/251	27/18866	0.000421926	0.00516537	0.00423883	NOTCH2/GPR68/CCR1/TYROBP	4	BP
GO:0002709	GO:0002709	regulation of T cell mediated immunity	6/251	73/18866	0.000422237	0.00516537	0.00423883	PTPRC/XCL1/SASH3/WAS/CD1A/CCR2	6	BP
GO:0002819	GO:0002819	regulation of adaptive immune response	9/251	168/18866	0.000426781	0.00520169	0.00426864	PTPRC/XCL1/CD4/JAK3/SASH3/WAS/CD1A/CCR2/PTPN6	9	BP
GO:0002495	GO:0002495	antigen processing and presentation of peptide antigen via MHC class II	7/251	103/18866	0.000454378	0.00551769	0.00452795	CD74/HLA-DOB/HLA-DRA/HLA-DMA/HLA-DOA/CTSS/IFI30	7	BP
GO:2001204	GO:2001204	regulation of osteoclast development	3/251	12/18866	0.000468414	0.00566729	0.00465073	NOTCH2/GPR68/TYROBP	3	BP
GO:0032663	GO:0032663	regulation of interleukin-2 production	5/251	49/18866	0.000473747	0.0057109	0.00468651	PTPRC/XCL1/CD4/SASH3/CCR2	5	BP
GO:0002504	GO:0002504	antigen processing and presentation of peptide or polysaccharide antigen via MHC class II	7/251	104/18866	0.000481735	0.00578608	0.0047482	CD74/HLA-DOB/HLA-DRA/HLA-DMA/HLA-DOA/CTSS/IFI30	7	BP
GO:0010575	GO:0010575	positive regulation of vascular endothelial growth factor production	4/251	28/18866	0.000487139	0.00580873	0.0047668	CYP1B1/C3AR1/HPSE/C5	4	BP
GO:0010818	GO:0010818	T cell chemotaxis	4/251	28/18866	0.000487139	0.00580873	0.0047668	XCL1/CCL5/PIK3CG/CCR2	4	BP
GO:0002244	GO:0002244	hematopoietic progenitor cell differentiation	9/251	172/18866	0.000506443	0.0060172	0.00493787	PTPRC/PSMB8/CSF1R/PLEK/SPI1/KCNAB2/PLD4/PSMB9/PTPN6	9	BP
GO:0031532	GO:0031532	actin cytoskeleton reorganization	7/251	105/18866	0.00051039	0.00604235	0.00495851	TRPM2/ARHGDIB/NOTCH2/CSF1R/PLEK/CASS4/PARVG	7	BP
GO:0043269	GO:0043269	regulation of ion transport	21/251	706/18866	0.000516217	0.00608951	0.00499721	FABP3/XCL1/CCL5/CD4/TRPV2/CORO1A/BEST3/PIK3CG/CCR2/CCR1/LYN/CTSS/PPIF/CACNA1A/KCNAB2/PKP2/P2RY6/STAC3/PTPN6/SYK/DAPK1	21	BP
GO:0001774	GO:0001774	microglial cell activation	5/251	50/18866	0.000520736	0.00609926	0.00500521	PTPRC/ITGB2/TYROBP/C1QA/TLR8	5	BP
GO:0002269	GO:0002269	leukocyte activation involved in inflammatory response	5/251	50/18866	0.000520736	0.00609926	0.00500521	PTPRC/ITGB2/TYROBP/C1QA/TLR8	5	BP
GO:0002708	GO:0002708	positive regulation of lymphocyte mediated immunity	7/251	106/18866	0.000540385	0.00630704	0.00517572	PTPRC/XCL1/CRTAM/SASH3/VAV1/CD1A/NCR3	7	BP
GO:0001773	GO:0001773	myeloid dendritic cell activation	4/251	29/18866	0.000559219	0.0064584	0.00529992	DOCK2/NOTCH2/BATF3/SPI1	4	BP
GO:0045577	GO:0045577	regulation of B cell differentiation	4/251	29/18866	0.000559219	0.0064584	0.00529992	INPP5D/SLAMF8/PTPN6/SYK	4	BP
GO:0071624	GO:0071624	positive regulation of granulocyte chemotaxis	4/251	29/18866	0.000559219	0.0064584	0.00529992	CD74/C3AR1/XCL1/CAMK1D	4	BP
GO:0051924	GO:0051924	regulation of calcium ion transport	11/251	253/18866	0.000602001	0.00692826	0.00568551	XCL1/CCL5/CD4/TRPV2/CORO1A/PIK3CG/CCR1/LYN/P2RY6/STAC3/PTPN6	11	BP
GO:0006958	GO:0006958	complement activation, classical pathway	8/251	141/18866	0.000607543	0.00696776	0.00571792	SERPING1/C1QA/C1R/C1S/IGHM/C1QC/TRDC/C5	8	BP
GO:0030003	GO:0030003	cellular cation homeostasis	20/251	666/18866	0.00062256	0.0070934	0.00582103	TRPM2/PTPRC/C3AR1/CD52/XCL1/CCL5/CD4/LCK/TRPV2/CORO1A/PIK3CG/VDR/CCR2/CCR1/LYN/CCR8/CACNA1A/SLAMF8/P2RY6/PTPN6	20	BP
GO:0002478	GO:0002478	antigen processing and presentation of exogenous peptide antigen	9/251	177/18866	0.000622793	0.0070934	0.00582103	CD74/HLA-DOB/HLA-DRA/PSMB8/HLA-DMA/HLA-DOA/CTSS/PSMB9/IFI30	9	BP
GO:0002704	GO:0002704	negative regulation of leukocyte mediated immunity	5/251	52/18866	0.000625126	0.0070955	0.00582275	PTPRC/XCL1/JAK3/CCR2/PTPN6	5	BP
GO:0006956	GO:0006956	complement activation	9/251	178/18866	0.0006485	0.00731057	0.00599924	C3AR1/SERPING1/C1QA/C1R/C1S/IGHM/C1QC/TRDC/C5	9	BP
GO:0048771	GO:0048771	tissue remodeling	9/251	178/18866	0.0006485	0.00731057	0.00599924	INPP5D/NOTCH2/TMEM119/VDR/CCR2/RASSF2/CSF1R/DDR2/SYK	9	BP
GO:0031349	GO:0031349	positive regulation of defense response	14/251	385/18866	0.000681447	0.00765585	0.00628259	CCL5/CRTAM/PSMB8/CCL24/VAV1/PIK3CG/CCR2/CLEC10A/LYN/ICAM3/NCR3/PSMB9/TLR8/SYK	14	BP
GO:0050921	GO:0050921	positive regulation of chemotaxis	8/251	144/18866	0.00069794	0.00781456	0.00641283	CD74/C3AR1/XCL1/CCL5/CAMK1D/CCR2/CCR1/CSF1R	8	BP
GO:0070229	GO:0070229	negative regulation of lymphocyte apoptotic process	4/251	31/18866	0.000725566	0.00804209	0.00659955	CD74/CCL5/JAK3/HSH2D	4	BP
GO:1902624	GO:1902624	positive regulation of neutrophil migration	4/251	31/18866	0.000725566	0.00804209	0.00659955	CD74/C3AR1/XCL1/CAMK1D	4	BP
GO:2000406	GO:2000406	positive regulation of T cell migration	4/251	31/18866	0.000725566	0.00804209	0.00659955	XCL1/CCL5/SPN/CCR2	4	BP
GO:0007162	GO:0007162	negative regulation of cell adhesion	12/251	301/18866	0.000740464	0.00817978	0.00671253	CD74/PTPRC/CYP1B1/XCL1/SPN/ARHGDIB/LPXN/AKNA/JAK3/CRTAM/PDCD1LG2/PTPN6	12	BP
GO:0032623	GO:0032623	interleukin-2 production	5/251	54/18866	0.000744453	0.00819643	0.0067262	PTPRC/XCL1/CD4/SASH3/CCR2	5	BP
GO:0071902	GO:0071902	positive regulation of protein serine/threonine kinase activity	13/251	345/18866	0.000760352	0.00834366	0.00684702	CD74/FGD2/PTPRC/PIK3R5/CDC6/MAP4K1/PIK3CG/CSF1R/SASH1/MAP2K1/ARRB1/SYK/C5	13	BP
GO:0006873	GO:0006873	cellular ion homeostasis	20/251	679/18866	0.000790328	0.00864389	0.0070934	TRPM2/PTPRC/C3AR1/CD52/XCL1/CCL5/CD4/LCK/TRPV2/CORO1A/PIK3CG/VDR/CCR2/CCR1/LYN/CCR8/CACNA1A/SLAMF8/P2RY6/PTPN6	20	BP
GO:0050869	GO:0050869	negative regulation of B cell activation	4/251	32/18866	0.000820628	0.00891623	0.00731688	INPP5D/TBC1D10C/LYN/TYROBP	4	BP
GO:0071353	GO:0071353	cellular response to interleukin-4	4/251	32/18866	0.000820628	0.00891623	0.00731688	IL2RG/XCL1/JAK3/CORO1A	4	BP
GO:0043406	GO:0043406	positive regulation of MAP kinase activity	11/251	264/18866	0.000854388	0.00925261	0.00759292	CD74/FGD2/PTPRC/PIK3R5/MAP4K1/PIK3CG/SASH1/MAP2K1/ARRB1/SYK/C5	11	BP
GO:0042060	GO:0042060	wound healing	17/251	536/18866	0.000877498	0.00943733	0.00774452	LCP2/FERMT3/NOTCH2/PIK3R5/LCK/VAV1/WAS/PIK3CG/SERPING1/LYN/PLEK/ENTPD1/HPSE/F13A1/ARRB1/PTPN6/SYK	17	BP
GO:0030449	GO:0030449	regulation of complement activation	7/251	115/18866	0.000878371	0.00943733	0.00774452	C3AR1/SERPING1/C1QA/C1R/C1S/C1QC/C5	7	BP
GO:0070228	GO:0070228	regulation of lymphocyte apoptotic process	5/251	56/18866	0.000880018	0.00943733	0.00774452	CD74/CCL5/JAK3/HSH2D/LYN	5	BP
GO:0090022	GO:0090022	regulation of neutrophil chemotaxis	4/251	33/18866	0.000924148	0.00987851	0.00810656	CD74/C3AR1/XCL1/CAMK1D	4	BP
GO:0030101	GO:0030101	natural killer cell activation	6/251	85/18866	0.000950355	0.0101259	0.00830955	PTPRC/ITGB2/CORO1A/TYROBP/NCR3/SLAMF7	6	BP
GO:0002224	GO:0002224	toll-like receptor signaling pathway	8/251	152/18866	0.000992928	0.0105455	0.00865389	PIK3AP1/ITGB2/UNC93B1/LYN/RAB7B/COLEC12/CTSS/TLR8	8	BP
GO:0050868	GO:0050868	negative regulation of T cell activation	7/251	118/18866	0.00102208	0.0108203	0.0088794	CD74/XCL1/SPN/JAK3/CRTAM/PDCD1LG2/PTPN6	7	BP
GO:0002886	GO:0002886	regulation of myeloid leukocyte mediated immunity	5/251	58/18866	0.00103315	0.0109026	0.00894693	ITGB2/CCR2/LYN/TYROBP/SYK	5	BP
GO:0007169	GO:0007169	transmembrane receptor protein tyrosine kinase signaling pathway	21/251	750/18866	0.00111181	0.0116953	0.00959743	LCP2/CYFIP2/CD4/JAK3/LCK/BLNK/VAV1/ZAP70/PTPRE/PTPRJ/RASSF2/LYN/CD3E/CD8A/CSF1R/CASS4/SH2D2A/DDR2/SYK/MATK/STYK1	21	BP
GO:0050707	GO:0050707	regulation of cytokine secretion	5/251	59/18866	0.00111673	0.0117098	0.00960932	CRTAM/LYN/CLEC9A/TLR8/SYK	5	BP
GO:0014068	GO:0014068	positive regulation of phosphatidylinositol 3-kinase signaling	6/251	88/18866	0.00113935	0.0118715	0.00974205	PIK3AP1/CCL5/PIK3R5/PIK3CG/LYN/PTPN6	6	BP
GO:0070098	GO:0070098	chemokine-mediated signaling pathway	6/251	88/18866	0.00113935	0.0118715	0.00974205	XCL1/CCL5/CCL24/CCR2/CCR1/CCR8	6	BP
GO:0010820	GO:0010820	positive regulation of T cell chemotaxis	3/251	16/18866	0.00114629	0.0118802	0.00974917	XCL1/CCL5/CCR2	3	BP
GO:0002790	GO:0002790	peptide secretion	16/251	501/18866	0.00115272	0.0118802	0.00974917	LCP2/CD74/CCL5/CRTAM/GPR68/LYN/PLEK/LTBP2/HMGN3/CACNA1A/CLEC9A/SLC25A5/MYOM1/TLR8/ARRB1/SYK	16	BP
GO:0032633	GO:0032633	interleukin-4 production	4/251	35/18866	0.00115816	0.0118802	0.00974917	ITK/SASH3/CD3E/SYK	4	BP
GO:0070670	GO:0070670	response to interleukin-4	4/251	35/18866	0.00115816	0.0118802	0.00974917	IL2RG/XCL1/JAK3/CORO1A	4	BP
GO:0098751	GO:0098751	bone cell development	4/251	35/18866	0.00115816	0.0118802	0.00974917	NOTCH2/GPR68/TYROBP/PTPN6	4	BP
GO:0048002	GO:0048002	antigen processing and presentation of peptide antigen	9/251	194/18866	0.00119241	0.0121936	0.0100064	CD74/HLA-DOB/HLA-DRA/PSMB8/HLA-DMA/HLA-DOA/CTSS/PSMB9/IFI30	9	BP
GO:0061900	GO:0061900	glial cell activation	5/251	60/18866	0.00120522	0.0122866	0.0100827	PTPRC/ITGB2/TYROBP/C1QA/TLR8	5	BP
GO:0051928	GO:0051928	positive regulation of calcium ion transport	7/251	122/18866	0.00124176	0.0126201	0.0103563	XCL1/CCL5/CD4/TRPV2/CCR1/P2RY6/STAC3	7	BP
GO:0010574	GO:0010574	regulation of vascular endothelial growth factor production	5/251	61/18866	0.00129879	0.013119	0.0107657	CYP1B1/C3AR1/CCR2/HPSE/C5	5	BP
GO:0045576	GO:0045576	mast cell activation	5/251	61/18866	0.00129879	0.013119	0.0107657	LCP2/PIK3CG/LYN/LAT2/SYK	5	BP
GO:0055065	GO:0055065	metal ion homeostasis	19/251	658/18866	0.00134168	0.0135109	0.0110874	TRPM2/PTPRC/C3AR1/CD52/XCL1/CCL5/CD4/LCK/TRPV2/CORO1A/PIK3CG/VDR/CCR2/CCR1/LYN/CCR8/CACNA1A/P2RY6/PTPN6	19	BP
GO:0034103	GO:0034103	regulation of tissue remodeling	6/251	91/18866	0.00135589	0.0135439	0.0111145	INPP5D/TMEM119/VDR/CSF1R/DDR2/SYK	6	BP
GO:0046849	GO:0046849	bone remodeling	6/251	91/18866	0.00135589	0.0135439	0.0111145	INPP5D/NOTCH2/TMEM119/RASSF2/CSF1R/SYK	6	BP
GO:0007264	GO:0007264	small GTPase mediated signal transduction	16/251	509/18866	0.00135726	0.0135439	0.0111145	ARHGAP9/FGD2/DOCK2/ARHGAP30/ARHGDIB/PSD4/NOTCH2/CYTH4/PREX1/VAV1/WAS/LYN/GMIP/SH3BP1/ARRB1/RIN2	16	BP
GO:0002698	GO:0002698	negative regulation of immune effector process	7/251	124/18866	0.00136462	0.0135764	0.0111411	PTPRC/XCL1/JAK3/CCR2/SERPING1/SLAMF8/PTPN6	7	BP
GO:0010819	GO:0010819	regulation of T cell chemotaxis	3/251	17/18866	0.00137831	0.0135897	0.0111521	XCL1/CCL5/CCR2	3	BP
GO:0030889	GO:0030889	negative regulation of B cell proliferation	3/251	17/18866	0.00137831	0.0135897	0.0111521	INPP5D/LYN/TYROBP	3	BP
GO:0033631	GO:0033631	cell-cell adhesion mediated by integrin	3/251	17/18866	0.00137831	0.0135897	0.0111521	CCL5/FERMT3/CD3E	3	BP
GO:0009306	GO:0009306	protein secretion	15/251	462/18866	0.0013902	0.0136662	0.0112148	LCP2/CCL5/CRTAM/GPR68/LYN/PLEK/LTBP2/HMGN3/CACNA1A/CLEC9A/SLC25A5/MYOM1/TLR8/ARRB1/SYK	15	BP
GO:0035592	GO:0035592	establishment of protein localization to extracellular region	15/251	463/18866	0.00142001	0.0139178	0.0114213	LCP2/CCL5/CRTAM/GPR68/LYN/PLEK/LTBP2/HMGN3/CACNA1A/CLEC9A/SLC25A5/MYOM1/TLR8/ARRB1/SYK	15	BP
GO:0045730	GO:0045730	respiratory burst	4/251	37/18866	0.00143081	0.0139822	0.0114741	CD52/CAMK1D/PIK3CG/SLAMF8	4	BP
GO:0043270	GO:0043270	positive regulation of ion transport	11/251	284/18866	0.00153686	0.0149741	0.0122882	FABP3/XCL1/CCL5/CD4/TRPV2/CCR2/CCR1/CTSS/PKP2/P2RY6/STAC3	11	BP
GO:2000403	GO:2000403	positive regulation of lymphocyte migration	4/251	38/18866	0.00158262	0.0153747	0.0126169	XCL1/CCL5/SPN/CCR2	4	BP
GO:0042130	GO:0042130	negative regulation of T cell proliferation	5/251	64/18866	0.00161174	0.0155206	0.0127366	XCL1/SPN/CRTAM/PDCD1LG2/PTPN6	5	BP
GO:0046637	GO:0046637	regulation of alpha-beta T cell differentiation	5/251	64/18866	0.00161174	0.0155206	0.0127366	JAK3/SASH3/ZAP70/SH3RF1/SYK	5	BP
GO:2000401	GO:2000401	regulation of lymphocyte migration	5/251	64/18866	0.00161174	0.0155206	0.0127366	XCL1/CCL5/SPN/CCR2/GCSAM	5	BP
GO:0036035	GO:0036035	osteoclast development	3/251	18/18866	0.00163781	0.0156349	0.0128304	NOTCH2/GPR68/TYROBP	3	BP
GO:0043011	GO:0043011	myeloid dendritic cell differentiation	3/251	18/18866	0.00163781	0.0156349	0.0128304	NOTCH2/BATF3/SPI1	3	BP
GO:2001185	GO:2001185	regulation of CD8-positive, alpha-beta T cell activation	3/251	18/18866	0.00163781	0.0156349	0.0128304	XCL1/CRTAM/SH3RF1	3	BP
GO:0071692	GO:0071692	protein localization to extracellular region	15/251	470/18866	0.00164409	0.0156496	0.0128425	LCP2/CCL5/CRTAM/GPR68/LYN/PLEK/LTBP2/HMGN3/CACNA1A/CLEC9A/SLC25A5/MYOM1/TLR8/ARRB1/SYK	15	BP
GO:0010573	GO:0010573	vascular endothelial growth factor production	5/251	65/18866	0.0017274	0.0163484	0.0134159	CYP1B1/C3AR1/CCR2/HPSE/C5	5	BP
GO:0048247	GO:0048247	lymphocyte chemotaxis	5/251	65/18866	0.0017274	0.0163484	0.0134159	XCL1/CCL5/CCL24/PIK3CG/CCR2	5	BP
GO:2000249	GO:2000249	regulation of actin cytoskeleton reorganization	4/251	39/18866	0.00174528	0.0164704	0.0135161	TRPM2/ARHGDIB/NOTCH2/CSF1R	4	BP
GO:0002791	GO:0002791	regulation of peptide secretion	13/251	381/18866	0.00185631	0.0174684	0.014335	CD74/CCL5/CRTAM/GPR68/LYN/HMGN3/CACNA1A/CLEC9A/SLC25A5/MYOM1/TLR8/ARRB1/SYK	13	BP
GO:0035710	GO:0035710	CD4-positive, alpha-beta T cell activation	6/251	97/18866	0.00188185	0.0175091	0.0143684	XCL1/SPN/JAK3/SASH3/SEMA4A/SH3RF1	6	BP
GO:0042100	GO:0042100	B cell proliferation	6/251	97/18866	0.00188185	0.0175091	0.0143684	CD74/PTPRC/INPP5D/SASH3/LYN/TYROBP	6	BP
GO:1990868	GO:1990868	response to chemokine	6/251	97/18866	0.00188185	0.0175091	0.0143684	XCL1/CCL5/CCL24/CCR2/CCR1/CCR8	6	BP
GO:1990869	GO:1990869	cellular response to chemokine	6/251	97/18866	0.00188185	0.0175091	0.0143684	XCL1/CCL5/CCL24/CCR2/CCR1/CCR8	6	BP
GO:0034142	GO:0034142	toll-like receptor 4 signaling pathway	4/251	40/18866	0.00191918	0.0176212	0.0144604	PIK3AP1/ITGB2/LYN/RAB7B	4	BP
GO:0010759	GO:0010759	positive regulation of macrophage chemotaxis	3/251	19/18866	0.0019259	0.0176212	0.0144604	C3AR1/CCL5/CSF1R	3	BP
GO:0032930	GO:0032930	positive regulation of superoxide anion generation	3/251	19/18866	0.0019259	0.0176212	0.0144604	ITGB2/TYROBP/SYK	3	BP
GO:0045063	GO:0045063	T-helper 1 cell differentiation	3/251	19/18866	0.0019259	0.0176212	0.0144604	SPN/JAK3/SEMA4A	3	BP
GO:0046629	GO:0046629	gamma-delta T cell activation	3/251	19/18866	0.0019259	0.0176212	0.0144604	PTPRC/ITK/SYK	3	BP
GO:0090026	GO:0090026	positive regulation of monocyte chemotaxis	3/251	19/18866	0.0019259	0.0176212	0.0144604	CCL5/CCR2/CCR1	3	BP
GO:0038095	GO:0038095	Fc-epsilon receptor signaling pathway	8/251	169/18866	0.00195035	0.0177956	0.0146035	LCP2/ITK/PSMB8/VAV1/LYN/PSMB9/LAT2/SYK	8	BP
GO:0045123	GO:0045123	cellular extravasation	5/251	67/18866	0.00197681	0.0179874	0.0147609	SPN/ITGB2/ITGB7/PIK3CG/CCR2	5	BP
GO:0007015	GO:0007015	actin filament organization	14/251	434/18866	0.00211298	0.0191211	0.0156912	MYO1F/CYFIP2/LCP1/CCL24/CORO1A/PREX1/MYO1G/WAS/PLEK/CASS4/SH3BP1/COTL1/PSTPIP1/ARRB1	14	BP
GO:0052548	GO:0052548	regulation of endopeptidase activity	14/251	434/18866	0.00211298	0.0191211	0.0156912	CYFIP2/NLRP1/LAMP3/PSMB8/LCK/SERPING1/LYN/SH3RF1/PEBP1/PSMB9/ARRB1/SYK/DAPK1/C5	14	BP
GO:0055080	GO:0055080	cation homeostasis	20/251	741/18866	0.00223448	0.0201653	0.0165481	TRPM2/PTPRC/C3AR1/CD52/XCL1/CCL5/CD4/LCK/TRPV2/CORO1A/PIK3CG/VDR/CCR2/CCR1/LYN/CCR8/CACNA1A/SLAMF8/P2RY6/PTPN6	20	BP
GO:0002902	GO:0002902	regulation of B cell apoptotic process	3/251	20/18866	0.00224365	0.0201929	0.0165708	CD74/HSH2D/LYN	3	BP
GO:0010522	GO:0010522	regulation of calcium ion transport into cytosol	6/251	101/18866	0.00230984	0.0207321	0.0170133	XCL1/CD4/CORO1A/LYN/P2RY6/PTPN6	6	BP
GO:0048872	GO:0048872	homeostasis of number of cells	10/251	256/18866	0.00233899	0.0209368	0.0171813	CD74/INPP5D/JAK3/SASH3/IKZF1/CORO1A/CCR2/RASSF2/LYN/SPI1	10	BP
GO:1903038	GO:1903038	negative regulation of leukocyte cell-cell adhesion	7/251	137/18866	0.00241173	0.0215296	0.0176677	CD74/XCL1/SPN/JAK3/CRTAM/PDCD1LG2/PTPN6	7	BP
GO:0051651	GO:0051651	maintenance of location in cell	9/251	216/18866	0.00248791	0.0221498	0.0181767	TRPM2/PTPRC/XCL1/CD4/LCK/CORO1A/LYN/P2RY6/PTPN6	9	BP
GO:0002823	GO:0002823	negative regulation of adaptive immune response based on somatic recombination of immune receptors built from immunoglobulin superfamily domains	4/251	43/18866	0.00251223	0.0222463	0.0182559	PTPRC/XCL1/JAK3/PTPN6	4	BP
GO:0045124	GO:0045124	regulation of bone resorption	4/251	43/18866	0.00251223	0.0222463	0.0182559	INPP5D/TMEM119/CSF1R/SYK	4	BP
GO:0042742	GO:0042742	defense response to bacterium	12/251	348/18866	0.00252291	0.0222812	0.0182846	IRF8/NLRP1/SPN/CD4/NOTCH2/GNLY/MPEG1/COLEC12/IGHM/SLAMF8/TRDC/SYK	12	BP
GO:0035335	GO:0035335	peptidyl-tyrosine dephosphorylation	6/251	103/18866	0.00254948	0.0224559	0.0184278	PTPRC/PTPRE/PTPRJ/CDC25B/PTPN14/PTPN6	6	BP
GO:1904062	GO:1904062	regulation of cation transmembrane transport	12/251	349/18866	0.00258265	0.0226836	0.0186148	XCL1/CORO1A/PIK3CG/CCR2/LYN/CTSS/PPIF/KCNAB2/P2RY6/STAC3/PTPN6/DAPK1	12	BP
GO:0140131	GO:0140131	positive regulation of lymphocyte chemotaxis	3/251	21/18866	0.00259206	0.0226836	0.0186148	XCL1/CCL5/CCR2	3	BP
GO:0010959	GO:0010959	regulation of metal ion transport	13/251	396/18866	0.00259595	0.0226836	0.0186148	XCL1/CCL5/CD4/TRPV2/CORO1A/PIK3CG/CCR1/LYN/KCNAB2/PKP2/P2RY6/STAC3/PTPN6	13	BP
GO:0098771	GO:0098771	inorganic ion homeostasis	20/251	751/18866	0.00260536	0.0227058	0.018633	TRPM2/PTPRC/C3AR1/CD52/XCL1/CCL5/CD4/LCK/TRPV2/CORO1A/PIK3CG/VDR/CCR2/CCR1/LYN/CCR8/CACNA1A/SLAMF8/P2RY6/PTPN6	20	BP
GO:2000404	GO:2000404	regulation of T cell migration	4/251	44/18866	0.00273497	0.0237727	0.0195084	XCL1/CCL5/SPN/CCR2	4	BP
GO:0050708	GO:0050708	regulation of protein secretion	12/251	352/18866	0.00276882	0.0240037	0.0196981	CCL5/CRTAM/GPR68/LYN/HMGN3/CACNA1A/CLEC9A/SLC25A5/MYOM1/TLR8/ARRB1/SYK	12	BP
GO:0002824	GO:0002824	positive regulation of adaptive immune response based on somatic recombination of immune receptors built from immunoglobulin superfamily domains	6/251	105/18866	0.00280733	0.0241475	0.019816	PTPRC/XCL1/CD4/SASH3/CD1A/CCR2	6	BP
GO:0045621	GO:0045621	positive regulation of lymphocyte differentiation	6/251	105/18866	0.00280733	0.0241475	0.019816	CD74/PTPRC/INPP5D/SASH3/ZAP70/SYK	6	BP
GO:1902106	GO:1902106	negative regulation of leukocyte differentiation	6/251	105/18866	0.00280733	0.0241475	0.019816	CD74/INPP5D/JAK3/GPR68/LYN/C1QC	6	BP
GO:0070227	GO:0070227	lymphocyte apoptotic process	5/251	73/18866	0.00288297	0.0247336	0.020297	CD74/CCL5/JAK3/HSH2D/LYN	5	BP
GO:0008154	GO:0008154	actin polymerization or depolymerization	9/251	221/18866	0.00289905	0.0248072	0.0203574	CYFIP2/CCL24/CORO1A/PREX1/WAS/PLEK/SH3BP1/COTL1/PSTPIP1	9	BP
GO:0034446	GO:0034446	substrate adhesion-dependent cell spreading	6/251	106/18866	0.00294335	0.0251212	0.0206151	FERMT3/ITGB7/LPXN/PREX1/CASS4/PARVG	6	BP
GO:0048514	GO:0048514	blood vessel morphogenesis	19/251	706/18866	0.00295576	0.025162	0.0206486	ITGAX/CYP1B1/C3AR1/ITGB2/ANPEP/NOTCH2/CCL24/SEMA4A/COL22A1/PIK3CG/LAMA1/PRKX/CCR2/SH2D2A/SPI1/SASH1/HPSE/RIN2/SYK	19	BP
GO:0032928	GO:0032928	regulation of superoxide anion generation	3/251	22/18866	0.00297208	0.0251712	0.0206562	ITGB2/TYROBP/SYK	3	BP
GO:0035584	GO:0035584	calcium-mediated signaling using intracellular calcium source	3/251	22/18866	0.00297208	0.0251712	0.0206562	TRPM2/PTPRC/PTPRJ	3	BP
GO:0032970	GO:0032970	regulation of actin filament-based process	13/251	405/18866	0.00314533	0.0265704	0.0218043	TRPM2/CYFIP2/ARHGDIB/NOTCH2/CCL24/CORO1A/PREX1/WAS/CSF1R/PLEK/SH3BP1/COTL1/PKP2	13	BP
GO:0001523	GO:0001523	retinoid metabolic process	6/251	108/18866	0.0032301	0.0272169	0.0223349	CYP1B1/CYP2S1/CRABP2/RBP1/RDH14/AKR1B1	6	BP
GO:0019932	GO:0019932	second-messenger-mediated signaling	14/251	456/18866	0.00330022	0.027737	0.0227617	TRPM2/PTPRC/CD4/ZAP70/TBC1D10C/PTPRJ/CCR2/CCR1/CD3E/PLEK/CCR8/LAT2/P2RY6/SYK	14	BP
GO:0032956	GO:0032956	regulation of actin cytoskeleton organization	12/251	360/18866	0.00331919	0.0278256	0.0228344	TRPM2/CYFIP2/ARHGDIB/NOTCH2/CCL24/CORO1A/PREX1/WAS/CSF1R/PLEK/SH3BP1/COTL1	12	BP
GO:0032693	GO:0032693	negative regulation of interleukin-10 production	3/251	23/18866	0.0033846	0.0283021	0.0232254	JAK3/PDCD1LG2/TYROBP	3	BP
GO:0033077	GO:0033077	T cell differentiation in thymus	5/251	76/18866	0.00343395	0.0286423	0.0235046	CD74/PTPRC/DOCK2/ZAP70/CD3E	5	BP
GO:0030225	GO:0030225	macrophage differentiation	4/251	47/18866	0.00348366	0.0288384	0.0236655	CD4/CSF1R/SPI1/C1QC	4	BP
GO:0043300	GO:0043300	regulation of leukocyte degranulation	4/251	47/18866	0.00348366	0.0288384	0.0236655	ITGB2/CCR2/LYN/SYK	4	BP
GO:0043303	GO:0043303	mast cell degranulation	4/251	47/18866	0.00348366	0.0288384	0.0236655	PIK3CG/LYN/LAT2/SYK	4	BP
GO:0002821	GO:0002821	positive regulation of adaptive immune response	6/251	110/18866	0.00353718	0.0292083	0.0239691	PTPRC/XCL1/CD4/SASH3/CD1A/CCR2	6	BP
GO:0150076	GO:0150076	neuroinflammatory response	5/251	77/18866	0.00363334	0.0298098	0.0244627	PTPRC/ITGB2/TYROBP/C1QA/TLR8	5	BP
GO:0002285	GO:0002285	lymphocyte activation involved in immune response	8/251	187/18866	0.00363711	0.0298098	0.0244627	CD74/PTPRC/SPN/LCP1/JAK3/NOTCH2/CORO1A/SEMA4A	8	BP
GO:0043409	GO:0043409	negative regulation of MAPK cascade	8/251	187/18866	0.00363711	0.0298098	0.0244627	PTPRC/TBC1D10C/PTPRJ/LYN/PEBP1/UCHL1/ARRB1/PTPN6	8	BP
GO:0002279	GO:0002279	mast cell activation involved in immune response	4/251	48/18866	0.00376126	0.0306752	0.0251728	PIK3CG/LYN/LAT2/SYK	4	BP
GO:0002820	GO:0002820	negative regulation of adaptive immune response	4/251	48/18866	0.00376126	0.0306752	0.0251728	PTPRC/XCL1/JAK3/PTPN6	4	BP
GO:0032753	GO:0032753	positive regulation of interleukin-4 production	3/251	24/18866	0.00383046	0.031086	0.02551	SASH3/CD3E/SYK	3	BP
GO:0045954	GO:0045954	positive regulation of natural killer cell mediated cytotoxicity	3/251	24/18866	0.00383046	0.031086	0.02551	CRTAM/VAV1/NCR3	3	BP
GO:0043367	GO:0043367	CD4-positive, alpha-beta T cell differentiation	5/251	78/18866	0.00384091	0.0310944	0.0255169	SPN/JAK3/SASH3/SEMA4A/SH3RF1	5	BP
GO:0052547	GO:0052547	regulation of peptidase activity	14/251	466/18866	0.00399674	0.032253	0.0264676	CYFIP2/NLRP1/LAMP3/PSMB8/LCK/SERPING1/LYN/SH3RF1/PEBP1/PSMB9/ARRB1/SYK/DAPK1/C5	14	BP
GO:0008064	GO:0008064	regulation of actin polymerization or depolymerization	8/251	190/18866	0.00400355	0.032253	0.0264676	CYFIP2/CCL24/CORO1A/PREX1/WAS/PLEK/SH3BP1/COTL1	8	BP
GO:0002223	GO:0002223	stimulatory C-type lectin receptor signaling pathway	6/251	113/18866	0.00403781	0.032418	0.0266031	PSMB8/CLEC10A/LYN/ICAM3/PSMB9/SYK	6	BP
GO:0002448	GO:0002448	mast cell mediated immunity	4/251	49/18866	0.00405348	0.032418	0.0266031	PIK3CG/LYN/LAT2/SYK	4	BP
GO:2000107	GO:2000107	negative regulation of leukocyte apoptotic process	4/251	49/18866	0.00405348	0.032418	0.0266031	CD74/CCL5/JAK3/HSH2D	4	BP
GO:0022408	GO:0022408	negative regulation of cell-cell adhesion	8/251	191/18866	0.00413182	0.0328581	0.0269642	CD74/XCL1/SPN/AKNA/JAK3/CRTAM/PDCD1LG2/PTPN6	8	BP
GO:0030832	GO:0030832	regulation of actin filament length	8/251	191/18866	0.00413182	0.0328581	0.0269642	CYFIP2/CCL24/CORO1A/PREX1/WAS/PLEK/SH3BP1/COTL1	8	BP
GO:0050871	GO:0050871	positive regulation of B cell activation	7/251	151/18866	0.00413835	0.0328581	0.0269642	CD74/PTPRC/INPP5D/SASH3/IGHM/TRDC/SYK	7	BP
GO:0016101	GO:0016101	diterpenoid metabolic process	6/251	114/18866	0.00421579	0.0333927	0.0274029	CYP1B1/CYP2S1/CRABP2/RBP1/RDH14/AKR1B1	6	BP
GO:1903169	GO:1903169	regulation of calcium ion transmembrane transport	7/251	152/18866	0.0042902	0.0339008	0.0278198	XCL1/CORO1A/PIK3CG/LYN/P2RY6/STAC3/PTPN6	7	BP
GO:0071677	GO:0071677	positive regulation of mononuclear cell migration	3/251	25/18866	0.00431044	0.0339795	0.0278844	CCL5/CCR2/CCR1	3	BP
GO:0002711	GO:0002711	positive regulation of T cell mediated immunity	4/251	50/18866	0.00436068	0.0342122	0.0280754	PTPRC/XCL1/SASH3/CD1A	4	BP
GO:0046850	GO:0046850	regulation of bone remodeling	4/251	50/18866	0.00436068	0.0342122	0.0280754	INPP5D/TMEM119/CSF1R/SYK	4	BP
GO:0051279	GO:0051279	regulation of release of sequestered calcium ion into cytosol	5/251	81/18866	0.00451446	0.0353348	0.0289966	XCL1/CORO1A/LYN/P2RY6/PTPN6	5	BP
GO:0046578	GO:0046578	regulation of Ras protein signal transduction	8/251	194/18866	0.00453573	0.0354173	0.0290644	ARHGDIB/PSD4/NOTCH2/CYTH4/VAV1/LYN/SH3BP1/ARRB1	8	BP
GO:0002220	GO:0002220	innate immune response activating cell surface receptor signaling pathway	6/251	116/18866	0.00458905	0.0357492	0.0293367	PSMB8/CLEC10A/LYN/ICAM3/PSMB9/SYK	6	BP
GO:0002762	GO:0002762	negative regulation of myeloid leukocyte differentiation	4/251	51/18866	0.00468319	0.0363967	0.029868	INPP5D/GPR68/LYN/C1QC	4	BP
GO:0030193	GO:0030193	regulation of blood coagulation	5/251	82/18866	0.00475654	0.03688	0.0302646	SERPING1/LYN/PLEK/HPSE/SYK	5	BP
GO:0001568	GO:0001568	blood vessel development	20/251	793/18866	0.00477867	0.0369238	0.0303006	ITGAX/CYP1B1/C3AR1/ITGB2/ANPEP/NOTCH2/CCL24/SEMA4A/COL22A1/PIK3CG/LAMA1/PRKX/CCR2/SH2D2A/SPI1/SASH1/MAP2K1/HPSE/RIN2/SYK	20	BP
GO:0002758	GO:0002758	innate immune response-activating signal transduction	6/251	117/18866	0.00478456	0.0369238	0.0303006	PSMB8/CLEC10A/LYN/ICAM3/PSMB9/SYK	6	BP
GO:0001783	GO:0001783	B cell apoptotic process	3/251	26/18866	0.0048253	0.0370651	0.0304165	CD74/HSH2D/LYN	3	BP
GO:1905523	GO:1905523	positive regulation of macrophage migration	3/251	26/18866	0.0048253	0.0370651	0.0304165	C3AR1/CCL5/CSF1R	3	BP
GO:2000116	GO:2000116	regulation of cysteine-type endopeptidase activity	9/251	239/18866	0.00484133	0.0371019	0.0304468	CYFIP2/NLRP1/LAMP3/LCK/SH3RF1/PSMB9/ARRB1/SYK/DAPK1	9	BP
GO:0000187	GO:0000187	activation of MAPK activity	7/251	156/18866	0.0049401	0.037684	0.0309244	CD74/PTPRC/MAP4K1/MAP2K1/ARRB1/SYK/C5	7	BP
GO:0008360	GO:0008360	regulation of cell shape	7/251	156/18866	0.0049401	0.037684	0.0309244	FGD2/ITGB2/CCL24/CORO1A/SEMA4A/CSF1R/FMNL1	7	BP
GO:0002718	GO:0002718	regulation of cytokine production involved in immune response	5/251	83/18866	0.0050077	0.038024	0.0312035	CD74/XCL1/JAK3/SASH3/CCR2	5	BP
GO:1900046	GO:1900046	regulation of hemostasis	5/251	83/18866	0.0050077	0.038024	0.0312035	SERPING1/LYN/PLEK/HPSE/SYK	5	BP
GO:0061756	GO:0061756	leukocyte adhesion to vascular endothelial cell	4/251	53/18866	0.00537553	0.0404465	0.0331914	SPN/ITGB2/ITGB7/CCR2	4	BP
GO:0002825	GO:0002825	regulation of T-helper 1 type immune response	3/251	27/18866	0.00537573	0.0404465	0.0331914	XCL1/JAK3/CCR2	3	BP
GO:0036037	GO:0036037	CD8-positive, alpha-beta T cell activation	3/251	27/18866	0.00537573	0.0404465	0.0331914	XCL1/CRTAM/SH3RF1	3	BP
GO:1901623	GO:1901623	regulation of lymphocyte chemotaxis	3/251	27/18866	0.00537573	0.0404465	0.0331914	XCL1/CCL5/CCR2	3	BP
GO:0032535	GO:0032535	regulation of cellular component size	12/251	383/18866	0.00540947	0.0406079	0.0333239	CYFIP2/TRPV2/CCL24/CORO1A/PREX1/VAV1/SEMA4A/WAS/PLEK/CRABP2/SH3BP1/COTL1	12	BP
GO:0032675	GO:0032675	regulation of interleukin-6 production	7/251	159/18866	0.00547419	0.0410005	0.0336461	CD74/RAB7B/TYROBP/TLR8/ARRB1/PTPN6/SYK	7	BP
GO:0002221	GO:0002221	pattern recognition receptor signaling pathway	8/251	201/18866	0.00559608	0.0418187	0.0343175	PIK3AP1/ITGB2/UNC93B1/LYN/RAB7B/COLEC12/CTSS/TLR8	8	BP
GO:0009617	GO:0009617	response to bacterium	19/251	750/18866	0.00563339	0.0420024	0.0344683	IRF8/KLHL6/CCL5/NLRP1/SPN/CD4/NOTCH2/GNLY/PDCD1LG2/IL10RA/MPEG1/PLSCR4/LYN/COLEC12/SASH1/IGHM/SLAMF8/TRDC/SYK	19	BP
GO:0001776	GO:0001776	leukocyte homeostasis	5/251	86/18866	0.00581746	0.04318	0.0354346	CD74/JAK3/CORO1A/CCR2/LYN	5	BP
GO:2000106	GO:2000106	regulation of leukocyte apoptotic process	5/251	86/18866	0.00581746	0.04318	0.0354346	CD74/CCL5/JAK3/HSH2D/LYN	5	BP
GO:0010811	GO:0010811	positive regulation of cell-substrate adhesion	6/251	122/18866	0.00585513	0.0433621	0.0355841	PREX1/PTPRJ/CD3E/CASS4/RIN2/ABI3BP	6	BP
GO:0000904	GO:0000904	cell morphogenesis involved in differentiation	19/251	753/18866	0.00587188	0.0433889	0.035606	FERMT3/ITGB7/LPXN/NOTCH2/TRPV2/APBB2/PREX1/SEMA4A/COL22A1/LAMA1/CSF1R/CASS4/CRABP2/MAP1A/PARVG/ZNF365/MAP2K1/UCHL1/PTPN6	19	BP
GO:0001916	GO:0001916	positive regulation of T cell mediated cytotoxicity	3/251	28/18866	0.00596236	0.0439591	0.0360739	PTPRC/XCL1/CD1A	3	BP
GO:0030199	GO:0030199	collagen fibril organization	4/251	55/18866	0.00613314	0.0450173	0.0369423	CYP1B1/ADAMTS14/DDR2/FMOD	4	BP
GO:0032655	GO:0032655	regulation of interleukin-12 production	4/251	55/18866	0.00613314	0.0450173	0.0369423	IRF8/JAK3/TLR8/SYK	4	BP
GO:0006721	GO:0006721	terpenoid metabolic process	6/251	124/18866	0.00632883	0.0463506	0.0380365	CYP1B1/CYP2S1/CRABP2/RBP1/RDH14/AKR1B1	6	BP
GO:0032755	GO:0032755	positive regulation of interleukin-6 production	5/251	88/18866	0.00640597	0.0467085	0.0383302	CD74/RAB7B/TYROBP/TLR8/SYK	5	BP
GO:0050818	GO:0050818	regulation of coagulation	5/251	88/18866	0.00640597	0.0467085	0.0383302	SERPING1/LYN/PLEK/HPSE/SYK	5	BP
GO:0002717	GO:0002717	positive regulation of natural killer cell mediated immunity	3/251	29/18866	0.00658579	0.0474954	0.0389759	CRTAM/VAV1/NCR3	3	BP
GO:0048873	GO:0048873	homeostasis of number of cells within a tissue	3/251	29/18866	0.00658579	0.0474954	0.0389759	SASH3/CORO1A/CCR2	3	BP
GO:0050690	GO:0050690	regulation of defense response to virus by virus	3/251	29/18866	0.00658579	0.0474954	0.0389759	DOCK2/CD4/LCK	3	BP
GO:0050855	GO:0050855	regulation of B cell receptor signaling pathway	3/251	29/18866	0.00658579	0.0474954	0.0389759	LPXN/LYN/GCSAM	3	BP
GO:0050901	GO:0050901	leukocyte tethering or rolling	3/251	29/18866	0.00658579	0.0474954	0.0389759	SPN/ITGB7/CCR2	3	BP
GO:0007260	GO:0007260	tyrosine phosphorylation of STAT protein	5/251	89/18866	0.00671536	0.0483242	0.0396561	CCL5/JAK3/LYN/CSF1R/TNFRSF18	5	BP
GO:0006911	GO:0006911	phagocytosis, engulfment	6/251	126/18866	0.0068298	0.049041	0.0402443	BIN2/ITGB2/MSR1/SH3BP1/IGHM/TRDC	6	BP
GO:0032615	GO:0032615	interleukin-12 production	4/251	57/18866	0.00695858	0.0498573	0.0409141	IRF8/JAK3/TLR8/SYK	4	BP
GO:0098552	GO:0098552	side of membrane	32/255	625/19559	4.09513e-11	1.41691e-08	1.1725e-08	CD5/CD74/PTPRC/IL2RG/SPN/HLA-DRA/ITGB2/ANPEP/CD4/CD163/LCK/PDCD1LG2/ZAP70/MSR1/CD1A/CCR2/CCR1/FCGR3A/LYN/CD3E/CD8A/ICOSLG/IL2RB/CCR8/TNFRSF18/KCNAB2/IGHM/TLR8/TRDC/STAC3/SYK/STYK1	32	CC
GO:0009897	GO:0009897	external side of plasma membrane	24/255	417/19559	1.32926e-09	2.29962e-07	1.90294e-07	CD5/CD74/PTPRC/IL2RG/SPN/ITGB2/ANPEP/CD4/CD163/PDCD1LG2/MSR1/CD1A/CCR2/CCR1/FCGR3A/CD3E/CD8A/ICOSLG/IL2RB/CCR8/TNFRSF18/IGHM/TLR8/TRDC	24	CC
GO:0000323	GO:0000323	lytic vacuole	27/255	706/19559	6.11094e-07	4.39605e-05	3.63774e-05	LAPTM5/CD74/TRPM2/HLA-DOB/C3AR1/HLA-DRA/NAPSA/ANPEP/LAMP3/TM4SF5/GNLY/UNC93B1/HLA-DMA/PIK3CG/LYN/RAB7B/HLA-DOA/CTSS/RDH14/FMOD/AKR1B1/HPSE/TLR8/LAT2/IFI30/ARRB1/SLC2A6	27	CC
GO:0005764	GO:0005764	lysosome	27/255	706/19559	6.11094e-07	4.39605e-05	3.63774e-05	LAPTM5/CD74/TRPM2/HLA-DOB/C3AR1/HLA-DRA/NAPSA/ANPEP/LAMP3/TM4SF5/GNLY/UNC93B1/HLA-DMA/PIK3CG/LYN/RAB7B/HLA-DOA/CTSS/RDH14/FMOD/AKR1B1/HPSE/TLR8/LAT2/IFI30/ARRB1/SLC2A6	27	CC
GO:0001772	GO:0001772	immunological synapse	7/255	39/19559	6.35267e-07	4.39605e-05	3.63774e-05	CRTAM/LCK/CORO1A/ZAP70/PTPRJ/CD3E/CD53	7	CC
GO:0042613	GO:0042613	MHC class II protein complex	5/255	16/19559	1.40682e-06	8.11264e-05	6.71323e-05	CD74/HLA-DOB/HLA-DRA/HLA-DMA/HLA-DOA	5	CC
GO:0045335	GO:0045335	phagocytic vesicle	10/255	140/19559	1.54682e-05	0.000636649	0.000526828	GNLY/CORO1A/UNC93B1/MPEG1/WAS/RAB7B/CTSS/PLD4/FMNL1/SYK	10	CC
GO:0042611	GO:0042611	MHC protein complex	5/255	25/19559	1.55452e-05	0.000636649	0.000526828	CD74/HLA-DOB/HLA-DRA/HLA-DMA/HLA-DOA	5	CC
GO:0030139	GO:0030139	endocytic vesicle	15/255	313/19559	1.65602e-05	0.000636649	0.000526828	CD74/HLA-DRA/CD163/GNLY/CORO1A/UNC93B1/MPEG1/WAS/MSR1/RAB7B/COLEC12/CTSS/PLD4/FMNL1/SYK	15	CC
GO:0001891	GO:0001891	phagocytic cup	5/255	27/19559	2.31228e-05	0.00080005	0.000662043	BIN2/LCP1/CORO1A/MYO1G/SH3BP1	5	CC
GO:0045121	GO:0045121	membrane raft	15/255	329/19559	2.95743e-05	0.000883078	0.000730749	LCP2/PTPRC/INPP5D/ITGB2/VDAC1/CD4/LCK/ZAP70/CD1A/LYN/CD8A/EFHD2/SLC25A5/HPSE/LAT2	15	CC
GO:0098857	GO:0098857	membrane microdomain	15/255	330/19559	3.0627e-05	0.000883078	0.000730749	LCP2/PTPRC/INPP5D/ITGB2/VDAC1/CD4/LCK/ZAP70/CD1A/LYN/CD8A/EFHD2/SLC25A5/HPSE/LAT2	15	CC
GO:0005765	GO:0005765	lysosomal membrane	16/255	375/19559	3.58909e-05	0.000887017	0.000734009	LAPTM5/CD74/TRPM2/HLA-DOB/C3AR1/HLA-DRA/ANPEP/LAMP3/TM4SF5/HLA-DMA/HLA-DOA/RDH14/HPSE/TLR8/ARRB1/SLC2A6	16	CC
GO:0098852	GO:0098852	lytic vacuole membrane	16/255	375/19559	3.58909e-05	0.000887017	0.000734009	LAPTM5/CD74/TRPM2/HLA-DOB/C3AR1/HLA-DRA/ANPEP/LAMP3/TM4SF5/HLA-DMA/HLA-DOA/RDH14/HPSE/TLR8/ARRB1/SLC2A6	16	CC
GO:0098589	GO:0098589	membrane region	15/255	343/19559	4.76471e-05	0.00109906	0.000909475	LCP2/PTPRC/INPP5D/ITGB2/VDAC1/CD4/LCK/ZAP70/CD1A/LYN/CD8A/EFHD2/SLC25A5/HPSE/LAT2	15	CC
GO:0005774	GO:0005774	vacuolar membrane	16/255	427/19559	0.000163602	0.00329796	0.00272907	LAPTM5/CD74/TRPM2/HLA-DOB/C3AR1/HLA-DRA/ANPEP/LAMP3/TM4SF5/HLA-DMA/HLA-DOA/RDH14/HPSE/TLR8/ARRB1/SLC2A6	16	CC
GO:0043235	GO:0043235	receptor complex	18/255	518/19559	0.000164924	0.00329796	0.00272907	CD74/ITGAX/IL2RG/ITGB2/ITGB7/CD4/NOTCH2/ZAP70/VDR/LYN/CD3E/CD8A/CSF1R/IL2RB/DDR2/TRDC/PTPN6/SYK	18	CC
GO:0042629	GO:0042629	mast cell granule	4/255	22/19559	0.00017157	0.00329796	0.00272907	PIK3CG/LYN/AKR1B1/LAT2	4	CC
GO:0030667	GO:0030667	secretory granule membrane	13/255	306/19559	0.000202039	0.00367924	0.00304458	TRPM2/PTPRC/ITGAX/C3AR1/ITGB2/ANPEP/LAMP3/TBC1D10C/PTPRJ/TYROBP/CD53/KCNAB2/RAB26	13	CC
GO:0030659	GO:0030659	cytoplasmic vesicle membrane	23/255	784/19559	0.000257345	0.00424512	0.00351285	CD74/TRPM2/PTPRC/ITGAX/C3AR1/HLA-DRA/ITGB2/ANPEP/CD4/LAMP3/CD163/CORO1A/MPEG1/MSR1/TBC1D10C/PTPRJ/RAB7B/TYROBP/COLEC12/CD53/KCNAB2/ARRB1/RAB26	23	CC
GO:0042581	GO:0042581	specific granule	9/255	160/19559	0.000257652	0.00424512	0.00351285	TRPM2/DOCK2/C3AR1/ITGB2/PTPRJ/CD53/KCNAB2/HPSE/PTPN6	9	CC
GO:0031234	GO:0031234	extrinsic component of cytoplasmic side of plasma membrane	7/255	99/19559	0.000316654	0.00478819	0.00396223	LCK/ZAP70/LYN/KCNAB2/STAC3/SYK/STYK1	7	CC
GO:0098797	GO:0098797	plasma membrane protein complex	21/255	694/19559	0.00031829	0.00478819	0.00396223	CD74/ITGAX/HLA-DOB/HLA-DRA/ITGB2/ITGB7/CD4/ZAP70/HLA-DMA/LYN/CD3E/CD8A/HLA-DOA/IL2RB/CACNA1A/KCNAB2/TRDC/STAC3/PTPN6/SYK/C5	21	CC
GO:0002102	GO:0002102	podosome	4/255	29/19559	0.000518557	0.00747586	0.00618629	BIN2/FERMT3/LCP1/LPXN	4	CC
GO:0008305	GO:0008305	integrin complex	4/255	31/19559	0.000673085	0.00931549	0.00770859	ITGAX/ITGB2/ITGB7/LYN	4	CC
GO:0098802	GO:0098802	plasma membrane receptor complex	12/255	307/19559	0.000740055	0.00984843	0.0081496	ITGAX/ITGB2/ITGB7/CD4/ZAP70/LYN/CD3E/CD8A/IL2RB/TRDC/PTPN6/SYK	12	CC
GO:0005581	GO:0005581	collagen trimer	6/255	87/19559	0.000968377	0.0124096	0.010269	COL6A5/MSR1/COL22A1/COLEC12/C1QA/C1QC	6	CC
GO:0098636	GO:0098636	protein complex involved in cell adhesion	4/255	36/19559	0.00119742	0.0146067	0.0120871	ITGAX/ITGB2/ITGB7/LYN	4	CC
GO:0035579	GO:0035579	specific granule membrane	6/255	91/19559	0.00122426	0.0146067	0.0120871	TRPM2/C3AR1/ITGB2/PTPRJ/CD53/KCNAB2	6	CC
GO:0009898	GO:0009898	cytoplasmic side of plasma membrane	8/255	164/19559	0.00142393	0.0158929	0.0131514	PTPRC/LCK/ZAP70/LYN/KCNAB2/STAC3/SYK/STYK1	8	CC
GO:0070820	GO:0070820	tertiary granule	8/255	164/19559	0.00142393	0.0158929	0.0131514	TRPM2/ITGAX/ITGB2/TBC1D10C/CTSS/CD53/KCNAB2/PTPN6	8	CC
GO:0042101	GO:0042101	T cell receptor complex	7/255	140/19559	0.00243687	0.0263486	0.0218035	CD4/ZAP70/CD3E/CD8A/TRDC/PTPN6/SYK	7	CC
GO:0070821	GO:0070821	tertiary granule membrane	5/255	73/19559	0.00264481	0.0277305	0.022947	TRPM2/ITGAX/ITGB2/CD53/KCNAB2	5	CC
GO:0015629	GO:0015629	actin cytoskeleton	15/255	506/19559	0.00275457	0.0280318	0.0231964	MYO1F/BIN2/FERMT3/LCP1/LPXN/PVALB/CORO1A/MYO1G/WAS/DDR2/COTL1/PARVG/PSTPIP1/MYH7B/DAPK1	15	CC
GO:0046930	GO:0046930	pore complex	3/255	23/19559	0.00319805	0.0311424	0.0257704	VDAC1/PPIF/C5	3	CC
GO:0031012	GO:0031012	extracellular matrix	16/255	568/19559	0.00332607	0.0311424	0.0257704	ADAMTS14/COL6A5/COL22A1/LAMA1/SERPING1/LTBP2/COLEC12/C1QA/FRAS1/CHAD/CTSS/FMOD/HPSE/F13A1/C1QC/ABI3BP	16	CC
GO:0098562	GO:0098562	cytoplasmic side of membrane	8/255	188/19559	0.00333025	0.0311424	0.0257704	PTPRC/LCK/ZAP70/LYN/KCNAB2/STAC3/SYK/STYK1	8	CC
GO:0005911	GO:0005911	cell-cell junction	14/255	493/19559	0.00547992	0.0498961	0.0412891	LCP2/ITK/CORO1A/VAV1/ZAP70/WAS/LAMA1/PTPRJ/CD3E/SH3BP1/CD53/PKP2/AKR1B1/PTPN6	14	CC
GO:0004715	GO:0004715	non-membrane spanning protein tyrosine kinase activity	8/244	46/18352	1.46901e-07	6.59759e-05	5.55319e-05	ITK/JAK3/LCK/ZAP70/LYN/SYK/MATK/STYK1	8	MF
GO:0140375	GO:0140375	NA	12/244	135/18352	2.54242e-07	6.59759e-05	5.55319e-05	CD74/HLA-DOB/IL2RG/C3AR1/HLA-DRA/CD4/IL10RA/CCR2/CCR1/HLA-DOA/IL2RB/CCR8	12	MF
GO:0023023	GO:0023023	MHC protein complex binding	6/244	25/18352	7.44391e-07	0.00012878	0.000108394	CD74/HLA-DOB/HLA-DRA/HLA-DMA/CD8A/HLA-DOA	6	MF
GO:0023026	GO:0023026	MHC class II protein complex binding	5/244	16/18352	1.5455e-06	0.000199731	0.000168113	CD74/HLA-DOB/HLA-DRA/HLA-DMA/HLA-DOA	5	MF
GO:0004713	GO:0004713	protein tyrosine kinase activity	11/244	135/18352	1.92419e-06	0.000199731	0.000168113	ITK/JAK3/LCK/ZAP70/LYN/CSF1R/DDR2/MAP2K1/SYK/MATK/STYK1	11	MF
GO:0048365	GO:0048365	Rac GTPase binding	8/244	73/18352	5.55663e-06	0.000480649	0.000404562	DOCK2/CYFIP2/ARHGDIB/PREX1/VAV1/WAS/SH3BP1/FMNL1	8	MF
GO:0019900	GO:0019900	kinase binding	26/244	753/18352	8.80491e-06	0.000652821	0.000549479	PTPRC/ITGAX/ITGB2/VDAC1/CD4/LCK/CDC6/BLNK/WAS/PTPRJ/CD3E/PLEK/CASS4/SH3RF1/PEBP1/CDC25B/SASH1/PTPN14/MAP2K1/PKP2/MYOM1/ARRB1/PTPN6/CDK5RAP1/GCSAM/SYK	26	MF
GO:0004672	GO:0004672	protein kinase activity	21/244	564/18352	2.24842e-05	0.00145866	0.00122776	ITK/CCL5/JAK3/LCK/MAP4K1/PIM1/CAMK1D/ZAP70/PIK3CG/PRKX/SGK2/RASSF2/LYN/CSF1R/LMTK3/DDR2/MAP2K1/SYK/DAPK1/MATK/STYK1	21	MF
GO:0004896	GO:0004896	cytokine receptor activity	8/244	97/18352	4.54342e-05	0.0024109	0.00202925	CD74/IL2RG/CD4/IL10RA/CCR2/CCR1/IL2RB/CCR8	8	MF
GO:0016301	GO:0016301	kinase activity	24/244	733/18352	4.64527e-05	0.0024109	0.00202925	ITK/CIITA/CCL5/JAK3/LCK/MAP4K1/PIM1/CAMK1D/ZAP70/PIK3CG/HK3/PRKX/SGK2/RASSF2/LYN/CSF1R/LMTK3/DDR2/MAP2K1/CKMT2/SYK/DAPK1/MATK/STYK1	24	MF
GO:0030695	GO:0030695	GTPase regulator activity	14/244	307/18352	6.635e-05	0.00296281	0.00249379	ARHGAP9/DOCK2/ARHGAP30/ARHGDIB/TBC1D9/PREX1/RGS10/WAS/TBC1D10C/GMIP/SH3BP1/TBC1D2B/ARRB1/RIN2	14	MF
GO:0045309	GO:0045309	protein phosphorylated amino acid binding	6/244	53/18352	7.06974e-05	0.00296281	0.00249379	LCK/VAV1/ZAP70/ARRB1/PTPN6/SYK	6	MF
GO:0019955	GO:0019955	cytokine binding	9/244	135/18352	8.18114e-05	0.00296281	0.00249379	CD74/IL2RG/CD4/IL10RA/CCR2/CCR1/CSF1R/IL2RB/CCR8	9	MF
GO:0005096	GO:0005096	GTPase activator activity	13/244	275/18352	8.42149e-05	0.00296281	0.00249379	ARHGAP9/DOCK2/ARHGAP30/ARHGDIB/TBC1D9/PREX1/RGS10/TBC1D10C/GMIP/SH3BP1/TBC1D2B/ARRB1/RIN2	13	MF
GO:0019901	GO:0019901	protein kinase binding	22/244	667/18352	8.74664e-05	0.00296281	0.00249379	PTPRC/ITGAX/ITGB2/VDAC1/CD4/LCK/BLNK/WAS/PTPRJ/CD3E/PLEK/CASS4/PEBP1/CDC25B/SASH1/PTPN14/PKP2/ARRB1/PTPN6/CDK5RAP1/GCSAM/SYK	22	MF
GO:0016773	GO:0016773	phosphotransferase activity, alcohol group as acceptor	22/244	669/18352	9.1339e-05	0.00296281	0.00249379	ITK/CCL5/JAK3/LCK/MAP4K1/PIM1/CAMK1D/ZAP70/PIK3CG/HK3/PRKX/SGK2/RASSF2/LYN/CSF1R/LMTK3/DDR2/MAP2K1/SYK/DAPK1/MATK/STYK1	22	MF
GO:0051219	GO:0051219	phosphoprotein binding	7/244	85/18352	0.00013776	0.00420572	0.00353995	LCK/VAV1/ZAP70/LYN/ARRB1/PTPN6/SYK	7	MF
GO:0042169	GO:0042169	SH2 domain binding	5/244	41/18352	0.000202185	0.00582968	0.00490684	LCK/BLNK/LAT2/PTPN6/SYK	5	MF
GO:0001784	GO:0001784	phosphotyrosine residue binding	5/244	42/18352	0.000227041	0.00620182	0.00522007	LCK/VAV1/ZAP70/PTPN6/SYK	5	MF
GO:0060589	GO:0060589	nucleoside-triphosphatase regulator activity	14/244	348/18352	0.000246075	0.00638564	0.00537479	ARHGAP9/DOCK2/ARHGAP30/ARHGDIB/TBC1D9/PREX1/RGS10/WAS/TBC1D10C/GMIP/SH3BP1/TBC1D2B/ARRB1/RIN2	14	MF
GO:0032395	GO:0032395	MHC class II receptor activity	3/244	10/18352	0.000260001	0.00642574	0.00540854	HLA-DOB/HLA-DRA/HLA-DOA	3	MF
GO:0017048	GO:0017048	Rho GTPase binding	9/244	162/18352	0.000324467	0.00765447	0.00644277	FGD2/DOCK2/CYFIP2/ARHGDIB/PREX1/VAV1/WAS/SH3BP1/FMNL1	9	MF
GO:0017124	GO:0017124	SH3 domain binding	8/244	131/18352	0.000369532	0.00833857	0.00701857	INPP5D/WAS/PLSCR4/LYN/CD3E/SH3BP1/SH2D2A/PTPN6	8	MF
GO:0051020	GO:0051020	GTPase binding	18/244	548/18352	0.000406807	0.00872442	0.00734334	FGD2/DOCK2/CYFIP2/LCP1/ARHGDIB/DENND1C/PSD4/CYTH4/TBC1D9/PREX1/VAV1/WAS/TBC1D10C/SH3BP1/TBC1D2B/FMNL1/RASSF5/RIN2	18	MF
GO:0038024	GO:0038024	cargo receptor activity	6/244	73/18352	0.000420251	0.00872442	0.00734334	CD5/ITGB2/CD163/MSR1/APOBR/COLEC12	6	MF
GO:0017016	GO:0017016	Ras GTPase binding	15/244	415/18352	0.000464441	0.00927096	0.00780336	FGD2/DOCK2/CYFIP2/ARHGDIB/DENND1C/TBC1D9/PREX1/VAV1/WAS/TBC1D10C/SH3BP1/TBC1D2B/FMNL1/RASSF5/RIN2	15	MF
GO:0001540	GO:0001540	amyloid-beta binding	6/244	77/18352	0.00056007	0.0107658	0.00906157	CD74/ITGB2/APBB2/MSR1/C1QA/CACNA1A	6	MF
GO:0031267	GO:0031267	small GTPase binding	15/244	428/18352	0.000638463	0.0118344	0.00996098	FGD2/DOCK2/CYFIP2/ARHGDIB/DENND1C/TBC1D9/PREX1/VAV1/WAS/TBC1D10C/SH3BP1/TBC1D2B/FMNL1/RASSF5/RIN2	15	MF
GO:0005178	GO:0005178	integrin binding	8/244	144/18352	0.00069363	0.0124136	0.0104485	ITGAX/FERMT3/ITGB2/LCP1/ITGB7/LYN/ICAM3/SYK	8	MF
GO:0005001	GO:0005001	transmembrane receptor protein tyrosine phosphatase activity	3/244	17/18352	0.0013753	0.0223056	0.0187746	PTPRC/PTPRE/PTPN6	3	MF
GO:0019198	GO:0019198	transmembrane receptor protein phosphatase activity	3/244	17/18352	0.0013753	0.0223056	0.0187746	PTPRC/PTPRE/PTPN6	3	MF
GO:0030169	GO:0030169	low-density lipoprotein particle binding	3/244	17/18352	0.0013753	0.0223056	0.0187746	PLTP/MSR1/COLEC12	3	MF
GO:0008289	GO:0008289	lipid binding	21/244	779/18352	0.00174282	0.027304	0.0229818	ARHGAP9/FGD2/BIN2/FABP3/DENND1C/PSD4/CYTH4/PREX1/PLTP/MYO1G/PNPLA3/CD1A/SNX20/VDR/LAMA1/LYN/PLEK/CRABP2/PEBP1/RBP1/IGHM	21	MF
GO:0051015	GO:0051015	actin filament binding	9/244	206/18352	0.00179292	0.027304	0.0229818	MYO1F/LCP1/CORO1A/MYO1G/COTL1/PSTPIP1/MYOM1/FMNL1/MYH7B	9	MF
GO:0030676	GO:0030676	Rac guanyl-nucleotide exchange factor activity	3/244	19/18352	0.00192173	0.027304	0.0229818	DOCK2/PREX1/VAV1	3	MF
GO:0005201	GO:0005201	extracellular matrix structural constituent	8/244	169/18352	0.00193905	0.027304	0.0229818	CD4/COL6A5/COL22A1/LAMA1/LTBP2/FRAS1/FMOD/ABI3BP	8	MF
GO:0008047	GO:0008047	enzyme activator activity	16/244	528/18352	0.00194653	0.027304	0.0229818	ARHGAP9/DOCK2/CCL5/ARHGAP30/NLRP1/ARHGDIB/TBC1D9/PREX1/RGS10/TBC1D10C/GMIP/SH3BP1/TBC1D2B/MAP2K1/ARRB1/RIN2	16	MF
GO:0004725	GO:0004725	protein tyrosine phosphatase activity	6/244	101/18352	0.00229985	0.0314111	0.0264387	PTPRC/PTPRE/PTPRJ/CDC25B/PTPN14/PTPN6	6	MF
GO:0042379	GO:0042379	chemokine receptor binding	5/244	70/18352	0.00239025	0.0318088	0.0267734	XCL1/CCL5/CCL24/CCR2/C5	5	MF
GO:0016493	GO:0016493	C-C chemokine receptor activity	3/244	23/18352	0.00337739	0.0429259	0.0361307	CCR2/CCR1/CCR8	3	MF
GO:0005044	GO:0005044	scavenger receptor activity	4/244	47/18352	0.00347377	0.0429259	0.0361307	CD5/CD163/MSR1/COLEC12	4	MF
GO:0048020	GO:0048020	CCR chemokine receptor binding	4/244	47/18352	0.00347377	0.0429259	0.0361307	XCL1/CCL5/CCL24/CCR2	4	MF
GO:0019957	GO:0019957	C-C chemokine binding	3/244	24/18352	0.00382234	0.0461347	0.0388316	CCR2/CCR1/CCR8	3	MF
GO:0008009	GO:0008009	chemokine activity	4/244	49/18352	0.00404207	0.047678	0.0401306	XCL1/CCL5/CCL24/C5	4	MF
GO:0046625	GO:0046625	sphingolipid binding	3/244	25/18352	0.00430135	0.0494322	0.041607	PLTP/LAMA1/LYN	3	MF
GO:0005088	GO:0005088	Ras guanyl-nucleotide exchange factor activity	6/244	115/18352	0.00438127	0.0494322	0.041607	FGD2/DOCK2/DENND1C/PREX1/VAV1/RIN2	6	MF

## Sheet: KEGG12_H_vs_HD
ID	Description	GeneRatio	BgRatio	pvalue	p.adjust	qvalue	geneID	Count
hsa05340	Primary immunodeficiency	11/158	38/8113	8.24655e-11	2.04514e-08	1.69271e-08	PTPRC/IL2RG/CIITA/CD4/JAK3/LCK/CD40/BLNK/ZAP70/CD3E/CD8A	11
hsa04062	Chemokine signaling pathway	17/158	192/8113	1.66715e-07	1.47986e-05	1.22484e-05	DOCK2/ITK/XCL1/CCL5/JAK3/PIK3R5/CCL24/PREX1/VAV1/WAS/PIK3CG/CCR2/CCR1/LYN/CCR8/MAP2K1/ARRB1	17
hsa04658	Th1 and Th2 cell differentiation	12/158	92/8113	1.85327e-07	1.47986e-05	1.22484e-05	HLA-DOB/IL2RG/HLA-DRA/CD4/JAK3/NOTCH2/LCK/ZAP70/HLA-DMA/CD3E/HLA-DOA/IL2RB	12
hsa05166	Human T-cell leukemia virus 1 infection	18/158	222/8113	2.68469e-07	1.47986e-05	1.22484e-05	HLA-DOB/IL2RG/HLA-DRA/ITGB2/VDAC1/CD4/JAK3/LCK/CD40/HLA-DMA/CD3E/HLA-DOA/IL2RB/CREB3L2/SPI1/MAP2K1/TGFB1/SLC25A5	18
hsa05150	Staphylococcus aureus infection	12/158	96/8113	2.98358e-07	1.47986e-05	1.22484e-05	HLA-DOB/C3AR1/HLA-DRA/ITGB2/HLA-DMA/FCGR3A/HLA-DOA/C1QA/C1R/C1S/C1QC/C5	12
hsa05152	Tuberculosis	16/158	180/8113	3.73185e-07	1.4874e-05	1.23108e-05	CD74/ITGAX/HLA-DOB/CIITA/HLA-DRA/ITGB2/CORO1A/IL10RA/HLA-DMA/VDR/FCGR3A/HLA-DOA/CTSS/TGFB1/LSP1/SYK	16
hsa04640	Hematopoietic cell lineage	12/158	99/8113	4.1983e-07	1.4874e-05	1.23108e-05	CD5/HLA-DOB/HLA-DRA/ANPEP/CD4/CD44/HLA-DMA/CD1A/CD3E/CD8A/CSF1R/HLA-DOA	12
hsa04610	Complement and coagulation cascades	11/158	85/8113	6.65083e-07	2.06176e-05	1.70646e-05	ITGAX/C3AR1/ITGB2/SERPING1/C1QA/C1R/C1S/F2RL2/F13A1/C1QC/C5	11
hsa04514	Cell adhesion molecules	14/158	149/8113	1.06482e-06	2.70078e-05	2.23536e-05	PTPRC/HLA-DOB/SPN/HLA-DRA/ITGB2/ITGB7/CD4/CD40/PDCD1LG2/HLA-DMA/CD8A/HLA-DOA/ICOSLG/ICAM3	14
hsa04659	Th17 cell differentiation	12/158	108/8113	1.08902e-06	2.70078e-05	2.23536e-05	HLA-DOB/IL2RG/HLA-DRA/CD4/JAK3/LCK/ZAP70/HLA-DMA/CD3E/HLA-DOA/IL2RB/TGFB1	12
hsa05145	Toxoplasmosis	12/158	112/8113	1.61295e-06	3.63646e-05	3.0098e-05	HLA-DOB/CIITA/HLA-DRA/PIK3R5/CD40/IL10RA/HLA-DMA/PIK3CG/LAMA1/HLA-DOA/PPIF/TGFB1	12
hsa04612	Antigen processing and presentation	10/158	78/8113	2.38147e-06	4.92171e-05	4.07357e-05	CD74/HLA-DOB/CIITA/HLA-DRA/CD4/HLA-DMA/CD8A/HLA-DOA/CTSS/IFI30	10
hsa04672	Intestinal immune network for IgA production	8/158	49/8113	3.96759e-06	7.56895e-05	6.26462e-05	HLA-DOB/HLA-DRA/ITGB7/CD40/HLA-DMA/HLA-DOA/ICOSLG/TGFB1	8
hsa04660	T cell receptor signaling pathway	11/158	104/8113	5.05817e-06	8.96019e-05	7.41611e-05	LCP2/PTPRC/ITK/CD4/LCK/VAV1/ZAP70/CD3E/CD8A/MAP2K1/PTPN6	11
hsa04061	Viral protein interaction with cytokine and cytokine receptor	10/158	100/8113	2.26958e-05	0.000375238	0.000310574	IL2RG/XCL1/CCL5/CCL24/IL10RA/CCR2/CCR1/CSF1R/IL2RB/CCR8	10
hsa04145	Phagosome	12/158	152/8113	3.79708e-05	0.000588548	0.000487126	HLA-DOB/HLA-DRA/ITGB2/CORO1A/HLA-DMA/MSR1/FCGR3A/RAB7B/HLA-DOA/COLEC12/CTSS/C1R	12
hsa04650	Natural killer cell mediated cytotoxicity	11/158	131/8113	4.57969e-05	0.000668096	0.000552966	LCP2/ITGB2/LCK/VAV1/ZAP70/FCGR3A/TYROBP/NCR3/MAP2K1/PTPN6/SYK	11
hsa05322	Systemic lupus erythematosus	11/158	136/8113	6.46479e-05	0.000890705	0.000737213	HLA-DOB/HLA-DRA/CD40/HLA-DMA/FCGR3A/HLA-DOA/C1QA/C1R/C1S/C1QC/C5	11
hsa05133	Pertussis	8/158	76/8113	0.000106305	0.00138757	0.00114845	IRF8/ITGB2/SERPING1/C1QA/C1R/C1S/C1QC/C5	8
hsa05140	Leishmaniasis	8/158	77/8113	0.000116695	0.00144702	0.00119766	HLA-DOB/HLA-DRA/ITGB2/HLA-DMA/FCGR3A/HLA-DOA/TGFB1/PTPN6	8
hsa05416	Viral myocarditis	7/158	60/8113	0.00015106	0.00178395	0.00147653	HLA-DOB/HLA-DRA/ITGB2/CD40/HLA-DMA/LAMA1/HLA-DOA	7
hsa04662	B cell receptor signaling pathway	8/158	82/8113	0.000182062	0.00201169	0.00166503	INPP5D/PIK3AP1/BLNK/VAV1/LYN/MAP2K1/PTPN6/SYK	8
hsa04380	Osteoclast differentiation	10/158	128/8113	0.000186568	0.00201169	0.00166503	LCP2/LCK/BLNK/FCGR3A/TYROBP/CSF1R/SPI1/MAP2K1/TGFB1/SYK	10
hsa05310	Asthma	5/158	31/8113	0.000296641	0.00306529	0.00253706	HLA-DOB/HLA-DRA/CD40/HLA-DMA/HLA-DOA	5
hsa05169	Epstein-Barr virus infection	12/158	202/8113	0.000558163	0.00550472	0.00455611	HLA-DOB/HLA-DRA/JAK3/CD40/BLNK/CD44/HLA-DMA/LYN/CD3E/HLA-DOA/ENTPD1/SYK	12
hsa04666	Fc gamma R-mediated phagocytosis	8/158	97/8113	0.000577107	0.00550472	0.00455611	PTPRC/INPP5D/VAV1/WAS/FCGR3A/LYN/MAP2K1/SYK	8
hsa05330	Allograft rejection	5/158	38/8113	0.000785248	0.00721265	0.00596972	HLA-DOB/HLA-DRA/CD40/HLA-DMA/HLA-DOA	5
hsa05321	Inflammatory bowel disease	6/158	65/8113	0.00158816	0.0140666	0.0116425	HLA-DOB/IL2RG/HLA-DRA/HLA-DMA/HLA-DOA/TGFB1	6
hsa05235	PD-L1 expression and PD-1 checkpoint pathway in cancer	7/158	89/8113	0.00168338	0.0143958	0.011915	CD4/LCK/BATF3/ZAP70/CD3E/MAP2K1/PTPN6	7
hsa04060	Cytokine-cytokine receptor interaction	14/158	295/8113	0.00178956	0.0147937	0.0122443	IL2RG/XCL1/CCL5/CD4/CD40/CCL24/IL10RA/CCR2/CCR1/CSF1R/IL2RB/CCR8/TNFRSF18/TGFB1	14
hsa04664	Fc epsilon RI signaling pathway	6/158	68/8113	0.00200626	0.0160501	0.0132842	LCP2/INPP5D/VAV1/LYN/MAP2K1/SYK	6
hsa05323	Rheumatoid arthritis	7/158	93/8113	0.00216959	0.0168143	0.0139168	HLA-DOB/CCL5/HLA-DRA/ITGB2/HLA-DMA/HLA-DOA/TGFB1	7
hsa05320	Autoimmune thyroid disease	5/158	53/8113	0.00355253	0.0266978	0.0220971	HLA-DOB/HLA-DRA/CD40/HLA-DMA/HLA-DOA	5
hsa04151	PI3K-Akt signaling pathway	15/158	354/8113	0.00369352	0.026941	0.0222984	IL2RG/PIK3AP1/ITGB7/COL6A5/JAK3/PIK3R5/PIK3CG/LAMA1/SGK2/CSF1R/CHAD/IL2RB/CREB3L2/MAP2K1/SYK	15
hsa05135	Yersinia infection	8/158	137/8113	0.00519245	0.0367922	0.0304519	LCP2/CD4/LCK/VAV1/ZAP70/WAS/CD8A/MAP2K1	8
hsa05164	Influenza A	9/158	171/8113	0.00609794	0.042008	0.034769	HLA-DOB/CIITA/CCL5/HLA-DRA/VDAC1/HLA-DMA/HLA-DOA/MAP2K1/SLC25A5	9
hsa04512	ECM-receptor interaction	6/158	88/8113	0.00723113	0.0484681	0.0401158	ITGB7/COL6A5/CD44/LAMA1/FRAS1/CHAD	6

## Sheet: GO12_H_vs_D
	ID	Description	GeneRatio	BgRatio	pvalue	p.adjust	qvalue	geneID	Count	ONTOLOGY
GO:0046649	GO:0046649	lymphocyte activation	36/252	765/18866	4.66466e-11	1.50762e-07	1.28499e-07	ITGB2/WAS/SLAMF8/ZAP70/RASAL3/CORO1A/CCL5/LCK/DOCK2/SLA2/SEMA4A/VAV1/TNFAIP8L2/XCL1/CCDC88B/CD180/CMTM7/CD244/ITK/NCKAP1L/PTPN6/SYK/SPI1/CD6/BATF/SPN/PYCARD/FCER1G/JAK3/PDCD1LG2/TYROBP/MAPK8IP1/IKZF1/INPP5D/CARD11/LCP1	36	BP
GO:0042110	GO:0042110	T cell activation	27/252	483/18866	3.72584e-10	4.55306e-07	3.88072e-07	WAS/ZAP70/RASAL3/CORO1A/CCL5/LCK/DOCK2/SLA2/SEMA4A/VAV1/TNFAIP8L2/XCL1/CCDC88B/ITK/NCKAP1L/PTPN6/SYK/CD6/BATF/SPN/PYCARD/FCER1G/JAK3/PDCD1LG2/MAPK8IP1/CARD11/LCP1	27	BP
GO:0070663	GO:0070663	regulation of leukocyte proliferation	19/252	240/18866	5.96342e-10	4.55306e-07	3.88072e-07	ZAP70/RASAL3/CORO1A/CCL5/XCL1/CCDC88B/NCKAP1L/PTPN6/SYK/CD6/SPN/PYCARD/JAK3/PDCD1LG2/TYROBP/MAPK8IP1/INPP5D/CARD11/CSF1R	19	BP
GO:0042129	GO:0042129	regulation of T cell proliferation	16/252	167/18866	8.83277e-10	4.55306e-07	3.88072e-07	ZAP70/RASAL3/CORO1A/CCL5/XCL1/CCDC88B/NCKAP1L/PTPN6/SYK/CD6/SPN/PYCARD/JAK3/PDCD1LG2/MAPK8IP1/CARD11	16	BP
GO:0042102	GO:0042102	positive regulation of T cell proliferation	13/252	101/18866	9.09783e-10	4.55306e-07	3.88072e-07	ZAP70/RASAL3/CORO1A/CCL5/XCL1/CCDC88B/NCKAP1L/SYK/CD6/PYCARD/JAK3/PDCD1LG2/CARD11	13	BP
GO:0050670	GO:0050670	regulation of lymphocyte proliferation	18/252	219/18866	9.37596e-10	4.55306e-07	3.88072e-07	ZAP70/RASAL3/CORO1A/CCL5/XCL1/CCDC88B/NCKAP1L/PTPN6/SYK/CD6/SPN/PYCARD/JAK3/PDCD1LG2/TYROBP/MAPK8IP1/INPP5D/CARD11	18	BP
GO:0032944	GO:0032944	regulation of mononuclear cell proliferation	18/252	221/18866	1.08563e-09	4.55306e-07	3.88072e-07	ZAP70/RASAL3/CORO1A/CCL5/XCL1/CCDC88B/NCKAP1L/PTPN6/SYK/CD6/SPN/PYCARD/JAK3/PDCD1LG2/TYROBP/MAPK8IP1/INPP5D/CARD11	18	BP
GO:0042098	GO:0042098	T cell proliferation	17/252	195/18866	1.127e-09	4.55306e-07	3.88072e-07	ZAP70/RASAL3/CORO1A/CCL5/DOCK2/XCL1/CCDC88B/NCKAP1L/PTPN6/SYK/CD6/SPN/PYCARD/JAK3/PDCD1LG2/MAPK8IP1/CARD11	17	BP
GO:0070661	GO:0070661	leukocyte proliferation	21/252	313/18866	1.49716e-09	4.64066e-07	3.95539e-07	ZAP70/RASAL3/CORO1A/CCL5/DOCK2/XCL1/CCDC88B/CD180/NCKAP1L/PTPN6/SYK/CD6/SPN/PYCARD/JAK3/PDCD1LG2/TYROBP/MAPK8IP1/INPP5D/CARD11/CSF1R	21	BP
GO:0046651	GO:0046651	lymphocyte proliferation	20/252	283/18866	1.52378e-09	4.64066e-07	3.95539e-07	ZAP70/RASAL3/CORO1A/CCL5/DOCK2/XCL1/CCDC88B/CD180/NCKAP1L/PTPN6/SYK/CD6/SPN/PYCARD/JAK3/PDCD1LG2/TYROBP/MAPK8IP1/INPP5D/CARD11	20	BP
GO:0050900	GO:0050900	leukocyte migration	27/252	516/18866	1.57943e-09	4.64066e-07	3.95539e-07	ITGB7/ITGB2/SLAMF8/ZAP70/CORO1A/CCL5/LCK/DOK2/MYO1G/TRPM2/VAV1/XCL1/CXCR3/C5AR1/CD244/NCKAP1L/PTPN6/SYK/HCK/C3AR1/SPN/PYCARD/FCER1G/CCL1/INPP5D/CCR1/CSF1R	27	BP
GO:0032943	GO:0032943	mononuclear cell proliferation	20/252	286/18866	1.82927e-09	4.92682e-07	4.19929e-07	ZAP70/RASAL3/CORO1A/CCL5/DOCK2/XCL1/CCDC88B/CD180/NCKAP1L/PTPN6/SYK/CD6/SPN/PYCARD/JAK3/PDCD1LG2/TYROBP/MAPK8IP1/INPP5D/CARD11	20	BP
GO:0002253	GO:0002253	activation of immune response	28/252	570/18866	3.13117e-09	7.78458e-07	6.63505e-07	KRT1/WAS/ZAP70/PSMB8/CYFIP2/CPB2/TRAC/LCK/MYO1G/LCP2/SLA2/VAV1/BTNL9/C1QA/C5AR1/ITK/NCKAP1L/PTPN6/SYK/HLA-DRA/HCK/C3AR1/PYCARD/CLEC10A/FCER1G/INPP5D/CARD11/KLHL6	28	BP
GO:0050778	GO:0050778	positive regulation of immune response	32/252	772/18866	1.34227e-08	3.08489e-06	2.62935e-06	KRT1/ITGB2/WAS/ZAP70/PSMB8/CYFIP2/CPB2/CCL5/TRAC/LCK/MYO1G/LCP2/SLA2/VAV1/BTNL9/XCL1/C1QA/C5AR1/ITK/NCKAP1L/PTPN6/SYK/HLA-DRA/HCK/C3AR1/PYCARD/CLEC10A/NLRC5/FCER1G/INPP5D/CARD11/KLHL6	32	BP
GO:0070665	GO:0070665	positive regulation of leukocyte proliferation	14/252	150/18866	1.43173e-08	3.08489e-06	2.62935e-06	ZAP70/RASAL3/CORO1A/CCL5/XCL1/CCDC88B/NCKAP1L/SYK/CD6/PYCARD/JAK3/PDCD1LG2/CARD11/CSF1R	14	BP
GO:0002521	GO:0002521	leukocyte differentiation	26/252	538/18866	1.65659e-08	3.34631e-06	2.85217e-06	SLAMF8/ZAP70/CARTPT/HCLS1/LCK/DOCK2/TRPM2/SEMA4A/VAV1/CMTM7/ITK/NCKAP1L/PTPN6/SYK/SPI1/BATF/SPN/FCER1G/JAK3/TYROBP/IKZF1/INPP5D/CCR1/CARD11/CSF1R/BATF2	26	BP
GO:1903039	GO:1903039	positive regulation of leukocyte cell-cell adhesion	17/252	235/18866	1.89572e-08	3.6041e-06	3.07189e-06	ITGB2/ZAP70/RASAL3/CORO1A/CCL5/LCK/VAV1/XCL1/CCDC88B/NCKAP1L/PTPN6/SYK/CD6/PYCARD/JAK3/PDCD1LG2/CARD11	17	BP
GO:0007159	GO:0007159	leukocyte cell-cell adhesion	21/252	364/18866	2.14813e-08	3.85709e-06	3.28752e-06	ITGB7/ITGB2/ZAP70/RASAL3/CORO1A/CCL5/LCK/VAV1/TNFAIP8L2/XCL1/CCDC88B/NCKAP1L/PTPN6/SYK/CD6/FERMT3/SPN/PYCARD/JAK3/PDCD1LG2/CARD11	21	BP
GO:0050870	GO:0050870	positive regulation of T cell activation	16/252	214/18866	3.16032e-08	5.13525e-06	4.37694e-06	ZAP70/RASAL3/CORO1A/CCL5/LCK/VAV1/XCL1/CCDC88B/NCKAP1L/PTPN6/SYK/CD6/PYCARD/JAK3/PDCD1LG2/CARD11	16	BP
GO:0002429	GO:0002429	immune response-activating cell surface receptor signaling pathway	24/252	481/18866	3.33664e-08	5.13525e-06	4.37694e-06	WAS/ZAP70/PSMB8/CYFIP2/TRAC/LCK/MYO1G/LCP2/SLA2/VAV1/BTNL9/C5AR1/ITK/NCKAP1L/PTPN6/SYK/HLA-DRA/HCK/C3AR1/CLEC10A/FCER1G/INPP5D/CARD11/KLHL6	24	BP
GO:0002757	GO:0002757	immune response-activating signal transduction	24/252	481/18866	3.33664e-08	5.13525e-06	4.37694e-06	WAS/ZAP70/PSMB8/CYFIP2/TRAC/LCK/MYO1G/LCP2/SLA2/VAV1/BTNL9/C5AR1/ITK/NCKAP1L/PTPN6/SYK/HLA-DRA/HCK/C3AR1/CLEC10A/FCER1G/INPP5D/CARD11/KLHL6	24	BP
GO:0050671	GO:0050671	positive regulation of lymphocyte proliferation	13/252	136/18866	3.56592e-08	5.23866e-06	4.46507e-06	ZAP70/RASAL3/CORO1A/CCL5/XCL1/CCDC88B/NCKAP1L/SYK/CD6/PYCARD/JAK3/PDCD1LG2/CARD11	13	BP
GO:0032946	GO:0032946	positive regulation of mononuclear cell proliferation	13/252	137/18866	3.89349e-08	5.4712e-06	4.66328e-06	ZAP70/RASAL3/CORO1A/CCL5/XCL1/CCDC88B/NCKAP1L/SYK/CD6/PYCARD/JAK3/PDCD1LG2/CARD11	13	BP
GO:0006909	GO:0006909	phagocytosis	21/252	382/18866	4.91855e-08	6.62365e-06	5.64555e-06	ITGB2/WAS/IRF8/CYFIP2/CORO1A/PLD4/IL2RB/ICAM5/IL2RG/MYO1G/DOCK2/VAV1/P2RY6/NCKAP1L/SYK/HCK/PYCARD/FCER1G/SH3BP1/TYROBP/BIN2	21	BP
GO:0030595	GO:0030595	leukocyte chemotaxis	16/252	232/18866	9.72827e-08	1.25767e-05	1.07195e-05	ITGB2/SLAMF8/CORO1A/CCL5/TRPM2/VAV1/XCL1/CXCR3/C5AR1/NCKAP1L/SYK/C3AR1/FCER1G/CCL1/CCR1/CSF1R	16	BP
GO:1903037	GO:1903037	regulation of leukocyte cell-cell adhesion	19/252	329/18866	1.01699e-07	1.2642e-05	1.07752e-05	ITGB2/ZAP70/RASAL3/CORO1A/CCL5/LCK/VAV1/TNFAIP8L2/XCL1/CCDC88B/NCKAP1L/PTPN6/SYK/CD6/SPN/PYCARD/JAK3/PDCD1LG2/CARD11	19	BP
GO:0002768	GO:0002768	immune response-regulating cell surface receptor signaling pathway	24/252	514/18866	1.15304e-07	1.35267e-05	1.15292e-05	WAS/ZAP70/PSMB8/CYFIP2/TRAC/LCK/MYO1G/LCP2/SLA2/VAV1/BTNL9/C5AR1/ITK/NCKAP1L/PTPN6/SYK/HLA-DRA/HCK/C3AR1/CLEC10A/FCER1G/INPP5D/CARD11/KLHL6	24	BP
GO:0050863	GO:0050863	regulation of T cell activation	19/252	332/18866	1.17187e-07	1.35267e-05	1.15292e-05	ZAP70/RASAL3/CORO1A/CCL5/LCK/VAV1/TNFAIP8L2/XCL1/CCDC88B/NCKAP1L/PTPN6/SYK/CD6/SPN/PYCARD/JAK3/PDCD1LG2/MAPK8IP1/CARD11	19	BP
GO:0002764	GO:0002764	immune response-regulating signaling pathway	24/252	517/18866	1.28373e-07	1.4307e-05	1.21943e-05	WAS/ZAP70/PSMB8/CYFIP2/TRAC/LCK/MYO1G/LCP2/SLA2/VAV1/BTNL9/C5AR1/ITK/NCKAP1L/PTPN6/SYK/HLA-DRA/HCK/C3AR1/CLEC10A/FCER1G/INPP5D/CARD11/KLHL6	24	BP
GO:0060326	GO:0060326	cell chemotaxis	18/252	311/18866	2.15619e-07	2.31173e-05	1.97036e-05	ITGB2/SLAMF8/CORO1A/CCL5/CCR8/TRPM2/VAV1/XCL1/CXCR3/C5AR1/NCKAP1L/SYK/C3AR1/FCER1G/CCL1/BIN2/CCR1/CSF1R	18	BP
GO:0006935	GO:0006935	chemotaxis	27/252	655/18866	2.22967e-07	2.31173e-05	1.97036e-05	ITGB2/SLAMF8/GAP43/CORO1A/CCL5/CCR8/DOK2/DOCK2/TRPM2/SEMA4A/VAV1/XCL1/CXCR3/CMTM7/C5AR1/NCKAP1L/SYK/C3AR1/SPN/KIF5C/FCER1G/CCL1/GDNF/BIN2/CCR1/DPYSL4/CSF1R	27	BP
GO:0022409	GO:0022409	positive regulation of cell-cell adhesion	17/252	279/18866	2.28884e-07	2.31173e-05	1.97036e-05	ITGB2/ZAP70/RASAL3/CORO1A/CCL5/LCK/VAV1/XCL1/CCDC88B/NCKAP1L/PTPN6/SYK/CD6/PYCARD/JAK3/PDCD1LG2/CARD11	17	BP
GO:0042330	GO:0042330	taxis	27/252	657/18866	2.36841e-07	2.31961e-05	1.97707e-05	ITGB2/SLAMF8/GAP43/CORO1A/CCL5/CCR8/DOK2/DOCK2/TRPM2/SEMA4A/VAV1/XCL1/CXCR3/CMTM7/C5AR1/NCKAP1L/SYK/C3AR1/SPN/KIF5C/FCER1G/CCL1/GDNF/BIN2/CCR1/DPYSL4/CSF1R	27	BP
GO:0022407	GO:0022407	regulation of cell-cell adhesion	21/252	439/18866	4.99688e-07	4.74997e-05	4.04855e-05	ITGB2/ZAP70/RASAL3/CORO1A/CCL5/LCK/VAV1/TNFAIP8L2/XCL1/CCDC88B/NCKAP1L/PTPN6/SYK/CD6/FERMT3/SPN/PYCARD/JAK3/AKNA/PDCD1LG2/CARD11	21	BP
GO:0030098	GO:0030098	lymphocyte differentiation	19/252	368/18866	5.695e-07	5.25893e-05	4.48235e-05	SLAMF8/ZAP70/LCK/DOCK2/SEMA4A/VAV1/CMTM7/ITK/NCKAP1L/PTPN6/SYK/SPI1/BATF/SPN/FCER1G/JAK3/IKZF1/INPP5D/CARD11	19	BP
GO:0002696	GO:0002696	positive regulation of leukocyte activation	20/252	406/18866	5.97055e-07	5.36023e-05	4.5687e-05	ITGB2/ZAP70/RASAL3/CORO1A/CCL5/LCK/VAV1/XCL1/CCDC88B/NCKAP1L/PTPN6/SYK/CD6/PYCARD/FCER1G/JAK3/PDCD1LG2/TYROBP/INPP5D/CARD11	20	BP
GO:0046631	GO:0046631	alpha-beta T cell activation	12/252	146/18866	6.28417e-07	5.48931e-05	4.67871e-05	ZAP70/RASAL3/DOCK2/SEMA4A/XCL1/ITK/NCKAP1L/SYK/BATF/SPN/JAK3/MAPK8IP1	12	BP
GO:1990266	GO:1990266	neutrophil migration	11/252	122/18866	7.38409e-07	6.28036e-05	5.35295e-05	ITGB2/SLAMF8/CCL5/VAV1/XCL1/C5AR1/NCKAP1L/SYK/C3AR1/FCER1G/CCL1	11	BP
GO:0097530	GO:0097530	granulocyte migration	12/252	150/18866	8.39816e-07	6.9597e-05	5.93198e-05	ITGB2/SLAMF8/CCL5/VAV1/XCL1/C5AR1/NCKAP1L/SYK/C3AR1/FCER1G/CCL1/CSF1R	12	BP
GO:0050867	GO:0050867	positive regulation of cell activation	20/252	421/18866	1.05024e-06	8.48596e-05	7.23286e-05	ITGB2/ZAP70/RASAL3/CORO1A/CCL5/LCK/VAV1/XCL1/CCDC88B/NCKAP1L/PTPN6/SYK/CD6/PYCARD/FCER1G/JAK3/PDCD1LG2/TYROBP/INPP5D/CARD11	20	BP
GO:0071621	GO:0071621	granulocyte chemotaxis	11/252	127/18866	1.10378e-06	8.70102e-05	7.41616e-05	ITGB2/CCL5/VAV1/XCL1/C5AR1/NCKAP1L/SYK/C3AR1/FCER1G/CCL1/CSF1R	11	BP
GO:0030593	GO:0030593	neutrophil chemotaxis	10/252	103/18866	1.20132e-06	9.24448e-05	7.87936e-05	ITGB2/CCL5/VAV1/XCL1/C5AR1/NCKAP1L/SYK/C3AR1/FCER1G/CCL1	10	BP
GO:0008360	GO:0008360	regulation of cell shape	12/252	156/18866	1.27543e-06	9.58652e-05	8.17089e-05	ITGB2/FGD2/FBLIM1/VIL1/CORO1A/SEMA4A/BAMBI/RND1/HCK/FMNL1/CSF1R/PARVB	12	BP
GO:0051251	GO:0051251	positive regulation of lymphocyte activation	18/252	357/18866	1.59764e-06	0.000117354	0.000100024	ZAP70/RASAL3/CORO1A/CCL5/LCK/VAV1/XCL1/CCDC88B/NCKAP1L/PTPN6/SYK/CD6/PYCARD/JAK3/PDCD1LG2/TYROBP/INPP5D/CARD11	18	BP
GO:0051249	GO:0051249	regulation of lymphocyte activation	22/252	515/18866	1.75127e-06	0.00012578	0.000107206	SLAMF8/ZAP70/RASAL3/CORO1A/CCL5/LCK/VAV1/TNFAIP8L2/XCL1/CCDC88B/NCKAP1L/PTPN6/SYK/CD6/SPN/PYCARD/JAK3/PDCD1LG2/TYROBP/MAPK8IP1/INPP5D/CARD11	22	BP
GO:0045577	GO:0045577	regulation of B cell differentiation	6/252	29/18866	1.96461e-06	0.000138035	0.000117652	SLAMF8/NCKAP1L/PTPN6/SYK/INPP5D/CARD11	6	BP
GO:0002694	GO:0002694	regulation of leukocyte activation	24/252	605/18866	2.13142e-06	0.000146569	0.000124926	ITGB2/SLAMF8/ZAP70/RASAL3/CORO1A/CCL5/LCK/VAV1/TNFAIP8L2/XCL1/CCDC88B/NCKAP1L/PTPN6/SYK/CD6/SPN/PYCARD/FCER1G/JAK3/PDCD1LG2/TYROBP/MAPK8IP1/INPP5D/CARD11	24	BP
GO:0002250	GO:0002250	adaptive immune response	26/252	701/18866	2.71112e-06	0.000182549	0.000155592	HLA-DOB/WAS/ZAP70/TRAC/MYO1G/SLA2/SEMA4A/XCL1/CRACR2A/C1QA/CD244/ITK/PTPN6/SYK/HLA-DRA/CD6/BATF/SPN/PYCARD/UNC93B1/CLEC10A/FCER1G/JAK3/PDCD1LG2/INPP5D/KLHL6	26	BP
GO:0072678	GO:0072678	T cell migration	8/252	67/18866	2.99616e-06	0.000197624	0.000168441	ITGB7/ZAP70/CCL5/MYO1G/XCL1/CXCR3/SPN/PYCARD	8	BP
GO:0030036	GO:0030036	actin cytoskeleton organization	26/252	707/18866	3.16421e-06	0.000204534	0.000174331	WAS/FGD2/CYFIP2/VIL1/CORO1A/CASS4/HCLS1/MYO1G/DOCK2/TRPM2/NCKAP1L/AGAP2/LMOD2/RND1/HCK/PYCARD/CSRP2/PDLIM1/SH3BP1/ARPC5L/TYROBP/FMNL1/CSF1R/PARVG/PARVB/LCP1	26	BP
GO:0050852	GO:0050852	T cell receptor signaling pathway	13/252	206/18866	4.23463e-06	0.000268359	0.000228731	WAS/ZAP70/PSMB8/TRAC/LCK/LCP2/SLA2/BTNL9/ITK/PTPN6/HLA-DRA/INPP5D/CARD11	13	BP
GO:0071675	GO:0071675	regulation of mononuclear cell migration	7/252	51/18866	4.89603e-06	0.000304307	0.000259371	SLAMF8/CCL5/C5AR1/C3AR1/CCL1/CCR1/CSF1R	7	BP
GO:0051345	GO:0051345	positive regulation of hydrolase activity	27/252	773/18866	5.25713e-06	0.000320586	0.000273245	ARHGAP30/RASAL3/CYFIP2/CCL5/ARHGAP9/LCK/DOCK2/GMIP/VAV1/XCL1/CHP2/ARHGAP32/C5AR1/P2RY6/TBC1D2B/ITK/NCKAP1L/SYK/DNAJB2/AGAP2/TAGAP/MYL3/PYCARD/SH3BP1/CCL1/RASGRP3/NLRP1	27	BP
GO:0050865	GO:0050865	regulation of cell activation	24/252	650/18866	7.22266e-06	0.000432289	0.000368454	ITGB2/SLAMF8/ZAP70/RASAL3/CORO1A/CCL5/LCK/VAV1/TNFAIP8L2/XCL1/CCDC88B/NCKAP1L/PTPN6/SYK/CD6/SPN/PYCARD/FCER1G/JAK3/PDCD1LG2/TYROBP/MAPK8IP1/INPP5D/CARD11	24	BP
GO:0046633	GO:0046633	alpha-beta T cell proliferation	6/252	36/18866	7.44907e-06	0.000437734	0.000373095	ZAP70/RASAL3/DOCK2/XCL1/SYK/MAPK8IP1	6	BP
GO:0050851	GO:0050851	antigen receptor-mediated signaling pathway	16/252	325/18866	8.28824e-06	0.00047835	0.000407713	WAS/ZAP70/PSMB8/TRAC/LCK/LCP2/SLA2/BTNL9/ITK/NCKAP1L/PTPN6/SYK/HLA-DRA/INPP5D/CARD11/KLHL6	16	BP
GO:0097529	GO:0097529	myeloid leukocyte migration	13/252	222/18866	9.54023e-06	0.000540948	0.000461067	ITGB2/SLAMF8/CCL5/VAV1/XCL1/C5AR1/NCKAP1L/SYK/C3AR1/FCER1G/CCL1/CCR1/CSF1R	13	BP
GO:0002366	GO:0002366	leukocyte activation involved in immune response	25/252	716/18866	1.20492e-05	0.000671434	0.000572284	KRT1/ITGB2/CORO1A/FTL/ARHGAP9/DOCK2/TRPM2/SEMA4A/CD180/CRACR2A/C5AR1/CD244/NCKAP1L/PTPN6/SYK/BATF/C3AR1/SPN/PYCARD/HK3/FCER1G/JAK3/TYROBP/BIN2/LCP1	25	BP
GO:0002263	GO:0002263	cell activation involved in immune response	25/252	720/18866	1.32394e-05	0.00072525	0.000618154	KRT1/ITGB2/CORO1A/FTL/ARHGAP9/DOCK2/TRPM2/SEMA4A/CD180/CRACR2A/C5AR1/CD244/NCKAP1L/PTPN6/SYK/BATF/C3AR1/SPN/PYCARD/HK3/FCER1G/JAK3/TYROBP/BIN2/LCP1	25	BP
GO:0038110	GO:0038110	interleukin-2-mediated signaling pathway	4/252	12/18866	1.41433e-05	0.000761853	0.000649351	IL2RB/IL2RG/SYK/JAK3	4	BP
GO:0007229	GO:0007229	integrin-mediated signaling pathway	9/252	108/18866	1.45301e-05	0.0007687	0.000655187	ITGB7/ITGB2/VAV1/SYK/HCK/FERMT3/FCER1G/TYROBP/ITGAD	9	BP
GO:0032653	GO:0032653	regulation of interleukin-10 production	7/252	60/18866	1.47461e-05	0.0007687	0.000655187	XCL1/SYK/PYCARD/FCER1G/JAK3/PDCD1LG2/TYROBP	7	BP
GO:0030155	GO:0030155	regulation of cell adhesion	25/252	736/18866	1.91453e-05	0.000978746	0.000834217	ITGB2/ZAP70/RASAL3/CORO1A/CCL5/CASS4/LCK/VAV1/TNFAIP8L2/XCL1/CCDC88B/CXCR3/NCKAP1L/PTPN6/SYK/RND1/CD6/FERMT3/SPN/PYCARD/JAK3/AKNA/PRKX/PDCD1LG2/CARD11	25	BP
GO:0045785	GO:0045785	positive regulation of cell adhesion	18/252	428/18866	1.93811e-05	0.000978746	0.000834217	ITGB2/ZAP70/RASAL3/CORO1A/CCL5/CASS4/LCK/VAV1/XCL1/CCDC88B/NCKAP1L/PTPN6/SYK/CD6/PYCARD/JAK3/PDCD1LG2/CARD11	18	BP
GO:0071352	GO:0071352	cellular response to interleukin-2	4/252	13/18866	2.0215e-05	0.000999874	0.000852225	IL2RB/IL2RG/SYK/JAK3	4	BP
GO:0032613	GO:0032613	interleukin-10 production	7/252	63/18866	2.04182e-05	0.000999874	0.000852225	XCL1/SYK/PYCARD/FCER1G/JAK3/PDCD1LG2/TYROBP	7	BP
GO:0002687	GO:0002687	positive regulation of leukocyte migration	10/252	142/18866	2.1469e-05	0.00103564	0.000882708	CCL5/XCL1/C5AR1/NCKAP1L/C3AR1/SPN/PYCARD/CCL1/CCR1/CSF1R	10	BP
GO:0072676	GO:0072676	lymphocyte migration	9/252	117/18866	2.76474e-05	0.00131174	0.00111804	ITGB7/ZAP70/CCL5/MYO1G/XCL1/CXCR3/SPN/PYCARD/CCL1	9	BP
GO:0070669	GO:0070669	response to interleukin-2	4/252	14/18866	2.80044e-05	0.00131174	0.00111804	IL2RB/IL2RG/SYK/JAK3	4	BP
GO:0002685	GO:0002685	regulation of leukocyte migration	12/252	212/18866	2.94495e-05	0.00134305	0.00114473	SLAMF8/CCL5/XCL1/CXCR3/C5AR1/NCKAP1L/C3AR1/SPN/PYCARD/CCL1/CCR1/CSF1R	12	BP
GO:0002274	GO:0002274	myeloid leukocyte activation	23/252	662/18866	2.95039e-05	0.00134305	0.00114473	KRT1/ITGB2/FTL/CCL5/ARHGAP9/DOCK2/LCP2/TRPM2/CRACR2A/C1QA/C5AR1/NCKAP1L/PTPN6/SYK/SPI1/BATF/C3AR1/PYCARD/HK3/FCER1G/TYROBP/BIN2/BATF2	23	BP
GO:0007204	GO:0007204	positive regulation of cytosolic calcium ion concentration	15/252	322/18866	3.03098e-05	0.00136057	0.00115966	CORO1A/CCR8/LCK/TRPM2/DRD1/XCL1/CXCR3/C5AR1/P2RY6/PTPN6/JPH2/C3AR1/CCL1/GRIN2D/CCR1	15	BP
GO:0032103	GO:0032103	positive regulation of response to external stimulus	20/252	529/18866	3.08339e-05	0.00136514	0.00116355	PSMB8/CPB2/CCL5/VAV1/XCL1/CD180/C5AR1/NCKAP1L/SYK/CD6/HCK/C3AR1/PYCARD/CLEC10A/NLRC5/FCER1G/CCL1/CCR1/CARD11/CSF1R	20	BP
GO:0001773	GO:0001773	myeloid dendritic cell activation	5/252	29/18866	3.73369e-05	0.00163072	0.00138991	DOCK2/SPI1/BATF/PYCARD/BATF2	5	BP
GO:0030217	GO:0030217	T cell differentiation	13/252	253/18866	3.78762e-05	0.00163221	0.00139119	ZAP70/LCK/DOCK2/SEMA4A/VAV1/ITK/NCKAP1L/SYK/BATF/SPN/FCER1G/JAK3/CARD11	13	BP
GO:1903169	GO:1903169	regulation of calcium ion transmembrane transport	10/252	152/18866	3.85749e-05	0.00164045	0.00139821	CACNG6/CORO1A/DRD1/XCL1/CRACR2A/P2RY6/PTPN6/JPH2/STAC3/RRAD	10	BP
GO:0002690	GO:0002690	positive regulation of leukocyte chemotaxis	8/252	96/18866	4.36703e-05	0.00181096	0.00154354	CCL5/XCL1/C5AR1/NCKAP1L/C3AR1/CCL1/CCR1/CSF1R	8	BP
GO:0002688	GO:0002688	regulation of leukocyte chemotaxis	9/252	124/18866	4.38091e-05	0.00181096	0.00154354	SLAMF8/CCL5/XCL1/C5AR1/NCKAP1L/C3AR1/CCL1/CCR1/CSF1R	9	BP
GO:0010758	GO:0010758	regulation of macrophage chemotaxis	5/252	30/18866	4.43186e-05	0.00181096	0.00154354	SLAMF8/CCL5/C5AR1/C3AR1/CSF1R	5	BP
GO:0033627	GO:0033627	cell adhesion mediated by integrin	7/252	71/18866	4.48257e-05	0.00181096	0.00154354	ITGB7/ITGB2/CCL5/NCKAP1L/PTPN6/SYK/FERMT3	7	BP
GO:0045058	GO:0045058	T cell selection	6/252	49/18866	4.62558e-05	0.00183226	0.00156169	ZAP70/DOCK2/SYK/BATF/SPN/CARD11	6	BP
GO:0050764	GO:0050764	regulation of phagocytosis	8/252	97/18866	4.70537e-05	0.00183226	0.00156169	IL2RB/IL2RG/DOCK2/NCKAP1L/SYK/HCK/PYCARD/FCER1G	8	BP
GO:0071674	GO:0071674	mononuclear cell migration	8/252	97/18866	4.70537e-05	0.00183226	0.00156169	SLAMF8/CCL5/XCL1/C5AR1/C3AR1/CCL1/CCR1/CSF1R	8	BP
GO:0008064	GO:0008064	regulation of actin polymerization or depolymerization	11/252	190/18866	5.15763e-05	0.00198446	0.00169142	WAS/CYFIP2/VIL1/CORO1A/HCLS1/NCKAP1L/LMOD2/HCK/PYCARD/SH3BP1/ARPC5L	11	BP
GO:0030832	GO:0030832	regulation of actin filament length	11/252	191/18866	5.40926e-05	0.00205679	0.00175307	WAS/CYFIP2/VIL1/CORO1A/HCLS1/NCKAP1L/LMOD2/HCK/PYCARD/SH3BP1/ARPC5L	11	BP
GO:0030838	GO:0030838	positive regulation of actin filament polymerization	8/252	101/18866	6.28538e-05	0.00236213	0.00201332	WAS/VIL1/CORO1A/NCKAP1L/LMOD2/HCK/PYCARD/ARPC5L	8	BP
GO:0071622	GO:0071622	regulation of granulocyte chemotaxis	6/252	52/18866	6.51282e-05	0.00241947	0.0020622	CCL5/XCL1/C5AR1/NCKAP1L/C3AR1/CSF1R	6	BP
GO:0046640	GO:0046640	regulation of alpha-beta T cell proliferation	5/252	33/18866	7.14372e-05	0.0026237	0.00223626	ZAP70/RASAL3/XCL1/SYK/MAPK8IP1	5	BP
GO:1904062	GO:1904062	regulation of cation transmembrane transport	15/252	349/18866	7.56533e-05	0.00274732	0.00234163	CACNG6/CORO1A/SHISA9/NETO1/DRD1/FXYD1/XCL1/CRACR2A/P2RY6/PTPN6/JPH2/RANGRF/STAC3/RRAD/ADRB2	15	BP
GO:0030335	GO:0030335	positive regulation of cell migration	20/252	567/18866	8.05981e-05	0.00289437	0.00246696	VIL1/CORO1A/TERT/CCL5/CASS4/SYNE2/SEMA4A/DRD1/XCL1/ZNF609/C5AR1/P2RY6/NCKAP1L/C3AR1/FERMT3/SPN/PYCARD/CCL1/CCR1/CSF1R	20	BP
GO:0070588	GO:0070588	calcium ion transmembrane transport	14/252	312/18866	8.32896e-05	0.00295815	0.00252133	CACNG6/CORO1A/LCK/PKDREJ/TRPM2/DRD1/XCL1/CRACR2A/P2RY6/PTPN6/JPH2/STAC3/GRIN2D/RRAD	14	BP
GO:0043087	GO:0043087	regulation of GTPase activity	18/252	481/18866	8.80119e-05	0.00307835	0.00262377	FGD2/ARHGAP30/RASAL3/CCL5/ARHGAP9/DOCK2/GMIP/VAV1/XCL1/ARHGAP32/TBC1D2B/NCKAP1L/AGAP2/TAGAP/PYCARD/SH3BP1/CCL1/RASGRP3	18	BP
GO:0046632	GO:0046632	alpha-beta T cell differentiation	8/252	106/18866	8.85787e-05	0.00307835	0.00262377	ZAP70/SEMA4A/ITK/NCKAP1L/SYK/BATF/SPN/JAK3	8	BP
GO:0010959	GO:0010959	regulation of metal ion transport	16/252	396/18866	9.03628e-05	0.00310694	0.00264815	CACNG6/CORO1A/NETO1/CCL5/DRD1/FXYD1/XCL1/CRACR2A/P2RY6/PTPN6/JPH2/RANGRF/STAC3/RRAD/CCR1/ADRB2	16	BP
GO:0051480	GO:0051480	regulation of cytosolic calcium ion concentration	15/252	357/18866	9.7373e-05	0.00331273	0.00282355	CORO1A/CCR8/LCK/TRPM2/DRD1/XCL1/CXCR3/C5AR1/P2RY6/PTPN6/JPH2/C3AR1/CCL1/GRIN2D/CCR1	15	BP
GO:0038093	GO:0038093	Fc receptor signaling pathway	12/252	241/18866	0.000101482	0.00341658	0.00291206	WAS/PSMB8/CYFIP2/MYO1G/LCP2/VAV1/ITK/NCKAP1L/SYK/HCK/FCER1G/CARD11	12	BP
GO:0010759	GO:0010759	positive regulation of macrophage chemotaxis	4/252	19/18866	0.000102879	0.00342789	0.0029217	CCL5/C5AR1/C3AR1/CSF1R	4	BP
GO:0097553	GO:0097553	calcium ion transmembrane import into cytosol	9/252	140/18866	0.000112404	0.00370703	0.00315962	CORO1A/LCK/TRPM2/DRD1/XCL1/P2RY6/PTPN6/JPH2/GRIN2D	9	BP
GO:0043299	GO:0043299	leukocyte degranulation	19/252	537/18866	0.000116968	0.00381859	0.00325471	KRT1/ITGB2/CORO1A/FTL/ARHGAP9/DOCK2/TRPM2/CRACR2A/C5AR1/NCKAP1L/PTPN6/SYK/HCK/C3AR1/PYCARD/HK3/FCER1G/TYROBP/BIN2	19	BP
GO:0030833	GO:0030833	regulation of actin filament polymerization	10/252	174/18866	0.000120026	0.00385819	0.00328846	WAS/CYFIP2/VIL1/CORO1A/HCLS1/NCKAP1L/LMOD2/HCK/PYCARD/ARPC5L	10	BP
GO:0043547	GO:0043547	positive regulation of GTPase activity	16/252	406/18866	0.000120569	0.00385819	0.00328846	ARHGAP30/RASAL3/CCL5/ARHGAP9/DOCK2/GMIP/VAV1/XCL1/ARHGAP32/TBC1D2B/NCKAP1L/AGAP2/TAGAP/SH3BP1/CCL1/RASGRP3	16	BP
GO:0006874	GO:0006874	cellular calcium ion homeostasis	17/252	456/18866	0.000144627	0.0045827	0.00390598	CORO1A/CCL5/CCR8/LCK/TRPM2/DRD1/XCL1/CXCR3/C5AR1/P2RY6/PTPN6/JPH2/C3AR1/C19orf12/CCL1/GRIN2D/CCR1	17	BP
GO:2000147	GO:2000147	positive regulation of cell motility	20/252	593/18866	0.000147306	0.00462225	0.00393969	VIL1/CORO1A/TERT/CCL5/CASS4/SYNE2/SEMA4A/DRD1/XCL1/ZNF609/C5AR1/P2RY6/NCKAP1L/C3AR1/FERMT3/SPN/PYCARD/CCL1/CCR1/CSF1R	20	BP
GO:0042119	GO:0042119	neutrophil activation	18/252	502/18866	0.0001501	0.00466466	0.00397584	KRT1/ITGB2/FTL/CCL5/ARHGAP9/DOCK2/TRPM2/CRACR2A/C5AR1/NCKAP1L/PTPN6/SYK/C3AR1/PYCARD/HK3/FCER1G/TYROBP/BIN2	18	BP
GO:0033630	GO:0033630	positive regulation of cell adhesion mediated by integrin	4/252	21/18866	0.000155554	0.00474293	0.00404255	CCL5/NCKAP1L/PTPN6/SYK	4	BP
GO:0046641	GO:0046641	positive regulation of alpha-beta T cell proliferation	4/252	21/18866	0.000155554	0.00474293	0.00404255	ZAP70/RASAL3/XCL1/SYK	4	BP
GO:0051924	GO:0051924	regulation of calcium ion transport	12/252	253/18866	0.000160105	0.00481191	0.00410134	CACNG6/CORO1A/CCL5/DRD1/XCL1/CRACR2A/P2RY6/PTPN6/JPH2/STAC3/RRAD/CCR1	12	BP
GO:0051651	GO:0051651	maintenance of location in cell	11/252	216/18866	0.000161819	0.00481191	0.00410134	ALB/CORO1A/FTL/LCK/TRPM2/DRD1/XCL1/P2RY6/PTPN6/JPH2/CHCHD10	11	BP
GO:0018108	GO:0018108	peptidyl-tyrosine phosphorylation	15/252	374/18866	0.000162283	0.00481191	0.00410134	ITGB2/ZAP70/CCL5/CASS4/HCLS1/LCK/MAP2K6/CTF1/ITK/PTPN6/SYK/HCK/JAK3/MATK/CSF1R	15	BP
GO:0071346	GO:0071346	cellular response to interferon-gamma	10/252	182/18866	0.000173501	0.00504692	0.00430165	WAS/IRF8/CCL5/IRF9/XCL1/HLA-DRA/HCK/NLRC5/CCL1/IRF5	10	BP
GO:0001817	GO:0001817	regulation of cytokine production	24/252	795/18866	0.000175423	0.00504692	0.00430165	LRRC19/IRF8/PLD4/BTNL9/SCAMP5/XCL1/CCDC88B/C5AR1/CD244/NCKAP1L/PTPN6/SYK/CD6/C3AR1/PYCARD/NLRC5/FCER1G/JAK3/CCL1/IRF5/PDCD1LG2/TYROBP/NLRP1/CARD11	24	BP
GO:0018212	GO:0018212	peptidyl-tyrosine modification	15/252	377/18866	0.000176984	0.00504692	0.00430165	ITGB2/ZAP70/CCL5/CASS4/HCLS1/LCK/MAP2K6/CTF1/ITK/PTPN6/SYK/HCK/JAK3/MATK/CSF1R	15	BP
GO:0007264	GO:0007264	small GTPase mediated signal transduction	18/252	509/18866	0.000178016	0.00504692	0.00430165	WAS/FGD2/ARHGAP30/RASAL3/ARHGAP9/CYTH4/DOK2/DOCK2/GMIP/VAV1/PSD4/ARHGAP32/TAGAP/RND1/SH3BP1/RANGRF/RASGRP3/RRAD	18	BP
GO:0036230	GO:0036230	granulocyte activation	18/252	509/18866	0.000178016	0.00504692	0.00430165	KRT1/ITGB2/FTL/CCL5/ARHGAP9/DOCK2/TRPM2/CRACR2A/C5AR1/NCKAP1L/PTPN6/SYK/C3AR1/PYCARD/HK3/FCER1G/TYROBP/BIN2	18	BP
GO:0051209	GO:0051209	release of sequestered calcium ion into cytosol	8/252	118/18866	0.000187321	0.00526455	0.00448714	CORO1A/LCK/TRPM2/DRD1/XCL1/P2RY6/PTPN6/JPH2	8	BP
GO:0055074	GO:0055074	calcium ion homeostasis	17/252	468/18866	0.000196661	0.00543803	0.004635	CORO1A/CCL5/CCR8/LCK/TRPM2/DRD1/XCL1/CXCR3/C5AR1/P2RY6/PTPN6/JPH2/C3AR1/C19orf12/CCL1/GRIN2D/CCR1	17	BP
GO:0008154	GO:0008154	actin polymerization or depolymerization	11/252	221/18866	0.000197524	0.00543803	0.004635	WAS/CYFIP2/VIL1/CORO1A/HCLS1/NCKAP1L/LMOD2/HCK/PYCARD/SH3BP1/ARPC5L	11	BP
GO:0051283	GO:0051283	negative regulation of sequestering of calcium ion	8/252	119/18866	0.000198542	0.00543803	0.004635	CORO1A/LCK/TRPM2/DRD1/XCL1/P2RY6/PTPN6/JPH2	8	BP
GO:0040017	GO:0040017	positive regulation of locomotion	20/252	607/18866	0.000200446	0.00544406	0.00464014	VIL1/CORO1A/TERT/CCL5/CASS4/SYNE2/SEMA4A/DRD1/XCL1/ZNF609/C5AR1/P2RY6/NCKAP1L/C3AR1/FERMT3/SPN/PYCARD/CCL1/CCR1/CSF1R	20	BP
GO:0019722	GO:0019722	calcium-mediated signaling	11/252	222/18866	0.000205413	0.00552009	0.00470495	ZAP70/CCR8/TRPM2/SLA2/CHP2/CXCR3/P2RY6/SYK/JPH2/GRIN2D/CCR1	11	BP
GO:0038083	GO:0038083	peptidyl-tyrosine autophosphorylation	5/252	41/18866	0.000206771	0.00552009	0.00470495	ZAP70/LCK/ITK/SYK/HCK	5	BP
GO:0006816	GO:0006816	calcium ion transport	16/252	426/18866	0.00020837	0.00552009	0.00470495	CACNG6/CORO1A/CCL5/LCK/PKDREJ/TRPM2/DRD1/XCL1/CRACR2A/P2RY6/PTPN6/JPH2/STAC3/GRIN2D/RRAD/CCR1	16	BP
GO:0043269	GO:0043269	regulation of ion transport	22/252	706/18866	0.000211913	0.00556832	0.00474606	CACNG6/CORO1A/SHISA9/NETO1/CCL5/DRD1/FXYD1/MAP2K6/XCL1/CRACR2A/P2RY6/PTPN6/SYK/JPH2/KCNJ3/RANGRF/GDNF/STAC3/RRAD/CCR1/KCNA2/ADRB2	22	BP
GO:0051272	GO:0051272	positive regulation of cellular component movement	20/252	611/18866	0.000218442	0.00569358	0.00485282	VIL1/CORO1A/TERT/CCL5/CASS4/SYNE2/SEMA4A/DRD1/XCL1/ZNF609/C5AR1/P2RY6/NCKAP1L/C3AR1/FERMT3/SPN/PYCARD/CCL1/CCR1/CSF1R	20	BP
GO:0051282	GO:0051282	regulation of sequestering of calcium ion	8/252	121/18866	0.000222641	0.0057566	0.00490654	CORO1A/LCK/TRPM2/DRD1/XCL1/P2RY6/PTPN6/JPH2	8	BP
GO:0048246	GO:0048246	macrophage chemotaxis	5/252	42/18866	0.000232178	0.00590864	0.00503613	SLAMF8/CCL5/C5AR1/C3AR1/CSF1R	5	BP
GO:1902622	GO:1902622	regulation of neutrophil migration	5/252	42/18866	0.000232178	0.00590864	0.00503613	SLAMF8/XCL1/C5AR1/NCKAP1L/C3AR1	5	BP
GO:0051928	GO:0051928	positive regulation of calcium ion transport	8/252	122/18866	0.000235561	0.0059479	0.00506959	CCL5/DRD1/XCL1/CRACR2A/P2RY6/JPH2/STAC3/CCR1	8	BP
GO:0030099	GO:0030099	myeloid cell differentiation	16/252	431/18866	0.00023752	0.00595089	0.00507214	IRF8/CARTPT/HCLS1/NCKAP1L/PTPN6/SPI1/BATF/FCER1G/JAK3/PRKX/TYROBP/IKZF1/INPP5D/CCR1/CSF1R/BATF2	16	BP
GO:0007015	GO:0007015	actin filament organization	16/252	434/18866	0.000256658	0.00638092	0.00543866	WAS/CYFIP2/VIL1/CORO1A/CASS4/HCLS1/MYO1G/NCKAP1L/LMOD2/RND1/HCK/PYCARD/PDLIM1/SH3BP1/ARPC5L/LCP1	16	BP
GO:0050850	GO:0050850	positive regulation of calcium-mediated signaling	5/252	43/18866	0.00025989	0.00641195	0.00546511	ZAP70/CHP2/P2RY6/SYK/JPH2	5	BP
GO:0051208	GO:0051208	sequestering of calcium ion	8/252	124/18866	0.000263245	0.00644552	0.00549372	CORO1A/LCK/TRPM2/DRD1/XCL1/P2RY6/PTPN6/JPH2	8	BP
GO:0002407	GO:0002407	dendritic cell chemotaxis	4/252	24/18866	0.000267616	0.00650326	0.00554294	SLAMF8/CCL5/TRPM2/CCR1	4	BP
GO:0030041	GO:0030041	actin filament polymerization	10/252	193/18866	0.000278683	0.00669648	0.00570762	WAS/CYFIP2/VIL1/CORO1A/HCLS1/NCKAP1L/LMOD2/HCK/PYCARD/ARPC5L	10	BP
GO:0060402	GO:0060402	calcium ion transport into cytosol	9/252	158/18866	0.000279711	0.00669648	0.00570762	CORO1A/LCK/TRPM2/DRD1/XCL1/P2RY6/PTPN6/JPH2/GRIN2D	9	BP
GO:0032271	GO:0032271	regulation of protein polymerization	11/252	231/18866	0.000289239	0.0068425	0.00583208	WAS/CYFIP2/VIL1/CORO1A/HCLS1/NCKAP1L/LMOD2/HCK/PYCARD/RANGRF/ARPC5L	11	BP
GO:1905521	GO:1905521	regulation of macrophage migration	5/252	44/18866	0.000290044	0.0068425	0.00583208	SLAMF8/CCL5/C5AR1/C3AR1/CSF1R	5	BP
GO:0050766	GO:0050766	positive regulation of phagocytosis	6/252	68/18866	0.000293079	0.006864	0.00585041	IL2RB/IL2RG/DOCK2/NCKAP1L/PYCARD/FCER1G	6	BP
GO:0043312	GO:0043312	neutrophil degranulation	17/252	487/18866	0.00031253	0.00726689	0.0061938	KRT1/ITGB2/FTL/ARHGAP9/DOCK2/TRPM2/CRACR2A/C5AR1/NCKAP1L/PTPN6/SYK/C3AR1/PYCARD/HK3/FCER1G/TYROBP/BIN2	17	BP
GO:0046634	GO:0046634	regulation of alpha-beta T cell activation	7/252	97/18866	0.000322778	0.00745156	0.0063512	ZAP70/RASAL3/XCL1/NCKAP1L/SYK/JAK3/MAPK8IP1	7	BP
GO:0034765	GO:0034765	regulation of ion transmembrane transport	17/252	489/18866	0.000327626	0.00750983	0.00640087	CACNG6/CORO1A/SHISA9/NETO1/DRD1/FXYD1/XCL1/CRACR2A/P2RY6/PTPN6/JPH2/KCNJ3/RANGRF/STAC3/RRAD/KCNA2/ADRB2	17	BP
GO:0002283	GO:0002283	neutrophil activation involved in immune response	17/252	490/18866	0.000335408	0.00763407	0.00650676	KRT1/ITGB2/FTL/ARHGAP9/DOCK2/TRPM2/CRACR2A/C5AR1/NCKAP1L/PTPN6/SYK/C3AR1/PYCARD/HK3/FCER1G/TYROBP/BIN2	17	BP
GO:0072503	GO:0072503	cellular divalent inorganic cation homeostasis	17/252	492/18866	0.000351454	0.00794335	0.00677037	CORO1A/CCL5/CCR8/LCK/TRPM2/DRD1/XCL1/CXCR3/C5AR1/P2RY6/PTPN6/JPH2/C3AR1/C19orf12/CCL1/GRIN2D/CCR1	17	BP
GO:0001819	GO:0001819	positive regulation of cytokine production	16/252	447/18866	0.000355871	0.00798734	0.00680786	IRF8/SCAMP5/XCL1/CCDC88B/C5AR1/CD244/SYK/CD6/C3AR1/PYCARD/FCER1G/CCL1/IRF5/TYROBP/NLRP1/CARD11	16	BP
GO:0032956	GO:0032956	regulation of actin cytoskeleton organization	14/252	360/18866	0.000365164	0.00799762	0.00681663	WAS/CYFIP2/VIL1/CORO1A/HCLS1/TRPM2/NCKAP1L/LMOD2/RND1/HCK/PYCARD/SH3BP1/ARPC5L/CSF1R	14	BP
GO:0042832	GO:0042832	defense response to protozoan	4/252	26/18866	0.000368702	0.00799762	0.00681663	IRF8/CCDC88B/BATF/BATF2	4	BP
GO:0090023	GO:0090023	positive regulation of neutrophil chemotaxis	4/252	26/18866	0.000368702	0.00799762	0.00681663	XCL1/C5AR1/NCKAP1L/C3AR1	4	BP
GO:0090025	GO:0090025	regulation of monocyte chemotaxis	4/252	26/18866	0.000368702	0.00799762	0.00681663	SLAMF8/CCL5/CCL1/CCR1	4	BP
GO:1905523	GO:1905523	positive regulation of macrophage migration	4/252	26/18866	0.000368702	0.00799762	0.00681663	CCL5/C5AR1/C3AR1/CSF1R	4	BP
GO:0032970	GO:0032970	regulation of actin filament-based process	15/252	405/18866	0.000379962	0.00818691	0.00697797	WAS/CYFIP2/VIL1/CORO1A/HCLS1/TRPM2/NCKAP1L/LMOD2/RND1/HCK/PYCARD/SH3BP1/RANGRF/ARPC5L/CSF1R	15	BP
GO:1904427	GO:1904427	positive regulation of calcium ion transmembrane transport	6/252	72/18866	0.000400196	0.0085127	0.00725564	DRD1/XCL1/CRACR2A/P2RY6/JPH2/STAC3	6	BP
GO:0034341	GO:0034341	response to interferon-gamma	10/252	202/18866	0.00040035	0.0085127	0.00725564	WAS/IRF8/CCL5/IRF9/XCL1/HLA-DRA/HCK/NLRC5/CCL1/IRF5	10	BP
GO:0001562	GO:0001562	response to protozoan	4/252	27/18866	0.000428313	0.00904776	0.00771169	IRF8/CCDC88B/BATF/BATF2	4	BP
GO:0002446	GO:0002446	neutrophil mediated immunity	17/252	501/18866	0.000432174	0.00907004	0.00773069	KRT1/ITGB2/FTL/ARHGAP9/DOCK2/TRPM2/CRACR2A/C5AR1/NCKAP1L/PTPN6/SYK/C3AR1/PYCARD/HK3/FCER1G/TYROBP/BIN2	17	BP
GO:0033628	GO:0033628	regulation of cell adhesion mediated by integrin	5/252	48/18866	0.000437896	0.00913084	0.00778251	CCL5/NCKAP1L/PTPN6/SYK/FERMT3	5	BP
GO:0045055	GO:0045055	regulated exocytosis	23/252	797/18866	0.00045265	0.00937797	0.00799314	KRT1/ITGB2/ALB/CORO1A/FTL/ARHGAP9/DOCK2/TRPM2/DRD1/SCAMP5/CRACR2A/C5AR1/NCKAP1L/PTPN6/SYK/HCK/C3AR1/FERMT3/PYCARD/HK3/FCER1G/TYROBP/BIN2	23	BP
GO:0043270	GO:0043270	positive regulation of ion transport	12/252	284/18866	0.000459203	0.00945315	0.00805722	CCL5/DRD1/FXYD1/MAP2K6/XCL1/CRACR2A/P2RY6/JPH2/GDNF/STAC3/CCR1/ADRB2	12	BP
GO:0030183	GO:0030183	B cell differentiation	8/252	137/18866	0.000515306	0.0104747	0.00892788	SLAMF8/CMTM7/NCKAP1L/PTPN6/SYK/JAK3/INPP5D/CARD11	8	BP
GO:0032273	GO:0032273	positive regulation of protein polymerization	8/252	137/18866	0.000515306	0.0104747	0.00892788	WAS/VIL1/CORO1A/NCKAP1L/LMOD2/HCK/PYCARD/ARPC5L	8	BP
GO:0031532	GO:0031532	actin cytoskeleton reorganization	7/252	105/18866	0.000522605	0.0105566	0.00899775	CASS4/HCLS1/TRPM2/HCK/CSF1R/PARVG/PARVB	7	BP
GO:0072507	GO:0072507	divalent inorganic cation homeostasis	17/252	511/18866	0.000540199	0.010831	0.00923158	CORO1A/CCL5/CCR8/LCK/TRPM2/DRD1/XCL1/CXCR3/C5AR1/P2RY6/PTPN6/JPH2/C3AR1/C19orf12/CCL1/GRIN2D/CCR1	17	BP
GO:0002573	GO:0002573	myeloid leukocyte differentiation	10/252	210/18866	0.000542889	0.010831	0.00923158	CARTPT/HCLS1/SPI1/BATF/FCER1G/TYROBP/INPP5D/CCR1/CSF1R/BATF2	10	BP
GO:1902105	GO:1902105	regulation of leukocyte differentiation	12/252	290/18866	0.000552913	0.0109633	0.00934435	SLAMF8/ZAP70/CARTPT/HCLS1/NCKAP1L/PTPN6/SYK/JAK3/TYROBP/INPP5D/CCR1/CARD11	12	BP
GO:0036336	GO:0036336	dendritic cell migration	4/252	29/18866	0.000567637	0.0111188	0.00947691	SLAMF8/CCL5/TRPM2/CCR1	4	BP
GO:0071624	GO:0071624	positive regulation of granulocyte chemotaxis	4/252	29/18866	0.000567637	0.0111188	0.00947691	XCL1/C5AR1/NCKAP1L/C3AR1	4	BP
GO:0002833	GO:0002833	positive regulation of response to biotic stimulus	11/252	251/18866	0.000582535	0.0113419	0.00966706	PSMB8/CCL5/VAV1/CD180/SYK/HCK/PYCARD/CLEC10A/NLRC5/FCER1G/CARD11	11	BP
GO:0045089	GO:0045089	positive regulation of innate immune response	10/252	213/18866	0.00060617	0.0115274	0.00982518	PSMB8/CCL5/VAV1/SYK/HCK/PYCARD/CLEC10A/NLRC5/FCER1G/CARD11	10	BP
GO:0016322	GO:0016322	neuron remodeling	3/252	13/18866	0.000609989	0.0115274	0.00982518	BCL11A/C1QA/RND1	3	BP
GO:0035723	GO:0035723	interleukin-15-mediated signaling pathway	3/252	13/18866	0.000609989	0.0115274	0.00982518	IL2RB/IL2RG/JAK3	3	BP
GO:0045579	GO:0045579	positive regulation of B cell differentiation	3/252	13/18866	0.000609989	0.0115274	0.00982518	NCKAP1L/SYK/INPP5D	3	BP
GO:0071350	GO:0071350	cellular response to interleukin-15	3/252	13/18866	0.000609989	0.0115274	0.00982518	IL2RB/IL2RG/JAK3	3	BP
GO:0002697	GO:0002697	regulation of immune effector process	16/252	470/18866	0.000613463	0.0115274	0.00982518	ITGB2/WAS/SLAMF8/CPB2/VAV1/XCL1/C1QA/C5AR1/CD244/PTPN6/SYK/C3AR1/PYCARD/FCER1G/JAK3/TYROBP	16	BP
GO:0070838	GO:0070838	divalent metal ion transport	16/252	471/18866	0.000627582	0.0117245	0.00999319	CACNG6/CORO1A/CCL5/LCK/PKDREJ/TRPM2/DRD1/XCL1/CRACR2A/P2RY6/PTPN6/JPH2/STAC3/GRIN2D/RRAD/CCR1	16	BP
GO:0038094	GO:0038094	Fc-gamma receptor signaling pathway	8/252	142/18866	0.00065332	0.0120873	0.0103024	WAS/CYFIP2/MYO1G/VAV1/NCKAP1L/SYK/HCK/FCER1G	8	BP
GO:0030003	GO:0030003	cellular cation homeostasis	20/252	666/18866	0.000654478	0.0120873	0.0103024	SLAMF8/CORO1A/FTL/CCL5/CCR8/LCK/TRPM2/DRD1/XCL1/CXCR3/C5AR1/P2RY6/PTPN6/JPH2/C3AR1/C19orf12/CCL1/ATP6V0A4/GRIN2D/CCR1	20	BP
GO:0050672	GO:0050672	negative regulation of lymphocyte proliferation	6/252	79/18866	0.000658848	0.0120988	0.0103122	XCL1/PTPN6/SPN/PDCD1LG2/TYROBP/INPP5D	6	BP
GO:0060401	GO:0060401	cytosolic calcium ion transport	9/252	178/18866	0.00066716	0.0121823	0.0103833	CORO1A/LCK/TRPM2/DRD1/XCL1/P2RY6/PTPN6/JPH2/GRIN2D	9	BP
GO:0032535	GO:0032535	regulation of cellular component size	14/252	383/18866	0.000673469	0.0122284	0.0104226	WAS/CYFIP2/VIL1/CORO1A/HCLS1/SEMA4A/VAV1/NCKAP1L/LMOD2/HCK/PYCARD/SH3BP1/ARPC5L/CDHR5	14	BP
GO:0045010	GO:0045010	actin nucleation	5/252	53/18866	0.000695194	0.0125523	0.0106988	WAS/VIL1/CORO1A/LMOD2/ARPC5L	5	BP
GO:0032945	GO:0032945	negative regulation of mononuclear cell proliferation	6/252	80/18866	0.000704427	0.0126484	0.0107806	XCL1/PTPN6/SPN/PDCD1LG2/TYROBP/INPP5D	6	BP
GO:0050921	GO:0050921	positive regulation of chemotaxis	8/252	144/18866	0.000716255	0.0127897	0.0109011	CCL5/XCL1/C5AR1/NCKAP1L/C3AR1/CCL1/CCR1/CSF1R	8	BP
GO:0072511	GO:0072511	divalent inorganic cation transport	16/252	478/18866	0.000734424	0.0129355	0.0110253	CACNG6/CORO1A/CCL5/LCK/PKDREJ/TRPM2/DRD1/XCL1/CRACR2A/P2RY6/PTPN6/JPH2/STAC3/GRIN2D/RRAD/CCR1	16	BP
GO:1902624	GO:1902624	positive regulation of neutrophil migration	4/252	31/18866	0.000736425	0.0129355	0.0110253	XCL1/C5AR1/NCKAP1L/C3AR1	4	BP
GO:2000406	GO:2000406	positive regulation of T cell migration	4/252	31/18866	0.000736425	0.0129355	0.0110253	CCL5/XCL1/SPN/PYCARD	4	BP
GO:0002431	GO:0002431	Fc receptor mediated stimulatory signaling pathway	8/252	145/18866	0.000749504	0.0130741	0.0111435	WAS/CYFIP2/MYO1G/VAV1/NCKAP1L/SYK/HCK/FCER1G	8	BP
GO:0051279	GO:0051279	regulation of release of sequestered calcium ion into cytosol	6/252	81/18866	0.000752408	0.0130741	0.0111435	CORO1A/DRD1/XCL1/P2RY6/PTPN6/JPH2	6	BP
GO:0006968	GO:0006968	cellular defense response	5/252	54/18866	0.000757888	0.0130989	0.0111646	C5AR1/ITK/SPN/TYROBP/CD300C	5	BP
GO:0070672	GO:0070672	response to interleukin-15	3/252	14/18866	0.000768712	0.0132071	0.0112568	IL2RB/IL2RG/JAK3	3	BP
GO:0006897	GO:0006897	endocytosis	20/252	675/18866	0.000772319	0.0132071	0.0112568	STON2/ITGB2/ALB/APOBR/IL10RA/DOCK2/SCAMP5/FCHO1/NCKAP1L/SYK/CD6/CLTA/DENND1C/PYCARD/CLEC10A/FCER1G/SH3BP1/BIN2/ADRB2/WDR54	20	BP
GO:0034762	GO:0034762	regulation of transmembrane transport	18/252	577/18866	0.00078806	0.0134053	0.0114258	CACNG6/CORO1A/SHISA9/NETO1/TERT/DRD1/FXYD1/XCL1/CRACR2A/P2RY6/PTPN6/JPH2/KCNJ3/RANGRF/STAC3/RRAD/KCNA2/ADRB2	18	BP
GO:1904064	GO:1904064	positive regulation of cation transmembrane transport	8/252	147/18866	0.000819729	0.013871	0.0118227	DRD1/FXYD1/XCL1/CRACR2A/P2RY6/JPH2/STAC3/ADRB2	8	BP
GO:0006873	GO:0006873	cellular ion homeostasis	20/252	679/18866	0.000830314	0.0139474	0.0118878	SLAMF8/CORO1A/FTL/CCL5/CCR8/LCK/TRPM2/DRD1/XCL1/CXCR3/C5AR1/P2RY6/PTPN6/JPH2/C3AR1/C19orf12/CCL1/ATP6V0A4/GRIN2D/CCR1	20	BP
GO:0071353	GO:0071353	cellular response to interleukin-4	4/252	32/18866	0.000832875	0.0139474	0.0118878	CORO1A/IL2RG/XCL1/JAK3	4	BP
GO:0031295	GO:0031295	T cell costimulation	5/252	56/18866	0.000895821	0.0149002	0.0126999	LCK/VAV1/PTPN6/PDCD1LG2/CARD11	5	BP
GO:0032609	GO:0032609	interferon-gamma production	7/252	115/18866	0.000898989	0.0149002	0.0126999	IRF8/XCL1/CD244/ITK/SPN/PYCARD/PDCD1LG2	7	BP
GO:0045088	GO:0045088	regulation of innate immune response	12/252	307/18866	0.000909814	0.0149561	0.0127476	SLAMF8/PSMB8/CCL5/VAV1/PTPN6/SYK/HCK/PYCARD/CLEC10A/NLRC5/FCER1G/CARD11	12	BP
GO:0015844	GO:0015844	monoamine transport	6/252	84/18866	0.000911619	0.0149561	0.0127476	CARTPT/DRD1/SYK/FCER1G/GDNF/KCNA2	6	BP
GO:0090022	GO:0090022	regulation of neutrophil chemotaxis	4/252	33/18866	0.000937901	0.0153096	0.0130488	XCL1/C5AR1/NCKAP1L/C3AR1	4	BP
GO:0002285	GO:0002285	lymphocyte activation involved in immune response	9/252	187/18866	0.000947393	0.0153868	0.0131147	CORO1A/SEMA4A/CD180/CD244/BATF/SPN/FCER1G/JAK3/LCP1	9	BP
GO:0006875	GO:0006875	cellular metal ion homeostasis	18/252	587/18866	0.000958231	0.015485	0.0131984	CORO1A/FTL/CCL5/CCR8/LCK/TRPM2/DRD1/XCL1/CXCR3/C5AR1/P2RY6/PTPN6/JPH2/C3AR1/C19orf12/CCL1/GRIN2D/CCR1	18	BP
GO:1905517	GO:1905517	macrophage migration	5/252	57/18866	0.0009714	0.0156197	0.0133132	SLAMF8/CCL5/C5AR1/C3AR1/CSF1R	5	BP
GO:0070664	GO:0070664	negative regulation of leukocyte proliferation	6/252	86/18866	0.00103136	0.0165018	0.014065	XCL1/PTPN6/SPN/PDCD1LG2/TYROBP/INPP5D	6	BP
GO:0031294	GO:0031294	lymphocyte costimulation	5/252	58/18866	0.00105162	0.0166406	0.0141833	LCK/VAV1/PTPN6/PDCD1LG2/CARD11	5	BP
GO:0002888	GO:0002888	positive regulation of myeloid leukocyte mediated immunity	4/252	34/18866	0.00105191	0.0166406	0.0141833	ITGB2/SYK/FCER1G/TYROBP	4	BP
GO:0050920	GO:0050920	regulation of chemotaxis	10/252	229/18866	0.00105548	0.0166406	0.0141833	SLAMF8/CCL5/SEMA4A/XCL1/C5AR1/NCKAP1L/C3AR1/CCL1/CCR1/CSF1R	10	BP
GO:0051250	GO:0051250	negative regulation of lymphocyte activation	8/252	154/18866	0.00110823	0.0173874	0.0148198	TNFAIP8L2/XCL1/PTPN6/SPN/JAK3/PDCD1LG2/TYROBP/INPP5D	8	BP
GO:0031347	GO:0031347	regulation of defense response	21/252	749/18866	0.00114968	0.0179505	0.0152998	KRT1/SLAMF8/PSMB8/LRRC19/CCL5/PLD4/VAV1/TNFAIP8L2/XCL1/PTPN6/SYK/CD6/HCK/PYCARD/CLEC10A/NLRC5/FCER1G/CCL1/AKNA/NLRP1/CARD11	21	BP
GO:0070098	GO:0070098	chemokine-mediated signaling pathway	6/252	88/18866	0.00116283	0.0180686	0.0154004	CCL5/CCR8/XCL1/CXCR3/CCL1/CCR1	6	BP
GO:0070670	GO:0070670	response to interleukin-4	4/252	35/18866	0.0011753	0.018175	0.0154911	CORO1A/IL2RG/XCL1/JAK3	4	BP
GO:0002275	GO:0002275	myeloid cell activation involved in immune response	17/252	549/18866	0.00118901	0.0182995	0.0155972	KRT1/ITGB2/FTL/ARHGAP9/DOCK2/TRPM2/CRACR2A/C5AR1/NCKAP1L/PTPN6/SYK/C3AR1/PYCARD/HK3/FCER1G/TYROBP/BIN2	17	BP
GO:0030168	GO:0030168	platelet activation	8/252	158/18866	0.00130634	0.019886	0.0169495	LCK/LCP2/VAV1/PTPN6/SYK/PIK3R5/FERMT3/FCER1G	8	BP
GO:0043368	GO:0043368	positive T cell selection	4/252	36/18866	0.00130849	0.019886	0.0169495	ZAP70/DOCK2/BATF/SPN	4	BP
[truncated: 107 more rows]

[truncated: 1 more sheets: KEGG12_H_vs_D]
