# Supplementary material for: Dynamic Changes in the Global Transcriptome of Postnatal Skeletal Muscle in Different Sheep
Source: Genes (Basel). 2023 Jun 20;14(6):1298. doi: 10.3390/genes14061298 (PMC10297920; doi:10.3390/genes14061298)
Supplement: Supplementary file 1 [file genes-14-01298-s001.zip › Table S4.xlsx]

## Sheet: GO
	ONTOLOGY	ID	Description	GeneRatio	BgRatio	pvalue	p.adjust	qvalue	geneID	Count
GO:0000184	BP	GO:0000184	nuclear-transcribed mRNA catabolic process, nonsense-mediated decay	23/165	120/18866	1.23806e-24	2.04299e-21	1.99586e-21	RPS17/RPS18/RPL13/RPL32/RPL18A/RPS11/RPL12/RPL11/RPL29/RPS16/RPS7/RPS5/RPSA/EIF4A3/RPS20/RPS12/RPL23A/RPS3/RPS10/RPL19/RPL10/RPL15/RPS9	23
GO:0006614	BP	GO:0006614	SRP-dependent cotranslational protein targeting to membrane	22/165	105/18866	1.63243e-24	2.04299e-21	1.99586e-21	RPS17/RPS18/RPL13/RPL32/RPL18A/RPS11/RPL12/RPL11/RPL29/RPS16/RPS7/RPS5/RPSA/RPS20/RPS12/RPL23A/RPS3/RPS10/RPL19/RPL10/RPL15/RPS9	22
GO:0006613	BP	GO:0006613	cotranslational protein targeting to membrane	22/165	109/18866	3.96245e-24	3.306e-21	3.22974e-21	RPS17/RPS18/RPL13/RPL32/RPL18A/RPS11/RPL12/RPL11/RPL29/RPS16/RPS7/RPS5/RPSA/RPS20/RPS12/RPL23A/RPS3/RPS10/RPL19/RPL10/RPL15/RPS9	22
GO:0019080	BP	GO:0019080	viral gene expression	26/165	195/18866	1.75257e-23	1.09667e-20	1.07137e-20	RPS17/RPS18/EIF3L/RRP1B/RPL13/TRIM27/RPL32/RPL18A/RPS11/RPL12/RPL11/RPL29/RPS16/RPS7/RPS5/RPSA/RPS20/RPS12/RPL23A/NELFE/RPS3/RPS10/RPL19/RPL10/RPL15/RPS9	26
GO:0019083	BP	GO:0019083	viral transcription	25/165	178/18866	3.49938e-23	1.58006e-20	1.54361e-20	RPS17/RPS18/RRP1B/RPL13/TRIM27/RPL32/RPL18A/RPS11/RPL12/RPL11/RPL29/RPS16/RPS7/RPS5/RPSA/RPS20/RPS12/RPL23A/NELFE/RPS3/RPS10/RPL19/RPL10/RPL15/RPS9	25
GO:0045047	BP	GO:0045047	protein targeting to ER	22/165	120/18866	3.7876e-23	1.58006e-20	1.54361e-20	RPS17/RPS18/RPL13/RPL32/RPL18A/RPS11/RPL12/RPL11/RPL29/RPS16/RPS7/RPS5/RPSA/RPS20/RPS12/RPL23A/RPS3/RPS10/RPL19/RPL10/RPL15/RPS9	22
GO:0072599	BP	GO:0072599	establishment of protein localization to endoplasmic reticulum	22/165	124/18866	8.12039e-23	2.90362e-20	2.83664e-20	RPS17/RPS18/RPL13/RPL32/RPL18A/RPS11/RPL12/RPL11/RPL29/RPS16/RPS7/RPS5/RPSA/RPS20/RPS12/RPL23A/RPS3/RPS10/RPL19/RPL10/RPL15/RPS9	22
GO:0006413	BP	GO:0006413	translational initiation	25/165	192/18866	2.40304e-22	7.51851e-20	7.34508e-20	RPS17/RPS18/EIF3L/RPL13/EIF4EBP1/RPL32/RPL18A/RPS11/RPL12/RPL11/RPL29/RPS16/RPS7/RPS5/RPSA/RPS20/RPS12/RPL23A/RPS3/MIF4GD/RPS10/RPL19/RPL10/RPL15/RPS9	25
GO:0070972	BP	GO:0070972	protein localization to endoplasmic reticulum	22/165	152/18866	8.56431e-21	2.38183e-18	2.32689e-18	RPS17/RPS18/RPL13/RPL32/RPL18A/RPS11/RPL12/RPL11/RPL29/RPS16/RPS7/RPS5/RPSA/RPS20/RPS12/RPL23A/RPS3/RPS10/RPL19/RPL10/RPL15/RPS9	22
GO:0000956	BP	GO:0000956	nuclear-transcribed mRNA catabolic process	23/165	210/18866	6.81911e-19	1.55166e-16	1.51587e-16	RPS17/RPS18/RPL13/RPL32/RPL18A/RPS11/RPL12/RPL11/RPL29/RPS16/RPS7/RPS5/RPSA/EIF4A3/RPS20/RPS12/RPL23A/RPS3/RPS10/RPL19/RPL10/RPL15/RPS9	23
GO:0006612	BP	GO:0006612	protein targeting to membrane	23/165	210/18866	6.81911e-19	1.55166e-16	1.51587e-16	RPS17/RPS18/RPL13/RPL32/RPL18A/RPS11/RPL12/RPL11/RPL29/RPS16/RPS7/RPS5/RPSA/RPS20/RPS12/RPL23A/RPS3/RPS10/RPL19/NACA/RPL10/RPL15/RPS9	23
GO:0006402	BP	GO:0006402	mRNA catabolic process	25/165	376/18866	2.84545e-15	5.93513e-13	5.79822e-13	RPS17/RPS18/MOV10/RPL13/RPL32/RPL18A/RPS11/RPL12/RPL11/RPL29/RPS16/RPS7/RPS5/RPSA/EIF4A3/RPS20/RPS12/RPL23A/RBM10/RPS3/RPS10/RPL19/RPL10/RPL15/RPS9	25
GO:0006401	BP	GO:0006401	RNA catabolic process	25/165	415/18866	2.73147e-14	5.25912e-12	5.13781e-12	RPS17/RPS18/MOV10/RPL13/RPL32/RPL18A/RPS11/RPL12/RPL11/RPL29/RPS16/RPS7/RPS5/RPSA/EIF4A3/RPS20/RPS12/RPL23A/RBM10/RPS3/RPS10/RPL19/RPL10/RPL15/RPS9	25
GO:0090150	BP	GO:0090150	establishment of protein localization to membrane	23/165	342/18866	3.164e-14	5.65679e-12	5.5263e-12	RPS17/RPS18/RPL13/RPL32/RPL18A/RPS11/RPL12/RPL11/RPL29/RPS16/RPS7/RPS5/RPSA/RPS20/RPS12/RPL23A/RPS3/RPS10/RPL19/NACA/RPL10/RPL15/RPS9	23
GO:0006412	BP	GO:0006412	translation	32/165	738/18866	4.70466e-14	7.8505e-12	7.66941e-12	RPS17/RPS18/MRPL55/MOV10/EIF3L/RHOA/RPL13/EIF4EBP1/RPL32/RPL18A/RPS11/RPL12/RPL11/RPL29/RPS16/RPS7/RPS5/RPSA/EIF4A3/RPS20/RPS12/RPL23A/MTG2/MRPL16/RPS3/EEF2/MIF4GD/RPS10/RPL19/RPL10/RPL15/RPS9	32
GO:0044270	BP	GO:0044270	cellular nitrogen compound catabolic process	29/165	603/18866	6.35986e-14	9.9492e-12	9.7197e-12	RPS17/POR/RPS18/BLVRB/MOV10/UPB1/RPL13/RPL32/RPL18A/RPS11/RPL12/RPL11/RPL29/RPS16/RPS7/RPS5/RPSA/EIF4A3/RPS20/RPS12/RPL23A/RBM10/RPS3/RPS10/RPL19/RPL10/RPL15/HMOX2/RPS9	29
GO:0043043	BP	GO:0043043	peptide biosynthetic process	32/165	763/18866	1.17034e-13	1.72315e-11	1.6834e-11	RPS17/RPS18/MRPL55/MOV10/EIF3L/RHOA/RPL13/EIF4EBP1/RPL32/RPL18A/RPS11/RPL12/RPL11/RPL29/RPS16/RPS7/RPS5/RPSA/EIF4A3/RPS20/RPS12/RPL23A/MTG2/MRPL16/RPS3/EEF2/MIF4GD/RPS10/RPL19/RPL10/RPL15/RPS9	32
GO:0006605	BP	GO:0006605	protein targeting	25/165	444/18866	1.25699e-13	1.74791e-11	1.70759e-11	RPS17/MIPEP/RPS18/RPL13/RPL32/RPL18A/RPS11/RPL12/RPL11/RPL29/RPS16/RPS7/RPS5/RPSA/RPS20/RPS12/RPL23A/HTRA2/RPS3/RPS10/RPL19/NACA/RPL10/RPL15/RPS9	25
GO:0046700	BP	GO:0046700	heterocycle catabolic process	28/165	602/18866	4.10597e-13	5.40908e-11	5.28431e-11	RPS17/RPS18/BLVRB/MOV10/UPB1/RPL13/RPL32/RPL18A/RPS11/RPL12/RPL11/RPL29/RPS16/RPS7/RPS5/RPSA/EIF4A3/RPS20/RPS12/RPL23A/RBM10/RPS3/RPS10/RPL19/RPL10/RPL15/HMOX2/RPS9	28
GO:1901361	BP	GO:1901361	organic cyclic compound catabolic process	29/165	653/18866	4.7184e-13	5.90508e-11	5.76886e-11	RPS17/RPS18/BLVRB/SPP1/MOV10/UPB1/RPL13/RPL32/RPL18A/RPS11/RPL12/RPL11/RPL29/RPS16/RPS7/RPS5/RPSA/EIF4A3/RPS20/RPS12/RPL23A/RBM10/RPS3/RPS10/RPL19/RPL10/RPL15/HMOX2/RPS9	29
GO:0019439	BP	GO:0019439	aromatic compound catabolic process	28/165	620/18866	8.38295e-13	9.99168e-11	9.7612e-11	RPS17/RPS18/BLVRB/MOV10/UPB1/RPL13/RPL32/RPL18A/RPS11/RPL12/RPL11/RPL29/RPS16/RPS7/RPS5/RPSA/EIF4A3/RPS20/RPS12/RPL23A/RBM10/RPS3/RPS10/RPL19/RPL10/RPL15/HMOX2/RPS9	28
GO:0034655	BP	GO:0034655	nucleobase-containing compound catabolic process	26/165	555/18866	2.64895e-12	3.01378e-10	2.94426e-10	RPS17/RPS18/MOV10/UPB1/RPL13/RPL32/RPL18A/RPS11/RPL12/RPL11/RPL29/RPS16/RPS7/RPS5/RPSA/EIF4A3/RPS20/RPS12/RPL23A/RBM10/RPS3/RPS10/RPL19/RPL10/RPL15/RPS9	26
GO:0072594	BP	GO:0072594	establishment of protein localization to organelle	26/165	585/18866	8.63001e-12	9.3917e-10	9.17506e-10	IPO4/RPS17/MIPEP/RPS18/RPL13/RPL32/RPL18A/CDKN1A/RPS11/RPL12/RPL11/RPL29/RPS16/RPS7/RPS5/RPSA/RPS20/RPS12/RPL23A/HTRA2/RPS3/RPS10/RPL19/RPL10/RPL15/RPS9	26
GO:0042254	BP	GO:0042254	ribosome biogenesis	19/165	310/18866	3.15455e-11	3.28993e-09	3.21404e-09	RRS1/RPS17/FBL/DHX30/PPAN/RRP1B/ISG20L2/RPL12/RPL11/RPS16/RPS7/RPS5/RPSA/EIF4A3/RPL23A/MTG2/RPS10/RPL10/RPS9	19
GO:0022613	BP	GO:0022613	ribonucleoprotein complex biogenesis	22/165	482/18866	2.43389e-10	2.43681e-08	2.3806e-08	RRS1/SFSWAP/RPS17/FBL/DHX30/PPAN/EIF3L/RRP1B/ISG20L2/RPL12/RPL11/RPS16/RPS7/RPS5/RPSA/EIF4A3/RPL23A/MTG2/RPS10/RUVBL1/RPL10/RPS9	22
GO:0042255	BP	GO:0042255	ribosome assembly	10/165	67/18866	3.21463e-10	3.0947e-08	3.02332e-08	RRS1/DHX30/PPAN/RPL12/RPL11/RPS5/RPSA/RPL23A/RPS10/RPL10	10
GO:0072657	BP	GO:0072657	protein localization to membrane	25/165	657/18866	5.95744e-10	5.52277e-08	5.39537e-08	RPS17/RPS18/RPL13/PTN/RPL32/RPL18A/RPS11/RPL12/RPL11/RPL29/RPS16/RPS7/RPS5/RPSA/RPS20/RPS12/RPL23A/RPS3/RPS10/RPL19/NACA/RPL10/LRP4/RPL15/RPS9	25
GO:0000027	BP	GO:0000027	ribosomal large subunit assembly	7/165	30/18866	5.92102e-09	5.29297e-07	5.17088e-07	RRS1/DHX30/PPAN/RPL12/RPL11/RPL23A/RPL10	7
GO:0002181	BP	GO:0002181	cytoplasmic translation	10/165	103/18866	2.33516e-08	2.01548e-06	1.96899e-06	EIF3L/EIF4EBP1/RPL32/RPL18A/RPL11/RPL29/RPSA/EEF2/RPL19/RPL15	10
GO:0022618	BP	GO:0022618	ribonucleoprotein complex assembly	13/165	233/18866	1.41011e-07	1.1765e-05	1.14936e-05	RRS1/SFSWAP/DHX30/PPAN/EIF3L/RPL12/RPL11/RPS5/RPSA/RPL23A/RPS10/RUVBL1/RPL10	13
GO:0071826	BP	GO:0071826	ribonucleoprotein complex subunit organization	13/165	240/18866	1.9856e-07	1.60322e-05	1.56623e-05	RRS1/SFSWAP/DHX30/PPAN/EIF3L/RPL12/RPL11/RPS5/RPSA/RPL23A/RPS10/RUVBL1/RPL10	13
GO:0042273	BP	GO:0042273	ribosomal large subunit biogenesis	7/165	74/18866	3.79054e-06	0.000296491	0.000289652	RRS1/DHX30/PPAN/RPL12/RPL11/RPL23A/RPL10	7
GO:0042274	BP	GO:0042274	ribosomal small subunit biogenesis	7/165	75/18866	4.15025e-06	0.00031479	0.000307529	RRS1/RPS17/RPS16/RPS7/RPS5/RPSA/RPS10	7
GO:0006364	BP	GO:0006364	rRNA processing	10/165	227/18866	3.20709e-05	0.00236098	0.00230652	RRS1/RPS17/FBL/RRP1B/ISG20L2/RPL11/RPS16/RPS7/EIF4A3/RPS9	10
GO:0016072	BP	GO:0016072	rRNA metabolic process	10/165	238/18866	4.78706e-05	0.00342343	0.00334446	RRS1/RPS17/FBL/RRP1B/ISG20L2/RPL11/RPS16/RPS7/EIF4A3/RPS9	10
GO:0022626	CC	GO:0022626	cytosolic ribosome	22/170	110/19559	4.48909e-24	1.441e-21	1.342e-21	RPS17/RPS18/RPL13/RPL32/RPL18A/RPS11/RPL12/RPL11/RPL29/RPS16/RPS7/RPS5/RPSA/RPS20/RPS12/RPL23A/RPS3/RPS10/RPL19/RPL10/RPL15/RPS9	22
GO:0044391	CC	GO:0044391	ribosomal subunit	24/170	187/19559	2.26516e-21	3.63557e-19	3.38581e-19	RPS17/RPS18/MRPL55/RPL13/RPL32/RPL18A/RPS11/RPL12/RPL11/RPL29/RPS16/RPS7/RPS5/RPSA/RPS20/RPS12/RPL23A/MRPL16/RPS3/RPS10/RPL19/RPL10/RPL15/RPS9	24
GO:0005840	CC	GO:0005840	ribosome	26/170	270/19559	7.24256e-20	7.74954e-18	7.21715e-18	RPS17/RPS18/MRPL55/RPL13/RPL32/RPL18A/RPS11/RPL12/RPL11/RPL29/RPS16/RPS7/RPS5/RPSA/RPS20/RPS12/RPL23A/MTG2/MRPL16/RPS3/EEF2/RPS10/RPL19/RPL10/RPL15/RPS9	26
GO:1990904	CC	GO:1990904	ribonucleoprotein complex	34/170	744/19559	1.28321e-15	1.02977e-13	9.5903e-14	RRS1/RPS17/RPS18/MRPL55/FBL/RBM28/SF3B4/PPAN/EIF3L/RRP1B/RPL13/RPL32/RPL18A/RPS11/RPL12/RPL11/RPL29/RPS16/RPS7/RPS5/RPSA/EIF4A3/RPS20/RPS12/RPL23A/MRPL16/RPS3/EEF2/RPS10/RPL19/RUVBL1/RPL10/RPL15/RPS9	34
GO:0022627	CC	GO:0022627	cytosolic small ribosomal subunit	12/170	47/19559	5.03968e-15	3.23548e-13	3.0132e-13	RPS17/RPS18/RPS11/RPS16/RPS7/RPS5/RPSA/RPS20/RPS12/RPS3/RPS10/RPS9	12
GO:0015935	CC	GO:0015935	small ribosomal subunit	12/170	74/19559	1.72901e-12	9.25019e-11	8.61471e-11	RPS17/RPS18/RPS11/RPS16/RPS7/RPS5/RPSA/RPS20/RPS12/RPS3/RPS10/RPS9	12
GO:0022625	CC	GO:0022625	cytosolic large ribosomal subunit	10/170	58/19559	6.86648e-11	3.14877e-09	2.93245e-09	RPL13/RPL32/RPL18A/RPL12/RPL11/RPL29/RPL23A/RPL19/RPL10/RPL15	10
GO:0015934	CC	GO:0015934	large ribosomal subunit	12/170	116/19559	3.95668e-10	1.58762e-08	1.47855e-08	MRPL55/RPL13/RPL32/RPL18A/RPL12/RPL11/RPL29/RPL23A/MRPL16/RPL19/RPL10/RPL15	12
GO:0042788	CC	GO:0042788	polysomal ribosome	5/170	32/19559	7.78743e-06	0.000277752	0.00025867	RPL32/RPL18A/RPL11/EEF2/RPL19	5
GO:0005844	CC	GO:0005844	polysome	6/170	69/19559	3.00756e-05	0.000965426	0.000899101	RPL32/RPL18A/RPL11/RPS3/EEF2/RPL19	6
GO:0005925	CC	GO:0005925	focal adhesion	12/170	415/19559	0.000285212	0.008323	0.00775121	RPS17/RPS18/RHOA/RPS11/RPL12/RPS16/RPS7/RPS5/RPS3/RPS10/RPL19/RPS9	12
GO:0030055	CC	GO:0030055	cell-substrate junction	12/170	423/19559	0.00033891	0.00906584	0.00844302	RPS17/RPS18/RHOA/RPS11/RPL12/RPS16/RPS7/RPS5/RPS3/RPS10/RPL19/RPS9	12
GO:0030684	CC	GO:0030684	preribosome	5/170	78/19559	0.00059169	0.0146102	0.0136065	RRS1/FBL/PPAN/RRP1B/RPS7	5
GO:0030687	CC	GO:0030687	preribosome, large subunit precursor	3/170	23/19559	0.00100529	0.0230498	0.0214663	RRS1/PPAN/RRP1B	3
GO:0003735	MF	GO:0003735	structural constituent of ribosome	24/167	202/18352	4.01725e-20	1.77563e-17	1.75491e-17	RPS17/RPS18/MRPL55/RPL13/RPL32/RPL18A/RPS11/RPL12/RPL11/RPL29/RPS16/RPS7/RPS5/RPSA/RPS20/RPS12/RPL23A/MRPL16/RPS3/RPS10/RPL19/RPL10/RPL15/RPS9	24
GO:0019843	MF	GO:0019843	rRNA binding	12/167	64/18352	4.71832e-13	1.04275e-10	1.03058e-10	RRS1/RPS18/PPAN/RPS11/RPL12/RPL11/RPS5/RPL23A/MRPL16/RPS3/EEF2/RPS9	12
GO:0005198	MF	GO:0005198	structural molecule activity	26/167	730/18352	2.44883e-09	3.60794e-07	3.56583e-07	RPS17/RPS18/MRPL55/CMTM8/RPL13/TUBA1C/RPL32/RPL18A/RPS11/RPL12/RPL11/RPL29/RPS16/RPS7/RPS5/RPSA/RPS20/RPS12/RPL23A/MRPL16/RPS3/RPS10/RPL19/RPL10/RPL15/RPS9	26
GO:0008097	MF	GO:0008097	5S rRNA binding	3/167	11/18352	0.000115739	0.0127891	0.0126399	RRS1/RPL11/EEF2	3
GO:0045182	MF	GO:0045182	translation regulator activity	7/167	139/18352	0.000284193	0.0251227	0.0248295	EIF3L/EIF4EBP1/EIF4A3/EEF2/MIF4GD/RPL10/RPS9	7

## Sheet: KEGG
ID	Description	GeneRatio	BgRatio	pvalue	p.adjust	qvalue	geneID	Count
hsa03010	Ribosome	23/87	158/8105	2.03449e-20	3.41794e-18	3.16952e-18	RPS17/RPS18/RPL13/RPL32/RPL18A/RPS11/RPL12/RPL11/RPL29/RPS16/RPS7/RPS5/RPSA/RPS20/RPS12/RPL23A/MRPL16/RPS3/RPS10/RPL19/RPL10/RPL15/RPS9	23
hsa05171	Coronavirus disease - COVID-19	22/87	232/8105	1.81509e-15	1.52468e-13	1.41386e-13	RPS17/RPS18/RPL13/RPL32/RPL18A/RPS11/RPL12/RPL11/RPL29/RPS16/RPS7/RPS5/RPSA/RPS20/RPS12/RPL23A/RPS3/RPS10/RPL19/RPL10/RPL15/RPS9	22
hsa05217	Basal cell carcinoma	5/87	63/8105	0.00054695	0.0306292	0.028403	GADD45B/WNT5B/WNT11/CDKN1A/GADD45G	5
