# Supplementary material for: Dynamic Changes in the Global Transcriptome of Postnatal Skeletal Muscle in Different Sheep
Source: Genes (Basel). 2023 Jun 20;14(6):1298. doi: 10.3390/genes14061298 (PMC10297920; doi:10.3390/genes14061298)
Supplement: Supplementary file 1 [file genes-14-01298-s001.zip › Table S5.xlsx]

## Sheet: GO
	ONTOLOGY	ID	Description	GeneRatio	BgRatio	pvalue	p.adjust	qvalue	geneID	Count
GO:0006614	BP	GO:0006614	SRP-dependent cotranslational protein targeting to membrane	5/30	105/18866	6.18894e-07	0.000202301	0.000175763	RPL18A/RPS11/RPL15/RPS5/RPS19	5
GO:0006613	BP	GO:0006613	cotranslational protein targeting to membrane	5/30	109/18866	7.45489e-07	0.000202301	0.000175763	RPL18A/RPS11/RPL15/RPS5/RPS19	5
GO:0000956	BP	GO:0000956	nuclear-transcribed mRNA catabolic process	5/30	210/18866	8.4138e-07	0.000202301	0.000175763	RPL18A/RPS11/RPL15/RPS5/RPS19/TNRC6C	6
GO:0000184	BP	GO:0000184	nuclear-transcribed mRNA catabolic process, nonsense-mediated decay	5/30	120/18866	1.20138e-06	0.000202301	0.000175763	RPL18A/RPS11/RPL15/RPS5/RPS19	5
GO:0045047	BP	GO:0045047	protein targeting to ER	5/30	120/18866	1.20138e-06	0.000202301	0.000175763	RPL18A/RPS11/RPL15/RPS5/RPS19	5
GO:0072599	BP	GO:0072599	establishment of protein localization to endoplasmic reticulum	5/30	124/18866	1.41304e-06	0.000202301	0.000175763	RPL18A/RPS11/RPL15/RPS5/RPS19	5
GO:0070972	BP	GO:0070972	protein localization to endoplasmic reticulum	5/30	152/18866	3.84945e-06	0.000472383	0.000410415	RPL18A/RPS11/RPL15/RPS5/RPS19	5
GO:0019083	BP	GO:0019083	viral transcription	5/30	178/18866	8.31816e-06	0.000893162	0.000775997	RPL18A/RPS11/RPL15/RPS5/RPS19	5
GO:0006413	BP	GO:0006413	translational initiation	5/30	192/18866	1.2009e-05	0.00111193	0.000966065	RPL18A/RPS11/RPL15/RPS5/RPS19	5
GO:0019080	BP	GO:0019080	viral gene expression	5/30	195/18866	1.29445e-05	0.00111193	0.000966065	RPL18A/RPS11/RPL15/RPS5/RPS19	5
GO:0006412	BP	GO:0006412	translation	8/30	738/18866	1.43692e-05	0.0011221	0.000974904	RPL18A/RPS11/EEF2/RPL15/RPS5/MAPKAPK5/RPS19/TNRC6C	8
GO:0043043	BP	GO:0043043	peptide biosynthetic process	8/30	763/18866	1.82881e-05	0.00122308	0.00106263	RPL18A/RPS11/EEF2/RPL15/RPS5/MAPKAPK5/RPS19/TNRC6C	8
GO:0006612	BP	GO:0006612	protein targeting to membrane	5/30	210/18866	1.85099e-05	0.00122308	0.00106263	RPL18A/RPS11/RPL15/RPS5/RPS19	5
GO:0006402	BP	GO:0006402	mRNA catabolic process	6/30	376/18866	2.38505e-05	0.0014634	0.00127143	RPL18A/RPS11/RPL15/RPS5/RPS19/TNRC6C	6
GO:0006401	BP	GO:0006401	RNA catabolic process	6/30	415/18866	4.14627e-05	0.00237443	0.00206295	RPL18A/RPS11/RPL15/RPS5/RPS19/TNRC6C	6
GO:0090150	BP	GO:0090150	establishment of protein localization to membrane	5/30	342/18866	0.000186614	0.0100189	0.00870457	RPL18A/RPS11/RPL15/RPS5/RPS19	5
GO:0034655	BP	GO:0034655	nucleobase-containing compound catabolic process	6/30	555/18866	0.000205145	0.0103659	0.00900605	RPL18A/RPS11/RPL15/RPS5/RPS19/TNRC6C	6
GO:0072594	BP	GO:0072594	establishment of protein localization to organelle	6/30	585/18866	0.000272553	0.0130068	0.0113006	RPL18A/CDKN1A/RPS11/RPL15/RPS5/RPS19	6
GO:0046700	BP	GO:0046700	heterocycle catabolic process	6/30	602/18866	0.000317871	0.0137745	0.0119676	RPL18A/RPS11/RPL15/RPS5/RPS19/TNRC6C	6
GO:0044270	BP	GO:0044270	cellular nitrogen compound catabolic process	6/30	603/18866	0.000320711	0.0137745	0.0119676	RPL18A/RPS11/RPL15/RPS5/RPS19/TNRC6C	6
GO:0009070	BP	GO:0009070	serine family amino acid biosynthetic process	2/30	18/18866	0.000368128	0.01453	0.0126239	CBS/SEPHS2	2
GO:0019439	BP	GO:0019439	aromatic compound catabolic process	6/30	620/18866	0.00037213	0.01453	0.0126239	RPL18A/RPS11/RPL15/RPS5/RPS19/TNRC6C	6
GO:1901361	BP	GO:1901361	organic cyclic compound catabolic process	6/30	653/18866	0.000490348	0.0174024	0.0151196	RPL18A/RPS11/RPL15/RPS5/RPS19/TNRC6C	6
GO:0000028	BP	GO:0000028	ribosomal small subunit assembly	2/30	21/18866	0.000503778	0.0174024	0.0151196	RPS5/RPS19	2
GO:0072657	BP	GO:0072657	protein localization to membrane	6/30	657/18866	0.000506474	0.0174024	0.0151196	RPL18A/RPS11/RPL15/RPS5/P2RY1/RPS19	6
GO:0002181	BP	GO:0002181	cytoplasmic translation	3/30	103/18866	0.000576416	0.0190439	0.0165457	RPL18A/EEF2/RPL15	3
GO:0006605	BP	GO:0006605	protein targeting	5/30	444/18866	0.000618714	0.0196843	0.0171021	RPL18A/RPS11/RPL15/RPS5/RPS19	5
GO:0009991	BP	GO:0009991	response to extracellular stimulus	5/30	507/18866	0.00112316	0.0344568	0.0299368	CDKN1A/EEF2/CBS/ULK2/RPS19	5
GO:0007568	BP	GO:0007568	aging	4/30	319/18866	0.00155367	0.0460207	0.0399837	CDKN1A/EEF2/MAPKAPK5/P2RY1	4
GO:0022626	CC	GO:0022626	cytosolic ribosome	5/34	110/19559	1.25444e-06	0.000161823	0.000129405	RPL18A/RPS11/RPL15/RPS5/RPS19	5
GO:0005840	CC	GO:0005840	ribosome	6/34	270/19559	6.36321e-06	0.000410427	0.000328208	RPL18A/RPS11/EEF2/RPL15/RPS5/RPS19	6
GO:0044391	CC	GO:0044391	ribosomal subunit	5/34	187/19559	1.68234e-05	0.000723405	0.000578488	RPL18A/RPS11/RPL15/RPS5/RPS19	5
GO:0022627	CC	GO:0022627	cytosolic small ribosomal subunit	3/34	47/19559	7.38539e-05	0.00238179	0.00190465	RPS11/RPS5/RPS19	3
GO:0015935	CC	GO:0015935	small ribosomal subunit	3/34	74/19559	0.00028594	0.00737725	0.00589939	RPS11/RPS5/RPS19	3
GO:0005925	CC	GO:0005925	focal adhesion	5/34	415/19559	0.000703352	0.014126	0.0112962	SYNE2/RPS11/RPS5/PPFIBP1/RPS19	5
GO:0030055	CC	GO:0030055	cell-substrate junction	5/34	423/19559	0.000766526	0.014126	0.0112962	SYNE2/RPS11/RPS5/PPFIBP1/RPS19	5
GO:0042788	CC	GO:0042788	polysomal ribosome	2/34	32/19559	0.001408	0.0227041	0.0181558	RPL18A/EEF2	2
GO:1990904	CC	GO:1990904	ribonucleoprotein complex	6/34	744/19559	0.00160507	0.023006	0.0183973	RPL18A/RPS11/EEF2/RPL15/RPS5/RPS19	6
GO:0003735	MF	GO:0003735	structural constituent of ribosome	5/31	202/18352	2.06976e-05	0.00298046	0.00239657	RPL18A/RPS11/RPL15/RPS5/RPS19	5
GO:0019843	MF	GO:0019843	rRNA binding	3/31	64/18352	0.000169573	0.0122092	0.00981738	RPS11/EEF2/RPS5	3
GO:0004683	MF	GO:0004683	calmodulin-dependent protein kinase activity	2/31	28/18352	0.00101565	0.048751	0.0392004	PNCK/MAPKAPK5	2
