# Supplementary material for: Dynamic Changes in the Global Transcriptome of Postnatal Skeletal Muscle in Different Sheep
Source: Genes (Basel). 2023 Jun 20;14(6):1298. doi: 10.3390/genes14061298 (PMC10297920; doi:10.3390/genes14061298)
Supplement: Supplementary file 1 [file genes-14-01298-s001.zip › Table S6.xlsx]

## Sheet: hub_GO
	ONTOLOGY	ID	Description	GeneRatio	BgRatio	pvalue	p.adjust	qvalue	geneID	Count
GO:0007264	BP	GO:0007264	small GTPase mediated signal transduction	11/85	509/18866	1.74158e-05	0.034727	0.03199	RAPGEF4/DAB2IP/RREB1/FGD2/ARHGAP30/CCDC88C/ARRB1/RASAL3/PSD4/ARHGAP4/ARHGAP9	11
GO:0051020	MF	GO:0051020	GTPase binding	11/86	548/18352	4.91231e-05	0.0139019	0.0116861	RAPGEF4/FGD2/DENND1B/CCDC88C/ARHGEF37/PSD4/TGFBRAP1/ARHGAP4/TBC1D16/RANBP10/DVL1	11
GO:0017016	MF	GO:0017016	Ras GTPase binding	9/86	415/18352	0.000140099	0.0166497	0.0139961	RAPGEF4/FGD2/DENND1B/ARHGEF37/TGFBRAP1/ARHGAP4/TBC1D16/RANBP10/DVL1	9
GO:0031267	MF	GO:0031267	small GTPase binding	9/86	428/18352	0.000176499	0.0166497	0.0139961	RAPGEF4/FGD2/DENND1B/ARHGEF37/TGFBRAP1/ARHGAP4/TBC1D16/RANBP10/DVL1	9
GO:0016773	MF	GO:0016773	phosphotransferase activity, alcohol group as acceptor	11/86	669/18352	0.00028369	0.0174272	0.0146496	ACVR1B/JAK3/FAM20B/PRKCA/PIP4K2B/HK3/CDK4/NUAK1/PIP5K1C/PRKCE/SPEG	11
GO:0005096	MF	GO:0005096	GTPase activator activity	7/86	275/18352	0.0003079	0.0174272	0.0146496	DAB2IP/ARHGAP30/ARRB1/RASAL3/ARHGAP4/ARHGAP9/TBC1D16	7
GO:0005085	MF	GO:0005085	guanyl-nucleotide exchange factor activity	6/86	215/18352	0.00051991	0.0216528	0.0182017	RAPGEF4/FGD2/DENND1B/CCDC88C/ARHGEF37/PSD4	6
GO:0030695	MF	GO:0030695	GTPase regulator activity	7/86	307/18352	0.000594815	0.0216528	0.0182017	DAB2IP/ARHGAP30/ARRB1/RASAL3/ARHGAP4/ARHGAP9/TBC1D16	7
GO:0016301	MF	GO:0016301	kinase activity	11/86	733/18352	0.000612094	0.0216528	0.0182017	ACVR1B/JAK3/FAM20B/PRKCA/PIP4K2B/HK3/CDK4/NUAK1/PIP5K1C/PRKCE/SPEG	11
GO:0008047	MF	GO:0008047	enzyme activator activity	9/86	528/18352	0.000812411	0.0255458	0.0214743	GNAS/DAB2IP/ARHGAP30/ARRB1/RASAL3/ARHGAP4/PRKCE/ARHGAP9/TBC1D16	9
GO:0060589	MF	GO:0060589	nucleoside-triphosphatase regulator activity	7/86	348/18352	0.00123662	0.0308879	0.0259649	DAB2IP/ARHGAP30/ARRB1/RASAL3/ARHGAP4/ARHGAP9/TBC1D16	7
GO:0016922	MF	GO:0016922	nuclear receptor binding	4/86	101/18352	0.00129885	0.0308879	0.0259649	ESR1/NCOA2/ARRB1/ZBTB7A	4
GO:0051427	MF	GO:0051427	hormone receptor binding	5/86	177/18352	0.00146232	0.0308879	0.0259649	ESR1/GNAS/NCOA2/ARRB1/ZBTB7A	5
GO:1901981	MF	GO:1901981	phosphatidylinositol phosphate binding	5/86	179/18352	0.00153658	0.0308879	0.0259649	DAB2IP/FGD2/DENND1B/GAB2/ARHGAP9	5
GO:0003713	MF	GO:0003713	transcription coactivator activity	6/86	267/18352	0.00159431	0.0308879	0.0259649	SUPT3H/HCFC1/NCOA2/ARRB1/ARID1B/ZBTB18	6
GO:0031434	MF	GO:0031434	mitogen-activated protein kinase kinase binding	2/86	13/18352	0.00163717	0.0308879	0.0259649	DAB2IP/ARRB1	2
GO:0001221	MF	GO:0001221	transcription cofactor binding	3/86	51/18352	0.00175902	0.0311128	0.0261539	ESR1/THRB/ZBTB7A	3
GO:0005088	MF	GO:0005088	Ras guanyl-nucleotide exchange factor activity	4/86	115/18352	0.00209291	0.0336342	0.0282735	RAPGEF4/FGD2/DENND1B/ARHGEF37	4
GO:0004697	MF	GO:0004697	protein kinase C activity	2/86	16/18352	0.00249582	0.0336342	0.0282735	PRKCA/PRKCE	2
GO:0004698	MF	GO:0004698	calcium-dependent protein kinase C activity	2/86	16/18352	0.00249582	0.0336342	0.0282735	PRKCA/PRKCE	2
GO:0005159	MF	GO:0005159	insulin-like growth factor receptor binding	2/86	16/18352	0.00249582	0.0336342	0.0282735	GNAS/ARRB1	2
GO:0016307	MF	GO:0016307	phosphatidylinositol phosphate kinase activity	2/86	16/18352	0.00249582	0.0336342	0.0282735	PIP4K2B/PIP5K1C	2
