# Supplementary material for: Dynamic Changes in the Global Transcriptome of Postnatal Skeletal Muscle in Different Sheep
Source: Genes (Basel). 2023 Jun 20;14(6):1298. doi: 10.3390/genes14061298 (PMC10297920; doi:10.3390/genes14061298)
Supplement: Supplementary file 1 [file genes-14-01298-s001.zip › Table S7.xlsx]

## Sheet: normal-distribution expression
	H4_3	H4_6	H4_12	H5_6	H5_12	H6_3	H6_6	H6_12	HD1_3	HD1_6	HD1_12	HD2_3	HD2_6	HD2_12	D1_3	D1_6	D3_12	D2_3	D2_6	D2_12	HD3_3	HD3_6	HD3_12	HD4_3	HD4_6	HD4_12	D3_3	D3_6	D3_12	HD5_3	HD5_6	H1_3	H1_6	H1_12	H2_3	H2_6	H2_12	H3_3	H3_6	H3_12
ENSOARG00000005865|CD2BP2	6.44719	5.70127	6.29698	6.23959	5.93365	6.09297	5.83545	5.8897	5.62516	5.45434	6.17481	6.01196	5.90508	6.19459	6.06471	6.05151	5.75016	5.78722	5.96052	5.9734	5.98625	5.56739	5.81345	5.87296	5.85497	5.94702	6.13949	6.02502	6.12334	6.15666	5.99916	6.38278	6.07868	6.03816	6.33484	6.21578	5.91967	6.56463	6.26597	6.10786
ENSOARG00000012938|RNASE4	5.83545	6.17481	6.23959	6.03816	5.87296	6.01196	6.15666	6.44719	6.19459	5.98625	5.75016	5.90508	5.81345	6.26597	5.91967	6.05151	5.85497	6.33484	6.06471	5.9734	6.21578	6.12334	5.45434	6.29698	5.70127	5.56739	6.09297	6.07868	6.13949	5.94702	5.8897	5.93365	6.02502	5.78722	6.56463	6.38278	5.99916	6.10786	5.96052	5.62516
ENSOARG00000010088|VIT	6.06471	6.13949	6.56463	6.23959	6.21578	5.93365	6.10786	6.44719	6.12334	6.26597	6.19459	5.45434	5.99916	6.38278	5.62516	5.98625	6.17481	6.02502	5.91967	5.8897	6.15666	6.07868	5.78722	5.83545	5.87296	5.81345	5.75016	6.05151	5.85497	5.70127	6.03816	5.96052	5.56739	5.90508	6.29698	6.33484	6.09297	6.01196	5.9734	5.94702
ENSOARG00000007715|KDM1A	6.05151	5.78722	5.45434	5.91967	5.81345	5.94702	6.06471	5.75016	6.17481	5.96052	5.70127	6.02502	6.01196	5.90508	6.33484	5.85497	6.10786	6.13949	6.03816	5.9734	6.29698	6.07868	6.09297	6.12334	5.93365	6.21578	6.15666	5.8897	5.98625	6.38278	6.19459	6.44719	6.23959	5.56739	5.99916	6.26597	5.83545	6.56463	5.87296	5.62516
ENSOARG00000007953|TMEM184C	6.29698	6.07868	5.45434	5.93365	5.94702	6.15666	5.81345	5.70127	6.44719	6.10786	5.62516	6.09297	5.96052	5.56739	5.75016	5.9734	6.33484	6.13949	5.90508	6.17481	6.03816	5.91967	6.21578	6.01196	6.26597	6.38278	6.05151	5.85497	6.12334	6.06471	5.8897	5.99916	6.19459	6.23959	5.87296	5.78722	6.02502	5.98625	6.56463	5.83545
ENSOARG00000017120|TMEM132B	6.07868	6.06471	6.15666	6.02502	5.98625	6.21578	6.23959	6.19459	5.87296	6.56463	6.44719	5.90508	6.38278	5.45434	6.33484	5.81345	6.17481	6.05151	5.85497	5.83545	5.75016	5.9734	5.99916	6.10786	5.94702	6.26597	6.12334	5.93365	5.96052	5.78722	5.70127	5.91967	6.13949	5.56739	6.09297	5.62516	6.29698	5.8897	6.01196	6.03816
ENSOARG00000003746|DIPK1B	6.02502	6.07868	6.19459	5.8897	5.91967	5.96052	5.9734	6.13949	6.09297	5.87296	6.10786	5.56739	5.81345	5.94702	5.78722	5.75016	5.62516	6.26597	6.17481	6.56463	5.85497	5.83545	5.99916	5.98625	6.38278	6.33484	5.70127	6.21578	6.12334	6.23959	6.29698	6.03816	5.45434	6.44719	5.93365	6.06471	6.15666	5.90508	6.05151	6.01196
ENSOARG00000013892	5.87296	6.02502	5.99916	5.70127	6.05151	5.56739	5.75016	6.26597	5.83545	6.01196	6.29698	5.81345	6.07868	5.94702	6.56463	5.9734	5.98625	6.38278	6.17481	6.19459	6.15666	6.21578	6.10786	6.33484	5.96052	6.23959	5.90508	5.62516	6.03816	6.44719	6.06471	5.45434	5.93365	6.09297	5.85497	5.91967	6.13949	6.12334	5.78722	5.8897
ENSOARG00000024548|MIR1287	6.26597	5.62516	5.85497	6.05151	5.87296	5.90508	5.45434	5.56739	6.07868	5.94702	6.21578	6.10786	6.13949	5.70127	6.44719	6.23959	5.9734	6.02502	6.06471	5.75016	6.17481	6.38278	5.93365	5.99916	5.78722	5.83545	6.01196	6.33484	5.81345	6.19459	5.96052	6.29698	6.56463	5.8897	5.98625	5.91967	6.03816	6.09297	6.12334	6.15666
ENSOARG00000021125|DHRS7	6.23959	6.21578	5.45434	5.93365	5.62516	6.12334	6.19459	6.06471	6.29698	6.17481	5.56739	6.03816	5.96052	6.05151	6.01196	6.44719	5.8897	6.09297	5.94702	5.70127	6.38278	6.07868	5.75016	6.26597	5.87296	5.78722	6.56463	6.10786	5.99916	6.13949	5.98625	5.85497	6.33484	5.83545	6.15666	5.90508	6.02502	5.9734	5.81345	5.91967
ENSOARG00000014581|TCIRG1	5.78722	6.13949	6.56463	5.70127	6.29698	5.62516	6.19459	6.21578	6.10786	5.87296	6.17481	5.45434	5.81345	6.38278	6.09297	6.02502	5.75016	6.07868	6.05151	5.99916	5.98625	6.06471	6.01196	5.93365	5.8897	5.96052	5.85497	5.83545	6.33484	5.94702	6.26597	6.12334	5.56739	6.15666	6.44719	6.23959	5.91967	6.03816	5.90508	5.9734
ENSOARG00000005993|ATP6V1G1	5.85497	5.94702	6.02502	6.12334	6.09297	5.99916	5.78722	5.45434	5.98625	5.8897	6.03816	6.26597	5.75016	5.91967	6.56463	6.01196	6.05151	5.93365	6.19459	6.07868	5.9734	5.83545	6.13949	6.06471	6.15666	6.29698	6.44719	5.90508	5.87296	6.38278	6.33484	6.17481	6.23959	6.21578	5.56739	5.70127	5.96052	5.62516	5.81345	6.10786
ENSOARG00000023678|oar-mir-411a	6.29698	5.62516	5.8897	6.06471	5.90508	5.93365	5.45434	5.56739	6.09297	5.9734	6.23959	6.12334	6.15666	5.70127	6.44719	6.26597	5.99916	6.03816	6.07868	5.81345	6.19459	5.78722	5.96052	6.02502	5.83545	5.87296	6.38278	5.75016	5.85497	6.21578	5.98625	6.33484	6.56463	5.91967	6.01196	5.94702	6.05151	6.10786	6.13949	6.17481
ENSOARG00000011550|UROS	6.38278	6.33484	6.07868	6.15666	6.21578	5.70127	5.75016	5.87296	5.85497	6.02502	6.56463	5.78722	6.12334	6.44719	5.81345	6.09297	6.29698	5.99916	5.91967	5.9734	5.8897	6.23959	6.26597	5.90508	6.05151	6.13949	5.45434	5.93365	5.96052	6.19459	6.10786	6.06471	5.62516	5.83545	5.56739	6.03816	5.94702	5.98625	6.01196	6.17481
ENSOARG00000006144|TRAPPC13	6.56463	6.38278	5.45434	6.17481	5.94702	6.09297	5.93365	5.70127	6.23959	6.33484	5.56739	5.83545	5.90508	5.62516	5.75016	6.19459	6.21578	6.02502	6.44719	6.01196	5.99916	6.03816	6.06471	5.9734	5.96052	6.15666	5.8897	6.13949	5.91967	5.87296	5.98625	6.10786	5.78722	5.85497	5.81345	6.12334	6.29698	6.05151	6.26597	6.07868
ENSOARG00000017947	6.38278	5.62516	5.8897	6.09297	5.90508	5.93365	5.45434	5.56739	6.13949	5.9734	6.29698	6.17481	6.56463	5.70127	6.05151	6.33484	5.99916	6.06471	6.10786	5.81345	6.23959	5.78722	5.96052	6.02502	5.83545	5.87296	6.03816	5.75016	5.85497	6.26597	5.98625	6.44719	6.12334	5.91967	6.01196	5.94702	6.07868	6.15666	6.19459	6.21578
ENSOARG00000010324	5.56739	6.02502	6.44719	5.87296	6.29698	5.45434	6.03816	6.13949	6.05151	5.81345	6.10786	6.06471	5.91967	5.98625	6.38278	5.96052	6.21578	5.93365	5.78722	5.94702	5.70127	6.15666	6.26597	6.56463	6.17481	5.83545	5.90508	6.12334	6.23959	5.99916	5.8897	5.62516	5.9734	6.07868	5.85497	6.19459	6.33484	5.75016	6.09297	6.01196
ENSOARG00000014687|TNFSF4	6.03816	5.45434	5.56739	5.81345	5.93365	5.70127	6.06471	5.96052	6.29698	5.98625	6.33484	6.56463	6.12334	6.19459	5.99916	5.8897	6.15666	5.94702	6.38278	5.9734	6.13949	6.07868	6.10786	6.44719	6.05151	6.02502	6.21578	6.01196	5.91967	6.26597	6.23959	5.90508	6.09297	5.62516	6.17481	5.75016	5.78722	5.83545	5.85497	5.87296
ENSOARG00000010322	5.56739	5.94702	6.12334	5.85497	6.23959	5.90508	6.06471	5.45434	6.15666	5.78722	6.05151	6.21578	6.07868	6.44719	6.56463	6.01196	5.98625	5.9734	5.99916	6.33484	6.38278	6.03816	5.70127	6.29698	6.10786	5.81345	5.75016	6.02502	5.87296	6.17481	6.19459	5.62516	6.09297	5.83545	5.91967	6.13949	5.93365	5.96052	6.26597	5.8897
ENSOARG00000015741|NSMAF	6.05151	5.81345	6.21578	5.96052	6.09297	5.90508	6.06471	6.07868	5.75016	5.9734	6.13949	5.45434	6.01196	6.10786	5.70127	6.03816	6.15666	5.94702	5.8897	6.19459	5.99916	6.02502	6.26597	5.93365	5.87296	6.17481	5.83545	6.12334	6.23959	5.91967	5.98625	6.38278	5.78722	5.62516	6.44719	6.33484	5.56739	6.56463	6.29698	5.85497
ENSOARG00000015667	6.26597	5.56739	5.87296	6.33484	5.8897	5.91967	5.45434	6.56463	6.09297	5.96052	6.21578	6.12334	6.44719	5.62516	6.02502	6.23959	5.98625	6.03816	6.06471	5.78722	6.17481	5.75016	5.94702	5.99916	5.81345	5.85497	6.01196	5.70127	5.83545	6.19459	5.9734	6.29698	6.07868	5.90508	6.38278	5.93365	6.05151	6.10786	6.13949	6.15666
ENSOARG00000015664	5.99916	6.06471	6.29698	6.23959	6.01196	6.26597	5.78722	6.17481	5.83545	5.90508	6.56463	5.45434	6.15666	6.44719	5.94702	5.93365	5.98625	5.75016	6.33484	6.10786	5.81345	6.07868	6.19459	5.9734	6.09297	6.13949	5.56739	6.05151	5.8897	6.38278	6.12334	5.87296	5.70127	5.85497	5.62516	6.02502	5.96052	6.21578	5.91967	6.03816
ENSOARG00000015660	6.26597	5.45434	6.56463	6.03816	5.83545	5.87296	6.44719	6.38278	6.07868	5.91967	6.21578	6.10786	6.13949	5.56739	5.99916	6.23959	5.94702	6.01196	6.05151	5.75016	6.17481	5.70127	5.90508	5.9734	6.33484	5.81345	5.98625	5.62516	5.78722	6.19459	5.93365	6.29698	6.06471	5.85497	5.96052	5.8897	6.02502	6.09297	6.12334	6.15666
ENSOARG00000008525|CORO6	5.9734	6.07868	6.38278	5.94702	6.29698	5.8897	5.99916	6.17481	5.85497	6.19459	6.56463	5.56739	6.33484	6.44719	5.81345	6.15666	6.13949	5.83545	6.09297	6.23959	5.45434	5.91967	6.10786	5.87296	6.03816	6.26597	5.70127	6.01196	6.12334	5.62516	5.93365	6.05151	5.78722	6.02502	6.21578	5.96052	5.90508	6.06471	5.75016	5.98625
ENSOARG00000003694|FNTA	6.19459	6.23959	5.45434	6.02502	5.94702	6.26597	6.03816	5.70127	5.98625	5.90508	5.56739	5.96052	6.05151	5.62516	5.75016	6.21578	6.38278	6.01196	6.17481	6.44719	6.06471	5.91967	5.99916	6.33484	6.07868	6.13949	5.85497	5.9734	5.93365	6.29698	6.10786	6.56463	5.8897	5.78722	6.09297	5.83545	5.87296	6.15666	6.12334	5.81345
ENSOARG00000020901|CHCHD5	5.9734	5.70127	6.26597	5.85497	5.78722	6.33484	5.81345	5.56739	5.8897	5.75016	6.21578	6.05151	5.62516	6.17481	6.44719	6.03816	5.98625	5.93365	6.29698	6.13949	6.19459	5.90508	5.45434	6.06471	5.87296	5.96052	6.09297	6.10786	5.83545	6.38278	6.23959	6.56463	6.07868	6.02502	5.91967	6.12334	6.15666	5.94702	6.01196	5.99916
ENSOARG00000010499	6.38278	5.56739	5.87296	6.07868	5.8897	5.91967	6.56463	5.45434	6.12334	5.96052	6.29698	6.15666	6.19459	5.62516	6.03816	6.33484	5.98625	6.05151	6.09297	5.78722	6.23959	5.75016	5.94702	6.01196	5.81345	5.85497	6.02502	5.70127	5.83545	6.26597	5.9734	6.44719	6.10786	5.90508	5.99916	5.93365	6.06471	6.13949	6.17481	6.21578
ENSOARG00000019326	6.38278	5.62516	5.8897	6.07868	5.90508	5.93365	5.45434	5.56739	6.12334	5.9734	6.29698	6.15666	6.19459	5.70127	6.03816	6.33484	6.56463	6.05151	6.09297	5.81345	6.23959	5.78722	5.96052	6.01196	5.83545	5.87296	6.02502	5.75016	5.85497	6.26597	5.98625	6.44719	6.10786	5.91967	5.99916	5.94702	6.06471	6.13949	6.17481	6.21578
ENSOARG00000019327	5.78722	5.98625	5.87296	6.17481	5.91967	5.99916	5.85497	5.9734	5.83545	5.70127	6.01196	6.56463	5.45434	5.94702	6.44719	5.96052	6.19459	6.13949	6.26597	6.23959	6.10786	5.90508	6.03816	6.05151	5.93365	6.38278	6.15666	5.62516	6.06471	5.8897	5.56739	6.12334	6.33484	6.29698	5.81345	6.09297	6.07868	5.75016	6.21578	6.02502
ENSOARG00000010495	6.12334	6.15666	6.38278	5.98625	5.81345	5.85497	5.45434	6.29698	6.01196	5.8897	6.09297	6.03816	6.05151	5.56739	5.94702	6.10786	5.91967	5.96052	5.99916	6.17481	6.26597	5.70127	5.87296	5.93365	5.75016	6.33484	6.44719	5.62516	5.78722	6.07868	5.90508	6.13949	6.56463	5.83545	6.21578	6.19459	5.9734	6.02502	6.23959	6.06471
ENSOARG00000014132	6.12334	5.62516	5.83545	6.44719	5.85497	5.87296	5.45434	5.56739	6.15666	5.91967	6.09297	6.03816	6.05151	5.70127	5.98625	6.10786	5.94702	6.38278	5.99916	6.56463	6.07868	5.75016	5.90508	5.9734	6.26597	5.81345	6.13949	6.23959	5.78722	6.33484	5.93365	6.21578	6.01196	6.29698	5.96052	5.8897	6.17481	6.02502	6.19459	6.06471
ENSOARG00000001564|BRSK1	6.05151	5.56739	5.83545	5.91967	5.62516	6.29698	6.09297	5.45434	6.02502	5.9734	5.78722	6.21578	6.01196	5.81345	6.33484	5.98625	5.94702	6.26597	6.19459	5.90508	6.23959	5.85497	5.8897	6.12334	6.15666	5.93365	6.44719	5.96052	6.03816	5.75016	6.13949	6.10786	6.17481	6.06471	6.56463	5.87296	5.99916	6.07868	5.70127	6.38278
ENSOARG00000018613|ALOX15B	6.26597	5.62516	5.85497	5.99916	5.87296	5.90508	5.45434	5.56739	6.44719	5.94702	6.07868	6.56463	6.05151	5.70127	6.17481	6.09297	5.96052	5.9734	6.01196	6.23959	6.21578	5.78722	5.93365	6.29698	6.12334	5.83545	6.15666	5.75016	5.81345	6.06471	6.13949	6.10786	6.33484	5.8897	6.19459	5.91967	5.98625	6.02502	6.03816	6.38278
ENSOARG00000013673	6.01196	5.98625	6.06471	6.10786	6.07868	5.99916	5.45434	6.03816	5.87296	6.09297	5.94702	5.90508	6.44719	6.33484	6.38278	5.96052	5.83545	6.19459	6.21578	5.62516	6.15666	5.56739	5.81345	5.85497	5.70127	5.78722	6.26597	6.13949	5.75016	5.93365	6.02502	5.9734	6.12334	6.17481	6.56463	6.29698	6.23959	5.8897	5.91967	6.05151
ENSOARG00000013676	5.93365	5.45434	6.23959	6.33484	5.98625	5.75016	5.94702	6.21578	6.29698	6.13949	6.05151	5.85497	5.8897	6.38278	6.01196	6.06471	6.15666	6.17481	6.26597	5.96052	6.19459	6.09297	6.12334	6.44719	6.10786	5.9734	5.83545	5.56739	5.62516	5.91967	5.99916	6.07868	6.03816	5.70127	5.81345	5.78722	6.02502	6.56463	5.87296	5.90508
ENSOARG00000013675	6.09297	5.90508	5.56739	6.33484	5.81345	6.10786	5.78722	5.70127	5.96052	5.94702	5.62516	5.99916	5.91967	5.45434	5.75016	6.06471	5.85497	5.8897	6.56463	6.01196	6.26597	5.93365	6.07868	6.44719	6.23959	6.17481	6.38278	5.98625	5.87296	6.13949	6.02502	6.29698	6.19459	5.83545	5.9734	6.03816	6.12334	6.05151	6.15666	6.21578
ENSOARG00000011659|LYPLAL1	6.12334	5.96052	5.62516	6.05151	5.94702	5.99916	5.83545	5.75016	6.01196	6.02502	5.56739	6.38278	5.98625	5.45434	5.90508	6.06471	6.33484	5.9734	6.26597	6.23959	6.10786	6.09297	6.17481	6.13949	6.29698	6.07868	6.44719	5.91967	5.81345	5.8897	5.87296	5.93365	6.56463	6.15666	5.78722	5.70127	6.19459	5.85497	6.21578	6.03816
ENSOARG00000012615|METTL26	6.09297	5.83545	6.44719	5.90508	5.96052	5.85497	5.94702	5.98625	6.02502	5.87296	6.56463	6.17481	5.91967	6.33484	6.38278	6.26597	6.03816	5.81345	5.9734	5.93365	6.12334	6.21578	6.06471	6.10786	5.99916	6.13949	5.62516	6.07868	5.8897	6.23959	6.15666	5.70127	5.45434	6.05151	5.78722	5.75016	6.01196	6.29698	5.56739	6.19459
ENSOARG00000004306|CEP89	6.02502	5.98625	5.85497	5.8897	5.70127	5.62516	5.83545	5.90508	6.07868	6.01196	5.56739	6.44719	5.93365	5.45434	6.33484	5.78722	5.81345	6.29698	6.26597	6.21578	6.23959	6.12334	5.87296	6.13949	6.09297	5.75016	6.38278	6.15666	6.06471	5.9734	6.03816	6.10786	6.56463	6.19459	5.91967	5.99916	5.94702	5.96052	6.17481	6.05151
ENSOARG00000000464|IL20RA	6.02502	6.05151	5.62516	6.21578	6.03816	5.75016	6.17481	6.19459	6.01196	6.10786	5.91967	5.8897	6.33484	6.12334	6.15666	6.38278	6.56463	6.29698	5.85497	5.56739	6.44719	6.06471	5.78722	5.98625	5.94702	6.26597	5.99916	5.45434	5.96052	5.90508	5.81345	5.93365	5.87296	5.70127	6.23959	5.9734	5.83545	6.13949	6.07868	6.09297
ENSOARG00000006477|MARS1	5.99916	5.78722	6.15666	6.03816	5.8897	6.29698	6.06471	6.02502	5.90508	5.87296	6.19459	6.01196	5.91967	6.17481	6.44719	5.83545	5.56739	5.98625	6.38278	5.75016	5.94702	5.85497	5.96052	5.62516	6.26597	5.81345	6.21578	6.33484	5.9734	6.12334	6.09297	6.10786	6.23959	5.45434	5.93365	6.05151	6.07868	5.70127	6.56463	6.13949
ENSOARG00000003062|TM9SF4	5.78722	5.56739	6.44719	6.10786	6.05151	5.81345	5.85497	6.21578	6.02502	5.75016	6.29698	6.56463	5.99916	6.26597	6.33484	5.45434	5.94702	6.12334	5.93365	6.09297	6.01196	5.62516	6.06471	6.13949	5.87296	5.90508	6.17481	5.91967	6.23959	5.9734	5.8897	6.03816	6.38278	5.70127	5.98625	6.19459	6.15666	5.96052	6.07868	5.83545
ENSOARG00000007945|GALNT5	6.12334	6.19459	6.02502	6.03816	5.45434	6.07868	6.06471	6.21578	6.29698	6.23959	5.83545	6.44719	6.05151	5.98625	5.9734	5.78722	5.96052	6.17481	5.70127	6.01196	5.8897	5.81345	5.93365	6.15666	5.85497	5.90508	6.56463	6.26597	6.13949	5.75016	5.94702	5.91967	6.33484	6.09297	6.38278	5.56739	6.10786	5.62516	5.87296	5.99916
ENSOARG00000022373	6.44719	5.45434	5.9734	5.85497	6.03816	6.56463	6.12334	6.01196	6.21578	5.98625	5.93365	6.33484	5.8897	5.96052	5.83545	5.94702	5.81345	5.99916	6.09297	6.26597	5.90508	5.62516	5.75016	6.06471	6.02502	6.13949	6.17481	5.56739	5.70127	5.91967	5.78722	6.23959	6.19459	6.05151	6.29698	6.15666	6.07868	5.87296	6.38278	6.10786
ENSOARG00000022371	6.26597	5.62516	5.8897	6.06471	5.90508	5.93365	5.45434	5.56739	6.09297	5.9734	6.21578	6.44719	6.13949	5.70127	6.56463	6.23959	5.99916	6.05151	6.07868	5.81345	6.17481	5.78722	5.96052	6.02502	5.83545	5.87296	6.03816	5.75016	5.85497	6.19459	5.98625	6.29698	6.38278	5.91967	6.01196	5.94702	6.33484	6.10786	6.12334	6.15666
ENSOARG00000022370	6.10786	5.56739	5.83545	5.96052	5.85497	6.19459	6.13949	5.45434	5.98625	6.38278	6.07868	6.01196	6.03816	5.62516	5.94702	6.09297	5.90508	6.44719	5.9734	5.78722	6.33484	5.75016	5.8897	5.91967	5.81345	6.17481	5.93365	5.70127	6.15666	6.06471	6.23959	6.12334	6.29698	5.87296	6.26597	6.21578	6.56463	5.99916	6.02502	6.05151
ENSOARG00000022377	6.38278	5.62516	5.87296	6.07868	5.8897	5.91967	5.45434	5.56739	6.12334	5.96052	6.29698	6.15666	6.19459	5.70127	6.03816	6.33484	5.98625	6.05151	6.09297	5.81345	6.23959	5.78722	5.94702	6.01196	5.83545	5.85497	6.02502	5.75016	6.56463	6.26597	5.9734	6.44719	6.10786	5.90508	5.99916	5.93365	6.06471	6.13949	6.17481	6.21578
ENSOARG00000020376|TBX15	6.29698	6.19459	6.17481	6.38278	6.01196	5.98625	5.87296	5.8897	6.06471	5.99916	6.15666	5.45434	6.05151	6.44719	5.70127	6.02502	6.07868	5.94702	6.09297	5.83545	5.91967	5.9734	6.56463	5.56739	5.96052	6.12334	5.78722	6.13949	6.21578	5.75016	5.93365	5.90508	5.85497	5.81345	5.62516	6.03816	6.26597	6.10786	6.23959	6.33484
ENSOARG00000010723|WDR19	6.09297	5.98625	5.45434	5.91967	5.83545	6.19459	5.9734	5.96052	6.56463	5.99916	5.56739	6.03816	5.94702	5.62516	5.85497	6.10786	6.23959	6.12334	6.01196	5.75016	6.07868	6.17481	5.81345	6.13949	6.02502	5.90508	6.33484	6.38278	5.78722	5.93365	5.87296	6.44719	6.21578	6.05151	6.26597	6.06471	5.8897	6.15666	6.29698	5.70127
ENSOARG00000008803|CNOT4	6.05151	6.26597	5.45434	6.15666	6.06471	6.13949	6.23959	5.98625	6.19459	6.44719	5.87296	5.70127	6.33484	5.78722	5.99916	6.38278	6.10786	6.56463	5.96052	5.8897	6.01196	5.93365	6.03816	5.9734	6.07868	5.91967	5.83545	6.12334	6.02502	5.81345	5.94702	6.09297	5.90508	5.62516	5.56739	6.21578	5.85497	6.29698	6.17481	5.75016
ENSOARG00000004664|FBXO38	6.26597	5.81345	5.45434	6.10786	6.02502	5.9734	5.96052	5.85497	6.17481	6.07868	5.56739	5.83545	6.44719	5.62516	5.70127	6.15666	5.8897	5.99916	5.87296	5.90508	5.91967	5.94702	6.05151	5.78722	6.13949	6.29698	5.93365	6.21578	6.12334	5.75016	5.98625	6.56463	6.01196	6.03816	6.38278	6.33484	6.19459	6.09297	6.06471	6.23959
ENSOARG00000007458|HLA-DOB	6.19459	6.21578	6.44719	5.93365	6.38278	6.09297	6.23959	6.56463	5.94702	5.96052	5.99916	5.62516	5.91967	5.90508	5.45434	6.13949	5.9734	6.02502	5.81345	5.75016	6.15666	6.01196	5.70127	5.85497	6.07868	5.87296	5.78722	5.83545	5.8897	6.03816	6.06471	6.12334	5.56739	6.33484	6.05151	5.98625	6.29698	6.10786	6.26597	6.17481
ENSOARG00000022558|SNORA62	6.56463	6.19459	5.87296	6.21578	5.8897	5.90508	5.45434	5.56739	6.29698	5.94702	6.13949	6.05151	6.07868	5.62516	6.33484	6.15666	6.23959	6.01196	6.38278	5.78722	6.10786	5.75016	5.93365	5.98625	5.81345	5.85497	5.99916	5.70127	5.83545	6.12334	5.96052	6.17481	6.26597	6.44719	5.9734	5.91967	6.02502	6.03816	6.06471	6.09297
ENSOARG00000011270|ZFYVE27	6.21578	5.83545	6.56463	5.8897	5.99916	5.62516	6.05151	6.15666	6.17481	6.12334	6.38278	5.78722	6.02502	6.44719	6.07868	5.94702	5.87296	5.93365	6.23959	6.06471	6.10786	5.9734	6.19459	5.81345	5.90508	5.85497	5.45434	5.96052	6.13949	5.56739	6.09297	6.33484	5.91967	5.98625	6.29698	6.26597	5.75016	6.01196	6.03816	5.70127
ENSOARG00000021298	6.56463	5.62516	5.8897	6.07868	5.90508	6.38278	5.45434	5.56739	6.10786	5.96052	6.26597	6.13949	6.17481	5.70127	6.03816	6.29698	5.98625	6.05151	6.44719	5.81345	6.21578	5.78722	5.94702	6.01196	5.83545	5.87296	6.02502	5.75016	5.85497	6.23959	5.9734	6.33484	6.09297	5.91967	5.99916	5.93365	6.06471	6.12334	6.15666	6.19459
ENSOARG00000017407|HPS6	6.12334	5.75016	6.56463	5.94702	5.96052	6.09297	5.56739	5.93365	6.10786	5.70127	6.44719	6.26597	5.83545	6.29698	6.38278	6.06471	6.21578	6.23959	5.78722	6.05151	6.03816	5.9734	5.98625	6.01196	6.15666	6.02502	6.33484	5.87296	5.91967	6.17481	5.81345	5.90508	6.13949	6.19459	5.8897	5.45434	5.62516	5.85497	6.07868	5.99916
ENSOARG00000010748|C11orf96	5.45434	6.33484	5.93365	5.8897	5.85497	6.10786	6.19459	5.99916	6.07868	6.26597	5.9734	5.62516	6.06471	6.01196	6.56463	6.13949	5.70127	6.09297	6.23959	6.02502	5.87296	6.38278	6.03816	6.12334	6.05151	5.81345	5.83545	6.21578	6.17481	6.15666	6.44719	6.29698	5.75016	5.96052	5.56739	5.98625	5.78722	5.94702	5.91967	5.90508
ENSOARG00000010284|SLC38A3	6.21578	5.90508	6.44719	6.33484	6.17481	6.29698	5.93365	6.13949	5.81345	5.8897	5.78722	5.56739	5.85497	6.07868	6.02502	5.75016	5.87296	5.70127	5.96052	5.98625	5.99916	6.01196	6.10786	5.45434	5.94702	6.05151	6.03816	6.12334	6.09297	5.83545	5.62516	6.19459	5.9734	6.06471	6.23959	6.56463	6.26597	6.38278	5.91967	6.15666
ENSOARG00000023308|SCARNA16	5.87296	5.99916	5.45434	5.75016	6.12334	6.13949	5.85497	5.70127	6.44719	6.06471	5.56739	5.96052	5.9734	5.62516	6.23959	6.19459	6.29698	5.78722	6.07868	5.8897	5.98625	5.83545	6.10786	6.21578	5.90508	6.38278	6.33484	5.81345	6.01196	6.02502	6.05151	6.15666	6.56463	5.93365	6.26597	5.91967	5.94702	6.17481	6.03816	6.09297
ENSOARG00000017888|FILIP1L	6.56463	6.19459	5.45434	6.44719	6.05151	6.03816	6.26597	5.87296	6.23959	6.12334	5.56739	5.78722	6.13949	5.62516	5.81345	6.17481	6.33484	6.21578	5.96052	5.85497	6.06471	5.98625	5.9734	5.75016	5.99916	6.09297	5.91967	6.38278	5.8897	5.83545	6.02502	6.29698	5.93365	5.90508	5.70127	6.15666	6.07868	6.01196	5.94702	6.10786
ENSOARG00000001139|GID4	5.8897	6.03816	6.23959	5.90508	6.29698	5.94702	6.17481	6.21578	5.91967	6.19459	6.56463	5.45434	6.07868	6.38278	5.96052	6.05151	6.26597	5.83545	5.87296	6.01196	5.56739	5.98625	6.44719	5.75016	5.93365	6.33484	5.62516	5.99916	6.12334	5.81345	6.10786	5.85497	5.70127	6.09297	5.78722	6.06471	5.9734	6.15666	6.02502	6.13949
ENSOARG00000013616|LAMA2	6.21578	5.93365	5.56739	6.29698	6.03816	6.15666	6.01196	6.05151	5.99916	5.98625	5.62516	6.44719	6.09297	6.02502	6.06471	5.94702	5.75016	6.12334	5.83545	5.45434	6.07868	5.81345	5.70127	6.17481	5.91967	5.96052	6.19459	5.9734	6.56463	5.90508	5.87296	6.10786	6.23959	5.8897	6.38278	6.33484	5.78722	6.26597	6.13949	5.85497
ENSOARG00000018814|PSMF1	6.15666	6.05151	6.44719	6.06471	6.12334	6.33484	5.93365	5.98625	5.81345	5.8897	6.29698	5.56739	6.02502	6.19459	5.45434	6.03816	5.90508	5.62516	6.26597	6.13949	5.87296	5.78722	5.99916	5.75016	5.9734	6.01196	5.70127	6.09297	6.17481	5.96052	6.07868	6.56463	5.85497	5.91967	6.10786	6.23959	5.94702	6.38278	6.21578	5.83545
ENSOARG00000011372|BATF2	6.17481	5.62516	6.33484	5.94702	6.03816	5.83545	5.75016	6.29698	5.81345	5.70127	6.05151	5.56739	5.8897	5.78722	5.99916	5.93365	5.87296	5.96052	6.38278	5.98625	6.06471	5.91967	6.44719	6.21578	6.07868	6.09297	6.02502	5.45434	5.90508	6.26597	6.56463	6.10786	5.85497	6.23959	5.9734	6.12334	6.15666	6.01196	6.19459	6.13949
ENSOARG00000005006|SPARCL1	6.15666	6.07868	5.45434	6.17481	5.93365	6.02502	6.06471	6.12334	5.98625	5.91967	5.56739	6.03816	5.99916	5.62516	5.75016	5.87296	5.90508	6.44719	6.29698	6.10786	6.33484	6.38278	6.19459	6.56463	6.21578	6.09297	5.96052	5.8897	6.13949	6.26597	6.23959	5.70127	6.01196	6.05151	5.9734	5.85497	5.94702	5.83545	5.78722	5.81345
ENSOARG00000004194|TIAM2	6.07868	6.44719	6.21578	6.01196	5.94702	5.81345	6.03816	6.23959	6.17481	6.26597	6.10786	5.45434	6.15666	6.13949	5.91967	6.19459	5.93365	5.83545	6.38278	5.96052	5.62516	5.70127	5.87296	5.78722	5.99916	6.12334	5.98625	6.09297	6.33484	5.8897	5.90508	6.56463	5.75016	5.56739	6.05151	5.9734	6.06471	6.02502	6.29698	5.85497
ENSOARG00000008180|PTPRS	5.81345	5.75016	6.44719	5.98625	6.15666	5.87296	5.99916	6.26597	5.94702	5.91967	6.29698	5.56739	6.01196	6.56463	6.21578	6.12334	6.03816	6.33484	5.70127	6.10786	6.38278	6.09297	5.62516	6.06471	6.02502	5.96052	5.85497	6.19459	6.07868	5.8897	5.93365	5.9734	5.45434	5.90508	6.13949	6.17481	6.05151	6.23959	5.83545	5.78722
ENSOARG00000011155|SERINC4	6.19459	5.96052	5.75016	5.9734	6.05151	6.12334	6.10786	6.01196	6.13949	5.94702	6.44719	5.62516	6.02502	6.38278	5.83545	6.33484	6.56463	5.81345	6.07868	6.23959	6.17481	5.87296	6.29698	6.03816	5.78722	6.21578	5.56739	5.85497	5.98625	6.26597	6.06471	5.99916	5.45434	5.8897	6.15666	5.93365	5.70127	6.09297	5.90508	5.91967
ENSOARG00000012438|TCN1	5.96052	5.98625	6.09297	5.87296	5.62516	5.75016	6.17481	5.45434	5.8897	6.12334	5.94702	5.91967	5.99916	6.19459	5.85497	6.15666	5.81345	6.56463	6.44719	6.05151	6.33484	6.06471	5.78722	6.07868	6.21578	5.56739	6.01196	6.10786	6.23959	6.38278	6.29698	5.9734	6.02502	5.70127	5.83545	6.26597	6.13949	5.90508	5.93365	6.03816
ENSOARG00000022120|U6	6.29698	5.56739	5.85497	6.05151	5.87296	5.90508	5.45434	6.56463	6.09297	5.94702	6.23959	6.12334	6.15666	6.44719	6.02502	6.26597	5.9734	6.38278	6.06471	5.75016	6.19459	5.70127	5.93365	5.99916	5.78722	5.83545	6.01196	5.62516	5.81345	6.21578	5.96052	6.33484	6.07868	5.8897	5.98625	5.91967	6.03816	6.10786	6.13949	6.17481
ENSOARG00000002727|SUPT6H	5.91967	5.45434	6.44719	6.02502	6.23959	5.70127	5.98625	6.21578	5.75016	6.03816	6.26597	5.78722	6.19459	6.29698	6.09297	5.8897	6.07868	6.01196	5.99916	5.93365	5.90508	5.83545	6.05151	5.94702	6.12334	5.87296	5.62516	5.9734	6.15666	5.56739	5.85497	6.38278	5.81345	5.96052	6.10786	6.56463	6.17481	6.13949	6.33484	6.06471
ENSOARG00000018593|HADHA	6.26597	5.70127	5.45434	6.12334	5.81345	6.06471	5.96052	5.62516	5.98625	5.78722	5.85497	6.38278	5.8897	5.56739	6.21578	6.03816	5.83545	6.02502	6.05151	6.33484	6.09297	6.07868	5.93365	6.23959	6.19459	5.99916	6.44719	5.75016	5.94702	6.13949	6.15666	6.10786	6.56463	5.90508	6.29698	6.01196	5.87296	6.17481	5.9734	5.91967
ENSOARG00000017273|PROS1	5.99916	5.98625	5.56739	6.09297	5.83545	6.10786	6.21578	5.85497	6.38278	5.9734	5.45434	6.29698	5.90508	5.62516	5.75016	6.19459	5.93365	6.23959	5.8897	5.78722	6.33484	6.17481	5.70127	6.26597	6.02502	5.81345	6.05151	6.44719	6.15666	6.03816	6.07868	6.06471	5.96052	6.01196	6.56463	6.12334	5.94702	6.13949	5.91967	5.87296
ENSOARG00000017776	6.19459	5.90508	5.45434	5.91967	6.02502	5.94702	6.44719	6.01196	5.98625	6.23959	6.09297	6.05151	6.21578	6.56463	6.10786	6.26597	6.03816	5.96052	6.12334	6.17481	5.93365	6.33484	5.9734	6.15666	6.29698	6.06471	5.83545	6.13949	5.99916	6.38278	5.85497	5.81345	5.78722	5.62516	5.75016	5.70127	5.56739	6.07868	5.87296	5.8897
ENSOARG00000014412|NDUFS8	5.96052	6.07868	6.19459	6.03816	5.75016	6.29698	5.94702	5.91967	5.70127	5.93365	6.33484	6.17481	5.9734	6.09297	6.56463	6.02502	5.56739	5.83545	6.44719	5.99916	6.05151	6.15666	5.8897	5.98625	6.26597	5.85497	6.21578	5.90508	5.62516	6.38278	6.23959	6.10786	6.06471	6.13949	5.81345	5.87296	6.12334	5.45434	5.78722	6.01196
ENSOARG00000017774	6.07868	5.8897	6.38278	5.62516	6.13949	5.91967	5.93365	6.33484	5.81345	6.02502	6.56463	5.98625	5.85497	6.44719	6.15666	6.06471	6.21578	5.78722	5.94702	6.29698	6.09297	6.19459	5.99916	6.12334	6.03816	6.17481	5.45434	5.70127	5.90508	6.23959	6.10786	5.75016	5.83545	6.01196	6.26597	6.05151	5.9734	5.87296	5.96052	5.56739
ENSOARG00000020255|SLC4A3	6.12334	6.06471	6.03816	6.07868	5.94702	6.02502	6.19459	5.96052	6.21578	5.9734	6.10786	6.33484	5.45434	5.91967	6.56463	5.85497	5.78722	6.15666	5.81345	5.90508	6.26597	6.09297	5.75016	6.23959	5.99916	5.62516	6.44719	5.98625	5.87296	6.17481	5.8897	6.05151	6.38278	6.01196	6.29698	5.83545	6.13949	5.93365	5.56739	5.70127
ENSOARG00000002187	5.70127	6.06471	5.78722	5.83545	6.10786	5.94702	5.45434	6.19459	6.02502	5.99916	5.75016	5.62516	5.91967	6.21578	5.93365	6.44719	5.56739	5.81345	6.26597	6.17481	6.01196	6.23959	5.85497	6.09297	5.98625	6.03816	5.8897	5.96052	6.33484	5.9734	6.05151	6.13949	5.90508	6.29698	6.56463	6.15666	6.38278	6.07868	6.12334	5.87296
ENSOARG00000017645	6.07868	6.26597	6.56463	5.70127	6.23959	5.91967	6.29698	5.45434	5.90508	6.19459	5.96052	5.9734	6.44719	6.10786	5.83545	5.8897	5.56739	6.02502	5.81345	5.93365	6.05151	6.17481	6.38278	5.75016	6.21578	6.33484	5.78722	6.13949	6.15666	5.98625	6.12334	5.62516	5.99916	6.06471	6.09297	5.85497	6.03816	5.94702	6.01196	5.87296
ENSOARG00000008011|GALNT13	6.10786	5.56739	5.83545	5.99916	5.85497	5.87296	6.01196	5.45434	6.03816	5.96052	5.91967	6.38278	6.21578	5.62516	5.98625	6.07868	6.17481	6.09297	5.8897	5.75016	6.05151	5.93365	6.12334	6.26597	6.19459	5.81345	6.44719	5.70127	5.78722	6.06471	5.9734	6.02502	6.56463	6.15666	5.94702	6.23959	6.13949	6.29698	5.90508	6.33484
ENSOARG00000012465|RAD52	6.06471	5.9734	5.93365	5.70127	5.75016	6.21578	6.23959	5.81345	6.03816	6.07868	5.98625	5.87296	6.33484	6.44719	6.12334	5.91967	6.02502	5.85497	6.13949	5.96052	6.10786	5.94702	6.38278	6.17481	6.05151	6.29698	5.78722	5.90508	6.15666	6.26597	6.19459	6.09297	5.62516	5.45434	6.01196	5.99916	5.56739	6.56463	5.8897	5.83545
ENSOARG00000014096|TM6SF1	5.85497	6.02502	5.45434	5.90508	5.93365	6.05151	6.06471	5.87296	6.21578	6.03816	5.56739	6.23959	5.83545	5.62516	6.07868	6.12334	6.38278	6.17481	5.8897	6.56463	6.01196	5.98625	6.33484	6.44719	5.9734	6.15666	6.10786	6.29698	6.26597	5.94702	6.09297	5.96052	6.19459	5.70127	5.99916	5.75016	5.78722	5.81345	6.13949	5.91967
ENSOARG00000024007	6.17481	6.06471	5.75016	6.56463	5.99916	5.78722	6.05151	5.45434	5.94702	5.83545	5.96052	6.44719	6.23959	5.56739	6.09297	5.9734	6.38278	6.19459	5.93365	5.98625	6.13949	6.15666	6.01196	5.8897	6.07868	6.21578	5.90508	5.62516	5.70127	6.33484	5.85497	6.26597	6.02502	6.29698	5.87296	5.81345	5.91967	6.03816	6.10786	6.12334
ENSOARG00000014867|MSH3	6.29698	6.33484	5.45434	6.26597	5.93365	6.15666	6.05151	5.85497	6.23959	6.07868	5.62516	5.99916	6.06471	5.56739	5.78722	6.10786	6.44719	5.8897	5.81345	5.70127	6.13949	6.03816	6.17481	6.01196	5.98625	6.09297	5.90508	6.21578	5.94702	5.75016	5.87296	6.02502	5.96052	5.9734	5.83545	5.91967	6.19459	6.12334	6.56463	6.38278
ENSOARG00000014368|DYRK1A	6.12334	6.03816	5.45434	6.09297	6.06471	6.23959	6.15666	5.70127	6.05151	6.10786	5.56739	5.78722	6.13949	5.62516	5.75016	5.99916	6.21578	5.98625	5.8897	5.90508	5.9734	5.91967	6.44719	5.87296	6.02502	6.19459	5.81345	6.17481	6.07868	5.83545	6.01196	6.33484	5.96052	5.93365	5.94702	5.85497	6.26597	6.38278	6.29698	6.56463
ENSOARG00000010740|ZRANB1	6.01196	6.05151	5.45434	5.98625	6.38278	6.07868	6.06471	5.96052	5.91967	6.03816	5.81345	5.70127	6.17481	5.87296	5.56739	6.02502	6.33484	5.8897	5.99916	5.90508	5.78722	5.94702	6.26597	5.85497	6.09297	6.29698	5.75016	6.15666	6.44719	5.93365	6.19459	6.21578	5.62516	6.12334	5.83545	5.9734	6.13949	6.23959	6.10786	6.56463
ENSOARG00000016420	6.01196	6.06471	5.78722	5.93365	5.81345	6.17481	6.09297	6.26597	6.07868	6.44719	6.29698	5.96052	5.98625	6.33484	5.91967	6.19459	6.12334	6.03816	6.05151	5.56739	5.99916	6.56463	5.85497	6.23959	5.62516	5.75016	5.90508	5.45434	5.70127	6.15666	5.87296	6.02502	6.13949	6.10786	5.8897	5.83545	6.38278	5.94702	5.9734	6.21578
ENSOARG00000004708|REEP3	5.83545	6.56463	5.45434	5.8897	5.78722	5.98625	6.23959	5.70127	6.02502	6.10786	5.62516	6.07868	6.06471	5.56739	5.75016	6.26597	6.38278	5.9734	6.29698	5.96052	5.94702	6.33484	6.19459	6.21578	6.09297	6.17481	5.85497	6.15666	5.87296	5.91967	6.13949	5.99916	6.01196	6.12334	6.44719	5.81345	6.05151	5.90508	5.93365	6.03816
ENSOARG00000001980|NLRC3	6.10786	6.33484	6.23959	5.83545	6.29698	5.70127	6.02502	6.56463	6.19459	5.85497	6.06471	6.26597	5.98625	5.9734	6.44719	5.93365	5.81345	5.90508	6.09297	6.12334	6.07868	6.38278	5.94702	6.17481	5.99916	6.03816	5.8897	5.75016	5.96052	6.15666	5.91967	5.56739	5.45434	6.21578	6.13949	5.78722	6.05151	5.62516	6.01196	5.87296
ENSOARG00000012399|PIGQ	6.09297	5.98625	6.56463	5.94702	6.26597	6.12334	5.9734	6.38278	5.78722	5.96052	6.29698	5.90508	5.87296	6.17481	6.44719	5.81345	5.45434	5.70127	5.75016	6.21578	5.62516	5.93365	5.8897	5.56739	5.91967	5.85497	6.33484	6.03816	6.19459	6.07868	6.01196	6.02502	6.10786	6.15666	6.13949	6.23959	6.05151	6.06471	5.83545	5.99916
ENSOARG00000023108|5S_rRNA	6.38278	5.62516	5.8897	6.07868	5.90508	6.56463	5.45434	5.56739	6.12334	5.96052	6.29698	6.15666	6.19459	5.70127	6.03816	6.33484	5.98625	6.05151	6.09297	5.81345	6.23959	5.78722	5.94702	6.01196	5.83545	5.87296	6.02502	5.75016	5.85497	6.26597	5.9734	6.44719	6.10786	5.91967	5.99916	5.93365	6.06471	6.13949	6.17481	6.21578
ENSOARG00000004257|ME3	5.8897	5.90508	5.85497	5.99916	5.83545	6.07868	6.03816	6.01196	6.10786	5.94702	5.9734	6.26597	5.70127	5.56739	6.19459	6.17481	5.45434	6.13949	6.15666	6.29698	5.81345	5.75016	5.78722	6.09297	5.87296	5.93365	6.44719	6.02502	6.23959	5.91967	5.98625	6.05151	6.56463	5.62516	6.38278	6.33484	6.06471	6.21578	6.12334	5.96052
ENSOARG00000018881|C11orf42	5.62516	5.91967	6.56463	6.23959	5.9734	5.99916	6.06471	6.33484	6.03816	5.56739	5.75016	6.13949	6.05151	6.38278	6.17481	5.45434	5.83545	6.29698	5.8897	6.09297	5.81345	6.15666	6.02502	5.85497	5.96052	6.26597	6.07868	6.01196	6.12334	5.70127	5.94702	5.78722	6.10786	6.44719	5.90508	5.93365	6.21578	5.87296	5.98625	6.19459
ENSOARG00000005943	6.26597	6.12334	5.99916	6.44719	6.02502	6.19459	6.38278	6.17481	6.23959	5.78722	5.96052	6.15666	6.01196	5.91967	6.07868	5.90508	5.83545	5.9734	6.05151	5.56739	6.13949	5.45434	5.75016	5.85497	6.21578	5.62516	6.33484	6.09297	5.93365	5.87296	5.81345	6.10786	6.56463	5.70127	6.03816	5.98625	5.8897	6.29698	6.06471	5.94702
ENSOARG00000005535	6.12334	5.62516	5.83545	6.01196	5.85497	5.8897	5.45434	5.56739	6.29698	5.93365	6.09297	6.13949	6.17481	5.70127	5.99916	6.10786	5.96052	6.38278	6.02502	6.21578	6.26597	5.78722	5.91967	5.9734	6.23959	6.33484	5.98625	5.75016	5.81345	6.07868	5.94702	6.56463	6.03816	5.87296	6.19459	5.90508	6.44719	6.05151	6.06471	6.15666
ENSOARG00000018640|RASL11B	5.78722	5.85497	6.07868	6.10786	5.83545	5.45434	5.56739	6.12334	5.99916	6.06471	5.98625	5.96052	5.70127	5.8897	6.38278	6.15666	5.93365	6.02502	5.90508	6.19459	6.03816	5.62516	6.13949	6.09297	5.91967	6.21578	6.56463	5.9734	6.29698	5.87296	5.75016	6.33484	6.44719	6.17481	6.05151	5.81345	6.26597	5.94702	6.01196	6.23959
ENSOARG00000001309|LY6H	6.07868	6.09297	6.12334	6.17481	5.99916	6.13949	5.45434	6.19459	6.01196	5.78722	6.10786	6.02502	5.94702	6.33484	6.44719	6.06471	5.83545	5.8897	5.91967	5.62516	5.96052	5.9734	5.75016	5.85497	6.38278	5.70127	5.87296	5.56739	5.98625	6.05151	5.81345	6.15666	6.29698	6.26597	6.21578	6.23959	5.90508	5.93365	6.03816	6.56463
ENSOARG00000004320|FAAP24	6.07868	6.10786	5.45434	6.01196	5.99916	6.17481	5.9734	6.21578	6.09297	5.81345	5.70127	6.03816	6.26597	5.56739	5.75016	6.05151	5.8897	6.15666	6.44719	6.06471	5.96052	6.23959	5.83545	5.62516	5.90508	5.87296	5.93365	6.13949	5.98625	6.29698	5.85497	6.19459	5.94702	6.38278	6.02502	5.78722	6.56463	6.12334	6.33484	5.91967
ENSOARG00000004424|SYTL3	6.05151	6.01196	6.23959	6.15666	6.17481	6.12334	6.44719	6.07868	5.9734	6.10786	6.33484	5.78722	5.90508	6.56463	5.45434	5.85497	6.02502	5.87296	6.03816	6.26597	5.75016	5.99916	5.62516	5.70127	5.93365	6.09297	5.96052	5.81345	5.56739	5.98625	5.91967	5.83545	5.8897	6.19459	6.06471	6.13949	6.29698	5.94702	6.38278	6.21578
ENSOARG00000016676|CTNNA1	5.91967	6.19459	5.94702	6.05151	6.12334	6.01196	6.23959	6.38278	6.06471	6.07868	6.02502	6.56463	5.85497	5.96052	6.17481	5.75016	5.78722	6.21578	5.83545	5.87296	6.13949	6.26597	5.62516	6.44719	5.99916	5.56739	6.33484	5.9734	5.98625	6.03816	6.15666	6.09297	6.29698	5.90508	5.8897	6.10786	5.81345	5.45434	5.93365	5.70127
ENSOARG00000020872|TCF12	5.99916	6.44719	5.45434	6.13949	5.87296	6.05151	6.15666	5.75016	6.21578	6.56463	5.56739	5.83545	6.33484	5.62516	5.98625	6.03816	6.17481	6.12334	5.91967	5.94702	5.81345	5.8897	6.38278	5.78722	6.02502	6.26597	5.93365	6.09297	5.9734	5.70127	5.85497	6.10786	6.01196	5.90508	5.96052	6.23959	6.07868	6.19459	6.06471	6.29698
ENSOARG00000006301|CD4	6.26597	5.9734	6.29698	5.90508	6.33484	5.96052	6.56463	6.38278	5.62516	5.87296	5.8897	5.45434	6.12334	5.98625	5.85497	5.94702	6.44719	6.02502	5.91967	6.01196	6.19459	6.17481	5.78722	5.83545	6.07868	6.05151	5.81345	5.75016	5.70127	6.13949	6.09297	5.93365	5.56739	6.23959	6.03816	6.06471	6.21578	6.15666	5.99916	6.10786
ENSOARG00000009698|GOLGA3	5.94702	5.56739	6.44719	6.07868	6.33484	5.62516	6.01196	6.29698	5.93365	6.23959	6.56463	5.8897	6.26597	6.38278	5.98625	5.96052	6.19459	6.06471	5.87296	5.9734	5.75016	6.05151	6.21578	5.81345	5.99916	6.13949	5.78722	6.10786	6.15666	5.45434	5.91967	5.70127	5.83545	5.85497	6.02502	6.12334	5.90508	6.17481	6.09297	6.03816
ENSOARG00000005284	6.33484	5.62516	6.05151	6.07868	5.96052	6.23959	5.83545	5.78722	5.98625	5.45434	6.12334	6.56463	5.56739	6.13949	6.29698	5.81345	5.93365	6.09297	6.17481	5.99916	6.15666	5.87296	5.75016	6.26597	5.9734	5.94702	6.44719	5.70127	5.8897	6.19459	5.90508	6.06471	6.38278	6.21578	6.01196	6.02502	6.03816	5.91967	5.85497	6.10786
ENSOARG00000009950|ERCC1	6.01196	6.23959	6.38278	6.05151	5.70127	6.13949	5.83545	5.87296	5.96052	5.98625	6.44719	6.02502	5.81345	6.33484	6.56463	6.21578	5.91967	5.62516	6.15666	5.45434	6.26597	6.10786	5.75016	6.29698	5.90508	5.99916	6.12334	5.85497	5.56739	6.19459	5.8897	6.17481	6.03816	5.94702	5.9734	6.07868	5.78722	5.93365	6.09297	6.06471
ENSOARG00000021184|SLC39A9	6.02502	6.01196	6.05151	6.06471	5.98625	5.91967	5.83545	6.21578	6.29698	6.23959	6.56463	6.33484	5.96052	6.12334	6.09297	5.87296	5.8897	5.90508	5.78722	5.81345	5.70127	6.10786	5.99916	6.15666	6.26597	6.03816	6.44719	6.13949	5.93365	5.45434	6.07868	5.56739	6.38278	6.17481	5.75016	5.62516	6.19459	5.85497	5.94702	5.9734
ENSOARG00000003513|MDK	5.90508	5.9734	6.05151	5.83545	5.98625	6.02502	6.17481	6.10786	6.38278	6.03816	6.23959	6.19459	5.81345	5.94702	6.33484	6.01196	5.8897	6.12334	6.15666	5.62516	6.44719	6.29698	5.75016	6.13949	5.93365	5.45434	5.99916	5.78722	5.91967	6.56463	6.26597	6.21578	6.09297	6.06471	6.07868	5.56739	5.85497	5.96052	5.87296	5.70127
ENSOARG00000020789	6.01196	5.8897	6.29698	5.94702	6.38278	5.93365	6.07868	6.23959	5.98625	5.87296	5.96052	5.70127	6.06471	6.02502	5.56739	6.19459	6.12334	5.75016	6.17481	6.56463	6.09297	5.83545	5.81345	5.99916	6.21578	6.33484	5.45434	5.78722	5.85497	6.13949	6.26597	5.90508	5.62516	6.10786	5.91967	5.9734	6.15666	6.03816	6.44719	6.05151
ENSOARG00000016541|CLK1	5.98625	6.23959	5.45434	5.87296	5.78722	5.93365	6.07868	5.70127	6.13949	6.01196	5.56739	5.94702	6.17481	5.62516	5.75016	6.09297	5.99916	6.02502	6.56463	5.85497	6.44719	6.15666	6.03816	6.10786	6.12334	6.19459	5.83545	6.29698	5.81345	6.05151	6.21578	6.33484	5.90508	5.91967	6.26597	5.96052	5.9734	6.38278	6.06471	5.8897
ENSOARG00000015796|KAT2B	5.90508	6.03816	5.83545	6.12334	6.44719	6.10786	6.23959	6.02502	5.99916	6.15666	6.06471	5.45434	6.26597	5.98625	5.62516	6.09297	6.29698	5.78722	5.81345	5.87296	5.70127	5.91967	6.56463	5.75016	6.13949	6.38278	5.8897	6.17481	6.33484	5.56739	5.9734	5.93365	5.85497	6.01196	5.96052	6.05151	6.07868	6.19459	5.94702	6.21578
ENSOARG00000010862	5.8897	6.07868	6.44719	5.9734	6.26597	5.87296	5.75016	6.33484	5.98625	6.23959	6.56463	5.94702	6.02502	6.29698	5.91967	6.19459	6.38278	6.05151	6.01196	5.96052	5.62516	6.13949	6.12334	5.78722	6.10786	6.17481	5.93365	6.06471	6.15666	5.70127	5.90508	5.56739	5.81345	5.85497	5.45434	5.83545	6.03816	6.21578	6.09297	5.99916
ENSOARG00000010868	6.38278	5.96052	5.45434	6.21578	5.8897	6.23959	6.12334	5.75016	5.94702	5.90508	5.56739	5.78722	6.10786	5.70127	5.62516	6.07868	5.99916	5.98625	6.06471	6.13949	5.85497	5.91967	6.15666	5.83545	6.02502	6.29698	5.87296	6.33484	6.03816	5.9734	6.09297	6.56463	5.93365	6.01196	6.05151	6.19459	5.81345	6.44719	6.26597	6.17481
ENSOARG00000018615|SAMD9	5.8897	6.09297	5.56739	5.85497	5.83545	5.98625	6.26597	5.70127	5.9734	5.91967	5.62516	6.23959	5.81345	5.45434	5.75016	6.01196	6.21578	6.29698	6.44719	6.17481	6.07868	6.13949	6.33484	6.38278	6.12334	6.19459	5.90508	5.87296	6.02502	6.05151	6.56463	5.94702	5.96052	6.15666	5.93365	6.06471	6.03816	5.78722	5.99916	6.10786
ENSOARG00000010789|BTBD3	5.85497	5.56739	6.33484	5.9734	6.56463	5.83545	5.45434	6.26597	5.87296	6.05151	6.21578	6.15666	5.99916	6.01196	6.29698	5.70127	5.96052	5.8897	5.93365	5.98625	5.78722	6.38278	5.91967	5.75016	6.06471	6.44719	6.13949	6.02502	6.10786	5.62516	6.17481	6.07868	5.90508	6.23959	6.19459	6.03816	6.12334	5.94702	5.81345	6.09297
ENSOARG00000015305	6.17481	5.75016	5.62516	6.12334	5.45434	6.44719	5.87296	5.83545	6.56463	5.70127	5.81345	6.29698	6.06471	5.56739	5.96052	5.98625	6.19459	6.10786	6.26597	6.09297	6.38278	6.23959	5.85497	6.07868	6.02502	5.8897	6.01196	6.15666	6.05151	6.21578	5.93365	5.99916	5.90508	6.03816	5.94702	5.91967	5.9734	6.33484	6.13949	5.78722
ENSOARG00000015302	6.10786	6.17481	5.45434	5.81345	5.78722	6.06471	5.98625	5.70127	6.33484	6.15666	5.62516	6.44719	5.9734	5.56739	5.75016	6.03816	6.05151	6.19459	6.21578	5.87296	6.56463	6.26597	5.94702	6.29698	6.13949	5.96052	5.90508	6.23959	5.8897	6.09297	6.38278	5.93365	5.83545	5.99916	6.07868	5.91967	6.01196	6.12334	6.02502	5.85497
ENSOARG00000004238|GPR87	6.33484	5.62516	5.87296	6.06471	5.8897	5.91967	5.45434	5.56739	6.10786	5.96052	6.26597	6.13949	6.17481	5.70127	6.02502	6.29698	5.98625	6.03816	6.07868	6.44719	6.21578	5.78722	5.94702	5.99916	5.81345	5.85497	6.01196	5.75016	5.83545	6.23959	5.9734	6.38278	6.09297	5.90508	6.56463	5.93365	6.05151	6.12334	6.15666	6.19459
ENSOARG00000004252|ILVBL	6.17481	5.78722	6.44719	6.13949	6.15666	6.03816	5.8897	6.07868	6.01196	5.45434	6.19459	6.10786	5.56739	6.21578	6.56463	5.87296	5.85497	5.94702	5.75016	5.93365	6.12334	5.91967	5.83545	6.06471	5.9734	5.70127	6.38278	5.99916	5.81345	6.23959	5.96052	5.62516	6.29698	5.90508	6.33484	6.26597	6.09297	6.05151	6.02502	5.98625
ENSOARG00000026406	6.38278	5.62516	5.87296	6.07868	5.8897	5.91967	5.45434	5.56739	6.12334	5.96052	6.29698	6.15666	6.19459	5.70127	6.03816	6.33484	5.98625	6.05151	6.09297	5.81345	6.23959	5.78722	5.94702	6.01196	6.56463	5.85497	6.02502	5.75016	5.83545	6.26597	5.9734	6.44719	6.10786	5.90508	5.99916	5.93365	6.06471	6.13949	6.17481	6.21578
ENSOARG00000026401	6.38278	5.62516	5.87296	6.07868	5.8897	5.91967	5.45434	5.56739	6.12334	5.96052	6.29698	6.15666	6.19459	5.70127	6.03816	6.33484	5.98625	6.05151	6.09297	5.78722	6.23959	6.56463	5.94702	6.01196	5.81345	5.85497	6.02502	5.75016	5.83545	6.26597	5.9734	6.44719	6.10786	5.90508	5.99916	5.93365	6.06471	6.13949	6.17481	6.21578
ENSOARG00000026400	5.98625	6.13949	6.12334	5.75016	5.87296	6.09297	6.10786	5.91967	6.33484	5.9734	6.56463	6.44719	6.19459	6.23959	6.38278	6.15666	6.29698	6.07868	5.90508	6.26597	6.06471	5.93365	6.17481	5.78722	5.94702	5.96052	6.02502	5.99916	5.81345	5.85497	5.70127	6.21578	6.05151	5.8897	6.03816	6.01196	5.62516	5.83545	5.45434	5.56739
ENSOARG00000017893|SHLD1	6.29698	5.83545	5.45434	6.38278	6.07868	6.56463	6.13949	6.33484	5.90508	5.75016	5.81345	5.99916	5.85497	5.56739	5.91967	6.23959	6.44719	6.03816	6.21578	6.01196	5.9734	6.19459	6.17481	5.93365	5.98625	5.94702	5.70127	6.09297	5.78722	6.02502	5.87296	5.62516	6.10786	5.8897	6.15666	6.05151	6.26597	6.06471	5.96052	6.12334
ENSOARG00000026409	6.21578	6.38278	6.44719	6.15666	5.99916	6.09297	6.01196	5.93365	6.06471	6.29698	6.17481	5.56739	6.56463	6.33484	5.62516	6.05151	5.70127	6.07868	6.23959	6.02502	5.94702	5.9734	5.98625	5.45434	5.96052	5.8897	5.75016	6.10786	6.03816	6.13949	6.26597	6.12334	5.85497	5.87296	5.81345	6.19459	5.90508	5.78722	5.91967	5.83545
ENSOARG00000026408	6.09297	6.19459	6.56463	6.01196	6.26597	6.44719	6.13949	6.38278	5.98625	5.62516	6.21578	5.70127	5.93365	5.9734	6.23959	5.87296	6.15666	5.91967	5.45434	6.05151	5.8897	5.56739	5.83545	6.02502	5.85497	6.29698	6.03816	5.81345	6.10786	5.78722	5.96052	5.75016	6.07868	5.99916	6.17481	6.33484	6.12334	5.94702	6.06471	5.90508
ENSOARG00000015076|SMG6	6.03816	5.78722	6.21578	5.87296	6.26597	5.45434	5.85497	6.01196	5.98625	6.06471	6.56463	5.62516	6.09297	6.29698	5.70127	6.23959	6.33484	6.07868	5.94702	5.9734	5.75016	6.05151	6.13949	5.83545	6.12334	6.44719	5.96052	5.8897	6.38278	6.15666	5.81345	6.10786	5.56739	5.90508	5.93365	5.99916	6.19459	5.91967	6.02502	6.17481
ENSOARG00000013253|RANBP9	6.01196	6.02502	5.45434	6.05151	6.23959	6.09297	6.17481	5.93365	6.26597	6.15666	5.70127	5.78722	6.44719	5.75016	5.83545	6.03816	6.33484	6.06471	5.9734	6.13949	5.90508	5.98625	6.38278	5.94702	6.10786	6.29698	5.62516	6.07868	6.21578	5.91967	6.12334	5.96052	5.56739	5.81345	5.85497	6.19459	5.87296	6.56463	5.8897	5.99916
ENSOARG00000019115|CGREF1	5.70127	5.96052	5.94702	6.10786	6.56463	6.21578	6.09297	6.19459	5.56739	6.05151	6.23959	5.93365	6.12334	6.29698	5.45434	6.17481	6.44719	5.91967	5.98625	6.13949	5.9734	5.99916	6.03816	5.85497	5.62516	5.90508	5.87296	6.26597	6.38278	5.78722	6.01196	6.02502	5.83545	5.75016	6.06471	6.07868	5.81345	6.33484	6.15666	5.8897
ENSOARG00000000291|FGB	6.13949	6.29698	5.93365	6.17481	6.19459	5.91967	5.8897	5.99916	5.56739	5.83545	5.62516	5.78722	5.96052	5.87296	5.98625	6.38278	6.33484	5.85497	5.45434	5.75016	6.21578	6.44719	6.10786	6.01196	6.07868	6.03816	5.90508	5.81345	5.70127	5.9734	6.06471	6.15666	5.94702	6.02502	6.12334	6.05151	6.09297	6.26597	6.56463	6.23959
ENSOARG00000020512|RFC4	6.26597	6.23959	5.75016	6.33484	6.17481	6.05151	5.94702	5.91967	5.78722	5.81345	5.70127	5.85497	5.9734	5.62516	5.45434	5.8897	6.21578	5.99916	6.01196	6.15666	6.12334	6.13949	6.19459	6.10786	5.98625	6.09297	5.87296	5.96052	6.03816	6.07868	6.06471	6.29698	5.93365	5.83545	6.38278	6.44719	5.90508	6.56463	6.02502	5.56739
ENSOARG00000005742|APEX2	5.90508	5.8897	6.01196	6.09297	5.9734	6.26597	6.21578	5.99916	6.56463	6.38278	6.23959	5.96052	6.29698	6.13949	6.44719	6.19459	5.85497	5.83545	5.62516	5.75016	6.10786	5.94702	5.56739	5.70127	6.12334	6.05151	5.91967	5.87296	5.45434	6.03816	5.98625	5.93365	5.78722	6.15666	6.02502	5.81345	6.17481	6.07868	6.06471	6.33484
ENSOARG00000012122|CISD2	6.12334	6.23959	5.45434	5.87296	5.98625	6.05151	6.19459	5.70127	6.06471	6.02502	5.56739	6.33484	5.90508	5.62516	5.75016	6.07868	6.44719	5.99916	6.21578	6.15666	5.9734	6.10786	6.38278	6.01196	6.26597	6.56463	5.78722	6.09297	5.8897	5.96052	6.29698	5.91967	5.81345	6.17481	6.13949	5.85497	6.03816	5.94702	5.83545	5.93365
ENSOARG00000013889	5.96052	6.15666	6.12334	6.23959	6.19459	6.29698	5.99916	6.07868	5.94702	6.17481	6.33484	5.75016	5.78722	6.44719	5.56739	5.93365	6.06471	5.62516	5.85497	5.98625	6.01196	6.03816	6.05151	5.8897	5.45434	6.10786	6.02502	6.26597	6.09297	5.81345	5.83545	6.56463	5.90508	5.87296	6.21578	6.38278	5.70127	6.13949	5.9734	5.91967
ENSOARG00000002420|GSTZ1	5.70127	5.81345	6.09297	6.10786	6.23959	5.85497	5.75016	5.87296	5.93365	6.03816	6.56463	6.15666	6.02502	6.44719	6.26597	5.78722	5.98625	5.94702	6.17481	6.06471	6.13949	6.21578	6.29698	5.91967	6.12334	6.19459	5.96052	5.99916	5.9734	6.38278	6.33484	6.07868	5.83545	6.01196	5.45434	5.56739	5.8897	5.62516	5.90508	6.05151
ENSOARG00000014253|SLC7A11	6.17481	5.62516	5.85497	6.33484	5.87296	5.90508	5.45434	5.56739	6.05151	5.94702	6.29698	6.07868	6.09297	5.70127	6.56463	6.15666	5.9734	6.44719	6.02502	5.78722	6.12334	5.75016	5.93365	5.99916	5.81345	6.26597	6.21578	6.38278	5.83545	6.13949	5.96052	6.19459	6.03816	5.8897	5.98625	5.91967	6.01196	6.06471	6.23959	6.10786
ENSOARG00000013884	5.83545	6.03816	6.15666	5.78722	5.45434	6.02502	6.10786	6.05151	6.23959	5.85497	5.62516	6.21578	5.93365	5.96052	6.13949	6.17481	5.56739	5.99916	5.87296	5.90508	6.44719	5.9734	5.70127	6.29698	6.09297	5.94702	6.56463	6.19459	6.33484	6.06471	5.98625	5.81345	6.26597	6.01196	6.38278	5.75016	6.07868	5.8897	6.12334	5.91967
ENSOARG00000008472|ZNF84	5.93365	5.85497	5.45434	6.02502	5.91967	5.83545	5.99916	5.75016	6.21578	6.09297	5.56739	6.44719	6.06471	5.62516	6.17481	5.81345	6.38278	6.13949	5.8897	6.05151	6.29698	5.94702	6.56463	6.19459	6.10786	6.33484	6.07868	5.98625	5.9734	5.90508	6.01196	5.70127	6.23959	5.78722	6.26597	6.12334	5.96052	6.15666	6.03816	5.87296
ENSOARG00000013099|FBXL7	5.45434	6.03816	6.21578	5.70127	5.98625	5.75016	6.12334	6.26597	6.29698	6.05151	6.13949	6.33484	5.87296	6.01196	6.44719	5.8897	5.85497	6.19459	6.10786	6.07868	5.99916	6.38278	5.90508	6.56463	6.17481	5.91967	6.23959	5.83545	6.06471	6.15666	5.81345	5.62516	5.96052	6.02502	6.09297	5.94702	5.9734	5.93365	5.56739	5.78722
ENSOARG00000005403|BACE1	6.17481	5.83545	6.56463	5.91967	6.33484	5.87296	6.07868	6.29698	5.99916	5.94702	6.38278	5.56739	6.21578	6.44719	6.12334	5.93365	5.98625	6.13949	5.62516	6.26597	5.70127	6.03816	6.09297	5.75016	5.8897	6.19459	5.81345	5.96052	6.23959	6.06471	6.02502	6.05151	5.45434	6.10786	5.85497	5.9734	5.90508	6.01196	5.78722	6.15666
ENSOARG00000006013|RFWD3	5.96052	5.62516	6.09297	6.33484	6.03816	6.10786	5.70127	6.26597	5.87296	6.12334	6.19459	6.29698	5.45434	5.75016	5.8897	6.38278	5.93365	6.01196	5.83545	6.06471	5.78722	6.02502	5.90508	5.99916	6.23959	5.9734	6.44719	6.21578	6.07868	5.94702	5.56739	5.91967	5.98625	6.17481	5.85497	6.56463	6.15666	6.13949	5.81345	6.05151
ENSOARG00000017695|NOTUM	6.13949	5.56739	5.83545	5.98625	6.29698	5.85497	6.21578	5.45434	6.02502	6.44719	6.38278	6.15666	6.06471	6.17481	5.9734	6.12334	5.91967	6.33484	5.99916	5.70127	6.09297	6.19459	5.8897	5.94702	5.75016	5.81345	5.96052	5.62516	5.78722	6.10786	5.90508	6.26597	6.01196	6.23959	5.93365	5.87296	6.56463	6.03816	6.05151	6.07868
ENSOARG00000023929	5.90508	6.15666	5.9734	6.01196	5.85497	6.29698	5.78722	5.81345	6.07868	6.02502	5.96052	6.09297	6.06471	5.8897	6.19459	5.70127	5.87296	5.91967	5.62516	5.56739	6.33484	5.94702	6.12334	6.17481	5.93365	5.83545	6.13949	6.03816	5.98625	6.44719	6.05151	6.56463	6.26597	6.10786	6.38278	6.21578	5.75016	6.23959	5.99916	5.45434
ENSOARG00000023925	5.98625	5.85497	5.45434	6.29698	6.17481	5.93365	6.06471	6.09297	5.62516	6.38278	5.70127	5.87296	6.15666	5.78722	6.03816	6.10786	6.13949	6.01196	5.90508	6.33484	5.99916	5.75016	6.56463	5.83545	5.8897	6.21578	5.94702	6.07868	6.19459	5.56739	5.91967	5.96052	5.9734	5.81345	6.12334	6.26597	6.05151	6.44719	6.23959	6.02502
ENSOARG00000023924	5.56739	6.12334	6.56463	6.10786	6.33484	5.93365	6.06471	6.44719	5.62516	6.19459	6.26597	6.05151	6.17481	6.23959	5.81345	5.9734	6.15666	5.96052	5.90508	5.99916	5.45434	6.03816	6.38278	5.78722	5.8897	6.13949	5.83545	6.02502	6.21578	5.75016	5.87296	5.85497	5.91967	6.07868	5.94702	6.09297	6.01196	5.70127	5.98625	6.29698
ENSOARG00000023927	6.44719	5.62516	5.8897	6.09297	5.90508	5.93365	5.45434	5.56739	6.13949	5.9734	6.33484	6.17481	6.21578	5.70127	6.05151	6.38278	5.99916	6.06471	6.10786	5.81345	6.26597	5.78722	5.96052	6.02502	5.83545	5.87296	6.03816	5.75016	5.85497	6.29698	5.98625	6.56463	6.12334	5.91967	6.01196	5.94702	6.07868	6.15666	6.19459	6.23959
ENSOARG00000023921	6.21578	5.62516	6.44719	5.93365	6.07868	5.83545	5.45434	5.56739	5.9734	5.87296	6.38278	6.15666	5.99916	5.70127	6.29698	6.02502	6.10786	5.91967	5.94702	5.75016	6.33484	6.23959	6.09297	6.12334	5.78722	6.06471	5.90508	6.05151	5.81345	6.01196	5.8897	6.03816	5.96052	6.56463	6.26597	5.85497	6.13949	5.98625	6.17481	6.19459
ENSOARG00000012017|GATA1	6.56463	5.56739	5.81345	5.99916	6.29698	5.85497	6.44719	5.45434	6.15666	5.90508	6.09297	6.03816	6.05151	5.62516	5.96052	6.10786	5.93365	5.9734	6.13949	6.38278	6.19459	6.21578	5.8897	5.94702	5.70127	5.78722	6.26597	6.33484	5.75016	6.07868	5.91967	6.23959	6.01196	5.83545	6.12334	5.87296	5.98625	6.02502	6.17481	6.06471
ENSOARG00000019111|KHK	6.07868	5.75016	6.12334	6.09297	6.56463	6.29698	6.10786	6.15666	5.91967	5.96052	6.38278	5.45434	6.13949	6.33484	5.56739	6.17481	6.44719	5.81345	5.90508	5.9734	6.01196	5.87296	6.02502	5.78722	5.8897	5.98625	5.62516	6.21578	6.23959	6.19459	6.06471	6.03816	5.85497	5.94702	6.05151	5.93365	5.83545	6.26597	5.99916	5.70127
ENSOARG00000003259|PON2	6.02502	6.15666	5.45434	5.90508	5.75016	6.12334	6.13949	5.70127	6.09297	6.17481	5.62516	6.56463	5.83545	5.56739	6.06471	6.03816	6.19459	6.10786	5.99916	5.98625	6.21578	6.29698	5.96052	6.44719	5.91967	5.81345	6.23959	5.9734	5.85497	6.33484	6.26597	6.07868	6.38278	6.01196	5.93365	5.78722	5.94702	5.87296	6.05151	5.8897
ENSOARG00000013808|RS1	6.29698	5.62516	5.87296	6.05151	5.8897	5.91967	5.45434	5.56739	6.09297	5.96052	6.23959	6.12334	6.15666	6.38278	6.56463	6.26597	5.9734	6.02502	6.06471	5.78722	6.19459	5.75016	5.94702	5.99916	5.81345	5.85497	6.01196	5.70127	5.83545	6.21578	6.44719	6.33484	6.07868	5.90508	5.98625	5.93365	6.03816	6.10786	6.13949	6.17481
ENSOARG00000007579|MYOZ3	5.90508	5.99916	6.10786	5.96052	6.21578	5.87296	6.13949	5.98625	6.03816	6.23959	6.56463	5.78722	6.26597	6.44719	5.83545	6.02502	6.38278	6.07868	6.05151	6.15666	5.94702	6.09297	6.29698	5.91967	6.06471	6.33484	5.62516	6.01196	5.93365	6.17481	6.19459	5.81345	5.70127	5.9734	5.45434	5.75016	5.8897	5.56739	5.85497	6.12334
ENSOARG00000010120|BRINP3	6.10786	6.01196	5.91967	6.44719	5.81345	5.94702	5.85497	5.96052	6.21578	6.56463	6.13949	6.19459	6.17481	6.05151	5.56739	5.70127	5.45434	5.78722	5.83545	5.8897	6.12334	6.23959	6.29698	5.9734	6.26597	5.98625	6.15666	5.90508	5.75016	6.33484	6.38278	5.99916	6.09297	5.93365	6.02502	6.07868	6.06471	5.62516	5.87296	6.03816
ENSOARG00000024108|5S_rRNA	6.10786	5.62516	5.83545	6.21578	6.12334	5.87296	5.45434	5.56739	6.09297	6.13949	6.05151	5.98625	6.01196	5.70127	5.93365	6.17481	5.8897	6.38278	5.96052	5.78722	6.56463	5.75016	6.26597	5.90508	5.81345	6.06471	5.91967	6.23959	6.19459	6.03816	6.15666	6.29698	6.07868	5.85497	6.33484	6.44719	5.94702	5.9734	5.99916	6.02502
ENSOARG00000016466|PCBP2	6.12334	5.91967	5.45434	6.10786	6.06471	6.03816	6.15666	5.9734	6.33484	6.26597	6.38278	5.56739	6.17481	6.29698	5.98625	5.90508	6.23959	5.85497	5.78722	6.13949	5.99916	5.62516	5.96052	5.87296	6.01196	6.19459	5.70127	5.83545	6.21578	6.05151	5.93365	6.44719	5.75016	5.81345	5.8897	5.94702	6.07868	6.56463	6.02502	6.09297
ENSOARG00000004773|AGPAT4	5.96052	5.99916	5.75016	6.09297	5.8897	5.56739	5.90508	5.91967	6.02502	6.17481	6.21578	6.56463	6.07868	6.05151	6.33484	6.01196	5.98625	6.12334	5.83545	5.62516	6.10786	6.06471	5.85497	6.26597	5.87296	5.45434	6.44719	5.93365	5.78722	6.19459	6.15666	6.23959	6.38278	6.03816	6.29698	5.9734	5.94702	6.13949	5.70127	5.81345
ENSOARG00000011863|TLN1	5.90508	5.83545	6.56463	5.94702	6.29698	5.99916	6.15666	6.38278	5.45434	5.91967	6.26597	5.56739	6.05151	6.33484	6.10786	6.07868	5.87296	6.12334	5.8897	6.19459	5.96052	6.02502	5.98625	6.13949	6.03816	6.06471	5.70127	5.85497	6.23959	5.81345	5.93365	6.17481	5.75016	5.62516	6.21578	6.44719	5.78722	6.01196	6.09297	5.9734
ENSOARG00000019278|THTPA	6.07868	5.83545	6.33484	6.12334	6.26597	5.96052	5.75016	6.15666	5.87296	6.01196	6.56463	5.62516	6.06471	6.44719	5.99916	6.05151	6.38278	5.91967	5.90508	6.19459	5.93365	6.03816	6.29698	5.85497	5.98625	6.21578	5.45434	6.13949	6.17481	6.10786	5.8897	5.94702	5.56739	5.81345	5.78722	5.9734	5.70127	6.23959	6.02502	6.09297
ENSOARG00000006168	5.93365	5.78722	6.38278	5.96052	6.13949	6.10786	6.15666	6.09297	5.85497	5.94702	6.44719	5.90508	6.01196	6.23959	5.56739	5.91967	6.33484	5.8897	5.83545	5.81345	6.02502	5.99916	6.29698	6.05151	6.03816	6.26597	5.62516	5.98625	6.19459	5.9734	6.12334	6.21578	5.45434	5.70127	5.87296	6.06471	5.75016	6.56463	6.17481	6.07868
ENSOARG00000006162	5.94702	6.56463	6.33484	5.90508	6.26597	5.62516	6.12334	6.44719	5.91967	5.93365	6.09297	5.83545	6.15666	6.21578	6.05151	5.70127	6.29698	5.96052	5.9734	5.45434	6.13949	6.17481	5.78722	5.99916	6.02502	5.87296	6.03816	5.85497	5.75016	6.19459	6.07868	6.10786	5.98625	6.01196	5.81345	6.38278	5.8897	6.23959	6.06471	5.56739
ENSOARG00000013085|SCAI	5.96052	6.23959	5.45434	5.87296	6.09297	6.05151	5.90508	6.12334	6.06471	6.56463	5.75016	5.91967	6.17481	5.81345	6.38278	5.62516	6.44719	5.70127	6.21578	6.15666	6.07868	5.85497	6.26597	5.9734	6.29698	6.33484	5.8897	6.10786	5.78722	5.56739	6.01196	5.94702	6.03816	6.02502	5.93365	5.98625	6.13949	6.19459	5.99916	5.83545
ENSOARG00000021103|AP5M1	5.98625	6.01196	5.45434	6.02502	6.10786	6.07868	5.99916	5.81345	5.94702	6.09297	5.62516	6.13949	5.90508	5.56739	5.70127	5.96052	6.44719	6.03816	5.91967	6.26597	5.87296	6.12334	6.56463	5.8897	6.06471	6.19459	5.78722	6.23959	6.21578	5.83545	5.75016	5.9734	6.05151	6.17481	5.85497	6.29698	6.15666	5.93365	6.38278	6.33484
ENSOARG00000018168|RREB1	5.75016	6.10786	6.56463	5.9734	6.29698	5.90508	6.19459	6.38278	5.83545	6.23959	6.44719	5.8897	6.15666	6.33484	6.06471	5.98625	6.07868	6.05151	5.78722	6.02502	5.62516	5.96052	6.17481	5.81345	6.09297	6.26597	5.87296	6.01196	6.12334	5.70127	5.99916	5.45434	5.85497	6.03816	5.93365	5.94702	6.13949	5.91967	5.56739	6.21578
ENSOARG00000025149|U6	6.23959	5.62516	5.87296	6.03816	5.8897	5.91967	5.45434	5.56739	6.07868	6.44719	6.19459	6.10786	6.13949	5.70127	6.56463	6.21578	5.9734	6.01196	6.05151	5.78722	6.29698	5.75016	5.94702	6.33484	5.81345	5.85497	5.99916	6.26597	5.83545	6.17481	5.96052	6.38278	6.06471	5.90508	5.98625	5.93365	6.02502	6.09297	6.12334	6.15666
ENSOARG00000018267	5.75016	6.38278	6.15666	5.90508	6.26597	5.70127	6.44719	6.19459	5.91967	6.29698	6.56463	5.56739	6.33484	5.94702	6.01196	5.87296	5.98625	6.07868	5.81345	6.02502	5.62516	6.23959	6.06471	5.78722	5.8897	6.12334	6.21578	5.9734	5.85497	5.45434	5.93365	5.96052	6.17481	6.05151	6.09297	6.10786	6.03816	5.83545	6.13949	5.99916
ENSOARG00000013686|NUP62	5.9734	5.94702	6.56463	5.75016	5.96052	5.8897	5.87296	6.03816	5.85497	6.10786	6.44719	5.70127	6.09297	6.38278	6.33484	6.01196	5.91967	5.99916	6.07868	5.90508	6.19459	6.21578	6.15666	5.78722	6.06471	5.81345	5.62516	6.17481	5.98625	6.29698	6.23959	6.02502	5.56739	5.83545	6.13949	6.05151	5.45434	6.26597	6.12334	5.93365
ENSOARG00000018927|XK	5.75016	6.02502	5.91967	6.06471	6.17481	5.96052	5.8897	6.03816	5.87296	6.23959	6.26597	5.81345	6.29698	6.33484	5.85497	5.99916	6.19459	5.90508	5.83545	6.01196	5.70127	6.05151	6.56463	5.45434	6.07868	6.44719	6.12334	6.10786	6.15666	5.62516	5.98625	5.94702	6.09297	6.13949	5.56739	5.93365	6.21578	5.78722	5.9734	6.38278
ENSOARG00000022650|5S_rRNA	6.33484	5.62516	5.8897	6.56463	5.90508	5.93365	5.45434	5.56739	6.10786	5.9734	6.26597	6.13949	6.17481	5.70127	6.03816	6.29698	5.99916	6.05151	6.07868	5.81345	6.21578	5.78722	5.96052	6.44719	5.83545	5.87296	6.02502	5.75016	5.85497	6.23959	5.98625	6.38278	6.09297	5.91967	6.01196	5.94702	6.06471	6.12334	6.15666	6.19459
ENSOARG00000002719|TEX38	6.26597	5.62516	5.87296	6.05151	5.8897	5.91967	5.45434	5.56739	6.09297	5.96052	6.56463	6.12334	6.15666	5.70127	6.01196	6.23959	5.98625	6.02502	6.06471	6.38278	6.19459	5.78722	5.94702	6.44719	5.81345	5.85497	6.33484	5.75016	5.83545	6.21578	5.9734	6.29698	6.07868	5.90508	5.99916	5.93365	6.03816	6.10786	6.13949	6.17481
ENSOARG00000015243|IMPAD1	5.94702	6.17481	5.45434	6.02502	5.85497	6.15666	6.29698	5.70127	6.12334	6.23959	5.56739	6.19459	6.26597	5.62516	5.75016	6.21578	6.56463	5.93365	6.01196	5.98625	5.83545	6.05151	6.33484	5.99916	6.13949	6.44719	5.91967	6.10786	5.9734	5.81345	6.06471	5.8897	5.96052	6.07868	5.90508	5.78722	6.09297	5.87296	6.03816	6.38278
ENSOARG00000002399	6.23959	5.62516	5.8897	6.06471	5.90508	6.33484	5.45434	5.56739	6.10786	5.96052	6.21578	6.26597	6.15666	5.70127	6.02502	6.56463	6.44719	6.03816	6.07868	5.81345	6.17481	5.78722	5.94702	5.99916	5.83545	5.87296	6.01196	5.75016	5.85497	6.19459	5.9734	6.29698	6.09297	5.91967	5.98625	5.93365	6.05151	6.12334	6.13949	6.38278
ENSOARG00000009210|FABP9	6.38278	5.62516	5.8897	6.07868	5.90508	5.93365	5.45434	5.56739	6.12334	5.96052	6.29698	6.15666	6.19459	5.70127	6.03816	6.33484	5.98625	6.05151	6.09297	5.81345	6.23959	5.78722	5.94702	6.01196	5.83545	5.87296	6.02502	5.75016	5.85497	6.26597	5.9734	6.44719	6.10786	5.91967	5.99916	6.56463	6.06471	6.13949	6.17481	6.21578
ENSOARG00000018011|ISCU	6.13949	6.05151	6.26597	6.06471	5.94702	5.91967	5.83545	5.78722	5.8897	6.02502	6.56463	5.45434	6.10786	6.38278	5.81345	6.29698	6.03816	5.99916	6.44719	6.33484	5.90508	6.09297	5.98625	5.85497	6.15666	6.07868	5.62516	6.23959	6.21578	6.01196	6.12334	6.19459	5.56739	5.96052	5.9734	5.93365	5.70127	6.17481	5.75016	5.87296
ENSOARG00000015284|P2RY12	6.13949	6.01196	5.45434	5.85497	6.12334	5.96052	6.38278	6.44719	6.17481	5.99916	6.05151	6.02502	5.78722	5.62516	5.56739	5.93365	5.75016	6.19459	5.8897	6.06471	6.07868	5.91967	5.70127	6.23959	5.98625	5.87296	5.83545	5.90508	6.09297	6.03816	6.15666	6.21578	5.9734	5.94702	6.56463	6.10786	6.33484	6.29698	6.26597	5.81345
ENSOARG00000017436	6.17481	6.07868	6.56463	6.06471	6.12334	6.33484	6.23959	6.38278	5.91967	5.81345	6.03816	6.29698	5.99916	6.10786	6.09297	5.9734	5.83545	5.8897	6.01196	6.26597	5.94702	6.02502	5.78722	5.87296	5.56739	5.70127	6.19459	5.45434	5.62516	5.96052	6.44719	5.98625	6.21578	6.13949	5.85497	5.75016	5.90508	6.05151	5.93365	6.15666
ENSOARG00000017437	6.33484	5.90508	5.45434	6.44719	6.17481	6.26597	6.02502	5.9734	6.05151	6.07868	5.81345	5.91967	6.12334	5.96052	6.23959	5.62516	6.56463	5.85497	5.75016	5.98625	5.93365	5.70127	6.38278	6.09297	6.03816	6.19459	5.56739	5.87296	5.8897	5.94702	5.83545	6.21578	6.15666	5.99916	6.13949	6.10786	6.06471	6.29698	5.78722	6.01196
ENSOARG00000016954|TTC32	5.70127	5.75016	5.45434	6.44719	5.91967	6.03816	5.85497	5.81345	6.07868	6.26597	6.38278	6.33484	5.96052	5.94702	5.98625	6.29698	6.56463	5.93365	6.10786	5.83545	6.01196	6.15666	6.12334	6.19459	5.99916	6.02502	5.90508	5.9734	5.78722	6.09297	6.21578	5.62516	6.13949	6.17481	5.87296	6.06471	6.23959	5.56739	6.05151	5.8897
ENSOARG00000017654|PLPPR5	6.23959	6.56463	5.75016	5.9734	5.78722	6.17481	5.45434	6.26597	6.29698	6.38278	6.07868	6.19459	6.02502	5.56739	5.93365	6.21578	5.8897	5.94702	5.98625	5.62516	6.05151	6.12334	5.85497	6.44719	6.13949	5.70127	5.91967	6.10786	6.15666	6.06471	5.87296	6.09297	5.99916	5.81345	5.90508	5.83545	5.96052	6.01196	6.33484	6.03816
ENSOARG00000019640|LCLAT1	6.26597	6.01196	5.62516	6.29698	6.06471	6.56463	5.94702	5.93365	6.23959	6.44719	5.8897	5.96052	6.09297	5.83545	5.85497	6.33484	6.21578	6.17481	6.12334	6.07868	5.75016	5.90508	6.38278	5.98625	5.99916	6.13949	5.91967	6.05151	6.19459	5.9734	5.87296	5.45434	5.81345	6.02502	5.56739	5.70127	6.03816	5.78722	6.15666	6.10786
ENSOARG00000011662|IQSEC3	6.21578	5.56739	5.87296	6.03816	6.44719	5.8897	5.45434	6.38278	6.07868	5.93365	6.19459	6.10786	6.13949	5.62516	5.99916	6.33484	6.26597	6.01196	6.05151	5.78722	6.56463	5.75016	5.91967	5.9734	5.81345	5.85497	5.98625	5.70127	5.83545	6.17481	5.94702	6.23959	6.06471	6.29698	5.96052	5.90508	6.02502	6.09297	6.12334	6.15666
ENSOARG00000017439	6.09297	6.17481	6.02502	6.44719	6.03816	6.33484	6.21578	6.26597	5.91967	5.85497	6.01196	6.13949	5.93365	6.10786	5.9734	5.94702	5.99916	6.05151	5.75016	5.81345	5.45434	5.8897	6.12334	5.70127	5.87296	6.06471	6.15666	5.90508	6.07868	5.56739	5.62516	5.98625	6.19459	6.29698	5.78722	5.83545	6.56463	5.96052	6.23959	6.38278
ENSOARG00000001591|FUCA2	6.13949	5.9734	5.75016	6.23959	6.26597	6.15666	6.09297	6.33484	6.05151	5.87296	5.78722	5.90508	5.91967	5.70127	5.98625	6.38278	5.83545	6.19459	5.93365	5.81345	5.94702	6.17481	6.29698	6.21578	6.02502	6.44719	5.99916	6.03816	6.12334	6.01196	6.10786	5.85497	6.06471	6.56463	5.45434	5.62516	5.8897	5.56739	5.96052	6.07868
ENSOARG00000020908|RAB27A	5.78722	6.09297	5.56739	6.19459	5.98625	6.07868	6.26597	5.94702	6.44719	5.91967	5.45434	6.29698	6.23959	5.62516	5.75016	5.85497	6.15666	6.12334	6.38278	5.99916	6.05151	6.17481	5.96052	5.90508	5.8897	5.81345	6.06471	5.9734	6.03816	5.93365	5.83545	6.10786	5.87296	6.33484	6.02502	6.13949	6.56463	5.70127	6.01196	6.21578
ENSOARG00000005859|SLC25A22	6.01196	6.19459	6.09297	5.45434	5.56739	5.98625	6.23959	6.07868	6.17481	5.91967	5.70127	6.56463	5.9734	5.83545	6.44719	5.8897	5.78722	5.87296	5.75016	5.62516	6.03816	5.96052	5.90508	6.33484	5.93365	5.85497	6.21578	6.06471	6.10786	6.26597	6.02502	5.94702	6.38278	6.13949	6.15666	6.12334	6.29698	5.81345	5.99916	6.05151
ENSOARG00000006582|KCNQ3	6.01196	6.56463	6.10786	5.8897	5.75016	6.12334	6.05151	6.23959	5.91967	6.21578	5.99916	6.09297	5.94702	6.06471	6.13949	6.38278	5.83545	6.29698	5.90508	5.56739	5.9734	6.02502	6.03816	6.07868	5.62516	5.70127	6.33484	5.45434	6.44719	5.98625	5.81345	6.17481	6.26597	6.19459	5.85497	5.78722	5.87296	6.15666	5.93365	5.96052
ENSOARG00000021106|SLC35F4	6.29698	5.62516	5.87296	6.06471	5.8897	5.91967	5.45434	5.56739	6.56463	5.96052	6.23959	6.12334	6.15666	5.70127	6.02502	6.26597	6.38278	6.03816	6.07868	5.78722	6.19459	5.75016	5.94702	5.99916	5.81345	5.85497	6.01196	6.44719	5.83545	6.21578	5.9734	6.33484	6.09297	5.90508	5.98625	5.93365	6.05151	6.10786	6.13949	6.17481
ENSOARG00000013108|CHCHD10	5.93365	6.07868	5.81345	6.13949	5.85497	6.33484	5.94702	5.62516	5.99916	5.98625	6.21578	6.01196	5.8897	6.02502	6.56463	5.78722	5.45434	6.06471	6.29698	5.75016	6.10786	6.26597	5.87296	6.03816	6.23959	6.05151	6.09297	6.19459	5.56739	6.38278	6.44719	6.12334	5.9734	6.17481	5.70127	5.90508	5.96052	5.83545	5.91967	6.15666
ENSOARG00000011762|NPR2	6.02502	5.91967	5.94702	6.13949	6.03816	5.96052	6.05151	6.19459	6.09297	5.98625	6.15666	5.78722	5.75016	6.07868	6.44719	5.9734	5.90508	6.26597	6.06471	6.17481	6.23959	5.87296	6.12334	6.38278	5.8897	5.99916	5.70127	5.93365	6.01196	6.21578	5.85497	6.10786	5.83545	5.62516	6.56463	6.29698	5.56739	6.33484	5.81345	5.45434
ENSOARG00000003440	6.21578	5.56739	5.85497	6.03816	5.87296	5.90508	6.44719	5.45434	6.07868	5.93365	6.17481	6.09297	6.10786	6.26597	5.99916	6.19459	5.96052	6.01196	6.05151	5.75016	6.13949	5.70127	6.33484	6.29698	5.78722	5.83545	5.98625	5.62516	5.81345	6.15666	5.94702	6.23959	6.06471	5.8897	5.9734	5.91967	6.02502	6.56463	6.38278	6.12334
ENSOARG00000003446	6.33484	5.62516	5.8897	6.09297	5.90508	5.93365	5.45434	5.56739	6.13949	5.9734	6.56463	6.17481	6.19459	5.70127	6.05151	6.29698	5.99916	6.06471	6.10786	5.81345	6.23959	5.78722	5.96052	6.02502	5.83545	5.87296	6.03816	5.75016	5.85497	6.26597	5.98625	6.38278	6.12334	5.91967	6.01196	5.94702	6.07868	6.15666	6.44719	6.21578
ENSOARG00000008426|KMO	6.38278	5.62516	5.8897	6.07868	5.90508	5.93365	5.45434	5.56739	6.12334	5.9734	6.29698	6.15666	6.19459	5.70127	6.05151	6.33484	5.99916	6.56463	6.09297	5.81345	6.23959	5.78722	5.96052	6.02502	5.83545	5.87296	6.03816	5.75016	5.85497	6.26597	5.98625	6.44719	6.10786	5.91967	6.01196	5.94702	6.06471	6.13949	6.17481	6.21578
ENSOARG00000022135|U6	6.17481	6.02502	5.62516	5.85497	5.8897	6.26597	5.45434	5.56739	6.44719	5.83545	5.78722	6.19459	5.9734	6.13949	5.70127	6.05151	6.06471	5.94702	6.07868	6.03816	6.10786	6.33484	5.81345	6.01196	6.09297	5.99916	5.93365	6.29698	5.87296	6.12334	5.91967	5.98625	5.96052	5.90508	6.38278	6.56463	6.15666	6.23959	5.75016	6.21578
ENSOARG00000004361|ANLN	6.01196	6.07868	5.62516	6.05151	5.87296	5.9734	6.13949	5.94702	6.29698	6.03816	5.45434	6.56463	6.06471	5.56739	6.38278	5.93365	5.91967	6.17481	5.99916	5.98625	6.26597	6.44719	5.90508	6.12334	6.10786	5.85497	6.23959	5.83545	5.8897	6.33484	6.02502	5.78722	6.15666	6.21578	5.96052	5.75016	6.19459	5.81345	5.70127	6.09297
ENSOARG00000011168|SLC8A2	5.94702	6.23959	6.33484	5.83545	6.56463	6.09297	6.06471	6.26597	6.02502	5.70127	5.91967	5.87296	5.8897	6.44719	6.21578	5.93365	5.98625	6.15666	5.85497	6.01196	6.10786	6.19459	5.62516	6.29698	6.07868	6.05151	5.99916	5.9734	6.12334	5.90508	5.75016	5.96052	6.38278	5.45434	5.78722	5.56739	5.81345	6.13949	6.03816	6.17481
ENSOARG00000009386|VPS37A	6.12334	6.29698	5.45434	6.05151	6.01196	6.19459	6.09297	5.70127	6.13949	6.07868	5.56739	5.9734	5.93365	5.62516	5.75016	6.23959	6.44719	5.96052	5.98625	6.02502	6.03816	6.21578	6.38278	5.99916	5.94702	6.17481	5.81345	5.85497	5.8897	5.91967	6.10786	6.33484	5.83545	5.78722	5.90508	6.06471	5.87296	6.56463	6.15666	6.26597
ENSOARG00000021148|ESR2	5.87296	5.45434	6.01196	5.99916	6.26597	6.07868	6.15666	6.10786	6.06471	6.23959	6.38278	5.93365	6.13949	6.56463	5.78722	6.05151	6.17481	6.19459	5.9734	6.21578	5.94702	5.56739	6.02502	6.12334	6.29698	6.44719	5.75016	5.91967	5.96052	5.85497	5.62516	5.8897	5.81345	6.03816	5.70127	5.90508	5.98625	5.83545	6.33484	6.09297
ENSOARG00000020693|ARMC9	6.05151	5.98625	6.23959	5.87296	6.09297	5.85497	5.78722	6.33484	6.26597	5.94702	5.81345	5.96052	6.19459	6.02502	6.21578	5.90508	5.93365	6.13949	5.83545	6.07868	6.56463	5.56739	5.45434	5.99916	5.70127	5.8897	6.29698	5.75016	6.44719	6.12334	6.03816	6.10786	6.38278	6.01196	6.15666	5.91967	6.17481	5.9734	5.62516	6.06471
ENSOARG00000012146|SWAP70	5.96052	5.93365	5.45434	5.87296	5.81345	6.06471	6.23959	5.85497	6.19459	5.78722	5.75016	6.26597	5.98625	5.56739	6.09297	5.8897	5.99916	6.17481	6.21578	6.03816	6.10786	6.15666	5.83545	6.56463	6.44719	6.01196	6.12334	5.94702	5.90508	6.33484	6.29698	6.07868	6.38278	6.05151	6.13949	5.9734	6.02502	5.70127	5.91967	5.62516
ENSOARG00000003651|ZNF772	5.45434	5.93365	6.44719	5.83545	5.70127	6.09297	5.56739	5.62516	5.94702	6.21578	5.9734	6.12334	5.96052	6.26597	6.29698	6.56463	6.05151	5.98625	6.33484	6.07868	5.81345	6.13949	6.03816	6.38278	6.23959	6.15666	6.10786	6.19459	5.78722	5.87296	6.01196	5.8897	6.17481	5.85497	5.75016	5.99916	5.91967	5.90508	6.06471	6.02502
ENSOARG00000017921|SASS6	5.91967	6.19459	5.62516	5.90508	5.78722	6.02502	6.15666	5.70127	6.03816	6.12334	5.56739	6.13949	6.01196	5.45434	5.75016	6.29698	6.44719	5.87296	6.26597	5.94702	5.9734	6.33484	6.06471	5.98625	6.10786	6.17481	5.8897	6.21578	5.81345	5.93365	6.23959	6.38278	5.99916	6.07868	6.56463	5.83545	6.09297	5.85497	5.96052	6.05151
ENSOARG00000017452|MTX2	6.26597	5.91967	5.45434	6.19459	5.81345	6.44719	5.8897	5.70127	6.23959	5.85497	5.62516	6.56463	5.90508	5.56739	5.75016	5.93365	6.10786	6.15666	6.17481	5.99916	6.33484	5.83545	6.12334	5.98625	6.05151	6.02502	6.07868	5.78722	5.87296	6.21578	5.94702	6.38278	5.9734	6.13949	6.01196	5.96052	6.03816	6.09297	6.29698	6.06471
ENSOARG00000006370|ASF1B	6.02502	6.10786	6.06471	5.98625	5.85497	6.15666	6.13949	5.9734	6.26597	5.99916	5.83545	6.38278	6.05151	5.70127	6.33484	6.07868	5.56739	5.96052	5.90508	5.8897	6.21578	6.23959	5.78722	6.12334	6.03816	5.45434	6.56463	5.62516	5.81345	6.29698	5.91967	5.75016	6.44719	6.19459	6.09297	5.93365	6.17481	5.87296	5.94702	6.01196
ENSOARG00000016257|DQA	5.81345	5.62516	5.70127	5.78722	5.96052	5.75016	5.45434	5.56739	6.01196	6.05151	5.93365	5.83545	6.06471	5.99916	5.8897	6.26597	6.15666	6.33484	6.29698	6.23959	6.13949	6.17481	5.98625	6.03816	6.21578	5.9734	5.94702	6.10786	6.19459	6.38278	6.12334	6.02502	5.85497	6.44719	6.07868	6.09297	6.56463	5.90508	5.87296	5.91967
ENSOARG00000017979|NBEAL1	5.70127	6.15666	5.45434	6.07868	6.29698	5.8897	6.56463	5.9734	5.91967	6.12334	5.56739	6.06471	6.09297	5.62516	5.85497	6.02502	6.21578	5.98625	5.99916	6.10786	5.81345	5.94702	6.33484	5.93365	6.01196	6.26597	6.05151	6.13949	6.23959	5.75016	5.87296	5.78722	6.03816	6.38278	5.83545	5.96052	6.17481	5.90508	6.19459	6.44719
ENSOARG00000022699|U6	6.33484	5.62516	5.85497	6.06471	5.87296	5.90508	5.45434	5.56739	6.10786	5.94702	6.26597	6.13949	6.17481	5.70127	6.02502	6.29698	5.9734	6.03816	6.07868	6.56463	6.21578	5.75016	5.93365	5.99916	5.78722	5.83545	6.01196	6.44719	5.81345	6.23959	5.96052	6.38278	6.09297	5.8897	5.98625	5.91967	6.05151	6.12334	6.15666	6.19459
ENSOARG00000018952|C19orf44	6.10786	5.70127	6.26597	5.94702	6.02502	5.91967	5.96052	5.78722	6.13949	5.87296	6.07868	5.83545	6.01196	6.05151	6.03816	5.56739	5.8897	6.23959	5.85497	6.19459	6.17481	5.98625	6.09297	6.12334	5.93365	5.81345	5.99916	5.9734	5.90508	6.21578	6.06471	6.29698	6.15666	5.62516	6.44719	6.33484	5.75016	6.56463	6.38278	5.45434
ENSOARG00000015077|FAM193A	6.12334	5.96052	6.29698	6.02502	6.09297	6.19459	6.06471	6.03816	5.81345	6.05151	6.44719	5.45434	6.15666	6.38278	5.99916	5.70127	5.83545	6.13949	5.91967	6.01196	6.17481	5.90508	5.98625	5.93365	5.8897	5.85497	5.78722	6.10786	5.87296	5.9734	6.07868	6.33484	5.94702	5.75016	6.26597	6.23959	5.62516	6.56463	6.21578	5.56739
ENSOARG00000023456|SNORA11G	6.38278	5.62516	5.8897	6.07868	5.90508	5.93365	5.45434	5.56739	6.12334	5.9734	6.29698	6.15666	6.19459	5.70127	6.05151	6.33484	5.99916	6.56463	6.09297	5.81345	6.23959	5.78722	5.96052	6.02502	5.83545	5.87296	6.03816	5.75016	5.85497	6.26597	5.98625	6.44719	6.10786	5.91967	6.01196	5.94702	6.06471	6.13949	6.17481	6.21578
ENSOARG00000008870|GPR179	6.05151	5.91967	5.85497	6.01196	5.94702	5.96052	6.13949	5.9734	5.62516	6.21578	6.29698	6.17481	6.19459	6.02502	6.09297	5.98625	6.03816	5.8897	5.90508	6.23959	6.15666	6.12334	5.45434	6.07868	6.44719	5.83545	6.56463	5.93365	5.81345	5.78722	5.70127	6.06471	6.33484	6.10786	5.99916	5.87296	5.56739	6.26597	5.75016	6.38278
ENSOARG00000010122|DIRAS3	6.29698	5.45434	5.85497	6.06471	5.87296	5.90508	6.44719	6.56463	6.10786	5.94702	6.23959	6.38278	6.15666	5.56739	6.02502	6.26597	5.9734	6.03816	6.07868	5.75016	6.19459	5.70127	5.93365	5.99916	5.78722	5.83545	6.01196	5.62516	5.81345	6.21578	5.96052	6.33484	6.09297	5.8897	5.98625	5.91967	6.05151	6.12334	6.13949	6.17481
ENSOARG00000019864|MIOX	6.26597	5.56739	5.78722	5.96052	5.81345	5.85497	6.13949	5.45434	5.98625	6.44719	6.05151	6.01196	6.03816	5.62516	6.56463	6.06471	5.91967	5.94702	6.23959	6.09297	6.29698	5.70127	5.8897	6.21578	6.38278	6.15666	6.12334	6.19459	5.75016	6.33484	5.90508	6.07868	5.9734	5.83545	5.93365	5.87296	6.10786	5.99916	6.02502	6.17481
ENSOARG00000017089|GJB2	6.13949	5.62516	5.78722	5.96052	5.81345	5.85497	5.45434	5.56739	5.98625	6.21578	6.06471	6.26597	6.02502	5.70127	6.17481	6.44719	5.90508	5.93365	5.9734	6.10786	6.56463	6.33484	6.19459	6.09297	6.38278	5.75016	5.91967	6.15666	6.12334	6.05151	5.8897	6.07868	6.29698	5.83545	6.23959	5.87296	5.94702	5.99916	6.01196	6.03816
ENSOARG00000000132	5.94702	5.45434	6.02502	6.06471	6.23959	5.75016	6.21578	5.99916	6.07868	5.78722	5.91967	6.09297	6.15666	6.10786	5.9734	5.93365	6.05151	6.13949	5.98625	6.19459	5.90508	6.12334	6.29698	5.81345	5.62516	5.70127	6.33484	5.56739	5.96052	6.01196	6.44719	6.38278	6.56463	6.03816	6.26597	6.17481	5.83545	5.85497	5.87296	5.8897
ENSOARG00000012948|FHL2	6.44719	6.03816	6.02502	5.98625	5.8897	6.01196	6.21578	5.9734	6.17481	6.07868	6.13949	6.33484	5.94702	6.05151	6.56463	5.99916	5.78722	6.15666	5.56739	6.23959	6.06471	5.87296	6.10786	6.19459	5.85497	5.83545	6.29698	5.93365	5.90508	6.26597	6.12334	5.75016	6.09297	5.91967	6.38278	5.62516	5.81345	5.96052	5.45434	5.70127
ENSOARG00000000134	5.81345	5.83545	5.56739	5.94702	5.8897	6.17481	6.02502	5.70127	6.44719	5.78722	5.45434	6.01196	5.87296	5.62516	5.75016	5.90508	6.29698	5.85497	6.07868	5.9734	6.26597	5.99916	6.56463	6.33484	6.09297	6.06471	6.10786	6.05151	5.98625	6.38278	6.12334	6.13949	6.19459	6.03816	5.91967	5.93365	6.23959	6.21578	6.15666	5.96052
ENSOARG00000004684|RNF13	6.13949	6.44719	5.45434	6.12334	5.99916	6.56463	6.21578	5.75016	6.29698	6.23959	5.56739	5.81345	6.09297	5.62516	5.70127	5.93365	6.38278	6.10786	6.02502	5.91967	5.87296	6.01196	5.94702	6.15666	5.90508	6.19459	5.78722	6.26597	5.98625	5.9734	6.03816	5.96052	5.8897	6.07868	6.05151	5.85497	6.33484	5.83545	6.17481	6.06471
ENSOARG00000017879|CUX2	6.33484	6.21578	6.19459	5.98625	5.81345	5.85497	6.15666	6.10786	6.09297	5.90508	6.17481	6.02502	6.05151	5.45434	6.13949	6.56463	5.91967	6.23959	5.99916	6.38278	6.06471	5.62516	5.8897	5.94702	5.70127	5.78722	5.96052	5.56739	5.75016	6.44719	6.12334	6.07868	6.26597	5.83545	5.93365	5.87296	5.9734	6.01196	6.03816	6.29698
ENSOARG00000008859|C1QTNF7	5.8897	6.29698	6.05151	5.91967	5.81345	5.78722	6.12334	6.33484	6.02502	6.07868	5.56739	6.15666	6.06471	5.90508	6.21578	5.9734	5.70127	6.17481	6.09297	5.75016	5.98625	6.19459	5.62516	6.26597	6.03816	5.85497	6.10786	6.38278	6.23959	6.01196	5.99916	5.93365	5.94702	5.96052	6.56463	6.13949	5.87296	6.44719	5.45434	5.83545
ENSOARG00000007997|BARX1	6.17481	6.03816	6.10786	5.98625	6.33484	5.94702	6.06471	6.09297	5.96052	5.75016	5.78722	5.83545	5.93365	5.9734	6.38278	5.85497	5.56739	6.19459	6.13949	6.26597	5.8897	6.05151	6.23959	5.70127	6.07868	6.44719	5.81345	6.15666	6.29698	5.99916	5.87296	5.45434	5.91967	5.90508	5.62516	6.02502	6.01196	6.56463	6.12334	6.21578
ENSOARG00000003961|HNRNPM	6.13949	5.45434	5.85497	6.06471	5.91967	6.23959	5.83545	6.02502	5.98625	5.8897	6.56463	5.99916	5.78722	6.29698	6.05151	5.75016	6.33484	5.94702	5.9734	6.19459	6.44719	5.70127	6.10786	5.81345	5.90508	6.09297	6.07868	6.03816	6.12334	6.26597	5.87296	6.38278	5.96052	5.62516	6.15666	6.17481	6.01196	5.93365	6.21578	5.56739
ENSOARG00000018901|PPIC	6.07868	6.05151	5.78722	5.98625	5.56739	6.09297	6.15666	6.01196	6.21578	5.93365	5.85497	6.56463	5.90508	5.45434	6.29698	5.87296	5.70127	6.12334	5.8897	5.75016	6.33484	6.19459	5.62516	6.44719	6.10786	5.81345	6.38278	6.03816	5.9734	6.17481	6.06471	5.91967	6.23959	6.13949	6.26597	5.83545	5.96052	5.99916	5.94702	6.02502
ENSOARG00000024439|SNORD33	6.38278	6.03816	5.70127	6.10786	5.75016	5.9734	6.17481	5.87296	6.44719	6.15666	5.56739	5.8897	5.83545	6.06471	6.29698	5.94702	6.05151	6.01196	6.56463	6.12334	6.26597	6.02502	5.78722	5.99916	5.91967	5.93365	6.07868	5.85497	5.62516	5.45434	5.98625	6.21578	5.81345	5.96052	6.19459	6.33484	6.09297	6.23959	5.90508	6.13949
ENSOARG00000007169|KLF4	5.75016	6.29698	6.17481	5.87296	5.94702	6.03816	6.23959	5.98625	6.05151	6.09297	5.96052	5.70127	6.15666	6.13949	5.99916	6.33484	5.85497	5.56739	6.26597	5.8897	5.90508	6.38278	5.62516	5.93365	6.07868	5.78722	5.83545	6.44719	6.19459	6.02502	6.56463	6.21578	5.9734	6.06471	6.10786	6.12334	5.91967	5.81345	5.45434	6.01196
ENSOARG00000008496|ZNF646	6.02502	5.62516	6.56463	5.94702	6.33484	6.26597	5.78722	6.29698	5.93365	6.10786	6.44719	5.45434	6.19459	6.38278	5.81345	5.99916	6.17481	5.87296	6.01196	6.15666	5.56739	5.85497	6.13949	5.8897	5.98625	6.23959	5.75016	5.91967	6.21578	5.83545	5.9734	5.90508	5.70127	6.07868	6.12334	6.03816	5.96052	6.05151	6.09297	6.06471
ENSOARG00000020448|SPTBN5	6.10786	5.45434	6.13949	6.29698	6.15666	5.81345	6.38278	5.70127	6.01196	6.09297	5.99916	5.90508	6.05151	6.56463	6.02502	5.56739	5.8897	5.98625	5.78722	6.03816	6.33484	6.21578	5.75016	6.06471	5.91967	6.17481	5.87296	5.9734	5.62516	5.96052	5.94702	6.19459	5.83545	5.93365	6.23959	6.44719	6.12334	6.26597	6.07868	5.85497
ENSOARG00000015186|ACSS3	6.10786	6.21578	5.45434	6.01196	6.23959	6.07868	6.44719	6.33484	5.70127	5.94702	5.93365	5.9734	5.81345	5.8897	6.06471	6.19459	6.56463	6.12334	5.87296	6.15666	5.91967	6.03816	6.13949	6.02502	5.90508	6.26597	5.75016	5.96052	6.17481	5.78722	6.05151	5.98625	5.62516	5.85497	6.09297	5.83545	5.56739	6.38278	5.99916	6.29698
ENSOARG00000012010|POU2F1	5.81345	5.96052	6.56463	6.15666	6.44719	5.9734	6.10786	6.23959	5.56739	6.07868	6.13949	6.21578	5.87296	5.94702	6.26597	5.85497	6.12334	6.19459	5.78722	6.17481	5.45434	5.98625	6.05151	5.75016	5.90508	6.02502	5.91967	5.8897	6.06471	5.62516	5.70127	6.29698	6.03816	5.99916	5.83545	6.09297	6.33484	5.93365	6.01196	6.38278
ENSOARG00000011065|SLCO2B1	5.9734	6.07868	6.44719	6.06471	6.13949	5.70127	6.33484	6.56463	6.02502	5.85497	6.05151	6.12334	5.94702	5.98625	6.01196	5.75016	5.83545	6.29698	6.10786	6.19459	6.09297	6.17481	5.81345	6.15666	6.03816	5.91967	5.93365	5.87296	5.78722	6.26597	6.21578	5.56739	5.96052	6.38278	5.99916	5.90508	6.23959	5.45434	5.62516	5.8897
ENSOARG00000001683|KCNC1	5.98625	6.09297	6.10786	6.29698	6.15666	6.56463	6.17481	6.06471	5.91967	6.13949	5.81345	5.8897	6.12334	5.62516	6.44719	6.07868	5.70127	6.03816	5.9734	5.99916	5.90508	5.78722	5.96052	5.85497	5.93365	5.45434	6.26597	5.83545	6.23959	6.05151	5.56739	6.19459	6.21578	6.33484	5.87296	6.01196	6.38278	5.75016	6.02502	5.94702
ENSOARG00000000838|ARF6	5.56739	6.23959	6.26597	6.01196	6.56463	6.19459	5.83545	6.29698	6.03816	6.07868	6.44719	5.75016	5.98625	6.38278	6.13949	6.21578	5.45434	5.81345	5.85497	5.91967	5.70127	6.33484	5.87296	5.90508	6.10786	6.06471	5.94702	5.93365	6.09297	5.78722	6.12334	6.17481	5.96052	5.9734	5.99916	6.05151	5.62516	6.15666	5.8897	6.02502
ENSOARG00000020390|SLCO1A2	6.15666	5.62516	5.81345	6.01196	5.83545	5.87296	5.45434	5.56739	6.05151	5.91967	6.12334	6.19459	6.09297	5.70127	5.9734	6.13949	6.33484	5.98625	6.02502	5.75016	6.10786	6.56463	5.90508	6.44719	6.29698	6.23959	5.96052	6.21578	5.78722	6.26597	5.93365	6.17481	6.03816	5.85497	5.94702	5.8897	5.99916	6.06471	6.07868	6.38278
ENSOARG00000005841|AIFM2	6.02502	5.8897	6.56463	5.45434	6.12334	5.62516	5.70127	6.10786	5.91967	5.90508	6.38278	5.83545	5.85497	6.44719	5.56739	6.05151	5.81345	5.94702	5.96052	6.29698	5.99916	6.07868	6.26597	6.23959	6.09297	6.15666	5.78722	5.93365	6.01196	6.21578	5.9734	5.98625	5.87296	6.13949	6.17481	6.03816	6.19459	6.33484	5.75016	6.06471
ENSOARG00000004484|RGS14	5.94702	6.15666	6.44719	5.98625	5.8897	5.85497	6.10786	6.33484	5.87296	6.01196	6.56463	5.45434	5.91967	6.38278	5.70127	6.23959	6.09297	6.02502	6.06471	6.03816	6.05151	6.21578	6.19459	5.99916	6.17481	6.07868	5.56739	5.96052	6.29698	6.13949	5.9734	5.90508	5.62516	5.93365	5.83545	5.75016	5.81345	6.26597	5.78722	6.12334
ENSOARG00000005596|TSPAN15	5.9734	5.90508	5.83545	5.45434	6.12334	5.8897	5.70127	5.87296	6.23959	6.01196	6.10786	6.13949	5.94702	6.09297	6.44719	5.91967	6.15666	6.19459	6.26597	5.98625	6.38278	6.29698	5.99916	6.56463	6.17481	6.07868	5.85497	5.96052	5.93365	6.33484	6.21578	5.78722	6.02502	6.06471	6.05151	5.62516	6.03816	5.56739	5.81345	5.75016
ENSOARG00000004721	5.96052	5.91967	6.44719	5.98625	6.12334	5.87296	6.03816	6.56463	6.09297	5.8897	5.81345	6.26597	5.75016	5.94702	6.33484	5.99916	5.85497	6.01196	5.70127	5.93365	6.02502	6.10786	5.45434	6.06471	5.9734	5.56739	6.15666	5.62516	5.83545	6.21578	6.07868	5.78722	6.13949	6.19459	6.23959	6.05151	6.38278	5.90508	6.17481	6.29698
ENSOARG00000001991|SNUPN	6.56463	5.96052	5.8897	5.98625	5.99916	6.26597	5.75016	6.07868	5.85497	5.90508	6.33484	5.70127	5.9734	6.12334	5.56739	6.02502	6.13949	6.03816	6.21578	6.23959	6.09297	5.91967	6.29698	5.93365	5.94702	6.05151	5.62516	6.19459	6.17481	6.15666	6.10786	6.44719	5.81345	5.78722	5.87296	6.01196	5.45434	6.38278	6.06471	5.83545
ENSOARG00000000200|SSTR2	6.44719	6.19459	6.06471	6.29698	6.02502	5.81345	6.07868	5.45434	5.90508	6.03816	6.17481	6.33484	6.13949	6.09297	6.56463	5.98625	6.12334	5.87296	5.8897	6.01196	5.96052	5.62516	6.10786	5.85497	5.70127	5.78722	6.26597	5.56739	5.75016	5.9734	5.83545	5.99916	6.38278	6.15666	6.23959	6.05151	6.21578	5.91967	5.93365	5.94702
ENSOARG00000001773	6.15666	6.38278	5.83545	5.98625	5.85497	6.23959	6.56463	6.21578	6.02502	5.90508	6.12334	6.05151	6.07868	5.45434	5.96052	6.13949	5.91967	5.9734	5.99916	5.70127	6.09297	5.62516	5.8897	5.93365	5.75016	5.81345	5.94702	5.56739	5.78722	6.10786	6.44719	6.17481	6.01196	5.87296	6.33484	6.26597	6.29698	6.03816	6.06471	6.19459
ENSOARG00000001774	5.91967	6.38278	6.05151	5.70127	5.96052	6.23959	6.26597	6.17481	6.33484	5.9734	5.99916	5.98625	6.07868	6.06471	5.45434	6.02502	6.15666	5.90508	6.21578	6.44719	5.75016	6.09297	6.10786	6.56463	5.83545	5.78722	6.03816	5.81345	6.19459	5.94702	5.87296	6.01196	5.93365	6.12334	5.56739	5.62516	6.13949	5.85497	5.8897	6.29698
ENSOARG00000001775	6.03816	6.09297	6.56463	6.33484	6.21578	6.44719	6.29698	6.26597	5.98625	6.19459	5.9734	5.45434	6.23959	6.15666	5.75016	6.01196	5.81345	5.56739	5.94702	5.8897	5.85497	5.87296	6.17481	5.83545	6.02502	6.12334	5.96052	5.78722	5.91967	5.70127	5.93365	6.06471	5.99916	6.05151	6.07868	6.38278	5.90508	5.62516	6.13949	6.10786
ENSOARG00000001777	6.17481	6.07868	5.45434	6.19459	5.96052	6.03816	6.02502	6.12334	6.06471	5.94702	5.85497	6.13949	6.10786	5.93365	6.09297	5.83545	5.8897	6.26597	6.01196	5.56739	6.38278	6.23959	5.75016	6.56463	5.99916	5.90508	6.29698	5.91967	5.62516	6.33484	6.05151	5.98625	6.21578	6.44719	5.81345	5.70127	5.9734	5.87296	5.78722	6.15666
ENSOARG00000001778	5.99916	6.02502	6.38278	6.10786	6.33484	5.70127	6.17481	6.29698	6.15666	5.93365	5.96052	5.75016	5.91967	6.09297	5.62516	5.45434	5.83545	6.23959	6.05151	6.07868	5.56739	6.19459	6.21578	6.01196	5.85497	6.06471	5.9734	5.90508	5.87296	5.78722	6.03816	6.44719	5.94702	6.56463	6.12334	5.8897	6.26597	6.13949	5.81345	5.98625
ENSOARG00000017569|NOP58	6.12334	6.29698	5.45434	5.78722	5.75016	5.8897	5.9734	5.70127	6.07868	5.99916	5.56739	6.38278	5.98625	5.62516	5.83545	6.05151	6.19459	6.03816	6.17481	5.85497	6.10786	5.81345	5.94702	6.21578	6.02502	5.91967	6.23959	6.13949	5.87296	6.26597	6.06471	6.56463	6.33484	5.93365	6.01196	5.90508	5.96052	6.44719	6.15666	6.09297
ENSOARG00000017884|NXPH4	5.70127	6.23959	6.44719	5.94702	5.99916	5.91967	5.45434	6.33484	6.29698	6.26597	5.81345	6.12334	5.85497	6.17481	6.07868	6.10786	5.83545	6.06471	6.15666	5.90508	6.01196	5.98625	5.93365	6.03816	5.9734	6.05151	5.8897	6.19459	6.38278	5.96052	5.56739	5.75016	6.09297	6.13949	6.56463	5.78722	6.21578	5.62516	6.02502	5.87296
ENSOARG00000012940|CISD1	6.01196	5.98625	5.45434	6.07868	5.81345	6.12334	5.83545	5.70127	6.17481	6.06471	5.56739	6.56463	6.02502	5.62516	6.05151	6.15666	6.19459	6.23959	6.21578	6.09297	6.29698	6.03816	5.90508	6.26597	6.13949	5.99916	6.38278	5.93365	5.87296	6.33484	5.96052	5.8897	6.44719	5.94702	5.75016	5.85497	6.10786	5.78722	5.9734	5.91967
ENSOARG00000001228|SH3BGRL	5.8897	5.98625	5.45434	5.94702	5.81345	5.99916	5.93365	6.19459	6.26597	5.9734	5.56739	6.44719	5.96052	5.62516	5.90508	6.17481	6.03816	6.29698	6.01196	5.83545	6.09297	6.38278	5.87296	6.56463	6.02502	5.85497	6.23959	6.13949	5.91967	6.12334	6.07868	5.78722	6.33484	6.21578	6.10786	5.75016	6.15666	5.70127	6.05151	6.06471
ENSOARG00000019676|GALNT14	6.10786	5.62516	5.81345	5.94702	5.83545	6.19459	5.45434	5.56739	6.23959	6.15666	6.07868	5.99916	6.02502	6.29698	5.91967	6.09297	5.8897	5.93365	5.96052	6.44719	6.05151	5.75016	6.56463	6.33484	6.13949	6.26597	6.38278	5.70127	5.78722	6.06471	6.17481	6.12334	5.9734	5.85497	5.90508	5.87296	6.21578	5.98625	6.01196	6.03816
ENSOARG00000007662	6.21578	5.45434	5.83545	6.23959	6.10786	5.75016	6.07868	5.78722	6.03816	5.93365	6.13949	5.81345	5.98625	6.29698	5.9734	5.87296	6.12334	6.06471	6.01196	5.94702	6.44719	5.99916	5.85497	5.91967	6.19459	5.90508	5.8897	6.09297	5.96052	6.17481	6.05151	6.56463	6.02502	5.56739	6.15666	6.33484	5.62516	6.38278	6.26597	5.70127
ENSOARG00000012633|PPFIA3	6.12334	5.78722	5.91967	6.19459	5.81345	5.93365	5.99916	6.07868	5.85497	6.21578	5.96052	6.29698	6.23959	5.98625	6.56463	6.05151	5.45434	5.8897	5.56739	6.10786	6.02502	6.09297	5.90508	6.15666	5.9734	5.87296	6.17481	5.94702	5.75016	6.38278	5.70127	6.33484	6.44719	6.13949	6.03816	6.26597	5.83545	5.62516	6.06471	6.01196
ENSOARG00000006201	5.78722	5.56739	5.70127	6.09297	6.01196	6.19459	5.99916	5.9734	5.87296	6.12334	5.85497	6.17481	6.15666	6.02502	6.13949	6.10786	6.56463	6.38278	5.62516	5.93365	5.98625	6.06471	5.91967	6.29698	6.26597	6.33484	5.81345	5.90508	6.05151	6.07868	6.03816	5.94702	5.96052	6.21578	5.75016	5.45434	5.83545	6.44719	5.8897	6.23959
ENSOARG00000008980|TMX4	5.70127	5.81345	5.45434	5.94702	6.13949	5.75016	6.06471	5.9734	6.23959	5.96052	5.83545	6.44719	5.93365	5.62516	5.78722	5.99916	6.21578	6.56463	6.26597	6.10786	6.02502	6.19459	6.33484	6.05151	6.01196	6.12334	5.91967	6.17481	6.29698	5.87296	6.09297	5.56739	5.8897	6.07868	5.85497	5.90508	6.03816	6.15666	5.98625	6.38278
ENSOARG00000004342|UBN1	5.94702	5.8897	6.38278	5.98625	6.29698	6.02502	6.05151	6.21578	5.90508	6.15666	6.56463	5.62516	6.13949	6.33484	5.70127	6.09297	6.44719	5.96052	5.85497	6.10786	5.78722	6.03816	6.19459	5.93365	5.99916	6.12334	5.45434	6.07868	6.23959	5.87296	6.06471	5.81345	5.56739	5.83545	5.75016	6.01196	5.9734	6.26597	5.91967	6.17481
ENSOARG00000006208	6.38278	6.15666	6.29698	6.23959	6.13949	5.81345	6.06471	5.45434	6.26597	5.87296	5.96052	6.10786	5.94702	6.07868	6.44719	5.9734	5.8897	6.21578	6.02502	6.09297	6.05151	6.17481	5.85497	6.19459	5.62516	5.75016	6.01196	5.56739	5.70127	6.33484	5.99916	5.98625	5.93365	5.78722	5.90508	5.83545	5.91967	6.56463	6.03816	6.12334
ENSOARG00000012020|STMND1	6.56463	5.56739	5.81345	5.96052	6.21578	5.83545	6.33484	5.45434	5.99916	5.85497	6.07868	6.01196	6.03816	5.62516	5.93365	6.09297	5.8897	5.94702	5.9734	5.75016	6.05151	6.29698	6.12334	6.44719	5.78722	6.10786	5.91967	5.70127	6.19459	6.06471	5.87296	6.23959	5.98625	6.15666	5.90508	6.17481	6.38278	6.13949	6.02502	6.26597
ENSOARG00000026633	5.99916	5.56739	5.83545	5.91967	6.01196	6.02502	6.15666	5.45434	5.93365	6.10786	5.9734	6.26597	6.06471	6.21578	6.56463	5.98625	5.8897	6.38278	6.03816	5.70127	6.07868	5.62516	5.87296	6.17481	5.75016	5.81345	5.90508	6.13949	5.78722	5.96052	6.23959	6.09297	6.29698	5.85497	6.33484	6.44719	6.19459	6.05151	6.12334	5.94702
ENSOARG00000003328	6.38278	5.62516	5.87296	6.07868	5.8897	5.91967	5.45434	5.56739	6.12334	5.96052	6.29698	6.15666	6.19459	5.70127	6.03816	6.33484	5.98625	6.05151	6.09297	5.81345	6.23959	5.78722	5.94702	6.01196	5.83545	5.85497	6.02502	5.75016	6.56463	6.26597	5.9734	6.44719	6.10786	5.90508	5.99916	5.93365	6.06471	6.13949	6.17481	6.21578
ENSOARG00000012964|PTAR1	5.87296	6.33484	5.56739	6.19459	6.56463	6.02502	6.23959	6.44719	5.8897	6.07868	5.70127	6.09297	5.81345	5.83545	6.01196	5.99916	5.94702	6.17481	5.91967	5.98625	5.93365	5.90508	6.15666	6.05151	6.06471	6.26597	6.38278	6.13949	6.21578	5.85497	5.75016	5.45434	5.96052	5.9734	5.62516	6.03816	6.29698	5.78722	6.10786	6.12334
ENSOARG00000016446|RBM11	6.23959	5.98625	5.45434	5.56739	5.75016	6.15666	5.94702	5.96052	6.02502	6.06471	5.81345	6.33484	6.38278	5.83545	6.09297	6.17481	5.99916	5.85497	5.87296	5.78722	6.05151	6.10786	5.93365	6.44719	5.90508	6.01196	6.19459	6.03816	6.26597	6.12334	6.29698	5.70127	6.56463	6.13949	5.91967	6.21578	5.8897	5.62516	5.9734	6.07868
ENSOARG00000014655|ZMIZ2	5.56739	5.70127	6.44719	6.03816	6.33484	6.21578	5.93365	6.26597	6.13949	5.94702	6.56463	6.15666	6.05151	6.38278	6.17481	5.8897	5.75016	5.83545	5.45434	6.19459	6.01196	5.96052	6.07868	5.87296	5.81345	5.78722	6.29698	5.90508	6.09297	5.9734	5.99916	5.98625	6.23959	6.10786	5.85497	6.06471	6.12334	5.62516	6.02502	5.91967
ENSOARG00000009434|NPRL2	6.33484	6.12334	6.44719	6.09297	5.78722	6.23959	5.85497	5.83545	6.10786	5.56739	6.26597	6.06471	5.8897	6.19459	6.56463	5.9734	5.99916	5.81345	5.91967	5.94702	6.05151	6.07868	5.45434	5.87296	6.03816	5.90508	6.29698	6.02502	5.75016	6.21578	5.98625	6.15666	6.38278	5.62516	5.93365	6.01196	5.70127	6.17481	6.13949	5.96052
ENSOARG00000011892|ZNF449	5.83545	5.98625	5.56739	6.29698	6.19459	6.01196	6.07868	5.62516	6.05151	6.23959	5.45434	6.26597	6.10786	5.70127	5.81345	6.12334	6.21578	6.56463	6.13949	6.17481	6.02502	6.33484	6.44719	6.38278	5.93365	6.15666	5.8897	5.94702	6.09297	5.78722	6.06471	5.85497	6.03816	5.96052	5.75016	5.9734	5.91967	5.87296	5.90508	5.99916
ENSOARG00000012719|CCDC142	5.78722	6.05151	6.44719	6.26597	6.33484	6.10786	5.56739	5.91967	6.38278	6.01196	6.23959	6.12334	5.90508	5.98625	6.56463	6.06471	5.62516	5.87296	5.8897	5.83545	6.13949	5.94702	5.85497	5.96052	5.99916	5.9734	6.17481	5.75016	6.15666	5.45434	6.09297	5.70127	6.07868	6.03816	6.29698	6.21578	5.81345	5.93365	6.19459	6.02502
ENSOARG00000003833|AP1G1	6.07868	6.06471	5.45434	6.13949	5.91967	5.9734	5.83545	5.78722	6.23959	6.12334	5.62516	6.56463	5.94702	5.56739	5.70127	5.99916	6.26597	6.29698	6.01196	6.02502	5.85497	5.87296	6.15666	6.10786	6.09297	5.98625	6.33484	6.05151	5.96052	5.75016	5.81345	6.19459	6.44719	5.93365	5.90508	6.17481	6.21578	6.03816	6.38278	5.8897
ENSOARG00000005077|BECN2	6.38278	5.62516	5.8897	6.07868	5.90508	5.93365	5.45434	5.56739	6.12334	5.9734	6.29698	6.15666	6.19459	5.70127	6.03816	6.33484	5.99916	6.05151	6.09297	5.81345	6.23959	5.78722	5.96052	6.56463	5.83545	5.87296	6.02502	5.75016	5.85497	6.26597	5.98625	6.44719	6.10786	5.91967	6.01196	5.94702	6.06471	6.13949	6.17481	6.21578
ENSOARG00000010174|RHOBTB2	6.06471	6.05151	6.56463	5.8897	6.29698	6.21578	6.13949	6.17481	5.96052	6.10786	6.44719	6.03816	6.07868	6.33484	6.26597	5.98625	6.38278	5.85497	6.02502	6.09297	5.81345	5.75016	6.23959	5.9734	5.90508	6.19459	5.99916	5.87296	6.12334	5.93365	5.83545	5.45434	5.91967	5.56739	5.62516	6.01196	5.78722	5.94702	5.70127	6.15666
ENSOARG00000019093|SPNS2	5.70127	6.17481	6.56463	5.75016	5.9734	5.8897	6.19459	6.26597	5.85497	6.06471	6.44719	5.56739	6.13949	6.33484	6.05151	6.15666	6.29698	5.99916	5.94702	6.38278	5.90508	6.12334	6.07868	5.78722	5.96052	5.98625	5.45434	6.01196	6.21578	6.23959	6.09297	5.83545	5.62516	5.93365	6.02502	6.03816	5.81345	6.10786	5.91967	5.87296
ENSOARG00000009631|GJA9	6.17481	6.13949	5.81345	5.99916	5.83545	6.15666	6.12334	6.29698	6.23959	5.90508	6.07868	6.44719	6.05151	5.45434	6.56463	6.09297	5.93365	5.9734	6.01196	5.70127	6.06471	5.62516	5.8897	5.96052	5.75016	5.78722	6.33484	5.56739	6.19459	6.26597	5.91967	6.10786	6.21578	5.85497	5.94702	5.87296	5.98625	6.02502	6.03816	6.38278
ENSOARG00000001521|TRAF2	5.78722	5.70127	6.29698	5.45434	6.13949	5.85497	6.10786	6.01196	5.98625	6.07868	6.56463	5.62516	6.09297	6.33484	6.44719	5.93365	5.83545	5.75016	6.21578	6.23959	6.15666	5.94702	6.17481	6.02502	6.12334	6.05151	5.91967	5.90508	5.87296	6.19459	5.81345	6.06471	5.99916	6.03816	6.38278	5.9734	5.8897	6.26597	5.96052	5.56739
ENSOARG00000010741|FOXO3	6.12334	6.21578	5.90508	6.17481	6.06471	6.33484	6.15666	5.99916	5.8897	6.01196	5.85497	5.45434	6.19459	6.07868	5.56739	6.05151	6.13949	5.87296	5.81345	5.91967	5.94702	5.98625	6.10786	5.83545	5.96052	6.26597	5.70127	6.09297	6.29698	5.62516	5.9734	6.44719	5.78722	5.93365	6.02502	6.56463	5.75016	6.38278	6.23959	6.03816
ENSOARG00000015148	5.94702	5.81345	6.38278	5.91967	6.19459	6.03816	6.17481	6.33484	5.8897	6.01196	6.56463	5.45434	5.9734	6.44719	5.90508	6.10786	6.29698	6.06471	6.09297	6.23959	5.85497	6.02502	6.12334	5.87296	5.98625	6.21578	5.62516	6.05151	6.15666	5.93365	5.99916	5.83545	5.70127	6.07868	5.75016	5.96052	6.13949	5.56739	5.78722	6.26597
ENSOARG00000014973|GPD1L	5.62516	5.78722	5.45434	5.85497	5.56739	6.44719	6.09297	5.9734	6.10786	5.99916	5.81345	6.38278	5.8897	5.70127	5.93365	6.19459	6.29698	5.90508	6.02502	6.03816	6.05151	6.01196	6.33484	6.06471	6.13949	6.56463	6.12334	5.91967	5.96052	6.21578	6.15666	5.94702	6.26597	6.17481	6.07868	5.83545	6.23959	5.87296	5.75016	5.98625
ENSOARG00000015147	5.70127	5.81345	5.45434	5.98625	5.87296	5.62516	5.94702	5.78722	6.23959	5.99916	5.9734	6.56463	5.90508	6.05151	6.44719	5.8897	6.06471	6.21578	5.75016	5.93365	6.17481	6.09297	5.85497	6.19459	6.02502	5.83545	6.38278	6.29698	6.15666	6.07868	6.13949	5.96052	6.33484	6.10786	6.03816	6.26597	6.12334	5.56739	5.91967	6.01196
ENSOARG00000002228|SLC35E2B	5.9734	5.78722	6.56463	6.23959	6.19459	6.15666	6.01196	6.38278	5.70127	6.09297	6.44719	5.90508	6.21578	6.29698	5.93365	5.83545	6.02502	6.10786	6.05151	6.06471	5.56739	5.87296	5.99916	5.8897	6.33484	6.12334	6.13949	6.07868	6.26597	5.75016	5.94702	5.45434	5.96052	6.17481	5.81345	5.98625	6.03816	5.62516	5.91967	5.85497
ENSOARG00000007515|CAV3	6.19459	6.15666	5.9734	6.13949	5.62516	6.03816	6.09297	5.90508	6.26597	6.10786	6.12334	6.33484	5.98625	5.87296	6.56463	5.94702	5.81345	6.17481	6.01196	5.75016	6.29698	6.07868	5.70127	6.06471	5.85497	5.56739	6.38278	5.91967	5.45434	6.23959	6.02502	6.21578	6.44719	5.96052	5.93365	5.78722	6.05151	5.99916	5.8897	5.83545
ENSOARG00000022897	6.13949	5.56739	5.85497	5.99916	6.21578	5.87296	5.45434	6.38278	6.26597	5.8897	6.10786	6.03816	6.06471	6.29698	5.96052	6.12334	6.56463	5.9734	6.01196	5.75016	6.44719	5.70127	6.33484	5.93365	5.78722	5.83545	5.94702	5.62516	5.81345	6.09297	5.90508	6.15666	6.02502	6.23959	5.91967	6.17481	5.98625	6.19459	6.05151	6.07868
ENSOARG00000014819	6.15666	5.56739	5.83545	6.02502	6.38278	5.87296	6.19459	5.45434	6.06471	5.91967	6.12334	6.07868	6.09297	5.62516	5.99916	6.13949	5.94702	6.01196	6.03816	5.75016	6.33484	5.70127	5.90508	5.9734	6.23959	5.81345	5.98625	6.21578	5.78722	6.10786	5.93365	6.17481	6.05151	5.85497	5.96052	5.8897	6.26597	6.29698	6.56463	6.44719
ENSOARG00000019821	6.33484	5.56739	5.85497	6.05151	5.87296	5.90508	6.26597	5.45434	6.09297	5.94702	6.19459	6.12334	6.44719	5.62516	6.02502	6.21578	5.9734	6.29698	6.06471	5.78722	6.38278	5.75016	5.93365	5.99916	6.56463	5.83545	6.01196	5.70127	5.81345	6.17481	5.96052	6.23959	6.07868	5.8897	5.98625	5.91967	6.03816	6.10786	6.13949	6.15666
ENSOARG00000014816	6.19459	5.62516	5.85497	6.02502	5.87296	5.90508	5.45434	5.56739	6.05151	5.94702	6.15666	6.38278	6.09297	5.70127	5.99916	6.17481	5.9734	6.33484	6.03816	6.23959	6.12334	5.78722	5.93365	5.98625	6.26597	5.83545	6.56463	5.75016	5.81345	6.13949	5.96052	6.21578	6.44719	5.8897	6.29698	5.91967	6.01196	6.06471	6.07868	6.10786
ENSOARG00000014812	6.38278	5.62516	5.87296	6.07868	5.8897	5.91967	5.45434	5.56739	6.12334	5.96052	6.29698	6.15666	6.19459	6.56463	6.03816	6.33484	5.98625	6.05151	6.09297	5.78722	6.23959	5.75016	5.94702	6.01196	5.81345	5.85497	6.02502	5.70127	5.83545	6.26597	5.9734	6.44719	6.10786	5.90508	5.99916	5.93365	6.06471	6.13949	6.17481	6.21578
ENSOARG00000019826	5.94702	5.78722	6.17481	5.8897	5.91967	6.10786	5.62516	6.01196	5.56739	5.70127	6.38278	5.93365	5.9734	6.56463	6.26597	5.90508	5.96052	5.81345	6.09297	6.21578	6.03816	5.98625	6.07868	5.45434	5.83545	5.75016	6.23959	5.99916	6.02502	5.87296	5.85497	6.44719	6.12334	6.29698	6.05151	6.19459	6.13949	6.33484	6.06471	6.15666
ENSOARG00000005783|MAPRE2	6.01196	6.56463	5.8897	6.17481	6.07868	6.02502	6.26597	5.85497	6.10786	6.44719	5.9734	5.45434	6.38278	5.94702	5.70127	5.96052	5.98625	5.87296	6.21578	6.09297	5.83545	5.91967	6.29698	5.78722	6.12334	6.19459	5.62516	6.06471	6.23959	5.90508	6.03816	6.33484	5.56739	5.93365	5.75016	5.81345	5.99916	6.15666	6.05151	6.13949
ENSOARG00000019790	6.44719	6.12334	5.70127	5.83545	6.38278	6.15666	6.03816	6.23959	6.56463	6.29698	5.94702	5.9734	6.33484	5.99916	5.81345	6.19459	5.62516	6.21578	6.17481	5.90508	6.06471	5.98625	5.87296	5.93365	5.96052	5.8897	6.09297	6.26597	5.91967	6.05151	6.10786	5.56739	6.13949	6.02502	5.85497	5.45434	6.07868	6.01196	5.78722	5.75016
ENSOARG00000019797	5.78722	6.07868	5.56739	6.13949	5.81345	5.99916	6.06471	5.70127	6.23959	5.93365	5.62516	6.33484	5.96052	5.45434	5.75016	6.05151	6.56463	6.17481	6.38278	6.29698	6.10786	6.21578	6.44719	6.26597	6.03816	6.12334	5.87296	5.94702	5.83545	5.91967	5.90508	5.85497	6.19459	6.01196	5.98625	5.8897	6.09297	6.02502	5.9734	6.15666
ENSOARG00000019796	6.29698	6.56463	5.87296	6.05151	5.8897	5.91967	5.45434	5.56739	6.09297	5.96052	6.23959	6.12334	6.15666	5.62516	6.01196	6.26597	5.98625	6.02502	6.06471	5.78722	6.19459	5.75016	5.94702	6.38278	5.81345	5.85497	5.99916	5.70127	5.83545	6.21578	5.9734	6.33484	6.07868	5.90508	6.44719	5.93365	6.03816	6.10786	6.13949	6.17481
ENSOARG00000019794	6.29698	5.56739	5.87296	6.06471	5.8897	5.91967	5.45434	6.38278	6.10786	5.96052	6.44719	6.13949	6.17481	5.62516	6.03816	6.26597	5.98625	6.56463	6.07868	5.78722	6.21578	5.75016	5.94702	6.01196	5.81345	5.85497	6.02502	5.70127	5.83545	6.23959	5.9734	6.33484	6.09297	5.90508	5.99916	5.93365	6.05151	6.12334	6.15666	6.19459
ENSOARG00000015193|AWAT1	6.38278	5.62516	5.87296	6.07868	5.8897	5.91967	5.45434	5.56739	6.12334	5.96052	6.29698	6.15666	6.19459	5.70127	6.03816	6.33484	5.98625	6.05151	6.09297	6.56463	6.23959	5.78722	5.94702	6.01196	5.81345	5.85497	6.02502	5.75016	5.83545	6.26597	5.9734	6.44719	6.10786	5.90508	5.99916	5.93365	6.06471	6.13949	6.17481	6.21578
ENSOARG00000015492	5.8897	6.06471	6.33484	5.78722	5.87296	6.13949	5.93365	6.17481	5.45434	5.85497	6.38278	5.62516	5.75016	6.21578	6.10786	5.70127	6.03816	5.90508	6.15666	6.56463	5.94702	6.12334	6.26597	5.99916	5.96052	6.19459	5.56739	5.98625	6.44719	5.91967	6.07868	6.05151	5.83545	5.81345	6.29698	6.23959	6.02502	6.01196	6.09297	5.9734
ENSOARG00000017421|SOWAHB	6.07868	5.45434	5.62516	5.87296	6.02502	5.75016	6.19459	5.9734	6.44719	5.78722	6.56463	6.12334	5.93365	6.33484	5.83545	5.94702	5.81345	6.21578	6.26597	5.99916	6.38278	5.96052	6.05151	6.10786	6.17481	6.03816	5.98625	5.56739	6.01196	6.15666	6.23959	6.09297	5.8897	5.70127	6.06471	6.29698	5.85497	5.90508	5.91967	6.13949
ENSOARG00000015798|TUBGCP5	6.07868	5.87296	5.45434	5.96052	6.01196	5.83545	5.75016	5.78722	5.9734	6.02502	5.56739	6.12334	5.91967	5.62516	5.81345	6.10786	6.33484	6.38278	5.99916	6.06471	5.93365	6.15666	6.21578	5.98625	5.85497	6.05151	6.26597	6.23959	6.09297	5.70127	5.8897	5.90508	6.13949	6.29698	6.44719	6.17481	6.56463	5.94702	6.03816	6.19459
ENSOARG00000014452|EFL1	6.33484	5.45434	5.81345	6.07868	6.13949	6.02502	5.83545	5.56739	6.06471	6.09297	5.94702	5.75016	6.17481	5.99916	5.9734	6.01196	6.23959	6.15666	6.12334	5.98625	6.26597	5.91967	5.8897	5.78722	5.85497	6.03816	6.21578	6.10786	6.19459	5.90508	5.93365	6.44719	6.05151	5.62516	5.87296	6.38278	5.70127	6.56463	6.29698	5.96052
ENSOARG00000023596|MIR452	6.06471	6.29698	6.13949	5.94702	5.75016	5.81345	6.07868	6.09297	5.9734	6.38278	6.05151	5.99916	6.01196	5.45434	5.91967	6.23959	5.8897	6.17481	5.96052	5.56739	6.56463	6.12334	5.85497	6.15666	5.62516	6.33484	5.90508	6.10786	5.70127	6.03816	5.87296	6.26597	6.19459	5.78722	6.44719	5.83545	5.93365	5.98625	6.21578	6.02502
ENSOARG00000010517	6.29698	5.62516	5.8897	6.06471	5.90508	5.93365	5.45434	5.56739	6.10786	5.9734	6.23959	6.13949	6.17481	5.70127	6.56463	6.26597	5.99916	6.03816	6.07868	5.81345	6.21578	5.78722	5.96052	6.38278	5.83545	5.87296	6.02502	5.75016	5.85497	6.44719	5.98625	6.33484	6.09297	5.91967	6.01196	5.94702	6.05151	6.12334	6.15666	6.19459
ENSOARG00000007216|CYTL1	6.21578	6.12334	5.81345	6.10786	5.83545	5.87296	6.44719	5.45434	6.02502	5.91967	6.07868	6.13949	6.03816	6.33484	5.9734	6.09297	5.94702	6.23959	5.99916	5.62516	6.26597	6.15666	5.90508	6.17481	5.70127	5.78722	6.38278	5.56739	5.75016	6.06471	5.93365	6.56463	6.01196	5.85497	5.96052	5.8897	5.98625	6.19459	6.29698	6.05151
ENSOARG00000000622|KPNA6	5.75016	6.10786	6.44719	6.02502	6.26597	5.9734	5.99916	6.23959	5.90508	6.17481	6.56463	5.70127	5.98625	6.38278	5.93365	5.96052	6.29698	5.91967	5.81345	6.09297	5.62516	5.8897	6.21578	5.78722	6.05151	6.15666	5.56739	6.06471	6.33484	5.45434	5.83545	6.01196	5.85497	5.94702	5.87296	6.13949	6.12334	6.03816	6.19459	6.07868
ENSOARG00000012503|DTNBP1	5.91967	5.90508	5.83545	5.75016	6.29698	5.98625	6.03816	6.06471	6.05151	5.99916	6.44719	5.45434	5.85497	6.21578	5.70127	6.13949	6.17481	5.9734	6.09297	6.01196	6.33484	6.07868	6.19459	6.26597	6.23959	6.15666	5.62516	5.78722	5.81345	6.56463	6.38278	6.02502	5.56739	5.87296	5.96052	5.93365	6.12334	5.94702	5.8897	6.10786
ENSOARG00000009911|PROM1	5.75016	6.17481	5.87296	6.06471	5.91967	5.81345	5.99916	5.96052	6.12334	6.23959	6.03816	6.44719	5.9734	6.05151	5.56739	5.94702	5.85497	6.02502	5.70127	5.83545	6.38278	6.56463	6.21578	6.29698	6.13949	6.07868	5.90508	6.26597	6.33484	6.15666	6.10786	6.01196	5.78722	5.8897	5.62516	5.45434	5.93365	6.09297	6.19459	5.98625
ENSOARG00000003437|PITX2	5.96052	5.91967	6.56463	6.13949	6.07868	5.98625	5.94702	6.05151	5.93365	6.01196	6.26597	5.45434	6.23959	6.17481	5.90508	6.03816	6.29698	5.8897	5.78722	5.87296	6.02502	5.9734	6.38278	5.56739	6.06471	6.44719	5.83545	6.10786	5.85497	5.75016	6.21578	5.81345	5.70127	5.99916	5.62516	6.12334	6.09297	6.33484	6.15666	6.19459
ENSOARG00000000137|HMGN4	6.33484	5.78722	6.23959	6.38278	5.96052	6.03816	5.62516	5.70127	6.01196	5.83545	6.02502	6.56463	5.75016	5.90508	6.44719	5.81345	5.91967	6.06471	6.26597	5.99916	5.45434	6.05151	5.56739	5.9734	5.98625	5.94702	6.17481	5.8897	5.85497	6.09297	5.87296	6.10786	6.07868	6.13949	6.12334	6.29698	6.15666	5.93365	6.19459	6.21578
ENSOARG00000018544|RASD2	5.94702	5.85497	5.96052	6.05151	6.09297	6.17481	5.45434	6.02502	5.9734	5.99916	6.15666	5.56739	6.19459	6.33484	6.56463	5.98625	6.03816	6.06471	6.44719	6.12334	5.62516	6.07868	5.91967	6.29698	5.83545	6.21578	5.93365	6.13949	6.01196	5.8897	6.26597	5.87296	5.75016	6.38278	5.90508	6.23959	5.81345	5.78722	5.70127	6.10786
ENSOARG00000014367	5.90508	5.87296	6.29698	6.12334	6.26597	6.17481	5.45434	6.09297	5.85497	6.05151	6.33484	5.81345	6.03816	6.19459	6.01196	5.9734	6.06471	5.83545	6.10786	6.15666	5.75016	6.02502	6.21578	5.62516	5.96052	6.44719	5.91967	5.98625	6.13949	5.78722	6.07868	5.93365	5.99916	6.56463	5.56739	5.8897	6.23959	5.70127	5.94702	6.38278
ENSOARG00000014360	5.94702	5.56739	6.06471	5.81345	6.26597	6.17481	5.45434	6.19459	5.85497	6.01196	5.91967	6.23959	6.02502	5.9734	6.56463	5.93365	6.10786	6.21578	6.33484	6.09297	6.03816	6.13949	5.96052	6.29698	6.44719	6.15666	6.38278	5.98625	5.99916	5.90508	5.75016	6.05151	5.83545	5.62516	5.78722	5.70127	6.12334	5.87296	6.07868	5.8897
ENSOARG00000012914	5.91967	5.99916	5.56739	6.03816	5.96052	5.8897	6.21578	5.70127	6.01196	6.10786	5.62516	6.12334	6.15666	5.45434	5.75016	6.07868	6.29698	5.83545	5.94702	5.90508	5.85497	5.93365	6.23959	5.87296	5.98625	6.17481	6.06471	6.02502	5.81345	5.78722	5.9734	6.19459	6.38278	6.13949	6.26597	6.09297	6.33484	6.05151	6.44719	6.56463
ENSOARG00000012916	5.75016	5.70127	6.44719	6.02502	6.13949	6.19459	5.78722	6.56463	5.8897	5.94702	6.01196	5.83545	5.99916	6.21578	5.62516	5.96052	5.81345	6.38278	6.23959	5.98625	5.85497	6.17481	6.07868	6.06471	6.03816	6.05151	5.91967	5.90508	6.12334	5.9734	6.09297	5.45434	5.87296	6.15666	6.26597	6.29698	6.33484	5.56739	5.93365	6.10786
ENSOARG00000020605|PIAS3	6.10786	6.15666	6.06471	6.33484	6.38278	6.13949	6.12334	6.29698	5.87296	6.02502	6.17481	6.03816	5.85497	6.26597	6.21578	6.01196	5.9734	5.8897	5.62516	5.99916	5.81345	5.45434	5.91967	6.56463	5.93365	5.94702	6.23959	5.78722	6.05151	5.83545	5.56739	5.90508	6.44719	5.96052	5.98625	5.70127	6.09297	6.07868	5.75016	6.19459
ENSOARG00000004990|CCDC68	6.07868	5.78722	5.45434	6.19459	5.90508	5.96052	5.9734	5.70127	5.91967	5.85497	5.56739	5.83545	5.87296	5.62516	5.94702	6.17481	6.03816	5.81345	6.33484	6.02502	6.05151	5.75016	6.26597	6.38278	6.01196	6.12334	5.99916	6.06471	5.98625	5.8897	6.09297	6.21578	5.93365	6.44719	6.29698	6.23959	6.56463	6.10786	6.15666	6.13949
ENSOARG00000007965|GPX8	5.81345	6.17481	5.45434	5.91967	5.83545	5.98625	6.06471	5.75016	6.33484	6.13949	5.56739	6.56463	6.03816	5.62516	6.19459	5.8897	5.78722	6.23959	6.01196	5.96052	6.29698	6.09297	5.99916	6.15666	6.12334	5.93365	6.38278	5.9734	5.70127	6.26597	6.02502	5.94702	6.44719	6.07868	6.10786	5.90508	6.21578	6.05151	5.87296	5.85497
ENSOARG00000005109|WDR7	5.9734	6.19459	6.38278	6.23959	6.56463	5.99916	6.13949	6.09297	5.62516	6.17481	6.44719	5.8897	6.06471	6.26597	5.83545	5.96052	6.21578	5.70127	5.56739	5.91967	5.75016	6.02502	6.29698	5.81345	6.07868	6.33484	5.78722	5.98625	6.15666	5.45434	5.85497	5.94702	5.90508	6.03816	5.93365	6.10786	6.05151	5.87296	6.01196	6.12334
ENSOARG00000002567|AHSA1	6.10786	5.96052	5.56739	5.94702	5.8897	6.15666	5.99916	5.75016	5.85497	6.07868	6.29698	6.38278	5.93365	6.26597	6.56463	5.90508	6.33484	5.83545	6.02502	6.01196	6.17481	5.91967	6.05151	6.13949	5.9734	5.70127	6.06471	5.78722	6.03816	6.12334	5.87296	6.21578	5.98625	5.62516	6.09297	6.19459	5.45434	6.44719	6.23959	5.81345
ENSOARG00000019180|LAMC1	6.15666	5.8897	5.56739	6.38278	5.93365	6.01196	6.02502	6.07868	6.13949	6.03816	5.75016	6.44719	6.06471	5.98625	6.17481	5.90508	5.70127	6.56463	5.81345	5.62516	6.26597	6.09297	5.45434	6.33484	5.96052	5.78722	6.29698	6.05151	6.21578	5.87296	5.83545	5.99916	6.23959	5.9734	6.10786	6.19459	5.85497	6.12334	5.94702	5.91967
ENSOARG00000012080|DOC2B	5.85497	5.62516	6.01196	5.75016	5.98625	5.45434	5.70127	6.13949	6.29698	6.06471	6.02502	6.44719	6.12334	5.90508	6.38278	6.19459	5.9734	6.17481	6.10786	5.99916	6.21578	6.23959	5.83545	6.56463	5.93365	5.87296	6.26597	6.05151	5.56739	6.33484	6.03816	5.8897	6.15666	6.09297	5.91967	5.81345	5.96052	6.07868	5.78722	5.94702
ENSOARG00000020078|EAF2	6.19459	6.23959	5.83545	6.01196	5.85497	6.26597	5.45434	5.56739	6.03816	5.90508	6.15666	6.06471	6.09297	5.62516	5.98625	6.17481	5.93365	6.29698	6.02502	5.70127	6.12334	6.56463	5.8897	5.96052	5.75016	5.81345	5.9734	6.44719	5.78722	6.13949	5.91967	6.21578	6.33484	5.87296	5.94702	6.38278	5.99916	6.05151	6.07868	6.10786
ENSOARG00000022502	6.09297	6.13949	5.81345	6.26597	6.38278	5.83545	5.45434	5.56739	5.99916	5.8897	6.06471	6.44719	6.23959	5.62516	5.96052	6.07868	5.91967	6.21578	6.56463	5.75016	6.03816	6.15666	5.87296	6.19459	6.12334	5.78722	5.94702	5.70127	6.33484	6.05151	5.90508	6.10786	5.98625	6.17481	5.93365	5.85497	5.9734	6.01196	6.02502	6.29698
ENSOARG00000024242|U6	6.38278	5.62516	5.87296	6.07868	5.8897	5.91967	5.45434	5.56739	6.12334	5.96052	6.29698	6.15666	6.19459	5.70127	6.03816	6.33484	5.98625	6.05151	6.09297	5.78722	6.23959	6.56463	5.94702	6.01196	5.81345	5.85497	6.02502	5.75016	5.83545	6.26597	5.9734	6.44719	6.10786	5.90508	5.99916	5.93365	6.06471	6.13949	6.17481	6.21578
ENSOARG00000003014|FAM71F1	6.19459	5.56739	5.87296	6.02502	5.8897	5.91967	5.45434	6.26597	6.05151	5.94702	6.17481	6.07868	6.10786	5.62516	5.98625	6.23959	5.96052	5.99916	6.03816	5.78722	6.13949	5.75016	6.29698	5.9734	5.81345	5.85497	6.56463	5.70127	5.83545	6.15666	6.21578	6.44719	6.33484	5.90508	6.38278	5.93365	6.01196	6.06471	6.09297	6.12334
ENSOARG00000023954|U6	6.29698	5.62516	5.87296	6.06471	5.8897	5.91967	5.45434	5.56739	6.09297	5.96052	6.23959	6.12334	6.15666	5.70127	6.02502	6.26597	5.98625	6.03816	6.44719	6.56463	6.19459	5.78722	5.94702	6.38278	5.81345	5.85497	6.01196	5.75016	5.83545	6.21578	5.9734	6.33484	6.07868	5.90508	5.99916	5.93365	6.05151	6.10786	6.13949	6.17481
ENSOARG00000011592|GLYATL2	6.33484	6.44719	5.85497	6.06471	5.87296	5.90508	5.45434	5.56739	6.10786	5.94702	6.26597	6.13949	6.17481	5.62516	6.02502	6.29698	5.9734	6.03816	6.07868	5.75016	6.21578	6.56463	5.93365	5.99916	5.78722	5.83545	6.01196	5.70127	5.81345	6.23959	5.96052	6.38278	6.09297	5.8897	5.98625	5.91967	6.05151	6.12334	6.15666	6.19459
ENSOARG00000005503|SBSPON	5.75016	5.8897	5.85497	6.33484	6.10786	5.94702	6.56463	5.81345	5.45434	5.9734	5.98625	5.83545	5.91967	6.44719	6.02502	6.03816	5.56739	6.15666	5.99916	5.93365	5.70127	6.19459	6.06471	6.17481	5.96052	6.07868	6.26597	6.13949	6.12334	5.62516	6.01196	6.23959	6.05151	6.21578	6.09297	6.38278	6.29698	5.87296	5.90508	5.78722
ENSOARG00000021706|SNORD42	6.05151	6.23959	5.75016	6.12334	5.78722	5.83545	5.45434	5.56739	5.96052	6.10786	6.02502	6.17481	5.98625	6.06471	6.56463	6.03816	5.8897	5.91967	5.94702	6.38278	6.19459	6.09297	6.26597	6.33484	6.44719	5.70127	5.90508	6.07868	5.62516	6.01196	5.87296	6.21578	6.13949	5.81345	6.29698	5.85497	5.93365	6.15666	5.9734	5.99916
ENSOARG00000009727	6.44719	6.38278	6.56463	5.8897	6.06471	5.62516	5.45434	6.26597	5.78722	5.70127	5.96052	5.83545	5.93365	6.05151	6.02502	6.09297	5.75016	5.90508	6.12334	5.99916	6.10786	5.56739	6.23959	5.9734	6.21578	6.17481	5.94702	5.87296	5.91967	6.01196	6.29698	6.19459	6.03816	6.33484	6.13949	5.98625	6.15666	5.81345	5.85497	6.07868
ENSOARG00000009725	5.56739	6.15666	6.56463	5.96052	5.94702	6.29698	6.02502	6.44719	5.45434	6.07868	5.9734	5.91967	6.06471	6.38278	6.21578	5.90508	6.09297	6.23959	5.70127	6.33484	5.78722	6.01196	6.19459	5.93365	5.75016	6.05151	5.62516	6.13949	5.99916	5.8897	5.81345	5.85497	6.12334	6.17481	5.83545	6.03816	6.10786	5.87296	5.98625	6.26597
ENSOARG00000009724	5.75016	5.78722	5.81345	6.01196	6.21578	5.85497	5.99916	6.17481	5.90508	5.87296	5.96052	5.56739	5.83545	6.19459	5.62516	6.38278	6.13949	6.03816	6.33484	6.02502	6.06471	5.93365	6.07868	6.56463	6.15666	5.98625	5.45434	5.91967	5.8897	6.23959	6.09297	6.29698	5.70127	6.05151	6.44719	6.10786	6.12334	5.94702	5.9734	6.26597
ENSOARG00000013355	6.33484	5.62516	5.87296	6.06471	5.8897	5.91967	5.45434	5.56739	6.10786	5.96052	6.26597	6.13949	6.17481	5.70127	6.03816	6.29698	5.98625	6.56463	6.07868	5.78722	6.21578	6.44719	5.94702	6.01196	5.81345	5.85497	6.02502	5.75016	5.83545	6.23959	5.9734	6.38278	6.09297	5.90508	5.99916	5.93365	6.05151	6.12334	6.15666	6.19459
ENSOARG00000009729	6.15666	6.29698	5.56739	5.91967	5.75016	5.99916	6.12334	5.70127	5.8897	5.87296	5.62516	6.23959	5.98625	5.45434	5.78722	5.9734	6.19459	6.07868	6.02502	5.81345	6.21578	5.96052	6.01196	6.05151	5.93365	6.10786	6.09297	5.85497	5.94702	6.03816	5.90508	6.17481	5.83545	6.13949	6.38278	6.44719	6.56463	6.06471	6.33484	6.26597
ENSOARG00000013353	5.70127	5.90508	6.29698	6.06471	6.26597	5.62516	6.38278	6.56463	6.07868	5.85497	5.78722	5.98625	6.21578	5.83545	5.81345	5.87296	6.01196	6.44719	5.93365	6.15666	5.9734	6.17481	5.91967	5.94702	5.99916	5.96052	6.33484	6.05151	6.12334	5.45434	6.19459	5.56739	6.03816	6.13949	6.09297	6.23959	6.10786	6.02502	5.75016	5.8897
ENSOARG00000023673	6.33484	5.62516	5.8897	6.07868	5.90508	5.93365	5.45434	5.56739	6.56463	5.9734	6.26597	6.13949	6.17481	5.70127	6.03816	6.29698	5.99916	6.05151	6.09297	5.81345	6.21578	5.78722	5.96052	6.02502	5.83545	5.87296	6.44719	5.75016	5.85497	6.23959	5.98625	6.38278	6.10786	5.91967	6.01196	5.94702	6.06471	6.12334	6.15666	6.19459
ENSOARG00000012032|MAMSTR	6.07868	5.62516	6.17481	6.10786	5.70127	5.96052	5.81345	5.98625	6.05151	5.45434	5.75016	6.33484	5.91967	5.83545	6.38278	5.8897	5.78722	6.12334	5.56739	6.15666	6.21578	6.13949	5.87296	6.26597	6.02502	6.03816	6.56463	5.90508	5.93365	6.29698	6.01196	5.85497	6.44719	5.99916	6.23959	6.09297	5.94702	6.19459	6.06471	5.9734
ENSOARG00000010496|OSBPL3	6.05151	6.19459	5.8897	5.98625	6.17481	6.09297	6.44719	6.56463	5.90508	6.15666	5.85497	5.75016	5.93365	5.96052	5.45434	5.56739	6.26597	6.33484	6.23959	6.03816	5.70127	5.87296	5.81345	5.62516	6.01196	5.94702	5.78722	6.21578	6.13949	5.9734	6.06471	5.99916	5.83545	6.29698	6.07868	6.12334	6.38278	5.91967	6.10786	6.02502
ENSOARG00000005702|FAM193B	6.03816	5.85497	6.23959	5.99916	5.8897	6.02502	5.78722	5.9734	6.06471	5.87296	6.05151	5.83545	5.91967	6.12334	6.26597	5.45434	5.90508	6.10786	5.70127	5.96052	6.33484	5.98625	6.01196	6.19459	5.93365	6.07868	6.09297	6.13949	5.81345	6.21578	5.94702	6.29698	6.17481	5.75016	6.56463	6.38278	5.56739	6.44719	6.15666	5.62516
ENSOARG00000020648|KLHL24	5.81345	5.9734	5.45434	5.85497	5.8897	5.96052	6.02502	5.70127	6.01196	6.19459	5.56739	6.26597	6.09297	5.62516	5.75016	6.15666	6.29698	5.91967	6.06471	5.94702	5.99916	6.10786	6.44719	5.93365	6.33484	6.56463	5.98625	6.13949	5.83545	5.90508	6.17481	6.12334	6.07868	6.23959	6.05151	5.78722	6.38278	5.87296	6.03816	6.21578
ENSOARG00000017632	5.56739	6.23959	6.05151	5.78722	5.45434	5.83545	5.93365	6.07868	6.44719	6.06471	6.12334	6.56463	5.62516	6.09297	6.26597	5.99916	6.01196	6.29698	6.10786	6.15666	5.87296	6.38278	5.70127	6.17481	5.94702	5.96052	5.9734	6.33484	5.85497	6.19459	6.21578	5.81345	5.8897	6.03816	6.02502	5.90508	5.98625	5.91967	5.75016	6.13949
ENSOARG00000017636	6.29698	6.03816	5.45434	5.99916	6.21578	6.56463	6.33484	5.9734	6.07868	6.19459	5.56739	5.81345	6.15666	5.70127	5.62516	6.01196	6.38278	5.91967	5.90508	5.93365	5.83545	5.96052	6.23959	5.8897	6.12334	6.26597	5.78722	6.13949	6.10786	5.85497	5.98625	6.06471	5.87296	6.05151	6.02502	5.94702	6.17481	6.09297	5.75016	6.44719
ENSOARG00000017637	5.91967	6.01196	6.38278	5.81345	6.02502	6.06471	6.07868	6.33484	5.62516	5.90508	6.44719	5.96052	6.05151	6.56463	6.13949	6.26597	5.83545	5.78722	6.19459	6.21578	5.98625	6.15666	5.56739	5.87296	6.03816	6.29698	5.94702	5.93365	5.9734	6.12334	5.85497	5.75016	5.99916	6.17481	6.09297	5.70127	6.23959	5.45434	5.8897	6.10786
ENSOARG00000008377|FNDC3A	5.81345	6.01196	5.45434	6.15666	6.13949	6.02502	6.17481	5.85497	5.87296	5.90508	5.56739	6.56463	6.12334	5.62516	5.78722	6.07868	6.33484	6.05151	5.9734	5.99916	5.75016	5.8897	5.98625	5.96052	5.94702	6.26597	6.29698	6.09297	6.10786	5.70127	5.83545	5.93365	6.19459	6.23959	5.91967	6.38278	6.06471	6.03816	6.44719	6.21578
ENSOARG00000024901	6.23959	5.56739	5.85497	6.05151	5.87296	5.90508	5.45434	6.56463	6.09297	5.94702	6.19459	6.29698	6.13949	5.62516	6.01196	6.21578	5.9734	6.02502	6.06471	5.75016	6.15666	6.33484	5.93365	5.99916	5.78722	5.83545	6.38278	5.70127	5.81345	6.17481	5.96052	6.26597	6.07868	5.8897	5.98625	5.91967	6.03816	6.10786	6.12334	6.44719
ENSOARG00000005719|CDK7	6.09297	6.13949	5.45434	6.26597	6.01196	5.8897	5.85497	5.62516	6.21578	6.38278	5.56739	5.94702	5.96052	5.70127	5.98625	6.05151	6.56463	6.17481	6.23959	5.83545	6.02502	6.06471	6.12334	6.29698	5.90508	5.91967	5.81345	5.9734	5.93365	5.99916	6.19459	6.03816	5.87296	6.07868	6.10786	5.78722	6.15666	6.44719	5.75016	6.33484
ENSOARG00000016328	6.38278	5.56739	5.85497	6.06471	5.87296	5.90508	6.29698	5.45434	6.09297	5.94702	6.44719	6.12334	6.15666	5.62516	6.02502	6.23959	5.9734	6.03816	6.33484	6.56463	6.19459	5.75016	5.93365	5.99916	5.78722	5.83545	6.01196	5.70127	5.81345	6.21578	5.96052	6.26597	6.07868	5.8897	5.98625	5.91967	6.05151	6.10786	6.13949	6.17481
ENSOARG00000013531|SIRT5	6.38278	6.10786	6.56463	5.70127	5.81345	5.94702	5.99916	6.09297	5.85497	5.90508	6.33484	5.45434	6.06471	6.17481	5.9734	5.87296	6.21578	5.83545	6.07868	6.19459	6.15666	6.02502	6.12334	6.03816	6.13949	6.44719	5.78722	5.56739	5.96052	6.29698	6.23959	6.26597	5.98625	6.01196	5.8897	5.91967	5.75016	6.05151	5.62516	5.93365
ENSOARG00000016323	6.06471	6.44719	6.38278	5.93365	6.15666	6.13949	6.07868	5.91967	5.83545	5.94702	6.10786	6.33484	5.90508	6.05151	5.87296	5.70127	5.62516	5.56739	5.81345	5.8897	6.02502	5.9734	5.99916	6.09297	6.21578	6.12334	6.26597	5.78722	5.75016	6.01196	6.03816	6.56463	6.17481	6.23959	5.96052	6.29698	6.19459	5.98625	5.45434	5.85497
ENSOARG00000022408|U6	6.23959	6.29698	5.87296	6.05151	5.8897	5.91967	5.45434	5.56739	6.09297	5.96052	6.19459	6.44719	6.12334	5.62516	6.02502	6.21578	5.98625	6.03816	6.06471	5.78722	6.15666	5.75016	5.94702	6.56463	5.81345	5.85497	6.01196	5.70127	5.83545	6.17481	5.9734	6.26597	6.07868	5.90508	5.99916	5.93365	6.33484	6.38278	6.10786	6.13949
ENSOARG00000016321	5.70127	6.17481	6.15666	5.78722	6.05151	6.07868	6.09297	6.29698	5.87296	5.99916	5.75016	6.56463	5.85497	6.01196	6.38278	6.13949	5.83545	6.10786	5.98625	5.90508	5.94702	5.93365	5.45434	6.12334	5.91967	5.8897	6.33484	6.26597	6.06471	6.02502	5.9734	5.56739	6.44719	6.23959	6.19459	5.62516	6.21578	5.81345	5.96052	6.03816
ENSOARG00000016320	6.56463	5.56739	5.83545	5.99916	5.85497	5.87296	6.15666	5.45434	6.03816	5.91967	6.10786	6.06471	6.38278	5.62516	5.96052	6.12334	6.29698	5.9734	6.01196	6.21578	6.07868	5.75016	5.90508	5.93365	6.23959	5.81345	5.94702	5.70127	5.78722	6.09297	6.17481	6.13949	6.02502	6.26597	6.33484	5.8897	5.98625	6.05151	6.19459	6.44719
ENSOARG00000017493|SEPTIN11	5.98625	6.33484	5.45434	5.90508	5.81345	5.93365	6.23959	5.8897	6.38278	6.03816	5.62516	6.56463	5.96052	5.56739	6.01196	6.07868	6.29698	6.44719	6.10786	6.17481	6.09297	6.13949	5.91967	6.21578	5.83545	5.85497	6.19459	6.12334	6.05151	5.78722	5.87296	5.70127	6.26597	5.94702	5.99916	5.75016	6.15666	6.06471	5.9734	6.02502
ENSOARG00000001728|OPTC	6.13949	6.23959	5.81345	5.98625	5.83545	5.85497	6.21578	6.17481	6.02502	5.8897	6.12334	6.03816	6.06471	5.45434	6.44719	6.26597	5.91967	5.96052	5.99916	6.19459	6.09297	5.62516	6.56463	5.93365	5.70127	5.78722	5.94702	5.56739	5.75016	6.10786	5.90508	6.15666	6.01196	6.29698	6.33484	5.87296	5.9734	6.38278	6.05151	6.07868
ENSOARG00000015665|MAD2L1	6.26597	6.19459	5.56739	6.06471	5.78722	5.83545	6.15666	5.70127	5.98625	5.87296	5.45434	6.56463	5.81345	5.62516	5.75016	5.94702	6.07868	5.90508	6.17481	5.85497	6.33484	6.38278	5.99916	6.09297	6.13949	5.9734	6.29698	5.96052	6.01196	6.44719	5.91967	5.93365	6.23959	6.02502	6.12334	6.05151	6.10786	6.21578	5.8897	6.03816
ENSOARG00000005545|COA7	6.19459	5.96052	6.09297	6.17481	6.26597	6.56463	5.8897	5.81345	5.85497	5.75016	6.06471	5.9734	5.87296	5.93365	5.90508	6.01196	5.99916	6.03816	6.15666	6.10786	6.02502	5.70127	6.38278	6.44719	6.29698	6.12334	5.94702	5.56739	5.98625	5.91967	5.83545	6.21578	6.05151	6.33484	5.45434	5.62516	6.07868	5.78722	6.23959	6.13949
ENSOARG00000017989	6.07868	6.26597	5.45434	6.33484	5.78722	6.23959	6.03816	5.70127	6.17481	5.99916	5.56739	5.91967	5.93365	5.62516	5.83545	6.10786	6.12334	5.81345	5.90508	5.75016	6.06471	5.94702	5.9734	5.8897	6.38278	6.19459	5.87296	6.29698	6.01196	6.02502	5.96052	6.05151	6.09297	6.13949	5.98625	5.85497	6.15666	6.21578	6.56463	6.44719
ENSOARG00000017984	5.85497	5.8897	5.83545	5.56739	5.45434	6.23959	5.91967	6.10786	5.75016	5.62516	5.78722	5.90508	5.93365	6.05151	6.21578	5.99916	5.96052	5.81345	5.98625	5.70127	6.19459	6.26597	6.03816	6.15666	6.33484	6.09297	5.9734	6.12334	5.87296	6.13949	6.06471	6.29698	6.07868	6.56463	5.94702	6.02502	6.38278	6.17481	6.01196	6.44719
ENSOARG00000017981	5.45434	5.99916	6.56463	5.83545	5.93365	6.33484	6.10786	5.62516	5.91967	5.9734	6.17481	5.70127	6.09297	6.15666	6.44719	6.01196	5.90508	5.98625	6.12334	6.21578	5.8897	6.19459	6.26597	5.75016	5.85497	6.07868	6.38278	5.87296	6.03816	6.23959	5.81345	5.56739	6.02502	5.78722	5.96052	6.13949	5.94702	6.05151	6.29698	6.06471
ENSOARG00000000685|B4GALT2	6.23959	6.33484	6.56463	6.06471	6.01196	6.03816	6.13949	6.09297	5.96052	6.17481	6.44719	5.45434	5.99916	6.29698	5.75016	6.07868	5.93365	5.85497	5.81345	5.91967	6.10786	5.8897	5.90508	5.62516	5.9734	5.98625	5.70127	6.12334	5.87296	6.05151	6.02502	6.38278	5.56739	5.94702	6.26597	6.15666	5.83545	6.21578	6.19459	5.78722
ENSOARG00000003602	5.70127	5.81345	6.56463	5.94702	5.91967	5.62516	5.56739	6.13949	5.98625	5.90508	6.44719	5.45434	6.12334	6.26597	6.38278	6.17481	6.03816	6.10786	6.07868	6.02502	5.99916	5.93365	5.75016	5.8897	6.01196	5.83545	5.87296	6.29698	6.33484	5.78722	5.9734	6.06471	6.23959	6.21578	5.96052	6.15666	6.05151	6.19459	5.85497	6.09297
ENSOARG00000003600	6.02502	6.33484	6.10786	6.01196	5.91967	5.93365	5.96052	5.75016	5.85497	5.9734	6.06471	5.62516	6.05151	5.99916	5.45434	6.15666	6.56463	5.87296	6.21578	6.07868	5.94702	6.03816	6.44719	5.83545	6.09297	6.38278	5.56739	6.13949	5.98625	5.90508	6.17481	6.23959	5.70127	6.29698	5.78722	5.81345	6.19459	6.12334	5.8897	6.26597
ENSOARG00000003609	5.56739	6.29698	6.03816	6.02502	5.8897	6.05151	6.15666	6.19459	5.70127	6.23959	6.38278	5.81345	5.9734	6.56463	5.45434	5.85497	6.33484	6.12334	6.44719	6.13949	6.21578	6.07868	5.98625	5.62516	6.10786	5.83545	5.75016	5.90508	5.87296	5.94702	5.99916	5.93365	5.91967	6.26597	6.01196	6.17481	5.96052	5.78722	6.09297	6.06471
ENSOARG00000012000	5.93365	6.23959	5.96052	5.8897	5.94702	5.99916	6.01196	6.05151	6.12334	5.9734	6.03816	6.44719	5.87296	5.45434	6.56463	6.19459	5.81345	5.98625	6.02502	5.56739	6.29698	6.07868	5.75016	6.13949	6.09297	5.70127	6.26597	6.06471	5.62516	6.10786	5.78722	6.21578	6.38278	6.15666	5.91967	5.90508	6.33484	5.83545	5.85497	6.17481
ENSOARG00000004977|RUVBL1	6.17481	5.99916	6.44719	6.01196	6.07868	6.33484	6.15666	5.98625	5.75016	5.70127	6.19459	6.38278	5.87296	6.13949	6.56463	5.85497	6.02502	5.56739	5.8897	5.81345	6.06471	6.03816	5.90508	5.83545	5.62516	5.94702	6.23959	5.78722	5.91967	6.21578	5.96052	5.93365	6.26597	5.45434	6.05151	6.09297	5.9734	6.29698	6.12334	6.10786
ENSOARG00000015790|BTG3	6.10786	6.21578	5.45434	5.81345	5.70127	5.98625	5.91967	5.75016	6.29698	5.94702	5.56739	6.12334	5.96052	5.62516	6.19459	6.05151	5.93365	6.01196	5.8897	5.78722	6.17481	6.02502	5.85497	6.26597	6.09297	5.99916	6.56463	6.07868	5.87296	6.06471	6.13949	6.33484	6.38278	5.90508	6.44719	6.15666	6.03816	5.9734	6.23959	5.83545
ENSOARG00000012009	6.33484	5.56739	5.87296	6.06471	5.8897	5.91967	6.44719	5.45434	6.10786	5.96052	6.26597	6.13949	6.17481	5.62516	6.02502	6.29698	6.56463	6.03816	6.07868	5.78722	6.21578	5.75016	5.94702	5.99916	5.81345	5.85497	6.01196	5.70127	5.83545	6.23959	5.9734	6.38278	6.09297	5.90508	5.98625	5.93365	6.05151	6.12334	6.15666	6.19459
ENSOARG00000020375	5.56739	5.9734	6.38278	6.15666	6.29698	6.17481	5.8897	6.06471	5.81345	5.93365	6.13949	6.44719	5.45434	6.21578	6.23959	5.94702	5.91967	5.85497	6.19459	6.03816	5.62516	5.75016	6.10786	5.78722	6.01196	5.99916	6.26597	6.05151	5.90508	5.87296	5.70127	6.02502	6.09297	6.33484	5.96052	5.98625	6.56463	5.83545	6.12334	6.07868
ENSOARG00000008928	5.94702	6.26597	5.45434	5.93365	5.70127	5.81345	5.98625	5.56739	6.17481	5.9734	5.75016	6.03816	5.78722	5.62516	6.38278	5.8897	6.56463	6.33484	6.21578	5.87296	6.44719	6.07868	6.23959	6.12334	6.09297	6.15666	5.90508	6.13949	6.01196	6.19459	6.05151	5.83545	6.29698	5.85497	6.06471	6.02502	6.10786	5.96052	5.99916	5.91967
ENSOARG00000020371	5.85497	6.15666	5.98625	6.12334	6.10786	5.90508	6.26597	6.23959	6.21578	6.17481	6.29698	6.33484	5.9734	5.96052	6.56463	6.02502	5.81345	6.05151	5.8897	5.94702	6.19459	5.91967	5.62516	5.75016	5.93365	5.56739	6.38278	6.07868	5.78722	6.06471	5.87296	6.09297	6.44719	5.83545	6.03816	6.13949	6.01196	5.70127	5.45434	5.99916
ENSOARG00000016583	5.75016	5.45434	6.44719	6.03816	6.09297	6.33484	5.90508	6.17481	5.56739	5.96052	6.38278	5.9734	6.15666	6.29698	5.83545	5.93365	5.87296	5.94702	6.10786	6.56463	5.78722	5.91967	6.21578	5.62516	6.13949	6.06471	5.98625	6.02502	6.26597	5.85497	6.01196	5.81345	6.12334	6.19459	5.99916	6.07868	6.23959	5.70127	5.8897	6.05151
ENSOARG00000008927	6.56463	5.62516	5.8897	6.09297	5.90508	5.93365	5.45434	5.56739	6.13949	5.9734	6.33484	6.17481	6.21578	5.70127	6.05151	6.38278	5.99916	6.06471	6.10786	5.81345	6.26597	5.78722	5.96052	6.02502	5.83545	5.87296	6.03816	5.75016	5.85497	6.29698	5.98625	6.44719	6.12334	5.91967	6.01196	5.94702	6.07868	6.15666	6.19459	6.23959
ENSOARG00000012667|NFIC	5.85497	6.06471	6.56463	5.93365	6.38278	6.03816	6.13949	6.29698	5.75016	6.09297	6.44719	5.56739	6.17481	6.33484	5.81345	6.02502	6.05151	5.78722	5.83545	6.19459	5.62516	5.91967	6.23959	5.45434	5.9734	6.12334	5.90508	5.98625	6.21578	5.70127	5.8897	5.94702	5.87296	6.10786	5.96052	6.07868	6.26597	6.01196	5.99916	6.15666
ENSOARG00000004056	5.98625	5.45434	6.23959	6.19459	6.13949	5.81345	5.56739	6.17481	6.09297	5.93365	6.29698	6.21578	6.05151	5.9734	6.56463	5.94702	6.12334	6.26597	6.44719	6.01196	6.38278	6.03816	5.8897	6.02502	5.91967	6.10786	5.75016	5.90508	6.15666	5.99916	5.62516	5.70127	5.83545	5.85497	6.33484	5.87296	6.07868	5.96052	6.06471	5.78722
ENSOARG00000004057	5.62516	5.85497	6.33484	5.96052	6.12334	6.29698	6.13949	6.38278	5.93365	5.91967	6.56463	6.21578	6.15666	6.44719	5.83545	5.45434	5.87296	5.56739	5.81345	5.75016	6.09297	6.05151	6.23959	6.07868	5.94702	6.19459	5.8897	5.98625	6.17481	6.06471	5.99916	5.90508	5.70127	6.01196	5.78722	5.9734	6.02502	6.03816	6.10786	6.26597
ENSOARG00000004050	5.70127	6.06471	6.56463	5.96052	6.15666	6.21578	6.23959	6.10786	5.81345	6.19459	6.44719	5.62516	6.17481	6.33484	5.94702	5.56739	5.93365	5.78722	6.07868	6.02502	5.90508	5.99916	5.85497	5.8897	5.75016	6.13949	6.09297	5.87296	6.01196	6.05151	5.83545	6.03816	5.98625	5.9734	6.12334	6.29698	5.45434	6.38278	6.26597	5.91967
ENSOARG00000011819|AIRE	6.29698	5.56739	5.87296	6.06471	5.8897	5.91967	6.44719	5.45434	6.10786	5.96052	6.56463	6.13949	6.17481	5.62516	6.02502	6.26597	5.98625	6.03816	6.07868	5.78722	6.21578	5.75016	5.94702	6.01196	5.81345	5.85497	6.38278	5.70127	5.83545	6.23959	5.9734	6.33484	6.09297	5.90508	5.99916	5.93365	6.05151	6.12334	6.15666	6.19459
ENSOARG00000011678	5.93365	6.02502	6.44719	5.85497	5.90508	5.91967	6.05151	6.21578	6.09297	6.12334	6.56463	6.01196	5.81345	6.29698	6.33484	6.19459	5.94702	6.13949	5.9734	6.15666	6.07868	5.96052	6.17481	6.23959	6.06471	6.10786	5.75016	6.26597	6.38278	6.03816	5.8897	5.62516	5.70127	5.87296	5.98625	5.78722	5.56739	5.99916	5.45434	5.83545
ENSOARG00000011677	6.15666	5.98625	5.45434	6.17481	5.75016	6.56463	6.10786	5.87296	5.99916	6.07868	5.56739	5.93365	6.13949	5.62516	5.81345	6.21578	6.03816	5.9734	6.26597	5.91967	6.06471	6.02502	5.70127	6.09297	5.96052	5.85497	5.83545	6.29698	5.94702	6.44719	6.33484	5.8897	5.78722	5.90508	6.05151	6.23959	6.38278	6.19459	6.12334	6.01196
ENSOARG00000011671	6.19459	6.56463	5.85497	5.99916	5.87296	5.90508	6.23959	5.45434	6.03816	6.26597	6.15666	6.06471	6.09297	5.56739	5.98625	6.17481	5.94702	6.33484	6.01196	5.75016	6.12334	5.70127	5.93365	6.44719	5.78722	5.83545	5.9734	5.62516	5.81345	6.13949	6.29698	6.21578	6.02502	5.8897	5.96052	5.91967	6.38278	6.05151	6.07868	6.10786
ENSOARG00000011672	5.45434	6.05151	6.33484	5.8897	6.06471	5.94702	5.90508	6.12334	6.17481	6.02502	6.07868	6.23959	5.70127	6.10786	6.56463	5.91967	5.98625	5.75016	6.01196	6.09297	5.62516	5.83545	5.78722	6.13949	5.87296	5.93365	6.44719	5.85497	5.9734	5.56739	5.81345	6.26597	6.29698	5.99916	6.38278	6.21578	6.15666	6.19459	6.03816	5.96052
ENSOARG00000006799|ACOT8	5.85497	6.01196	6.56463	6.02502	6.07868	6.33484	6.21578	6.03816	5.94702	5.87296	6.19459	5.8897	5.45434	5.93365	6.38278	6.15666	6.12334	5.81345	5.98625	5.70127	6.26597	5.91967	6.06471	6.17481	5.90508	5.62516	6.10786	5.83545	6.05151	6.29698	5.99916	6.44719	6.09297	5.78722	6.13949	5.9734	5.56739	6.23959	5.96052	5.75016
ENSOARG00000003740|SUCNR1	6.01196	5.98625	5.45434	5.85497	5.81345	5.96052	5.93365	5.87296	6.33484	5.9734	5.56739	5.83545	6.10786	5.75016	5.91967	6.29698	6.56463	6.21578	6.02502	6.12334	6.03816	6.05151	6.06471	6.44719	6.19459	6.13949	5.62516	6.07868	5.99916	6.15666	6.17481	5.8897	5.70127	6.23959	6.09297	5.78722	6.26597	5.94702	5.90508	6.38278
ENSOARG00000008300|ERFL	6.38278	5.62516	5.8897	6.07868	5.90508	6.56463	5.45434	5.56739	6.12334	5.96052	6.29698	6.15666	6.19459	5.70127	6.03816	6.33484	5.98625	6.05151	6.09297	5.81345	6.23959	5.78722	5.94702	6.01196	5.83545	5.87296	6.02502	5.75016	5.85497	6.26597	5.9734	6.44719	6.10786	5.91967	5.99916	5.93365	6.06471	6.13949	6.17481	6.21578
ENSOARG00000011130|SBNO2	5.87296	5.90508	6.56463	5.94702	6.44719	6.07868	6.29698	6.26597	5.78722	6.03816	6.33484	5.62516	6.05151	6.38278	5.70127	5.85497	5.98625	5.81345	6.02502	6.09297	5.8897	5.91967	6.17481	5.83545	6.06471	6.15666	5.45434	5.9734	6.21578	5.75016	6.01196	5.96052	5.56739	6.13949	6.12334	6.19459	5.99916	6.10786	5.93365	6.23959
ENSOARG00000001354|COMMD3	6.19459	5.90508	5.45434	6.13949	5.75016	6.44719	5.91967	5.62516	6.26597	5.94702	5.56739	6.56463	5.83545	5.70127	5.81345	6.01196	6.21578	6.02502	6.15666	6.05151	6.09297	5.93365	5.98625	6.33484	6.03816	6.17481	6.12334	5.96052	5.78722	6.29698	6.06471	5.8897	6.23959	5.87296	6.07868	5.85497	6.10786	5.99916	6.38278	5.9734
ENSOARG00000007200|FAM180B	5.45434	6.26597	6.38278	5.93365	6.01196	5.96052	5.90508	6.29698	6.05151	6.19459	6.21578	5.9734	6.10786	6.23959	5.85497	6.33484	5.99916	6.15666	5.83545	5.62516	5.70127	6.03816	5.87296	6.17481	5.75016	5.91967	5.98625	6.44719	6.13949	6.02502	6.06471	5.94702	6.09297	5.81345	6.56463	5.8897	6.12334	5.78722	5.56739	6.07868
ENSOARG00000010981	6.38278	6.03816	5.45434	6.26597	5.98625	6.17481	5.75016	5.70127	5.78722	5.93365	5.56739	6.21578	6.13949	5.62516	6.10786	6.07868	5.94702	6.02502	5.9734	5.87296	6.19459	5.96052	5.90508	5.83545	6.12334	5.85497	6.44719	5.99916	5.81345	6.06471	5.91967	6.29698	6.33484	5.8897	6.01196	6.23959	6.05151	6.15666	6.56463	6.09297
ENSOARG00000001349|ISOC2	5.91967	5.8897	6.23959	6.01196	6.05151	6.12334	5.75016	6.03816	5.87296	5.96052	6.56463	6.13949	5.94702	6.38278	6.33484	5.99916	5.85497	5.98625	6.29698	6.17481	6.21578	6.26597	6.10786	6.09297	6.19459	6.06471	5.90508	5.93365	5.9734	6.44719	6.15666	5.70127	5.81345	6.07868	5.78722	5.62516	6.02502	5.45434	5.56739	5.83545
ENSOARG00000011585	6.12334	6.33484	6.38278	5.83545	6.07868	6.06471	6.05151	5.45434	6.26597	6.23959	6.56463	6.10786	5.90508	5.56739	6.17481	5.9734	5.96052	5.81345	5.85497	6.02502	5.93365	6.01196	5.75016	5.78722	5.62516	5.70127	5.99916	6.21578	6.13949	6.15666	6.03816	5.94702	5.87296	5.98625	6.44719	6.29698	6.19459	6.09297	5.8897	5.91967
ENSOARG00000015803	6.06471	6.12334	5.62516	5.85497	5.91967	6.29698	5.75016	5.78722	6.10786	5.9734	5.70127	6.38278	5.94702	5.45434	5.83545	5.93365	6.44719	6.03816	5.99916	5.98625	6.23959	6.05151	6.33484	6.26597	6.17481	6.07868	5.8897	6.13949	5.56739	5.96052	6.01196	6.19459	6.56463	6.21578	6.02502	5.81345	6.09297	5.87296	6.15666	5.90508
ENSOARG00000021425|SNORA70	5.96052	5.9734	6.01196	6.38278	5.70127	5.78722	6.19459	5.45434	6.33484	6.03816	6.29698	5.93365	6.05151	5.56739	5.8897	5.94702	6.12334	5.90508	6.15666	6.10786	6.07868	5.98625	5.81345	5.87296	6.23959	5.62516	6.13949	6.21578	5.99916	6.09297	5.83545	6.44719	6.17481	5.75016	5.85497	6.02502	5.91967	6.56463	6.26597	6.06471
ENSOARG00000015916|CEP83	6.29698	5.98625	5.56739	6.05151	5.85497	5.93365	5.8897	5.70127	6.02502	5.96052	5.45434	6.13949	6.15666	5.62516	5.75016	6.17481	6.56463	5.94702	6.09297	6.07868	5.9734	6.03816	6.38278	5.91967	6.12334	6.06471	5.87296	6.21578	5.99916	6.26597	6.10786	6.23959	5.81345	5.78722	5.90508	5.83545	6.01196	6.44719	6.33484	6.19459
ENSOARG00000002706|ENTPD3	6.44719	5.62516	5.8897	6.07868	5.90508	5.93365	5.45434	5.56739	6.12334	5.96052	6.29698	6.15666	6.19459	5.70127	6.03816	6.33484	5.98625	6.05151	6.09297	5.81345	6.23959	5.78722	6.56463	6.01196	5.83545	5.87296	6.02502	5.75016	5.85497	6.26597	5.9734	6.38278	6.10786	5.91967	5.99916	5.94702	6.06471	6.13949	6.17481	6.21578
ENSOARG00000012129|SLC7A5	5.62516	6.19459	6.05151	6.09297	5.75016	6.12334	6.21578	5.81345	6.23959	5.9734	6.07868	6.29698	5.70127	6.26597	6.44719	5.56739	5.94702	6.13949	5.85497	5.98625	6.01196	5.83545	5.45434	5.93365	6.17481	6.06471	6.56463	6.10786	5.87296	5.91967	5.8897	5.90508	6.38278	5.96052	6.02502	6.03816	5.99916	5.78722	6.33484	6.15666
ENSOARG00000012337|MOB1A	5.78722	5.94702	5.45434	6.09297	6.23959	5.9734	6.12334	5.75016	6.17481	6.13949	5.56739	6.19459	5.81345	5.62516	5.70127	5.99916	6.56463	6.44719	5.91967	5.90508	5.96052	6.15666	6.29698	6.01196	6.02502	6.06471	6.33484	6.26597	6.03816	5.83545	5.8897	5.85497	6.07868	6.38278	5.93365	5.87296	6.21578	6.05151	5.98625	6.10786
ENSOARG00000020598	6.15666	6.12334	5.70127	6.07868	6.44719	5.87296	5.9734	5.96052	6.23959	6.17481	6.10786	6.26597	6.33484	6.09297	5.45434	5.90508	5.78722	6.21578	6.03816	6.13949	5.83545	5.93365	6.02502	6.29698	6.19459	5.91967	6.38278	5.99916	5.8897	6.05151	6.56463	5.85497	6.01196	6.06471	5.62516	5.56739	5.75016	5.81345	5.94702	5.98625
ENSOARG00000025372	6.23959	5.98625	6.38278	5.96052	6.09297	6.17481	5.90508	6.13949	6.21578	5.75016	6.01196	6.56463	5.45434	6.10786	5.78722	5.81345	5.91967	6.06471	5.99916	5.93365	5.9734	5.62516	6.26597	6.07868	5.83545	5.8897	6.12334	5.56739	6.15666	6.03816	5.85497	6.29698	6.44719	5.87296	6.33484	6.19459	6.05151	5.94702	6.02502	5.70127
ENSOARG00000015669|GABRB1	6.21578	5.56739	5.85497	6.01196	5.87296	5.90508	5.45434	6.56463	6.05151	5.94702	6.17481	6.07868	6.10786	5.62516	5.99916	6.19459	6.38278	6.33484	6.02502	5.78722	6.13949	5.75016	5.93365	6.26597	5.81345	5.83545	5.98625	5.70127	6.29698	6.15666	5.96052	6.23959	6.03816	5.8897	5.9734	5.91967	6.44719	6.06471	6.09297	6.12334
ENSOARG00000001747|SGSH	6.19459	5.87296	6.44719	6.10786	6.21578	6.29698	6.38278	6.56463	5.91967	6.03816	6.17481	5.70127	5.99916	6.02502	6.09297	6.01196	5.81345	5.90508	6.05151	5.96052	5.93365	6.15666	5.56739	5.8897	5.94702	5.9734	5.62516	5.85497	5.78722	6.12334	6.06471	5.45434	5.75016	6.26597	6.13949	6.07868	6.33484	5.98625	5.83545	6.23959
ENSOARG00000021039|BLOC1S6	5.99916	6.26597	5.45434	6.12334	6.06471	6.09297	6.03816	5.56739	6.07868	6.19459	5.62516	5.9734	6.10786	5.70127	5.78722	6.23959	6.56463	5.98625	6.02502	5.94702	5.87296	6.01196	6.15666	5.81345	6.05151	6.44719	5.85497	6.13949	6.21578	5.75016	5.96052	5.8897	5.93365	6.17481	5.83545	5.91967	6.29698	5.90508	6.33484	6.38278
ENSOARG00000007776|OSTC	6.19459	6.26597	5.45434	6.02502	5.93365	5.87296	5.8897	5.62516	6.21578	6.07868	5.83545	6.29698	5.81345	5.56739	5.78722	6.03816	6.56463	6.10786	6.23959	6.05151	6.09297	5.96052	5.85497	6.17481	5.9734	5.98625	6.44719	6.13949	5.94702	6.33484	6.12334	5.99916	6.38278	5.70127	6.01196	5.91967	6.15666	6.06471	5.75016	5.90508
ENSOARG00000014083|OAZ1	6.17481	6.26597	5.99916	5.8897	5.98625	6.15666	6.09297	5.85497	6.03816	6.02502	6.33484	5.45434	6.10786	6.44719	5.81345	5.93365	6.13949	5.83545	5.87296	5.90508	6.21578	6.05151	5.94702	6.01196	5.96052	6.12334	5.70127	6.07868	6.06471	6.23959	6.19459	6.29698	5.56739	5.75016	6.38278	5.91967	5.62516	6.56463	5.9734	5.78722
ENSOARG00000002125|SF3B2	6.26597	5.45434	6.56463	6.06471	5.91967	5.98625	5.8897	6.05151	6.02502	5.9734	6.23959	6.03816	5.70127	6.15666	6.13949	6.09297	5.75016	5.85497	5.83545	5.94702	6.17481	5.99916	5.81345	6.01196	5.62516	5.90508	6.12334	5.96052	5.93365	6.29698	6.07868	6.33484	6.10786	5.56739	6.19459	6.38278	5.87296	6.44719	6.21578	5.78722
ENSOARG00000005099	6.38278	5.62516	5.8897	6.07868	5.90508	5.93365	5.45434	5.56739	6.12334	5.9734	6.29698	6.15666	6.19459	5.70127	6.56463	6.33484	5.99916	6.05151	6.09297	5.81345	6.23959	5.78722	5.96052	6.02502	5.83545	5.87296	6.03816	5.75016	5.85497	6.26597	5.98625	6.44719	6.10786	5.91967	6.01196	5.94702	6.06471	6.13949	6.17481	6.21578
ENSOARG00000005090	6.10786	6.09297	6.06471	5.93365	5.94702	5.78722	5.45434	5.62516	6.13949	6.12334	6.56463	6.17481	6.02502	6.44719	6.26597	6.33484	6.38278	5.90508	6.29698	6.23959	5.96052	5.91967	5.98625	6.07868	6.05151	6.19459	5.87296	5.9734	6.21578	6.15666	5.8897	5.70127	5.83545	6.03816	5.75016	5.56739	6.01196	5.85497	5.81345	5.99916
ENSOARG00000005094	5.85497	5.45434	6.38278	5.93365	6.17481	5.75016	6.12334	6.33484	5.94702	5.98625	6.44719	6.03816	5.9734	6.21578	6.56463	5.87296	6.02502	6.07868	5.81345	6.10786	6.23959	6.19459	5.8897	6.26597	5.99916	6.05151	6.09297	5.70127	5.83545	6.29698	6.06471	5.90508	6.01196	6.15666	6.13949	5.78722	5.91967	5.62516	5.56739	5.96052
ENSOARG00000005096	6.29698	5.62516	5.8897	6.06471	5.90508	5.93365	5.45434	5.56739	6.09297	5.9734	6.23959	6.12334	6.15666	5.70127	6.02502	6.26597	5.98625	6.03816	6.07868	5.81345	6.19459	5.78722	5.96052	5.99916	5.83545	5.87296	6.01196	5.75016	5.85497	6.21578	6.33484	6.56463	6.44719	5.91967	6.38278	5.94702	6.05151	6.10786	6.13949	6.17481
ENSOARG00000007682|HAUS7	5.56739	5.78722	6.56463	5.62516	6.07868	6.01196	5.91967	6.17481	5.99916	5.70127	6.38278	6.06471	5.93365	6.26597	6.21578	5.98625	5.83545	5.90508	6.33484	6.15666	5.94702	6.05151	5.96052	6.10786	5.8897	5.87296	6.02502	6.13949	6.12334	6.44719	5.81345	5.45434	5.9734	6.03816	6.19459	6.23959	6.09297	5.85497	6.29698	5.75016
ENSOARG00000012042|SZRD1	5.70127	5.99916	6.56463	6.06471	6.33484	6.17481	5.75016	6.12334	5.8897	6.19459	6.44719	5.87296	6.29698	6.38278	6.26597	5.90508	6.05151	5.83545	6.02502	6.03816	5.94702	5.56739	6.01196	5.45434	5.85497	5.93365	6.15666	6.13949	6.21578	6.10786	6.09297	5.98625	5.91967	5.96052	5.62516	5.81345	6.07868	5.9734	5.78722	6.23959
ENSOARG00000020697|GNB4	5.83545	5.8897	5.45434	6.17481	6.02502	5.99916	6.29698	6.38278	6.21578	5.98625	5.75016	6.56463	6.13949	5.90508	5.94702	6.12334	5.96052	6.23959	6.26597	5.93365	5.85497	6.09297	5.91967	6.15666	6.03816	5.9734	6.44719	5.87296	6.33484	5.70127	6.06471	5.56739	6.19459	6.07868	6.10786	5.81345	6.01196	5.62516	5.78722	6.05151
ENSOARG00000019785|TTC5	5.83545	5.85497	6.44719	5.70127	5.91967	5.75016	5.62516	6.38278	6.17481	5.81345	6.56463	6.05151	5.93365	6.29698	6.09297	6.15666	6.12334	5.87296	6.26597	6.23959	6.07868	6.02502	5.9734	5.90508	6.06471	5.8897	6.10786	6.01196	6.03816	6.13949	5.98625	5.45434	6.33484	5.94702	6.19459	5.99916	5.56739	6.21578	5.96052	5.78722
ENSOARG00000025941	6.06471	5.62516	5.85497	5.83545	5.70127	6.10786	6.12334	5.99916	6.17481	5.8897	6.03816	6.19459	5.56739	6.23959	6.56463	6.33484	6.26597	6.29698	5.98625	5.91967	5.9734	6.09297	5.87296	6.38278	5.93365	6.07868	6.13949	6.05151	5.94702	5.45434	5.90508	6.01196	6.02502	6.15666	6.21578	6.44719	5.81345	5.75016	5.96052	5.78722
ENSOARG00000025940	6.44719	5.75016	5.93365	6.09297	6.23959	6.02502	5.45434	6.07868	5.85497	5.78722	6.13949	5.91967	5.56739	6.06471	6.56463	6.12334	6.10786	5.83545	5.62516	6.03816	5.81345	5.96052	6.05151	6.19459	5.9734	6.26597	6.21578	6.33484	5.99916	6.17481	5.98625	5.90508	6.01196	5.8897	6.29698	6.15666	5.94702	5.87296	6.38278	5.70127
ENSOARG00000025943	6.17481	5.85497	6.13949	6.56463	6.44719	5.62516	5.78722	5.45434	6.29698	5.99916	6.38278	5.8897	6.09297	6.23959	6.03816	5.81345	5.83545	5.91967	5.56739	5.87296	6.33484	6.05151	6.01196	5.90508	5.96052	5.94702	5.93365	5.75016	5.70127	6.26597	6.02502	6.10786	5.98625	6.15666	6.06471	5.9734	6.12334	6.21578	6.07868	6.19459
ENSOARG00000025942	6.33484	5.62516	5.8897	6.07868	5.90508	5.93365	5.45434	5.56739	6.12334	5.9734	6.26597	6.56463	6.17481	5.70127	6.44719	6.29698	5.99916	6.05151	6.09297	5.81345	6.21578	5.78722	5.96052	6.02502	5.83545	5.87296	6.03816	5.75016	5.85497	6.23959	5.98625	6.38278	6.10786	5.91967	6.01196	5.94702	6.06471	6.13949	6.15666	6.19459
ENSOARG00000020793|LACTB	5.91967	6.03816	5.45434	5.70127	5.90508	5.85497	6.26597	5.75016	6.09297	5.9734	5.56739	6.44719	6.05151	5.62516	5.81345	6.15666	6.12334	6.06471	6.19459	5.96052	6.13949	6.29698	6.07868	6.56463	6.33484	6.38278	5.87296	6.21578	5.93365	6.02502	6.23959	5.94702	5.98625	6.10786	5.99916	5.78722	6.17481	5.8897	5.83545	6.01196
ENSOARG00000019989|GJD2	6.02502	6.38278	6.06471	5.93365	5.83545	6.13949	6.19459	5.45434	6.29698	6.07868	6.01196	6.23959	5.9734	5.56739	6.17481	6.21578	5.90508	6.26597	5.94702	5.75016	5.99916	5.70127	5.87296	5.91967	5.78722	5.81345	6.44719	5.62516	6.05151	6.10786	5.8897	6.03816	6.56463	5.85497	6.33484	6.15666	6.12334	6.09297	5.96052	5.98625
ENSOARG00000025947	6.38278	5.62516	5.87296	6.07868	5.8897	5.91967	5.45434	5.56739	6.12334	5.96052	6.29698	6.15666	6.19459	6.56463	6.03816	6.33484	5.98625	6.05151	6.09297	5.78722	6.23959	5.75016	5.94702	6.01196	5.81345	5.85497	6.02502	5.70127	5.83545	6.26597	5.9734	6.44719	6.10786	5.90508	5.99916	5.93365	6.06471	6.13949	6.17481	6.21578
ENSOARG00000025946	5.75016	6.03816	6.56463	5.93365	6.19459	5.83545	6.17481	6.29698	6.05151	6.38278	6.15666	5.62516	5.99916	6.21578	6.23959	5.81345	6.12334	5.8897	6.01196	6.02502	5.87296	5.85497	6.44719	5.78722	6.06471	6.26597	6.13949	6.10786	6.07868	5.45434	5.91967	5.56739	5.96052	5.90508	5.98625	6.09297	5.94702	5.70127	5.9734	6.33484
ENSOARG00000025949	6.38278	5.56739	5.87296	6.07868	5.8897	5.91967	5.45434	6.56463	6.12334	5.96052	6.29698	6.15666	6.19459	5.62516	6.03816	6.33484	5.98625	6.05151	6.09297	5.78722	6.23959	5.75016	5.94702	6.01196	5.81345	5.85497	6.02502	5.70127	5.83545	6.26597	5.9734	6.44719	6.10786	5.90508	5.99916	5.93365	6.06471	6.13949	6.17481	6.21578
ENSOARG00000025948	6.38278	5.62516	5.8897	6.07868	5.90508	5.93365	5.45434	5.56739	6.12334	5.9734	6.29698	6.15666	6.19459	5.70127	6.03816	6.33484	5.99916	6.05151	6.09297	5.81345	6.23959	5.78722	5.96052	6.02502	5.83545	5.87296	6.56463	5.75016	5.85497	6.26597	5.98625	6.44719	6.10786	5.91967	6.01196	5.94702	6.06471	6.13949	6.17481	6.21578
ENSOARG00000007377|UBE3C	5.75016	5.8897	6.07868	5.99916	6.15666	5.94702	5.93365	6.06471	5.98625	6.33484	6.56463	5.81345	6.26597	6.38278	6.02502	6.10786	6.44719	6.03816	5.96052	6.17481	5.85497	6.13949	6.19459	5.90508	6.09297	6.23959	5.56739	6.21578	6.29698	6.05151	6.12334	5.83545	5.62516	5.78722	5.70127	6.01196	5.87296	5.9734	5.45434	5.91967
ENSOARG00000012156|PIGO	5.93365	5.87296	6.15666	5.96052	6.03816	5.90508	5.85497	6.10786	6.09297	5.75016	6.17481	6.26597	5.91967	6.19459	6.33484	5.62516	5.98625	6.05151	5.70127	5.9734	6.23959	6.07868	6.06471	6.01196	5.81345	5.99916	6.38278	5.83545	5.94702	6.02502	5.78722	6.13949	6.56463	5.8897	6.44719	6.29698	5.56739	6.21578	6.12334	5.45434
ENSOARG00000008027|MYC	6.01196	6.44719	6.10786	5.83545	5.75016	5.87296	6.12334	5.8897	5.90508	5.93365	5.56739	6.26597	5.78722	5.81345	6.56463	6.09297	5.70127	5.91967	6.05151	5.96052	6.03816	6.13949	5.62516	5.9734	5.94702	5.45434	6.29698	6.17481	5.98625	6.07868	6.15666	6.38278	6.33484	5.99916	6.21578	6.23959	5.85497	6.06471	6.19459	6.02502
ENSOARG00000009876|ANXA13	6.07868	5.56739	5.78722	5.9734	5.81345	5.85497	5.45434	6.29698	6.13949	5.8897	6.05151	5.99916	6.01196	6.10786	5.94702	6.06471	6.26597	6.44719	6.56463	6.15666	6.03816	6.19459	6.38278	5.91967	5.62516	5.75016	5.93365	6.33484	5.70127	6.12334	5.90508	6.09297	5.98625	5.83545	6.21578	5.87296	5.96052	6.23959	6.17481	6.02502
ENSOARG00000013928|MMP17	6.13949	5.9734	6.12334	5.70127	5.85497	5.87296	5.91967	6.06471	5.99916	6.10786	6.26597	5.83545	5.78722	6.21578	6.33484	5.98625	5.81345	5.94702	5.96052	5.62516	6.05151	6.17481	6.23959	5.93365	5.90508	5.8897	6.03816	6.07868	5.75016	5.45434	6.09297	6.29698	6.19459	6.01196	6.44719	6.56463	6.02502	6.15666	6.38278	5.56739
ENSOARG00000015882|PPFIBP2	6.06471	6.02502	6.56463	5.91967	6.33484	6.13949	6.19459	6.38278	5.75016	6.07868	6.26597	6.44719	6.10786	6.15666	6.17481	5.78722	5.9734	5.93365	5.45434	5.98625	5.83545	5.99916	6.05151	5.87296	5.70127	5.85497	6.21578	5.8897	5.96052	5.62516	5.56739	5.81345	6.23959	6.01196	6.09297	6.29698	6.12334	5.94702	6.03816	5.90508
ENSOARG00000001575	6.21578	5.56739	5.85497	5.99916	6.17481	6.56463	6.44719	5.45434	6.03816	5.8897	6.10786	6.38278	6.07868	5.62516	5.9734	6.12334	5.91967	6.23959	6.01196	5.75016	6.15666	6.13949	5.87296	5.94702	5.78722	5.83545	5.96052	5.70127	5.81345	6.09297	5.90508	6.33484	6.02502	6.26597	5.93365	6.29698	5.98625	6.05151	6.06471	6.19459
ENSOARG00000001578	5.85497	5.90508	6.44719	5.45434	6.02502	6.01196	6.12334	6.38278	6.07868	5.83545	6.06471	6.33484	5.91967	6.13949	6.56463	6.05151	5.81345	6.15666	5.87296	5.96052	6.10786	5.99916	5.75016	6.26597	6.21578	5.62516	6.17481	5.94702	5.9734	6.19459	6.29698	5.78722	6.23959	5.98625	6.03816	5.93365	6.09297	5.70127	5.56739	5.8897
ENSOARG00000001579	6.26597	6.33484	6.44719	5.85497	6.38278	5.94702	6.15666	6.17481	5.75016	5.56739	5.8897	5.78722	6.09297	5.91967	6.07868	6.19459	6.12334	5.81345	5.93365	6.13949	6.02502	5.99916	5.45434	6.06471	5.98625	6.05151	5.62516	5.87296	5.83545	6.23959	5.9734	5.96052	5.70127	6.21578	6.03816	6.01196	6.29698	5.90508	6.10786	6.56463
ENSOARG00000020642|MRPL35	5.98625	5.99916	5.45434	6.01196	5.85497	6.15666	5.70127	5.75016	5.90508	5.78722	5.81345	6.44719	5.93365	5.9734	5.96052	6.21578	6.33484	6.07868	6.38278	6.26597	5.87296	5.83545	5.94702	6.56463	6.17481	6.23959	6.06471	6.03816	5.91967	6.19459	6.02502	6.05151	6.09297	6.10786	5.62516	5.56739	6.13949	5.8897	6.12334	6.29698
ENSOARG00000017339|OGT	6.12334	5.90508	5.45434	6.19459	6.44719	6.02502	5.99916	5.9734	6.23959	5.96052	5.56739	6.15666	6.03816	5.62516	5.94702	5.78722	6.17481	5.98625	5.85497	6.05151	5.93365	5.83545	6.33484	5.75016	5.87296	6.56463	6.21578	6.13949	6.09297	5.70127	5.81345	6.10786	6.38278	6.06471	6.26597	6.01196	5.91967	6.07868	6.29698	5.8897
ENSOARG00000020864|BORCS5	6.33484	6.21578	6.56463	6.44719	5.94702	5.91967	5.96052	6.17481	5.9734	6.06471	6.13949	5.62516	5.81345	6.29698	6.03816	6.38278	5.75016	5.98625	6.23959	5.83545	6.07868	5.8897	5.45434	5.90508	6.15666	6.01196	5.85497	6.12334	5.56739	6.19459	5.93365	6.09297	6.10786	6.05151	6.02502	5.70127	5.87296	5.99916	6.26597	5.78722
ENSOARG00000003530|RHBDD3	6.17481	6.21578	6.44719	5.83545	5.70127	6.07868	5.87296	5.8897	5.78722	6.09297	6.38278	5.90508	5.99916	6.23959	6.56463	6.10786	5.62516	6.13949	6.12334	6.05151	6.03816	6.26597	6.33484	6.02502	6.06471	5.93365	5.98625	5.75016	5.45434	6.19459	6.29698	5.9734	5.85497	5.91967	6.15666	5.81345	5.56739	5.94702	6.01196	5.96052
ENSOARG00000019849|GKN1	6.10786	6.15666	5.83545	5.98625	6.23959	5.87296	6.13949	5.45434	6.02502	6.26597	6.09297	6.03816	6.21578	5.56739	6.17481	6.44719	6.29698	6.33484	5.99916	5.70127	6.38278	5.62516	5.90508	5.94702	5.75016	5.81345	5.96052	6.19459	5.78722	6.07868	5.91967	6.12334	6.01196	5.85497	5.93365	5.8897	5.9734	6.56463	6.05151	6.06471
ENSOARG00000010881|ANKRD2	5.45434	5.62516	5.83545	5.75016	5.70127	5.56739	5.94702	5.78722	6.03816	5.85497	5.93365	6.26597	6.01196	5.8897	6.21578	6.05151	5.81345	5.99916	6.23959	6.44719	5.98625	5.90508	6.09297	6.29698	6.07868	6.13949	6.38278	5.9734	6.17481	6.10786	6.06471	6.56463	6.33484	5.91967	6.19459	5.96052	6.15666	5.87296	6.02502	6.12334
ENSOARG00000004762|COMMD2	6.44719	6.10786	5.45434	6.23959	5.9734	6.56463	5.81345	5.75016	6.33484	6.12334	5.62516	6.17481	6.03816	5.70127	6.05151	6.19459	5.91967	6.38278	6.02502	5.98625	6.21578	6.26597	5.78722	6.13949	5.94702	5.83545	6.15666	6.01196	5.99916	6.29698	6.09297	6.06471	5.96052	5.90508	5.93365	5.85497	5.87296	6.07868	5.8897	5.56739
ENSOARG00000017728|ST13	6.33484	6.09297	5.45434	6.06471	5.8897	6.01196	5.96052	5.70127	6.10786	6.15666	5.75016	5.62516	6.12334	5.78722	5.56739	6.19459	6.56463	6.07868	6.02502	5.98625	6.21578	5.94702	6.23959	5.90508	6.05151	6.26597	5.81345	6.13949	5.9734	5.93365	6.03816	6.38278	5.87296	5.85497	5.99916	6.17481	5.83545	6.44719	6.29698	5.91967
ENSOARG00000005989|MKLN1	6.05151	6.02502	5.45434	5.96052	5.93365	5.91967	6.01196	5.70127	6.44719	6.06471	5.56739	6.23959	6.12334	5.62516	5.75016	5.98625	6.56463	6.07868	5.9734	5.81345	6.03816	6.13949	6.19459	6.17481	6.33484	6.38278	5.90508	5.94702	5.87296	6.29698	6.10786	6.21578	5.85497	6.15666	5.78722	5.83545	5.99916	6.09297	5.8897	6.26597
ENSOARG00000008111	6.38278	5.56739	5.87296	6.56463	6.33484	5.90508	5.45434	6.44719	6.09297	5.94702	6.23959	6.12334	6.15666	5.62516	6.02502	6.26597	5.9734	6.03816	6.06471	5.78722	6.19459	5.75016	5.93365	5.99916	5.81345	5.85497	6.01196	5.70127	5.83545	6.21578	5.96052	6.29698	6.07868	5.8897	5.98625	5.91967	6.05151	6.10786	6.13949	6.17481
ENSOARG00000012139|STOML2	6.02502	5.98625	6.44719	6.12334	6.01196	5.99916	5.81345	6.03816	5.45434	5.8897	6.56463	6.26597	5.87296	6.38278	6.29698	5.9734	6.10786	5.56739	6.17481	5.85497	6.07868	6.21578	5.70127	5.94702	6.15666	5.90508	5.62516	5.96052	5.91967	6.33484	5.93365	6.05151	5.78722	6.09297	5.75016	5.83545	6.23959	6.19459	6.13949	6.06471
ENSOARG00000008115	6.07868	6.01196	6.19459	5.91967	5.45434	5.90508	6.06471	5.85497	6.13949	5.94702	6.03816	6.12334	5.78722	6.10786	6.26597	6.23959	5.99916	6.21578	6.44719	5.93365	6.38278	6.33484	6.09297	6.29698	5.9734	5.8897	5.87296	5.56739	5.98625	6.15666	6.56463	6.05151	5.75016	5.83545	6.02502	6.17481	5.81345	5.96052	5.70127	5.62516
ENSOARG00000010427|IRF2BP1	5.90508	6.19459	6.44719	5.70127	6.17481	5.78722	5.96052	6.23959	5.83545	6.09297	6.56463	5.45434	6.10786	6.38278	6.15666	6.29698	5.98625	5.85497	6.06471	6.03816	6.07868	6.13949	5.93365	5.75016	6.12334	6.01196	5.56739	6.21578	5.99916	5.94702	6.26597	6.02502	5.62516	5.8897	5.9734	6.05151	5.91967	6.33484	5.81345	5.87296
ENSOARG00000007930	6.33484	6.21578	5.45434	6.29698	5.96052	5.83545	5.94702	5.8897	6.02502	5.85497	5.99916	6.10786	5.90508	5.75016	6.01196	5.93365	6.03816	5.70127	5.98625	5.9734	6.23959	5.78722	6.17481	5.56739	5.62516	6.09297	6.56463	6.06471	5.81345	6.07868	5.87296	6.38278	6.44719	6.15666	6.05151	6.12334	6.19459	5.91967	6.26597	6.13949
ENSOARG00000000620|CCDC85C	6.05151	6.23959	6.44719	6.29698	6.33484	5.93365	6.09297	6.06471	5.45434	5.81345	6.56463	6.07868	5.90508	5.98625	6.26597	5.96052	6.10786	5.91967	5.70127	6.01196	6.15666	6.17481	6.13949	6.38278	6.21578	6.12334	5.85497	5.9734	6.19459	5.87296	5.8897	5.78722	5.56739	6.02502	5.83545	6.03816	5.99916	5.62516	5.94702	5.75016
ENSOARG00000015016|CMTM8	6.23959	6.05151	5.81345	6.10786	6.01196	5.90508	6.21578	5.94702	6.26597	5.93365	5.85497	6.38278	5.8897	6.17481	6.02502	5.78722	5.98625	6.19459	5.9734	6.07868	6.29698	6.56463	5.56739	6.44719	5.87296	5.70127	6.06471	5.91967	5.45434	6.33484	5.83545	6.03816	6.15666	5.99916	6.09297	5.75016	5.62516	6.12334	6.13949	5.96052
ENSOARG00000014182	6.07868	5.81345	6.56463	6.23959	6.15666	6.13949	5.83545	6.09297	5.70127	5.8897	6.38278	5.45434	6.02502	6.44719	5.96052	5.99916	5.98625	5.78722	6.33484	6.05151	5.93365	5.94702	6.10786	5.62516	6.03816	6.01196	5.85497	5.87296	6.21578	5.91967	6.12334	6.29698	5.90508	6.19459	5.56739	5.9734	6.06471	6.17481	5.75016	6.26597
ENSOARG00000007939|WDR1	6.09297	6.02502	6.29698	6.06471	5.85497	5.93365	6.12334	5.91967	6.26597	6.19459	6.13949	6.33484	6.01196	5.94702	6.56463	5.90508	5.56739	5.81345	6.05151	5.8897	6.03816	5.9734	5.96052	5.78722	5.99916	5.75016	6.44719	5.87296	5.70127	6.10786	5.98625	6.21578	6.38278	6.17481	5.45434	5.83545	6.23959	5.62516	6.07868	6.15666
ENSOARG00000012732|CDK8	5.96052	6.56463	5.45434	5.9734	5.78722	5.8897	6.29698	5.70127	6.12334	5.90508	5.62516	6.15666	6.03816	5.56739	6.23959	6.05151	5.99916	5.93365	5.98625	5.87296	5.81345	6.02502	6.01196	5.94702	6.13949	6.09297	6.21578	5.83545	6.07868	5.75016	6.17481	6.44719	6.38278	6.10786	5.85497	6.06471	6.33484	5.91967	6.26597	6.19459
ENSOARG00000002217	6.23959	5.62516	5.85497	6.03816	6.56463	5.8897	5.45434	5.56739	6.07868	5.93365	6.19459	6.10786	6.13949	5.70127	5.99916	6.21578	5.96052	6.01196	6.05151	5.78722	6.17481	6.29698	5.91967	5.9734	6.33484	5.83545	5.98625	5.75016	5.81345	6.44719	5.94702	6.26597	6.06471	5.87296	6.38278	5.90508	6.02502	6.09297	6.12334	6.15666
ENSOARG00000002214	6.26597	5.70127	5.56739	6.03816	5.75016	6.33484	5.81345	5.62516	6.05151	6.13949	5.78722	6.06471	5.99916	5.45434	5.85497	5.91967	6.23959	6.44719	6.07868	6.15666	5.94702	5.83545	6.17481	6.01196	6.10786	6.38278	6.12334	5.96052	6.19459	5.87296	5.8897	5.98625	6.29698	5.9734	5.93365	6.09297	6.02502	5.90508	6.21578	6.56463
ENSOARG00000018319|POLR3H	6.23959	6.02502	6.56463	5.62516	5.99916	6.44719	5.9734	6.15666	5.81345	6.05151	6.38278	6.03816	5.56739	6.29698	6.33484	5.75016	5.93365	5.85497	5.78722	5.94702	6.26597	5.87296	6.17481	6.21578	6.10786	5.91967	5.90508	5.45434	5.8897	6.13949	5.96052	5.83545	6.19459	6.01196	5.98625	6.09297	6.07868	6.06471	5.70127	6.12334
ENSOARG00000002213	6.38278	5.62516	5.8897	6.07868	5.90508	5.93365	5.45434	5.56739	6.12334	5.9734	6.29698	6.15666	6.19459	5.70127	6.03816	6.33484	5.99916	6.05151	6.09297	5.81345	6.23959	5.78722	5.96052	6.01196	5.83545	5.87296	6.02502	5.75016	5.85497	6.26597	5.98625	6.56463	6.10786	5.91967	6.44719	5.94702	6.06471	6.13949	6.17481	6.21578
ENSOARG00000019197|IL2RB	6.17481	6.10786	6.44719	5.9734	6.26597	5.85497	6.13949	6.56463	5.90508	6.02502	6.19459	5.70127	6.03816	6.07868	5.56739	5.78722	6.12334	5.94702	5.99916	6.05151	5.81345	5.93365	5.75016	5.91967	6.15666	6.01196	5.45434	5.83545	5.87296	6.09297	5.96052	5.8897	5.62516	6.38278	6.06471	6.21578	6.23959	5.98625	6.29698	6.33484
ENSOARG00000013119|SNTG1	5.99916	5.56739	5.70127	6.56463	5.75016	5.81345	6.02502	5.45434	6.26597	6.07868	5.9734	5.94702	6.06471	6.21578	5.91967	5.98625	6.13949	6.38278	5.93365	6.10786	6.29698	6.05151	6.23959	5.8897	5.62516	6.09297	5.90508	6.33484	6.12334	6.44719	5.85497	6.01196	6.03816	5.78722	5.87296	5.83545	6.17481	6.19459	5.96052	6.15666
ENSOARG00000021348|oar-mir-150	6.15666	6.19459	6.23959	6.01196	5.85497	6.26597	5.45434	5.56739	6.03816	5.90508	6.12334	6.38278	6.06471	6.21578	5.9734	6.13949	5.93365	5.98625	6.02502	5.75016	6.09297	5.70127	5.8897	5.96052	5.78722	5.83545	6.56463	5.62516	5.81345	6.10786	5.91967	6.17481	6.29698	5.87296	5.94702	6.33484	5.99916	6.05151	6.44719	6.07868
ENSOARG00000000811|PARP1	6.17481	5.56739	6.33484	5.96052	5.90508	5.81345	5.93365	6.05151	5.62516	5.83545	6.23959	6.44719	5.75016	6.21578	6.13949	6.02502	6.07868	6.09297	5.70127	5.94702	6.15666	6.10786	6.12334	5.91967	5.9734	6.03816	6.19459	5.8897	6.01196	5.87296	5.78722	5.85497	6.26597	5.45434	6.38278	6.56463	5.98625	6.29698	5.99916	6.06471
ENSOARG00000006847|TMEM231	5.45434	6.12334	6.17481	5.78722	5.83545	5.56739	5.9734	6.09297	6.07868	5.90508	5.94702	6.23959	6.01196	5.93365	5.75016	6.10786	6.06471	6.15666	6.21578	5.81345	6.56463	6.29698	5.91967	6.19459	5.87296	5.85497	6.02502	6.38278	6.13949	6.03816	5.62516	5.99916	5.8897	6.05151	6.33484	5.70127	5.96052	6.26597	5.98625	6.44719
ENSOARG00000000966|LIN52	6.01196	5.9734	5.99916	5.93365	6.26597	6.15666	5.8897	6.07868	6.12334	6.56463	6.29698	5.81345	6.02502	6.44719	5.62516	6.19459	6.38278	6.33484	6.21578	6.09297	5.75016	5.94702	5.90508	6.03816	6.10786	6.13949	5.45434	6.17481	6.06471	5.85497	5.91967	5.78722	5.70127	5.98625	5.83545	5.87296	5.96052	5.56739	6.05151	6.23959
ENSOARG00000005055|HBP1	6.44719	6.29698	5.45434	6.19459	6.13949	6.15666	5.9734	5.96052	5.94702	6.05151	5.75016	5.62516	6.26597	5.78722	5.56739	6.07868	6.33484	5.8897	6.03816	5.91967	5.85497	5.90508	6.12334	5.83545	5.93365	6.21578	5.70127	6.17481	6.02502	5.87296	5.98625	6.56463	5.81345	6.01196	6.09297	6.06471	5.99916	6.38278	6.10786	6.23959
ENSOARG00000005473|GSN	6.09297	6.23959	6.38278	6.02502	6.01196	6.10786	5.99916	6.44719	5.9734	6.26597	6.19459	5.45434	6.12334	6.33484	5.56739	6.15666	5.70127	6.07868	5.94702	5.78722	6.17481	5.98625	5.62516	5.87296	5.90508	5.83545	5.81345	6.29698	6.21578	5.85497	6.06471	5.96052	5.75016	5.93365	6.56463	6.03816	6.05151	6.13949	5.91967	5.8897
ENSOARG00000009344|FABP4	6.12334	6.19459	5.56739	5.91967	5.62516	6.10786	5.87296	5.85497	6.38278	6.06471	5.45434	6.09297	6.03816	5.78722	5.96052	6.44719	6.21578	6.23959	5.90508	5.98625	6.02502	6.01196	5.8897	6.56463	6.29698	6.07868	5.70127	6.15666	6.05151	6.26597	5.93365	5.9734	5.75016	5.81345	5.94702	5.99916	6.17481	6.13949	5.83545	6.33484
ENSOARG00000007651|ANO9	6.29698	5.62516	6.33484	5.96052	5.9734	5.78722	5.45434	5.56739	6.10786	6.05151	6.03816	6.21578	5.91967	5.70127	6.44719	6.13949	5.85497	5.87296	6.02502	6.23959	5.94702	5.99916	5.83545	6.09297	6.38278	6.12334	6.17481	6.56463	6.01196	5.98625	6.06471	6.07868	6.26597	5.75016	6.15666	5.81345	5.8897	6.19459	5.90508	5.93365
ENSOARG00000017540|DIP2B	5.56739	5.93365	6.56463	6.01196	6.44719	6.03816	6.07868	6.38278	5.8897	6.13949	6.26597	6.15666	5.9734	6.10786	6.05151	6.02502	6.23959	5.99916	5.78722	6.06471	5.62516	5.87296	6.12334	5.91967	5.90508	5.96052	5.85497	5.81345	6.19459	5.45434	5.70127	5.75016	5.98625	6.33484	5.83545	6.21578	6.17481	5.94702	6.09297	6.29698
ENSOARG00000007064	5.83545	6.12334	6.29698	6.17481	6.56463	5.96052	6.10786	6.44719	6.01196	6.19459	6.26597	5.62516	6.38278	6.15666	5.78722	6.13949	6.33484	5.90508	5.85497	5.91967	5.45434	5.98625	6.23959	5.70127	6.02502	6.21578	5.87296	6.03816	6.06471	5.56739	6.05151	5.9734	5.8897	6.09297	5.75016	6.07868	5.94702	5.81345	5.93365	5.99916
ENSOARG00000007062	5.90508	5.91967	6.33484	5.99916	6.06471	5.81345	5.70127	5.93365	6.21578	6.03816	6.15666	6.13949	6.19459	6.56463	6.38278	5.98625	6.29698	6.10786	6.05151	5.78722	6.26597	5.85497	5.94702	6.44719	6.12334	5.9734	6.23959	5.56739	5.75016	6.17481	5.96052	5.45434	6.02502	5.8897	6.09297	5.83545	6.07868	6.01196	5.87296	5.62516
ENSOARG00000007060	5.94702	6.03816	5.87296	5.8897	5.78722	6.13949	6.06471	6.07868	5.9734	6.21578	6.05151	6.44719	5.90508	5.75016	5.99916	5.85497	5.93365	6.29698	5.96052	6.17481	5.98625	6.15666	5.45434	6.12334	5.81345	5.62516	6.26597	6.23959	6.19459	6.38278	5.56739	6.09297	6.02502	6.10786	6.56463	5.91967	5.83545	6.33484	5.70127	6.01196
ENSOARG00000013473|NHS	6.03816	5.90508	6.38278	6.10786	6.06471	5.56739	5.85497	6.44719	6.33484	6.01196	5.78722	6.12334	5.62516	5.93365	6.07868	5.70127	5.8897	6.09297	6.15666	6.21578	6.26597	6.19459	6.56463	6.29698	5.45434	5.98625	6.05151	5.9734	6.17481	5.83545	6.02502	5.94702	5.81345	5.87296	6.13949	5.99916	5.91967	5.75016	5.96052	6.23959
ENSOARG00000005998|MADD	6.09297	6.13949	6.56463	5.87296	6.29698	5.56739	6.01196	6.33484	6.23959	6.21578	6.44719	6.05151	6.06471	6.26597	6.38278	6.15666	6.19459	6.07868	5.83545	5.93365	5.81345	5.9734	5.85497	5.98625	5.70127	5.8897	5.94702	6.03816	6.02502	6.17481	5.96052	5.78722	5.91967	6.12334	5.45434	5.99916	5.75016	5.90508	5.62516	6.10786
ENSOARG00000010195|GEMIN5	5.96052	5.87296	5.94702	5.98625	6.15666	5.99916	5.8897	6.21578	5.9734	6.06471	6.10786	5.56739	6.03816	5.91967	5.45434	5.93365	6.38278	6.33484	6.09297	6.17481	5.83545	6.05151	6.29698	5.90508	6.02502	6.13949	5.85497	6.12334	6.26597	5.62516	6.01196	6.19459	5.75016	5.78722	6.07868	6.56463	5.81345	6.23959	6.44719	5.70127
ENSOARG00000020421|GP5	6.26597	5.62516	5.85497	6.03816	5.87296	5.90508	5.45434	5.56739	6.07868	5.93365	6.21578	6.10786	6.13949	5.70127	5.99916	6.23959	5.96052	6.01196	6.05151	6.38278	6.17481	6.33484	5.91967	5.98625	5.78722	5.83545	6.56463	5.75016	5.81345	6.19459	5.94702	6.29698	6.06471	5.8897	5.9734	6.44719	6.02502	6.09297	6.12334	6.15666
ENSOARG00000015009|NPY2R	6.29698	6.38278	5.87296	6.06471	5.8897	5.91967	5.45434	5.56739	6.10786	5.94702	6.23959	6.13949	6.15666	5.62516	6.02502	6.26597	5.9734	6.03816	6.07868	5.78722	6.19459	5.75016	6.44719	5.99916	5.81345	5.85497	6.01196	5.70127	5.83545	6.21578	5.96052	6.33484	6.09297	5.90508	5.98625	5.93365	6.05151	6.12334	6.56463	6.17481
ENSOARG00000006876|BAZ1A	5.8897	5.83545	5.45434	5.90508	5.81345	5.94702	6.44719	5.70127	6.19459	5.98625	5.56739	6.21578	5.93365	5.62516	5.75016	5.96052	6.03816	5.87296	6.29698	5.91967	6.23959	6.07868	5.99916	6.02502	6.01196	6.06471	5.78722	5.85497	6.12334	5.9734	6.05151	6.56463	6.10786	6.17481	6.09297	6.15666	6.13949	6.26597	6.33484	6.38278
ENSOARG00000004560	6.01196	6.44719	6.06471	6.09297	6.12334	6.13949	6.05151	5.45434	5.85497	5.70127	6.23959	5.98625	6.02502	5.93365	6.29698	6.38278	5.9734	5.81345	6.17481	5.94702	6.15666	5.62516	6.26597	5.91967	6.33484	6.10786	5.78722	5.56739	6.03816	5.99916	5.75016	6.56463	5.83545	5.8897	5.90508	5.96052	6.07868	6.19459	5.87296	6.21578
ENSOARG00000018421|KDM5B	5.98625	5.45434	5.8897	5.85497	6.02502	5.75016	5.91967	6.10786	6.15666	6.05151	6.17481	6.38278	5.93365	6.09297	6.56463	5.94702	5.87296	6.44719	5.81345	6.03816	6.13949	6.12334	5.78722	6.26597	5.9734	5.90508	6.21578	6.01196	5.96052	6.19459	6.06471	5.99916	6.29698	5.62516	6.23959	6.07868	5.83545	6.33484	5.70127	5.56739
ENSOARG00000015642|CRTAP	5.62516	6.07868	6.06471	5.99916	5.83545	6.05151	6.02502	6.21578	6.13949	6.09297	6.10786	6.44719	5.93365	6.19459	6.56463	6.12334	5.75016	6.23959	5.9734	5.87296	6.17481	6.33484	5.78722	6.38278	5.98625	5.85497	6.29698	6.03816	5.96052	6.15666	5.91967	5.56739	6.26597	6.01196	5.90508	5.70127	5.94702	5.45434	5.81345	5.8897
ENSOARG00000012237	6.33484	6.09297	5.45434	6.21578	5.87296	6.26597	5.90508	5.75016	6.29698	6.38278	5.56739	5.98625	6.15666	5.62516	5.70127	6.23959	6.56463	6.02502	6.05151	5.96052	6.07868	5.91967	5.94702	6.06471	6.10786	6.12334	5.85497	6.13949	6.03816	5.99916	6.01196	6.19459	5.83545	5.78722	5.81345	5.9734	5.8897	6.17481	6.44719	5.93365
ENSOARG00000018298|DNMT3A	6.02502	5.98625	6.10786	6.01196	6.26597	5.81345	6.33484	6.17481	6.15666	6.09297	6.21578	6.44719	6.12334	6.03816	6.56463	5.85497	5.75016	6.06471	5.45434	5.62516	5.90508	5.9734	5.93365	5.87296	6.07868	5.8897	6.13949	5.99916	5.83545	5.94702	5.91967	5.56739	6.19459	6.23959	5.96052	5.78722	6.29698	6.05151	5.70127	6.38278
ENSOARG00000011841|ANPEP	5.96052	6.26597	6.56463	5.56739	6.38278	5.45434	6.13949	6.44719	5.87296	6.01196	6.02502	5.85497	5.9734	6.29698	5.81345	6.17481	6.12334	6.33484	5.93365	6.07868	5.90508	6.09297	5.78722	5.98625	6.15666	5.70127	5.83545	5.94702	6.10786	5.91967	6.03816	5.62516	5.75016	6.23959	6.21578	6.05151	6.19459	5.8897	5.99916	6.06471
ENSOARG00000004265|ANK3	5.96052	6.23959	5.87296	6.21578	6.33484	6.10786	6.19459	6.38278	5.91967	6.05151	5.83545	5.93365	6.06471	5.81345	5.8897	5.9734	6.17481	6.13949	5.85497	5.70127	5.75016	6.03816	6.01196	5.78722	5.99916	6.07868	6.56463	6.26597	6.02502	5.45434	5.94702	5.90508	6.44719	6.09297	5.56739	6.15666	6.29698	5.62516	6.12334	5.98625
ENSOARG00000024281|SNORD116	6.38278	5.62516	5.8897	6.09297	5.90508	5.93365	5.45434	5.56739	6.13949	5.9734	6.29698	6.56463	6.19459	5.70127	6.05151	6.33484	5.99916	6.06471	6.10786	5.81345	6.23959	5.78722	5.96052	6.02502	5.83545	5.87296	6.03816	5.75016	5.85497	6.26597	5.98625	6.44719	6.12334	5.91967	6.01196	5.94702	6.07868	6.15666	6.17481	6.21578
ENSOARG00000023164|SNORD94	6.29698	5.56739	5.83545	5.90508	6.02502	6.44719	6.23959	5.45434	6.09297	5.62516	6.05151	6.56463	5.99916	5.98625	6.33484	6.19459	5.94702	5.78722	5.9734	5.70127	6.01196	6.06471	5.85497	5.96052	6.07868	5.93365	5.8897	6.13949	5.75016	6.03816	5.87296	6.38278	6.17481	6.21578	6.15666	6.26597	5.81345	6.10786	6.12334	5.91967
ENSOARG00000024139|U6	6.38278	5.56739	5.87296	6.07868	5.8897	5.91967	5.45434	6.56463	6.12334	5.96052	6.29698	6.15666	6.19459	5.62516	6.03816	6.33484	5.98625	6.05151	6.09297	5.78722	6.23959	5.75016	5.94702	6.01196	5.81345	5.85497	6.02502	5.70127	5.83545	6.26597	5.9734	6.44719	6.10786	5.90508	5.99916	5.93365	6.06471	6.13949	6.17481	6.21578
ENSOARG00000001567|CNOT1	6.10786	6.09297	5.45434	6.12334	6.44719	5.98625	6.01196	5.9734	6.02502	6.33484	5.56739	6.19459	6.38278	5.62516	5.70127	6.23959	6.05151	6.03816	5.91967	5.8897	5.78722	5.81345	5.85497	5.90508	5.99916	5.96052	5.94702	6.21578	6.15666	5.75016	5.93365	6.56463	5.87296	6.06471	5.83545	6.13949	6.26597	6.29698	6.17481	6.07868
ENSOARG00000010418|ATF6	5.85497	6.13949	5.45434	6.02502	6.12334	5.99916	5.9734	6.03816	6.21578	6.10786	5.62516	6.29698	6.01196	5.56739	5.90508	5.98625	6.06471	6.17481	5.87296	5.93365	5.70127	5.75016	6.09297	6.23959	6.05151	6.15666	6.44719	5.83545	5.94702	5.78722	5.8897	5.96052	6.38278	6.07868	5.91967	6.33484	6.19459	5.81345	6.56463	6.26597
ENSOARG00000004487|YWHAB	6.15666	6.19459	5.45434	6.06471	5.75016	6.23959	6.09297	5.70127	6.21578	5.98625	5.56739	6.56463	5.96052	5.62516	5.93365	6.03816	5.90508	6.29698	6.12334	5.9734	6.26597	6.33484	6.02502	6.44719	6.17481	5.91967	6.10786	6.01196	6.05151	6.38278	6.13949	5.83545	6.07868	5.99916	5.78722	5.81345	5.94702	5.87296	5.8897	5.85497
ENSOARG00000020776|PLBD1	5.91967	5.87296	5.56739	6.03816	6.07868	6.05151	6.06471	6.10786	5.62516	5.83545	5.45434	5.70127	5.78722	5.81345	5.75016	6.01196	5.94702	5.99916	6.02502	5.96052	6.09297	6.19459	6.12334	5.8897	5.90508	5.85497	5.93365	6.23959	6.13949	5.98625	6.17481	6.38278	5.9734	6.33484	6.29698	6.44719	6.21578	6.56463	6.26597	6.15666
ENSOARG00000020918|UNC13C	6.38278	6.44719	5.75016	5.93365	5.78722	5.81345	6.01196	6.12334	5.96052	6.10786	5.99916	6.21578	6.23959	5.45434	6.02502	6.26597	5.8897	6.05151	5.94702	5.62516	5.9734	5.56739	5.85497	5.90508	6.15666	6.09297	6.56463	6.17481	5.70127	5.98625	5.87296	6.19459	6.33484	6.29698	6.03816	5.83545	5.91967	6.06471	6.07868	6.13949
ENSOARG00000015744|CACNG5	6.38278	5.62516	5.87296	6.07868	5.8897	5.91967	5.45434	5.56739	6.12334	5.96052	6.29698	6.15666	6.19459	5.70127	6.03816	6.33484	5.98625	6.05151	6.09297	5.81345	6.23959	5.78722	5.94702	6.01196	5.83545	5.85497	6.02502	5.75016	6.56463	6.26597	5.9734	6.44719	6.10786	5.90508	5.99916	5.93365	6.06471	6.13949	6.17481	6.21578
ENSOARG00000015428|BAIAP3	5.90508	6.17481	5.62516	6.05151	6.44719	6.26597	5.94702	6.15666	5.83545	5.93365	6.10786	5.85497	5.99916	6.03816	6.23959	6.29698	6.12334	5.81345	5.96052	5.45434	5.98625	6.21578	5.70127	5.78722	6.19459	6.01196	6.56463	5.9734	5.56739	5.8897	5.75016	6.07868	6.06471	6.33484	6.38278	6.02502	5.91967	6.09297	5.87296	6.13949
ENSOARG00000019146|TGM1	5.85497	5.75016	5.98625	5.78722	5.87296	5.8897	6.05151	6.02502	6.29698	6.15666	6.03816	6.56463	5.91967	6.01196	6.38278	6.12334	6.07868	6.26597	6.06471	5.90508	6.23959	6.19459	6.10786	6.44719	6.09297	5.83545	6.17481	5.99916	5.94702	6.33484	6.21578	5.56739	6.13949	5.70127	5.81345	5.96052	5.45434	5.9734	5.93365	5.62516
ENSOARG00000014052|CELF2	5.83545	6.19459	6.15666	6.07868	6.17481	6.12334	6.09297	6.33484	5.94702	6.38278	6.56463	5.8897	6.26597	6.44719	6.23959	6.13949	6.21578	6.10786	5.75016	5.70127	5.62516	5.99916	5.98625	5.78722	5.93365	6.01196	5.85497	6.29698	6.06471	5.56739	5.9734	5.45434	5.96052	5.87296	5.81345	6.03816	5.90508	5.91967	6.05151	6.02502
ENSOARG00000015143|IAH1	6.15666	5.94702	5.93365	6.02502	5.8897	5.83545	5.45434	5.62516	6.07868	5.98625	6.23959	6.29698	6.05151	5.99916	6.38278	6.19459	5.9734	6.12334	6.44719	6.01196	5.91967	6.03816	5.90508	6.13949	6.33484	6.10786	6.06471	6.09297	5.96052	6.56463	6.26597	5.87296	6.21578	5.75016	5.70127	5.56739	5.78722	5.85497	6.17481	5.81345
ENSOARG00000008295|TPD52	5.93365	6.21578	5.56739	5.87296	5.9734	5.81345	5.96052	5.45434	6.29698	6.38278	5.78722	6.56463	6.12334	5.62516	6.10786	6.06471	6.33484	5.94702	6.03816	5.83545	5.90508	6.13949	6.17481	6.02502	6.07868	6.19459	6.15666	6.05151	5.98625	5.85497	6.01196	5.91967	6.44719	6.26597	5.99916	5.70127	6.09297	5.75016	5.8897	6.23959
ENSOARG00000008275|PDXDC1	6.10786	5.70127	5.9734	6.09297	6.29698	6.07868	6.26597	6.44719	5.99916	6.13949	6.02502	5.90508	6.05151	6.21578	5.78722	6.15666	5.62516	5.87296	5.8897	6.06471	5.45434	5.83545	6.12334	5.75016	6.03816	6.23959	5.96052	5.94702	6.56463	5.56739	5.91967	6.01196	5.93365	6.19459	6.17481	5.98625	6.33484	5.81345	5.85497	6.38278
ENSOARG00000019212|PSME2	6.26597	5.93365	6.03816	6.10786	5.8897	6.05151	5.90508	6.17481	5.87296	5.56739	6.02502	5.98625	5.81345	5.96052	5.45434	6.12334	5.83545	6.09297	6.33484	5.70127	6.23959	5.94702	5.99916	6.01196	5.9734	5.62516	6.13949	5.75016	5.78722	6.21578	6.07868	6.15666	6.19459	6.29698	5.85497	5.91967	6.56463	6.06471	6.38278	6.44719
ENSOARG00000017447|PRSS12	6.13949	5.62516	6.38278	6.29698	6.19459	5.90508	5.45434	5.56739	6.33484	5.94702	6.10786	6.56463	6.05151	5.70127	6.26597	6.12334	5.9734	5.99916	6.02502	5.81345	6.07868	5.78722	5.93365	5.98625	5.83545	5.87296	6.44719	5.75016	5.85497	6.09297	5.96052	6.15666	6.21578	5.8897	6.17481	5.91967	6.01196	6.23959	6.03816	6.06471
ENSOARG00000006815|LHFPL4	6.33484	5.62516	5.8897	6.07868	5.90508	5.93365	5.45434	5.56739	6.12334	5.9734	6.29698	6.15666	6.19459	5.70127	6.05151	6.44719	5.99916	6.06471	6.09297	5.81345	6.23959	5.78722	5.96052	6.02502	5.83545	5.87296	6.03816	5.75016	5.85497	6.26597	5.98625	6.38278	6.10786	5.91967	6.01196	5.94702	6.56463	6.13949	6.17481	6.21578
ENSOARG00000012553|LSM4	5.8897	5.91967	6.44719	5.78722	6.02502	6.06471	5.98625	5.9734	5.45434	5.56739	6.26597	6.09297	5.83545	6.29698	6.56463	6.01196	5.96052	5.85497	6.21578	6.38278	5.90508	6.05151	6.33484	6.12334	6.13949	6.10786	5.75016	5.93365	5.94702	6.23959	6.07868	6.19459	5.62516	5.99916	5.81345	5.87296	6.17481	6.15666	5.70127	6.03816
ENSOARG00000007469|ANKRD55	6.21578	6.26597	6.38278	6.12334	6.03816	6.09297	5.45434	6.44719	6.23959	6.56463	5.99916	5.85497	6.13949	6.01196	6.02502	5.91967	5.75016	6.15666	5.81345	5.96052	5.9734	5.94702	5.70127	6.19459	6.07868	5.56739	5.78722	6.06471	6.17481	5.90508	5.93365	6.10786	5.83545	5.62516	6.33484	6.29698	6.05151	5.98625	5.87296	5.8897
ENSOARG00000000308	5.78722	6.29698	6.44719	5.96052	6.09297	5.83545	6.07868	6.38278	6.10786	6.17481	5.9734	6.23959	5.93365	6.15666	6.21578	5.98625	5.56739	6.13949	5.62516	5.8897	5.85497	6.03816	5.45434	6.19459	5.81345	5.75016	6.01196	6.33484	6.26597	5.91967	5.99916	5.87296	6.05151	6.12334	6.56463	6.06471	6.02502	5.70127	5.94702	5.90508
ENSOARG00000018262|NKIRAS2	6.10786	6.07868	6.56463	6.15666	6.13949	6.01196	5.96052	6.12334	5.91967	5.93365	6.44719	5.56739	6.33484	6.38278	5.78722	6.06471	6.26597	5.87296	6.09297	6.23959	5.75016	5.8897	6.19459	5.83545	6.05151	6.21578	5.62516	6.29698	6.17481	5.81345	6.02502	5.99916	5.45434	6.03816	5.90508	5.9734	5.70127	5.94702	5.85497	5.98625
ENSOARG00000000303	5.8897	5.83545	6.17481	6.15666	6.09297	5.96052	5.99916	6.21578	6.10786	6.29698	6.44719	5.70127	6.33484	6.38278	5.91967	6.06471	5.56739	6.26597	6.12334	6.13949	6.03816	6.05151	5.90508	5.78722	5.87296	5.75016	5.62516	5.94702	5.98625	6.07868	6.23959	6.01196	5.93365	5.81345	6.56463	6.02502	5.45434	6.19459	5.9734	5.85497
ENSOARG00000000300	5.99916	6.38278	6.29698	5.70127	5.98625	5.87296	6.09297	6.44719	6.07868	6.33484	5.93365	6.19459	6.13949	6.17481	5.90508	6.02502	5.83545	6.06471	5.75016	5.45434	5.78722	5.94702	5.62516	6.23959	5.91967	5.56739	6.15666	6.26597	6.21578	5.8897	6.12334	5.81345	6.10786	5.96052	6.56463	6.05151	6.03816	5.9734	6.01196	5.85497
ENSOARG00000000301	6.07868	5.81345	6.29698	6.01196	5.98625	6.15666	5.75016	5.78722	5.90508	6.06471	6.56463	5.85497	6.03816	6.33484	6.21578	6.38278	6.05151	5.56739	6.17481	6.02502	5.8897	5.93365	5.83545	6.09297	5.87296	5.62516	5.70127	6.19459	6.10786	6.26597	5.91967	5.94702	5.96052	5.99916	5.45434	5.9734	6.12334	6.23959	6.44719	6.13949
ENSOARG00000004379|C1RL	6.10786	5.45434	6.33484	6.12334	6.02502	5.62516	6.56463	6.13949	5.94702	6.01196	5.85497	5.83545	5.8897	6.09297	5.78722	6.06471	5.75016	5.91967	6.19459	5.56739	6.03816	5.96052	5.70127	6.05151	5.99916	5.90508	5.9734	5.98625	6.26597	6.21578	6.15666	5.87296	6.17481	5.93365	6.23959	6.29698	6.07868	5.81345	6.44719	6.38278
ENSOARG00000005246|SAMD14	5.45434	6.13949	6.44719	6.03816	5.96052	5.9734	6.21578	6.33484	5.83545	6.17481	5.78722	5.85497	5.93365	6.19459	5.98625	6.12334	5.70127	6.06471	5.87296	5.94702	6.10786	6.29698	5.81345	6.01196	5.56739	5.62516	5.91967	6.38278	6.23959	5.8897	5.99916	6.05151	6.26597	6.07868	6.56463	6.09297	6.02502	5.75016	5.90508	6.15666
ENSOARG00000011504|ZCCHC7	6.23959	5.98625	5.56739	6.19459	6.03816	6.05151	6.07868	5.83545	6.15666	5.78722	5.45434	5.70127	6.06471	5.62516	5.75016	5.81345	5.94702	5.96052	6.26597	5.93365	5.85497	5.99916	6.09297	6.21578	6.02502	6.13949	5.87296	6.12334	5.91967	5.9734	6.01196	6.56463	5.8897	5.90508	6.17481	6.33484	6.29698	6.44719	6.38278	6.10786
ENSOARG00000008751|GEMIN6	6.38278	5.83545	5.45434	6.23959	6.03816	6.21578	5.62516	5.70127	6.26597	5.99916	5.56739	6.17481	5.9734	5.85497	5.8897	5.75016	6.44719	6.05151	5.90508	5.96052	6.15666	5.78722	6.09297	6.29698	6.13949	5.93365	5.98625	5.81345	6.19459	6.33484	5.91967	6.10786	6.12334	5.94702	6.02502	6.07868	6.06471	6.01196	6.56463	5.87296
ENSOARG00000007437|VPS37B	5.9734	6.15666	6.44719	6.05151	5.85497	6.13949	5.90508	6.33484	5.96052	6.19459	6.56463	5.45434	5.8897	6.01196	6.26597	6.23959	5.70127	6.38278	5.99916	6.12334	5.93365	6.06471	6.03816	6.17481	5.98625	6.07868	5.75016	6.21578	5.83545	5.87296	6.02502	5.81345	6.09297	6.29698	5.78722	5.62516	5.56739	6.10786	5.91967	5.94702
ENSOARG00000005848|ECH1	5.96052	5.98625	6.05151	5.45434	5.78722	5.75016	5.83545	5.99916	5.8897	5.90508	6.44719	6.15666	6.06471	6.29698	6.21578	6.17481	6.13949	6.01196	6.56463	6.33484	6.26597	6.02502	6.03816	6.19459	6.09297	6.12334	6.10786	5.94702	5.87296	6.23959	6.38278	5.81345	6.07868	5.93365	5.9734	5.56739	5.85497	5.62516	5.70127	5.91967
ENSOARG00000024488|oar-mir-221	6.13949	6.44719	5.83545	6.01196	5.85497	5.87296	6.17481	5.45434	6.03816	5.91967	6.12334	6.05151	6.06471	5.56739	5.98625	6.38278	5.94702	5.99916	6.02502	5.70127	6.09297	6.56463	5.90508	5.96052	5.75016	5.81345	5.9734	5.62516	5.78722	6.10786	5.93365	6.15666	6.26597	6.19459	6.21578	5.8897	6.23959	6.29698	6.33484	6.07868
ENSOARG00000005653|KAT7	6.10786	6.19459	5.45434	6.13949	6.15666	6.29698	5.96052	6.01196	6.21578	6.12334	5.56739	5.85497	5.9734	5.75016	5.62516	6.07868	6.26597	6.33484	5.8897	6.05151	5.78722	5.81345	5.83545	6.23959	6.03816	6.02502	6.09297	6.17481	5.99916	5.70127	5.90508	6.44719	5.98625	5.91967	6.06471	6.56463	5.93365	5.94702	6.38278	5.87296
ENSOARG00000025175|TOB2	5.98625	5.62516	6.56463	6.19459	5.96052	6.33484	5.45434	6.15666	5.9734	6.17481	6.13949	5.56739	6.23959	6.38278	5.83545	6.12334	6.05151	5.94702	6.26597	5.90508	5.70127	6.02502	6.09297	5.91967	5.99916	6.21578	5.81345	6.44719	6.01196	5.85497	5.87296	6.03816	5.78722	5.93365	5.8897	6.29698	5.75016	6.06471	6.10786	6.07868
ENSOARG00000006913|GPANK1	6.38278	6.07868	6.44719	6.13949	6.19459	6.10786	5.98625	5.90508	5.75016	5.78722	6.15666	5.62516	5.94702	6.29698	5.70127	5.99916	6.01196	5.85497	5.9734	5.8897	6.03816	5.83545	6.05151	5.96052	6.06471	6.26597	5.45434	5.87296	5.91967	6.33484	6.17481	6.02502	5.56739	5.81345	6.09297	6.21578	5.93365	6.56463	6.23959	6.12334
ENSOARG00000012054|SSBP4	6.23959	6.02502	6.06471	5.8897	5.87296	5.99916	6.38278	6.10786	6.33484	5.90508	6.09297	5.56739	5.96052	6.03816	6.12334	5.78722	5.45434	5.81345	6.01196	5.9734	6.29698	6.07868	5.91967	5.94702	5.70127	5.83545	6.13949	5.98625	5.85497	6.19459	6.05151	6.26597	6.17481	6.21578	6.56463	6.44719	6.15666	5.93365	5.62516	5.75016
ENSOARG00000011234|MFAP1	5.99916	5.62516	5.45434	6.17481	5.94702	6.03816	5.70127	5.81345	6.19459	6.01196	5.75016	6.02502	5.96052	5.87296	5.90508	6.23959	6.26597	6.06471	6.09297	5.9734	6.44719	6.05151	5.93365	5.98625	6.13949	5.8897	6.10786	6.12334	6.29698	6.38278	5.85497	6.15666	6.33484	5.78722	5.56739	6.21578	5.83545	6.07868	6.56463	5.91967
ENSOARG00000010356|IP6K3	6.01196	6.23959	6.03816	6.26597	5.93365	6.38278	6.56463	5.94702	6.17481	6.07868	5.45434	6.19459	6.13949	5.98625	6.44719	6.09297	5.83545	5.70127	6.10786	5.75016	5.81345	5.96052	5.78722	5.9734	6.02502	5.87296	6.29698	6.06471	5.90508	5.99916	5.85497	6.12334	6.33484	5.62516	5.91967	6.21578	6.05151	5.56739	6.15666	5.8897
ENSOARG00000011868|EIF4H	6.21578	5.9734	6.44719	6.13949	6.15666	6.29698	5.94702	6.07868	5.75016	6.03816	6.38278	5.56739	6.05151	6.33484	5.70127	6.06471	6.17481	5.90508	6.01196	5.99916	5.83545	5.85497	5.93365	5.62516	5.91967	6.02502	5.81345	6.10786	6.12334	5.45434	5.87296	6.09297	5.78722	5.8897	6.23959	6.26597	5.98625	6.56463	6.19459	5.96052
ENSOARG00000003409|PRMT7	5.9734	6.06471	6.56463	6.13949	6.29698	6.15666	5.99916	6.38278	5.62516	5.85497	6.44719	5.45434	5.96052	6.21578	5.8897	5.81345	6.10786	5.75016	5.91967	6.09297	6.02502	6.01196	6.33484	5.78722	5.94702	6.12334	5.87296	5.93365	6.05151	5.90508	6.03816	6.19459	5.56739	5.70127	6.07868	6.26597	5.83545	6.17481	6.23959	5.98625
ENSOARG00000023216|5S_rRNA	6.23959	5.62516	5.8897	6.05151	6.38278	5.91967	5.45434	5.56739	6.09297	5.96052	6.19459	6.12334	6.56463	5.70127	6.03816	6.21578	5.98625	6.29698	6.06471	5.81345	6.15666	5.78722	5.94702	6.01196	5.83545	5.87296	6.02502	5.75016	5.85497	6.17481	5.9734	6.26597	6.07868	5.90508	5.99916	5.93365	6.44719	6.10786	6.33484	6.13949
ENSOARG00000024233|SNORD111B	6.26597	5.62516	5.87296	6.03816	5.8897	6.38278	5.45434	5.56739	6.07868	6.44719	6.21578	6.10786	6.13949	5.70127	6.01196	6.23959	5.96052	6.02502	6.05151	5.81345	6.17481	5.78722	5.93365	5.98625	5.83545	5.85497	5.99916	5.75016	6.33484	6.19459	5.94702	6.29698	6.06471	5.90508	5.9734	5.91967	6.56463	6.09297	6.12334	6.15666
ENSOARG00000008259|LTB	5.93365	6.38278	6.10786	5.78722	6.17481	6.33484	6.56463	6.23959	5.85497	6.05151	5.9734	5.56739	6.07868	6.03816	5.91967	5.98625	6.29698	5.8897	6.09297	5.90508	6.02502	5.94702	5.83545	6.19459	6.44719	5.70127	5.45434	6.01196	5.75016	6.12334	5.96052	5.99916	5.62516	6.13949	6.15666	5.81345	6.26597	6.06471	5.87296	6.21578
ENSOARG00000006184|COL21A1	6.07868	5.9734	5.56739	5.96052	5.81345	5.99916	6.05151	5.85497	6.29698	6.13949	5.83545	6.56463	6.03816	5.78722	6.44719	6.02502	5.8897	6.19459	6.06471	5.90508	6.33484	6.23959	5.94702	6.17481	6.10786	5.70127	6.26597	6.09297	5.87296	6.21578	6.12334	5.62516	6.38278	5.98625	6.15666	5.45434	6.01196	5.91967	5.75016	5.93365
ENSOARG00000020487|BCL6	5.94702	6.05151	6.29698	6.10786	6.56463	6.23959	5.93365	6.38278	6.26597	6.03816	6.44719	5.90508	6.15666	6.33484	6.21578	5.96052	6.12334	5.81345	5.45434	5.85497	5.9734	5.87296	6.06471	5.91967	5.70127	6.17481	5.56739	5.8897	6.01196	5.78722	5.62516	6.09297	5.75016	5.83545	6.13949	6.07868	6.02502	6.19459	5.98625	5.99916
ENSOARG00000015682|CYB5R2	6.44719	5.91967	6.15666	6.07868	5.94702	6.56463	6.21578	6.09297	6.19459	6.13949	6.17481	6.38278	5.85497	6.12334	6.03816	6.01196	5.90508	5.87296	5.78722	5.81345	6.33484	5.99916	5.93365	5.96052	5.62516	6.02502	6.29698	5.75016	5.8897	6.06471	5.9734	5.98625	6.26597	5.70127	6.23959	6.05151	5.83545	6.10786	5.56739	5.45434
ENSOARG00000008678|ZNF268	6.15666	5.81345	5.45434	5.91967	5.75016	6.12334	6.03816	5.70127	6.10786	5.85497	5.56739	6.33484	6.02502	5.62516	5.8897	5.96052	6.13949	6.09297	6.06471	6.07868	6.56463	5.87296	5.93365	6.44719	5.98625	5.9734	6.19459	6.21578	5.83545	6.29698	6.05151	5.99916	6.17481	6.26597	6.38278	5.90508	5.94702	5.78722	6.23959	6.01196
ENSOARG00000003136|C22orf31	5.96052	6.13949	6.02502	6.12334	5.70127	6.56463	6.44719	6.15666	5.8897	5.78722	5.93365	6.06471	5.91967	5.45434	5.99916	5.94702	5.81345	5.85497	5.87296	6.05151	6.07868	6.19459	6.10786	5.83545	6.01196	5.62516	6.38278	6.17481	5.56739	6.09297	6.03816	5.9734	6.21578	5.75016	5.98625	6.23959	6.26597	5.90508	6.29698	6.33484
ENSOARG00000001238|DMXL1	5.8897	6.05151	5.45434	6.12334	6.29698	6.01196	6.21578	5.83545	6.10786	6.09297	5.56739	6.56463	6.06471	5.62516	5.78722	5.98625	6.38278	5.96052	5.91967	6.02502	5.75016	5.94702	6.17481	5.93365	5.9734	6.23959	6.03816	6.07868	6.13949	5.70127	5.90508	5.81345	6.19459	6.15666	5.85497	5.99916	6.44719	5.87296	6.26597	6.33484
ENSOARG00000005136|MSH2	6.03816	5.91967	5.45434	6.10786	5.96052	5.94702	5.87296	5.70127	5.90508	5.8897	5.56739	6.19459	5.83545	5.62516	5.75016	6.07868	6.56463	5.99916	5.93365	5.9734	6.29698	6.38278	6.33484	6.15666	6.09297	6.01196	6.02502	6.23959	6.13949	5.81345	5.85497	6.06471	5.98625	6.05151	6.21578	6.44719	6.17481	6.12334	6.26597	5.78722
ENSOARG00000024310|SNORD18	6.38278	5.98625	5.70127	5.87296	6.03816	6.56463	5.45434	5.9734	6.26597	6.17481	5.96052	5.90508	5.93365	5.56739	5.83545	6.33484	6.05151	5.85497	5.8897	6.12334	5.94702	5.62516	6.15666	6.06471	6.13949	6.02502	5.81345	5.99916	6.01196	6.10786	6.19459	6.44719	6.23959	5.75016	6.21578	5.78722	6.07868	6.29698	5.91967	6.09297
ENSOARG00000007625|IL10RA	5.56739	6.29698	6.56463	5.81345	6.26597	6.13949	6.38278	6.44719	6.06471	5.99916	5.94702	5.70127	5.93365	5.87296	6.02502	6.07868	5.75016	5.83545	5.90508	5.62516	6.12334	6.05151	5.45434	5.91967	6.23959	5.78722	5.8897	5.98625	5.85497	6.03816	6.15666	6.01196	5.9734	6.09297	6.33484	6.10786	6.17481	5.96052	6.19459	6.21578
ENSOARG00000020885|RFX7	5.9734	5.94702	5.62516	6.12334	6.26597	5.99916	6.10786	6.38278	5.8897	6.21578	6.44719	6.05151	6.13949	6.33484	5.70127	5.90508	6.56463	6.29698	5.78722	6.23959	5.75016	5.81345	6.17481	5.85497	5.83545	6.01196	5.96052	6.07868	6.19459	5.45434	5.91967	5.56739	5.98625	5.93365	6.03816	6.09297	5.87296	6.15666	6.02502	6.06471
ENSOARG00000012886|THRA	5.99916	5.87296	6.44719	6.15666	6.26597	6.19459	5.9734	6.23959	5.93365	6.10786	6.56463	5.45434	6.07868	6.38278	5.85497	5.94702	6.33484	5.90508	5.78722	6.05151	6.01196	5.91967	6.17481	5.75016	5.98625	6.13949	5.56739	6.03816	6.21578	5.8897	6.09297	6.12334	5.62516	5.83545	5.70127	6.02502	5.81345	6.29698	5.96052	6.06471
ENSOARG00000015808|SLC66A3	5.81345	6.38278	6.17481	5.87296	5.83545	6.07868	6.44719	6.26597	6.15666	6.13949	5.56739	5.94702	5.93365	5.75016	6.03816	6.05151	5.8897	6.12334	6.21578	5.90508	6.19459	6.56463	5.78722	6.09297	5.98625	5.70127	6.01196	5.96052	5.99916	6.06471	6.29698	5.45434	6.02502	6.33484	6.10786	5.62516	6.23959	5.91967	5.85497	5.9734
ENSOARG00000022811|U6	6.38278	5.62516	5.87296	6.07868	5.8897	5.91967	5.45434	5.56739	6.12334	5.96052	6.29698	6.15666	6.19459	5.70127	6.03816	6.33484	5.98625	6.05151	6.09297	6.56463	6.23959	5.78722	5.94702	6.01196	5.81345	5.85497	6.02502	5.75016	5.83545	6.26597	5.9734	6.44719	6.10786	5.90508	5.99916	5.93365	6.06471	6.13949	6.17481	6.21578
ENSOARG00000012846|TRPM3	6.56463	5.81345	5.93365	6.19459	6.29698	6.10786	6.06471	6.05151	6.17481	5.90508	6.15666	5.56739	6.33484	5.87296	5.83545	5.8897	6.23959	6.02502	5.85497	6.13949	6.26597	5.96052	5.9734	5.70127	5.75016	6.07868	6.12334	6.01196	5.99916	6.03816	5.78722	5.98625	5.45434	5.91967	5.62516	6.09297	6.38278	6.44719	5.94702	6.21578
ENSOARG00000007090|CYP2F1	6.07868	5.8897	6.44719	6.38278	6.26597	5.87296	5.99916	6.02502	6.13949	6.19459	6.29698	5.81345	6.21578	6.56463	5.91967	6.12334	6.15666	5.75016	5.83545	5.56739	6.03816	5.90508	5.94702	6.01196	5.9734	6.23959	5.78722	6.06471	6.05151	6.09297	6.10786	6.17481	5.45434	5.96052	5.98625	6.33484	5.93365	5.70127	5.85497	5.62516
ENSOARG00000002862|CD163	5.8897	5.91967	6.26597	6.05151	6.02502	5.87296	6.19459	6.56463	6.33484	5.85497	5.56739	6.10786	5.78722	5.93365	6.21578	5.99916	5.70127	5.90508	5.98625	5.81345	6.15666	6.13949	5.45434	6.06471	6.03816	5.62516	6.44719	5.75016	6.12334	5.96052	6.01196	5.94702	6.38278	6.07868	6.29698	6.23959	6.09297	5.83545	5.9734	6.17481
ENSOARG00000004480|TTC39A	5.96052	5.62516	5.45434	5.9734	6.06471	6.10786	6.56463	5.98625	6.33484	6.15666	5.70127	6.17481	6.07868	5.78722	6.23959	5.94702	5.8897	6.01196	5.85497	5.83545	6.19459	6.05151	5.87296	6.09297	6.21578	6.13949	6.03816	6.12334	5.90508	6.29698	6.02502	5.93365	5.91967	6.26597	5.75016	5.56739	6.44719	5.99916	5.81345	6.38278
ENSOARG00000016870	6.17481	5.93365	6.33484	5.8897	6.13949	5.62516	6.02502	6.12334	5.96052	5.98625	6.29698	6.10786	6.26597	6.38278	5.9734	5.75016	6.09297	5.99916	5.83545	6.01196	5.91967	5.70127	6.15666	5.94702	5.85497	6.21578	6.03816	6.07868	6.06471	5.45434	5.78722	6.19459	5.90508	6.05151	6.56463	6.44719	5.87296	6.23959	5.81345	5.56739
ENSOARG00000016877	6.15666	5.9734	6.17481	5.93365	6.56463	6.07868	5.81345	6.33484	6.10786	6.03816	6.29698	5.70127	5.96052	6.38278	5.62516	6.21578	6.44719	5.8897	6.06471	6.02502	5.83545	5.87296	6.26597	6.09297	5.94702	6.19459	5.45434	5.98625	6.23959	5.78722	6.01196	5.56739	5.75016	6.12334	5.85497	5.90508	6.05151	5.99916	5.91967	6.13949
ENSOARG00000007050|STAP1	6.21578	6.26597	5.70127	5.90508	6.13949	6.05151	6.56463	5.45434	5.91967	5.81345	5.98625	5.94702	5.96052	5.56739	5.87296	5.99916	6.17481	5.8897	6.10786	5.62516	6.07868	6.06471	6.15666	6.19459	6.33484	6.03816	5.85497	6.02502	6.38278	5.9734	5.83545	6.01196	6.29698	5.75016	6.44719	5.78722	6.09297	5.93365	6.12334	6.23959
ENSOARG00000016874	6.29698	5.85497	5.45434	6.21578	5.96052	6.23959	5.90508	5.81345	6.09297	6.13949	5.56739	6.33484	5.94702	5.62516	5.8897	6.03816	5.99916	6.17481	6.01196	5.91967	6.10786	5.98625	6.07868	6.56463	6.05151	6.02502	6.38278	6.06471	5.75016	6.19459	5.70127	5.83545	6.44719	5.87296	6.26597	5.9734	5.93365	6.12334	6.15666	5.78722
ENSOARG00000013125|IL1RL2	6.33484	5.62516	5.87296	6.07868	5.8897	5.91967	5.45434	5.56739	6.12334	5.96052	6.29698	6.15666	6.19459	5.70127	6.03816	6.56463	5.98625	6.05151	6.09297	5.78722	6.23959	5.75016	5.94702	6.01196	5.81345	5.85497	6.02502	6.44719	5.83545	6.26597	5.9734	6.38278	6.10786	5.90508	5.99916	5.93365	6.06471	6.13949	6.17481	6.21578
ENSOARG00000021049	6.44719	6.26597	5.83545	5.99916	5.85497	5.87296	5.45434	5.56739	6.12334	6.56463	6.05151	6.01196	6.02502	5.62516	5.96052	6.33484	6.09297	5.9734	6.10786	6.17481	6.03816	5.75016	5.90508	5.93365	5.78722	5.81345	5.94702	5.70127	6.07868	6.29698	6.19459	6.06471	6.21578	6.23959	5.91967	5.8897	5.98625	6.13949	6.38278	6.15666
ENSOARG00000008332|CD27	5.81345	6.19459	6.29698	6.23959	6.56463	5.93365	6.44719	6.38278	5.75016	6.01196	5.96052	5.78722	6.13949	6.02502	5.62516	5.87296	5.98625	5.8897	6.26597	6.33484	6.09297	6.03816	5.83545	6.05151	5.9734	6.15666	5.94702	6.10786	5.45434	5.90508	6.07868	5.91967	5.70127	5.56739	6.12334	5.99916	6.17481	5.85497	6.06471	6.21578
ENSOARG00000018992|TRIM44	5.9734	5.45434	6.01196	6.10786	6.29698	5.75016	5.78722	6.15666	6.12334	5.8897	6.05151	5.62516	5.83545	6.17481	6.56463	5.99916	5.56739	6.07868	6.21578	6.09297	5.91967	6.02502	6.03816	5.81345	5.98625	6.23959	6.13949	6.06471	6.26597	5.85497	5.96052	5.70127	6.33484	6.44719	5.90508	5.93365	6.38278	5.94702	5.87296	6.19459
ENSOARG00000021044	6.26597	6.23959	5.62516	6.10786	5.70127	6.03816	6.21578	5.45434	6.09297	5.75016	5.83545	6.33484	5.99916	5.56739	5.81345	6.01196	6.12334	5.93365	6.44719	6.07868	6.05151	6.06471	5.9734	6.56463	5.96052	5.94702	5.78722	5.87296	5.8897	6.38278	6.29698	6.17481	5.91967	6.02502	6.19459	5.90508	6.13949	5.85497	6.15666	5.98625
ENSOARG00000024396|U6	5.96052	5.56739	5.70127	5.90508	6.19459	5.78722	6.38278	5.45434	6.26597	6.05151	5.94702	5.99916	6.12334	6.10786	5.85497	6.21578	6.56463	5.87296	6.33484	6.13949	5.93365	5.62516	5.9734	6.29698	6.17481	6.02502	5.83545	6.23959	6.01196	6.15666	6.06471	6.44719	6.07868	5.75016	5.81345	6.03816	5.8897	5.98625	5.91967	6.09297
ENSOARG00000012675|TKFC	6.23959	6.06471	6.33484	6.29698	6.21578	6.09297	5.45434	6.15666	5.56739	5.8897	5.70127	6.26597	5.83545	6.10786	6.38278	5.96052	5.62516	6.03816	5.99916	6.01196	5.87296	5.91967	5.75016	6.19459	6.12334	5.93365	6.56463	5.9734	5.98625	6.13949	5.81345	6.02502	6.44719	6.17481	5.90508	5.78722	5.94702	6.05151	6.07868	5.85497
ENSOARG00000016866|FGF8	6.38278	5.62516	5.8897	6.09297	5.90508	5.93365	5.45434	5.56739	6.13949	5.9734	6.29698	6.17481	6.21578	5.70127	6.05151	6.33484	5.99916	6.06471	6.10786	5.81345	6.26597	5.78722	5.96052	6.02502	5.83545	5.87296	6.03816	5.75016	5.85497	6.56463	5.98625	6.44719	6.12334	5.91967	6.01196	5.94702	6.07868	6.15666	6.19459	6.23959
ENSOARG00000005223|DESI2	5.78722	6.09297	5.45434	5.81345	5.90508	5.96052	5.91967	5.70127	6.21578	6.44719	5.56739	6.17481	6.12334	5.62516	5.83545	6.07868	6.38278	6.23959	5.93365	6.06471	5.98625	6.03816	6.56463	6.15666	6.19459	6.13949	5.85497	6.05151	6.10786	6.29698	6.33484	5.75016	6.01196	5.87296	5.94702	5.8897	6.02502	5.99916	5.9734	6.26597
ENSOARG00000012170|TNFRSF25	5.9734	5.8897	5.96052	6.12334	6.01196	5.99916	6.21578	5.70127	6.10786	6.05151	5.94702	6.03816	5.62516	6.13949	6.17481	6.09297	6.07868	6.06471	6.19459	5.85497	6.29698	6.26597	5.56739	6.44719	5.81345	5.87296	5.98625	5.93365	5.91967	6.56463	6.15666	6.02502	5.75016	6.33484	6.38278	5.90508	5.83545	6.23959	5.45434	5.78722
ENSOARG00000022043|U6	6.38278	5.62516	5.8897	6.07868	5.90508	5.93365	5.45434	5.56739	6.12334	5.9734	6.29698	6.15666	6.19459	5.70127	6.03816	6.33484	5.99916	6.05151	6.09297	5.81345	6.23959	5.78722	5.96052	6.56463	5.83545	5.87296	6.02502	5.75016	5.85497	6.26597	5.98625	6.44719	6.10786	5.91967	6.01196	5.94702	6.06471	6.13949	6.17481	6.21578
ENSOARG00000009113|NR2C2AP	6.12334	5.98625	6.44719	5.91967	5.90508	6.56463	5.45434	5.70127	6.17481	5.94702	5.85497	6.33484	5.78722	6.03816	6.38278	5.62516	6.07868	5.81345	5.87296	6.09297	5.56739	5.93365	6.21578	6.26597	6.02502	5.96052	6.10786	6.01196	6.13949	6.23959	6.15666	6.05151	6.06471	5.8897	5.99916	6.19459	6.29698	5.83545	5.75016	5.9734
ENSOARG00000019534|IPO8	5.83545	5.75016	5.45434	6.05151	5.98625	5.91967	5.90508	5.70127	6.29698	6.33484	5.56739	6.26597	5.99916	5.62516	5.78722	6.13949	6.56463	6.07868	5.8897	6.09297	5.87296	6.10786	6.03816	5.94702	6.21578	6.01196	6.17481	6.06471	6.12334	5.81345	5.96052	5.9734	6.19459	5.85497	5.93365	6.23959	6.02502	6.38278	6.15666	6.44719
ENSOARG00000002303|ZDHHC22	6.21578	6.23959	6.26597	6.44719	6.29698	5.87296	5.45434	5.56739	6.06471	5.91967	6.17481	6.09297	6.33484	5.62516	5.99916	6.19459	5.94702	6.01196	6.03816	5.75016	6.13949	6.56463	5.90508	5.9734	5.78722	5.83545	5.98625	5.70127	5.81345	6.15666	5.93365	6.38278	6.05151	5.85497	5.96052	5.8897	6.02502	6.07868	6.10786	6.12334
ENSOARG00000017552|DSP	6.44719	5.45434	6.10786	6.09297	6.17481	5.62516	5.96052	5.9734	5.85497	6.03816	5.94702	5.93365	6.02502	6.38278	6.13949	6.33484	5.98625	5.90508	5.81345	6.56463	6.26597	6.19459	5.8897	6.05151	5.99916	5.83545	5.56739	5.91967	6.15666	6.06471	6.07868	5.75016	6.12334	5.78722	6.29698	6.21578	6.23959	6.01196	5.87296	5.70127
ENSOARG00000003163|PTPN21	5.81345	6.12334	6.29698	5.96052	6.33484	5.99916	6.21578	6.26597	5.8897	6.23959	6.56463	5.45434	6.15666	6.44719	5.90508	5.9734	6.38278	5.93365	5.85497	5.91967	5.87296	6.03816	6.19459	5.75016	5.94702	6.17481	5.62516	6.05151	6.09297	5.70127	6.06471	5.83545	5.56739	6.01196	5.78722	6.07868	6.02502	6.10786	5.98625	6.13949
ENSOARG00000004920|RPS13	6.13949	6.23959	5.45434	6.19459	5.78722	6.21578	6.10786	5.75016	5.93365	5.99916	5.56739	6.07868	6.05151	5.62516	6.02502	5.9734	6.03816	5.8897	6.29698	6.09297	6.26597	5.85497	5.98625	5.90508	6.01196	5.91967	6.38278	5.70127	5.81345	6.06471	5.96052	6.56463	6.44719	5.83545	6.17481	6.33484	5.94702	6.12334	6.15666	5.87296
ENSOARG00000004783|CMKLR1	6.12334	6.56463	6.26597	5.83545	5.85497	5.98625	6.33484	6.09297	5.96052	6.03816	5.90508	6.23959	6.17481	6.21578	6.10786	5.9734	5.93365	5.45434	5.75016	5.70127	5.87296	6.06471	6.07868	6.01196	5.56739	6.29698	6.44719	5.62516	5.99916	5.8897	6.05151	5.91967	6.15666	6.38278	5.94702	5.78722	6.13949	5.81345	6.02502	6.19459
ENSOARG00000013049|SLC35A1	6.13949	5.94702	5.45434	6.26597	6.19459	5.91967	5.81345	5.70127	6.33484	5.9734	5.56739	6.15666	6.03816	5.62516	5.75016	6.23959	6.56463	6.12334	5.96052	5.93365	6.17481	6.06471	5.8897	5.90508	5.99916	6.09297	5.85497	6.10786	6.38278	5.98625	6.02502	6.07868	5.83545	5.87296	5.78722	6.01196	6.05151	6.44719	6.21578	6.29698
ENSOARG00000006963|SNRPA	6.06471	5.78722	6.21578	6.09297	5.45434	6.23959	5.93365	5.81345	5.8897	5.90508	6.17481	6.38278	5.96052	6.19459	6.56463	6.15666	5.85497	5.99916	6.12334	5.70127	6.03816	6.05151	5.94702	5.75016	6.01196	5.62516	6.44719	6.13949	5.87296	6.33484	6.07868	6.26597	6.29698	5.83545	6.02502	5.98625	5.9734	5.56739	6.10786	5.91967
ENSOARG00000001973|TP53I11	5.83545	5.99916	6.12334	5.85497	5.8897	5.90508	6.13949	5.9734	6.09297	5.87296	6.05151	6.29698	5.70127	6.01196	6.44719	6.07868	5.96052	6.23959	6.10786	6.21578	6.26597	6.33484	5.91967	6.56463	6.03816	5.81345	6.02502	5.75016	5.98625	6.38278	6.19459	5.62516	6.15666	6.17481	5.93365	5.78722	6.06471	5.94702	5.45434	5.56739
ENSOARG00000015011|ROM1	6.10786	5.8897	6.09297	6.06471	5.83545	6.03816	6.29698	5.98625	6.07868	5.94702	6.02502	5.91967	5.96052	6.01196	6.33484	5.9734	5.70127	6.21578	6.17481	5.56739	6.56463	6.38278	5.45434	6.15666	5.62516	6.12334	6.05151	5.81345	5.78722	6.44719	6.26597	5.99916	5.90508	6.13949	6.19459	6.23959	5.87296	5.75016	5.93365	5.85497
ENSOARG00000014859|RBM39	6.15666	6.29698	5.45434	5.91967	6.07868	5.99916	6.26597	5.78722	6.21578	6.02502	5.56739	5.96052	6.05151	5.62516	5.83545	5.94702	5.93365	6.13949	6.19459	5.87296	6.23959	5.81345	5.98625	5.8897	5.9734	6.09297	5.85497	6.12334	6.10786	6.03816	6.17481	6.56463	5.90508	5.70127	6.01196	6.44719	6.06471	6.38278	6.33484	5.75016
ENSOARG00000022494|U6	6.38278	5.62516	5.8897	6.07868	5.90508	6.56463	5.45434	5.56739	6.12334	5.96052	6.29698	6.15666	6.19459	5.70127	6.03816	6.33484	5.98625	6.05151	6.09297	5.81345	6.23959	5.78722	5.94702	6.01196	5.83545	5.87296	6.02502	5.75016	5.85497	6.26597	5.9734	6.44719	6.10786	5.91967	5.99916	5.93365	6.06471	6.13949	6.17481	6.21578
ENSOARG00000005647|RASGRP4	6.26597	6.13949	6.44719	5.87296	6.15666	6.02502	6.23959	6.56463	5.75016	5.91967	5.81345	5.8897	6.06471	5.99916	5.96052	6.03816	5.83545	6.05151	6.12334	5.70127	6.17481	6.29698	5.45434	5.56739	5.85497	5.62516	5.93365	6.01196	6.09297	6.19459	6.21578	5.78722	5.9734	6.07868	6.38278	5.98625	6.33484	5.90508	6.10786	5.94702
ENSOARG00000008070|TMEM241	5.91967	6.07868	5.87296	6.23959	6.38278	6.12334	5.93365	6.15666	6.17481	6.09297	6.26597	5.70127	5.98625	6.56463	5.75016	6.21578	6.19459	5.94702	6.01196	5.83545	6.10786	5.96052	6.05151	6.06471	5.9734	5.62516	5.90508	6.13949	6.02502	5.78722	5.99916	5.45434	5.8897	6.33484	5.85497	5.56739	6.44719	5.81345	6.29698	6.03816
ENSOARG00000015758	6.13949	5.99916	6.17481	5.75016	5.94702	6.15666	6.23959	6.26597	5.70127	6.02502	6.21578	6.33484	6.07868	6.10786	6.56463	6.09297	6.29698	5.45434	6.44719	5.9734	5.62516	6.12334	5.83545	6.38278	5.98625	5.91967	5.85497	6.05151	5.81345	5.56739	5.90508	5.93365	6.03816	6.19459	5.8897	5.87296	5.78722	6.01196	5.96052	6.06471
ENSOARG00000015757	6.44719	5.62516	5.8897	6.09297	5.90508	5.93365	5.45434	5.56739	6.13949	5.9734	6.33484	6.17481	6.21578	5.70127	6.05151	6.38278	5.99916	6.06471	6.10786	5.81345	6.26597	5.78722	5.96052	6.02502	5.83545	5.87296	6.03816	5.75016	5.85497	6.29698	5.98625	6.56463	6.12334	5.91967	6.01196	5.94702	6.07868	6.15666	6.19459	6.23959
ENSOARG00000015756	6.13949	5.56739	6.23959	6.01196	5.83545	5.87296	6.21578	5.45434	6.03816	5.91967	6.29698	6.26597	6.38278	5.62516	5.98625	6.12334	5.94702	5.99916	6.19459	5.75016	6.09297	5.70127	5.90508	6.56463	6.33484	5.81345	5.9734	6.44719	5.78722	6.10786	5.93365	6.15666	6.02502	5.85497	5.96052	5.8897	6.17481	6.05151	6.06471	6.07868
ENSOARG00000015755	5.75016	6.12334	5.91967	5.56739	5.62516	5.96052	6.06471	6.03816	6.17481	6.07868	5.8897	6.44719	6.10786	5.83545	6.56463	6.33484	5.70127	6.15666	6.02502	5.94702	5.9734	6.05151	5.45434	6.38278	6.09297	5.99916	6.19459	6.23959	6.21578	6.29698	6.26597	5.85497	5.90508	5.87296	6.13949	5.93365	6.01196	5.78722	5.98625	5.81345
ENSOARG00000013022|TMEM182	6.13949	6.23959	5.75016	6.33484	6.09297	6.56463	6.26597	6.01196	6.15666	6.17481	5.99916	6.19459	6.12334	5.93365	5.96052	5.98625	6.10786	6.02502	5.87296	6.05151	5.81345	5.78722	5.94702	5.70127	5.91967	5.9734	6.38278	5.83545	5.8897	5.45434	5.85497	6.29698	6.44719	6.03816	5.56739	6.07868	5.90508	5.62516	6.21578	6.06471
ENSOARG00000013962	6.44719	6.13949	5.45434	5.98625	5.81345	5.93365	5.91967	5.56739	6.23959	6.21578	5.62516	5.75016	6.06471	5.70127	5.78722	6.10786	6.33484	5.90508	6.17481	5.83545	6.29698	5.9734	6.19459	6.02502	5.99916	6.26597	5.8897	6.01196	6.03816	6.09297	6.12334	6.56463	5.85497	6.05151	6.07868	5.87296	5.96052	6.15666	6.38278	5.94702
ENSOARG00000007594|MCF2L	6.23959	5.85497	6.13949	6.01196	5.56739	5.94702	5.45434	5.62516	6.02502	5.96052	6.26597	5.75016	5.98625	6.05151	6.17481	5.70127	5.99916	6.38278	6.29698	6.09297	5.8897	5.78722	6.21578	6.33484	5.93365	6.03816	6.10786	5.90508	5.83545	5.9734	5.87296	6.07868	6.06471	6.15666	6.56463	6.44719	5.81345	6.19459	6.12334	5.91967
ENSOARG00000008504|LRRC72	6.09297	5.98625	5.70127	6.10786	5.96052	6.44719	6.17481	5.91967	6.38278	6.03816	5.85497	6.56463	6.15666	5.45434	6.01196	5.87296	5.81345	5.83545	5.93365	5.56739	6.02502	5.90508	5.78722	6.19459	5.99916	5.8897	6.26597	5.9734	5.62516	6.06471	6.13949	6.23959	6.33484	6.21578	6.12334	5.75016	6.29698	5.94702	6.07868	6.05151
ENSOARG00000019614	6.38278	5.62516	5.8897	6.07868	5.90508	5.93365	5.45434	5.56739	6.12334	5.96052	6.29698	6.15666	6.19459	5.70127	6.03816	6.33484	5.98625	6.05151	6.09297	5.81345	6.23959	5.78722	6.56463	6.01196	5.83545	5.87296	6.02502	5.75016	5.85497	6.26597	5.9734	6.44719	6.10786	5.91967	5.99916	5.94702	6.06471	6.13949	6.17481	6.21578
ENSOARG00000019610	6.19459	5.9734	6.17481	5.56739	5.85497	5.70127	6.56463	5.91967	5.99916	6.03816	6.13949	5.62516	5.94702	6.10786	5.78722	5.90508	5.81345	6.26597	6.23959	5.83545	6.38278	5.98625	6.02502	6.01196	5.87296	5.75016	6.06471	6.07868	6.12334	6.09297	6.29698	6.21578	6.05151	5.45434	6.44719	6.15666	6.33484	5.8897	5.93365	5.96052
ENSOARG00000008237|VAMP1	6.23959	6.06471	6.56463	6.17481	6.01196	6.12334	5.85497	5.94702	6.05151	5.75016	5.8897	5.9734	5.56739	5.62516	6.44719	6.26597	6.09297	5.99916	6.13949	5.93365	5.81345	5.70127	5.78722	5.45434	6.02502	5.83545	6.15666	6.38278	6.07868	5.96052	5.90508	6.03816	6.29698	6.33484	5.87296	5.98625	6.10786	5.91967	6.21578	6.19459
ENSOARG00000014222|DENND4C	5.87296	5.99916	5.45434	6.13949	6.06471	5.83545	6.17481	6.02502	6.10786	6.19459	5.56739	5.81345	5.96052	5.62516	5.70127	5.98625	6.05151	6.23959	6.07868	6.12334	5.78722	5.9734	6.38278	5.90508	5.91967	6.26597	5.94702	6.03816	6.15666	5.75016	5.85497	6.01196	5.93365	6.44719	6.09297	6.33484	6.21578	5.8897	6.29698	6.56463
ENSOARG00000019329|FN1	5.90508	6.38278	6.23959	6.03816	6.01196	5.8897	6.19459	6.56463	6.44719	6.29698	6.02502	6.26597	6.06471	6.13949	5.96052	6.15666	5.91967	6.21578	5.81345	5.70127	6.09297	6.12334	5.45434	6.07868	5.87296	5.56739	5.9734	6.10786	6.17481	5.98625	5.93365	5.83545	5.94702	5.99916	6.33484	5.75016	6.05151	5.78722	5.62516	5.85497
ENSOARG00000013535|ITIH5	5.99916	5.83545	6.05151	6.10786	6.12334	6.02502	6.38278	6.21578	6.15666	6.13949	6.06471	6.56463	6.29698	6.44719	6.17481	5.85497	5.93365	6.07868	5.91967	5.75016	6.26597	6.23959	5.45434	5.70127	5.8897	5.81345	6.33484	5.9734	5.56739	6.03816	6.09297	5.78722	6.19459	5.98625	6.01196	5.87296	5.90508	5.94702	5.62516	5.96052
ENSOARG00000008129|CFAP73	6.56463	5.99916	6.13949	6.07868	6.23959	5.85497	5.8897	5.45434	6.09297	5.81345	6.05151	6.10786	6.12334	5.90508	6.29698	5.78722	6.02502	5.56739	5.91967	5.9734	6.03816	5.87296	6.06471	5.94702	5.83545	6.17481	6.26597	5.70127	5.62516	6.21578	6.01196	6.19459	6.44719	5.75016	5.93365	5.96052	5.98625	6.33484	6.15666	6.38278
ENSOARG00000018059	6.38278	5.62516	5.8897	6.09297	5.90508	5.93365	5.45434	5.56739	6.13949	5.9734	6.29698	6.17481	6.56463	5.70127	6.05151	6.33484	5.99916	6.06471	6.10786	5.81345	6.23959	5.78722	5.96052	6.02502	5.83545	5.87296	6.03816	5.75016	5.85497	6.26597	5.98625	6.44719	6.12334	5.91967	6.01196	5.94702	6.07868	6.15666	6.19459	6.21578
ENSOARG00000007312|SCPEP1	6.23959	6.12334	6.56463	5.56739	6.09297	6.38278	5.78722	6.29698	6.06471	6.05151	5.9734	5.8897	5.99916	6.33484	5.87296	6.10786	5.45434	6.13949	5.75016	5.93365	5.94702	5.81345	5.62516	6.26597	6.07868	6.17481	5.96052	6.01196	6.15666	6.03816	5.83545	6.02502	5.90508	5.70127	6.19459	5.98625	5.85497	6.44719	6.21578	5.91967
ENSOARG00000018053	6.06471	6.10786	5.45434	5.75016	5.70127	5.83545	5.81345	5.91967	6.09297	6.02502	6.01196	6.38278	5.93365	5.96052	5.98625	6.12334	5.85497	5.62516	6.44719	5.90508	6.26597	6.17481	5.8897	6.19459	6.15666	6.03816	6.13949	6.05151	6.33484	5.99916	5.94702	5.78722	6.21578	6.07868	5.56739	6.29698	5.87296	5.9734	6.56463	6.23959
ENSOARG00000018050	6.19459	5.9734	5.45434	5.99916	5.98625	6.17481	5.8897	5.78722	6.01196	5.96052	5.56739	6.56463	6.15666	5.62516	6.10786	6.03816	5.93365	6.09297	6.06471	6.13949	5.83545	5.87296	6.07868	6.29698	6.12334	6.21578	6.26597	6.05151	6.38278	6.33484	5.91967	6.23959	6.44719	6.02502	5.85497	5.81345	5.90508	5.75016	5.94702	5.70127
ENSOARG00000007012|FUCA1	6.15666	6.03816	5.62516	6.19459	5.99916	6.33484	6.21578	6.23959	6.13949	5.98625	5.45434	6.29698	5.8897	5.70127	6.12334	6.01196	5.83545	6.17481	5.91967	5.85497	5.78722	5.87296	5.75016	6.56463	5.96052	5.93365	6.44719	5.90508	5.9734	6.07868	6.02502	5.81345	6.38278	6.09297	6.26597	6.06471	6.05151	6.10786	5.94702	5.56739
ENSOARG00000016547|CALCRL	5.75016	6.17481	5.56739	5.99916	6.01196	6.19459	6.26597	5.70127	6.21578	6.12334	5.62516	6.33484	6.07868	5.45434	5.85497	5.93365	6.29698	6.03816	6.23959	5.91967	5.87296	6.15666	6.38278	5.94702	5.96052	6.09297	6.44719	5.9734	5.90508	5.83545	6.13949	5.78722	6.56463	5.98625	6.02502	5.8897	6.06471	5.81345	6.05151	6.10786
ENSOARG00000008354	6.03816	6.17481	6.33484	5.94702	5.85497	5.96052	6.10786	6.23959	5.75016	6.06471	6.56463	5.62516	5.70127	6.38278	5.99916	6.12334	6.29698	5.98625	5.93365	6.44719	6.13949	6.26597	6.15666	5.78722	5.9734	6.19459	5.56739	5.81345	6.05151	6.02502	6.09297	5.90508	5.87296	6.07868	6.21578	5.8897	5.83545	6.01196	5.45434	5.91967
ENSOARG00000008356	6.02502	5.45434	5.70127	5.90508	5.75016	6.56463	6.06471	6.07868	5.93365	6.29698	5.99916	5.94702	5.96052	6.12334	5.8897	6.01196	6.26597	6.05151	6.19459	6.09297	5.9734	5.56739	6.17481	5.85497	5.62516	6.38278	5.87296	6.23959	6.33484	5.98625	5.81345	6.03816	5.91967	5.78722	5.83545	6.15666	6.10786	6.13949	6.21578	6.44719
ENSOARG00000024134|U6	6.44719	5.62516	5.8897	6.09297	5.90508	5.93365	5.45434	5.56739	6.13949	5.9734	6.33484	6.17481	6.21578	5.70127	6.05151	6.38278	5.99916	6.06471	6.10786	5.81345	6.26597	5.78722	5.96052	6.02502	5.83545	5.87296	6.03816	5.75016	5.85497	6.29698	5.98625	6.56463	6.12334	5.91967	6.01196	5.94702	6.07868	6.15666	6.19459	6.23959
ENSOARG00000010707	6.02502	6.23959	5.45434	5.94702	6.09297	5.87296	5.90508	5.70127	6.13949	5.9734	5.56739	6.44719	5.83545	5.62516	5.91967	6.06471	6.56463	5.85497	6.10786	6.21578	5.98625	5.78722	6.12334	6.38278	5.96052	6.26597	6.07868	5.93365	6.33484	6.03816	5.81345	6.05151	6.15666	6.01196	5.75016	5.8897	6.19459	5.99916	6.29698	6.17481
ENSOARG00000011767|RPS6KB2	6.23959	6.26597	6.56463	6.13949	5.94702	6.44719	6.21578	6.17481	5.83545	5.98625	6.38278	5.70127	6.29698	6.33484	5.90508	6.09297	5.56739	5.45434	5.99916	5.62516	5.8897	5.75016	5.81345	5.85497	6.10786	5.91967	5.9734	6.19459	6.02502	5.93365	6.06471	6.12334	5.96052	6.05151	5.78722	5.87296	6.07868	6.03816	6.01196	6.15666
ENSOARG00000010705	6.10786	5.56739	5.83545	5.9734	5.85497	5.8897	5.45434	6.17481	5.99916	6.23959	6.07868	6.01196	6.03816	5.62516	5.93365	6.09297	5.91967	5.94702	5.98625	5.70127	6.06471	6.33484	6.13949	6.44719	5.75016	5.81345	6.29698	6.15666	5.78722	6.38278	5.90508	6.12334	6.56463	5.87296	6.26597	6.21578	5.96052	6.19459	6.02502	6.05151
ENSOARG00000007925|PCCB	5.99916	6.10786	5.78722	5.83545	5.70127	5.8897	5.9734	6.21578	6.03816	5.93365	6.29698	6.56463	6.06471	6.17481	6.33484	6.05151	6.01196	6.09297	6.19459	5.98625	6.23959	5.94702	5.90508	6.26597	6.15666	6.02502	6.44719	5.81345	5.56739	6.12334	6.07868	5.96052	6.38278	6.13949	5.87296	5.62516	5.91967	5.45434	5.75016	5.85497
ENSOARG00000012702	6.01196	6.33484	5.45434	6.09297	5.99916	6.17481	6.13949	5.75016	5.98625	6.19459	5.56739	5.94702	6.23959	5.62516	5.70127	6.10786	6.29698	5.90508	6.12334	6.03816	5.78722	5.87296	6.38278	5.81345	6.07868	6.26597	5.85497	6.05151	5.91967	5.83545	5.93365	6.21578	6.02502	6.06471	5.96052	5.8897	6.56463	5.9734	6.15666	6.44719
ENSOARG00000009088	6.29698	5.8897	5.45434	5.9734	6.05151	5.93365	5.75016	6.02502	6.21578	5.81345	5.83545	5.87296	6.38278	6.07868	6.10786	5.70127	6.01196	6.17481	6.19459	5.94702	6.33484	6.13949	6.44719	6.06471	5.90508	5.99916	5.56739	6.26597	5.98625	6.09297	6.12334	5.62516	5.96052	5.91967	6.03816	6.15666	6.56463	6.23959	5.85497	5.78722
ENSOARG00000014170|NABP1	6.03816	6.56463	5.45434	5.75016	5.8897	6.44719	6.33484	5.70127	6.01196	5.81345	5.62516	6.38278	6.26597	5.56739	6.13949	6.02502	5.99916	6.05151	5.96052	5.87296	6.19459	6.29698	6.06471	6.12334	6.17481	5.94702	6.21578	6.09297	5.85497	6.07868	5.98625	6.10786	6.15666	5.78722	5.93365	5.90508	5.91967	5.9734	6.23959	5.83545
ENSOARG00000002051	6.56463	6.13949	5.90508	5.8897	5.56739	6.09297	6.07868	5.98625	6.12334	5.81345	5.75016	6.23959	5.93365	5.85497	6.29698	5.94702	5.70127	6.01196	5.91967	5.83545	6.26597	6.19459	5.62516	6.03816	6.02502	5.45434	6.17481	6.05151	5.99916	6.38278	5.9734	6.33484	6.15666	5.87296	6.06471	5.78722	6.44719	5.96052	6.21578	6.10786
ENSOARG00000023310|SNORD53B	6.17481	5.56739	5.81345	6.02502	5.83545	5.87296	6.56463	5.45434	6.05151	5.91967	6.15666	6.06471	6.09297	5.62516	6.26597	6.33484	5.94702	5.99916	6.29698	6.21578	6.12334	6.38278	5.90508	5.9734	6.23959	5.78722	5.98625	5.70127	5.75016	6.13949	5.93365	6.19459	6.03816	5.85497	5.96052	5.8897	6.01196	6.44719	6.07868	6.10786
ENSOARG00000022140|U6	6.56463	5.62516	5.8897	6.09297	5.90508	5.93365	5.45434	5.56739	6.13949	5.9734	6.33484	6.17481	6.21578	5.70127	6.05151	6.38278	5.99916	6.06471	6.10786	5.81345	6.26597	5.78722	5.96052	6.02502	5.83545	5.87296	6.03816	5.75016	5.85497	6.29698	5.98625	6.44719	6.12334	5.91967	6.01196	5.94702	6.07868	6.15666	6.19459	6.23959
ENSOARG00000016734|NUP54	6.19459	5.87296	5.62516	6.12334	5.8897	6.38278	5.85497	5.75016	5.83545	6.05151	5.70127	5.98625	5.96052	5.45434	5.56739	6.03816	6.17481	5.99916	6.26597	5.94702	5.81345	6.10786	6.07868	5.90508	5.91967	6.02502	5.78722	6.23959	6.09297	5.93365	6.06471	6.56463	5.9734	6.15666	6.01196	6.29698	6.13949	6.44719	6.33484	6.21578
ENSOARG00000027036	6.44719	6.38278	5.85497	6.03816	5.87296	5.90508	6.23959	5.45434	6.07868	5.94702	6.19459	6.10786	6.13949	5.56739	6.01196	6.29698	6.56463	6.02502	6.05151	5.75016	6.17481	5.70127	5.93365	5.98625	5.78722	5.83545	5.99916	5.62516	5.81345	6.26597	5.96052	6.21578	6.06471	5.8897	5.9734	5.91967	6.33484	6.09297	6.12334	6.15666
ENSOARG00000005812|MACROH2A2	6.23959	6.29698	6.12334	5.9734	5.75016	5.78722	5.96052	5.85497	5.94702	5.99916	5.62516	6.21578	6.13949	5.45434	6.38278	5.8897	6.03816	5.56739	6.10786	5.70127	6.33484	6.09297	6.01196	5.90508	6.07868	5.81345	6.44719	5.87296	5.83545	6.26597	6.17481	5.93365	6.56463	5.91967	6.15666	6.19459	6.05151	6.06471	6.02502	5.98625
ENSOARG00000027034	6.33484	5.62516	5.8897	6.07868	5.90508	5.91967	5.45434	5.56739	6.12334	5.96052	6.26597	6.13949	6.17481	5.70127	6.03816	6.29698	5.98625	6.05151	6.09297	5.81345	6.21578	5.78722	5.94702	6.01196	5.83545	5.87296	6.02502	5.75016	5.85497	6.23959	5.9734	6.38278	6.10786	6.44719	5.99916	5.93365	6.06471	6.56463	6.15666	6.19459
ENSOARG00000005618|TEX28	6.10786	5.45434	5.81345	6.23959	5.83545	5.85497	6.13949	6.56463	6.17481	5.90508	6.07868	5.99916	6.02502	5.56739	5.96052	6.09297	5.93365	5.9734	6.19459	5.70127	6.05151	6.21578	5.8897	6.33484	5.75016	5.78722	6.38278	5.62516	6.15666	6.06471	5.91967	6.12334	6.26597	6.29698	5.94702	5.87296	6.44719	5.98625	6.01196	6.03816
ENSOARG00000010882|SLC37A1	5.98625	6.19459	6.07868	6.10786	6.21578	6.06471	6.12334	6.15666	5.56739	6.05151	5.45434	5.62516	6.17481	5.8897	5.90508	5.91967	5.70127	5.85497	6.26597	6.29698	5.87296	5.94702	6.44719	6.03816	6.13949	6.56463	5.81345	5.75016	6.23959	5.93365	6.09297	6.02502	5.83545	6.38278	6.01196	5.78722	5.99916	5.9734	5.96052	6.33484
ENSOARG00000008686	6.09297	5.96052	6.56463	5.56739	6.26597	6.23959	5.90508	6.17481	6.01196	6.06471	6.38278	5.81345	6.02502	6.44719	6.05151	6.33484	5.45434	5.83545	5.99916	5.9734	6.29698	5.75016	5.8897	5.62516	5.98625	6.07868	6.03816	6.10786	5.78722	5.91967	5.87296	5.94702	5.93365	6.12334	6.13949	6.21578	5.85497	6.15666	5.70127	6.19459
ENSOARG00000026928	6.10786	5.56739	6.13949	5.94702	6.23959	6.26597	6.56463	5.45434	5.98625	5.85497	6.07868	6.01196	6.03816	5.62516	5.91967	6.09297	5.87296	6.44719	5.96052	5.75016	6.05151	6.38278	6.29698	5.8897	6.15666	5.78722	5.90508	5.70127	6.21578	6.06471	6.33484	6.12334	5.9734	5.81345	6.17481	5.83545	5.93365	5.99916	6.02502	6.19459
ENSOARG00000026929	6.38278	5.62516	5.70127	6.26597	5.99916	6.17481	6.05151	5.87296	5.96052	5.81345	6.09297	5.45434	6.07868	5.56739	5.85497	6.15666	6.13949	6.29698	6.02502	5.83545	6.56463	6.06471	6.03816	5.75016	5.9734	5.93365	6.23959	5.8897	5.78722	6.44719	6.33484	6.10786	6.21578	5.98625	5.94702	6.19459	5.91967	6.12334	6.01196	5.90508
ENSOARG00000026926	5.91967	5.62516	5.75016	5.70127	6.38278	6.23959	5.81345	5.56739	6.06471	6.03816	6.13949	5.78722	5.93365	5.87296	5.45434	5.94702	6.21578	6.10786	6.15666	5.85497	6.56463	6.17481	5.9734	6.26597	5.98625	6.44719	5.8897	5.90508	6.02502	5.99916	6.05151	6.19459	5.83545	6.12334	6.07868	6.01196	6.29698	5.96052	6.33484	6.09297
ENSOARG00000026924	6.29698	6.10786	6.21578	5.56739	5.62516	5.70127	5.9734	5.85497	6.44719	5.94702	6.15666	6.03816	5.45434	6.09297	5.78722	6.17481	6.05151	6.19459	6.02502	5.83545	6.12334	6.33484	5.75016	6.26597	5.96052	5.87296	6.07868	5.8897	5.93365	6.38278	6.23959	6.56463	6.13949	5.90508	5.91967	5.81345	6.06471	6.01196	5.99916	5.98625
ENSOARG00000026925	5.91967	6.06471	5.87296	5.83545	5.70127	6.01196	6.09297	5.81345	5.93365	5.56739	5.96052	5.9734	5.45434	6.21578	6.44719	6.12334	5.99916	6.05151	6.13949	6.29698	6.33484	6.26597	5.98625	6.56463	5.75016	6.10786	6.15666	5.90508	5.94702	6.38278	5.85497	6.02502	6.17481	6.23959	6.19459	6.07868	5.8897	6.03816	5.62516	5.78722
ENSOARG00000026923	5.81345	5.91967	6.38278	6.19459	6.33484	5.70127	6.44719	6.26597	6.03816	6.23959	6.07868	5.98625	6.21578	5.90508	6.56463	5.99916	6.09297	5.93365	5.87296	5.75016	5.78722	6.17481	5.83545	6.15666	6.29698	5.56739	6.01196	6.10786	5.9734	5.96052	6.02502	5.45434	5.94702	6.05151	5.8897	6.12334	6.13949	6.06471	5.62516	5.85497
ENSOARG00000026920	6.19459	5.62516	6.26597	6.01196	5.87296	5.90508	5.45434	5.56739	6.05151	6.33484	6.15666	6.07868	6.10786	5.70127	6.29698	6.17481	5.96052	5.98625	6.02502	6.38278	6.12334	5.78722	5.93365	6.44719	5.81345	5.85497	6.56463	5.75016	5.83545	6.13949	5.94702	6.21578	6.03816	5.8897	5.9734	5.91967	5.99916	6.06471	6.09297	6.23959
ENSOARG00000026921	6.19459	6.44719	5.70127	6.29698	5.75016	6.10786	5.45434	5.56739	6.13949	6.03816	5.9734	5.90508	5.93365	6.01196	6.56463	5.98625	5.81345	5.85497	6.26597	5.62516	5.94702	6.23959	6.06471	5.83545	6.09297	6.07868	6.12334	6.21578	6.05151	5.96052	6.02502	5.99916	6.15666	6.17481	6.38278	5.78722	5.87296	5.8897	5.91967	6.33484
ENSOARG00000022711	6.21578	5.56739	5.81345	6.02502	6.44719	5.85497	5.45434	6.26597	6.05151	5.90508	6.17481	6.07868	6.10786	6.29698	5.98625	6.19459	5.93365	5.99916	6.56463	5.75016	6.13949	5.70127	5.8897	5.96052	5.78722	6.38278	5.9734	5.62516	6.33484	6.15666	5.91967	6.23959	6.03816	5.83545	5.94702	5.87296	6.01196	6.06471	6.09297	6.12334
ENSOARG00000006026|PHF20L1	5.91967	5.96052	5.45434	6.33484	6.19459	5.90508	6.23959	5.83545	6.10786	6.05151	5.62516	6.07868	6.12334	5.56739	5.75016	6.06471	6.21578	5.99916	5.98625	5.8897	5.70127	5.87296	6.26597	5.85497	6.09297	6.13949	6.03816	6.17481	6.01196	5.81345	5.93365	5.94702	6.15666	6.29698	5.9734	6.02502	6.44719	5.78722	6.38278	6.56463
ENSOARG00000022718	6.38278	5.62516	5.87296	6.07868	5.8897	5.91967	5.45434	5.56739	6.12334	5.96052	6.29698	6.15666	6.19459	6.56463	6.03816	6.33484	5.98625	6.05151	6.09297	5.78722	6.23959	5.75016	5.94702	6.01196	5.81345	5.85497	6.02502	5.70127	5.83545	6.26597	5.9734	6.44719	6.10786	5.90508	5.99916	5.93365	6.06471	6.13949	6.17481	6.21578
ENSOARG00000007784|FAM168A	5.62516	6.01196	6.38278	5.99916	6.07868	5.78722	6.29698	6.56463	5.56739	6.12334	6.44719	6.05151	6.23959	6.19459	6.26597	5.91967	6.03816	6.15666	5.96052	6.09297	5.93365	5.85497	5.90508	5.81345	5.8897	5.87296	6.21578	5.98625	6.17481	5.70127	5.75016	5.45434	6.06471	6.33484	6.02502	6.10786	5.9734	5.83545	6.13949	5.94702
ENSOARG00000004162|FAM222B	5.81345	6.05151	6.56463	5.87296	6.26597	5.98625	6.06471	6.29698	5.99916	6.03816	6.44719	5.56739	6.19459	6.33484	5.78722	6.12334	6.07868	5.8897	5.94702	6.10786	5.62516	5.9734	6.15666	5.85497	6.09297	6.21578	5.45434	6.17481	6.23959	5.75016	6.02502	5.91967	5.70127	5.83545	5.90508	6.01196	5.96052	6.38278	5.93365	6.13949
ENSOARG00000003701|MBNL1	6.01196	6.29698	5.56739	5.99916	5.91967	6.10786	6.15666	5.75016	6.13949	6.23959	5.78722	5.87296	6.33484	5.81345	5.45434	6.21578	6.44719	5.90508	6.06471	5.98625	5.96052	6.07868	6.38278	5.83545	6.19459	6.56463	5.62516	6.26597	5.9734	5.8897	6.17481	6.03816	5.70127	6.12334	6.09297	5.85497	5.93365	6.05151	5.94702	6.02502
ENSOARG00000006863|AGA	6.19459	5.96052	5.45434	5.87296	5.85497	6.12334	6.06471	5.75016	5.56739	6.01196	5.78722	5.99916	6.13949	5.62516	5.91967	5.81345	6.10786	5.9734	5.98625	5.83545	5.94702	6.23959	6.38278	6.05151	6.26597	6.33484	6.21578	6.07868	6.15666	6.03816	5.93365	6.17481	5.90508	5.8897	6.44719	6.02502	5.70127	6.56463	6.09297	6.29698
ENSOARG00000008987|CC2D2A	5.85497	5.83545	5.62516	5.99916	6.01196	5.98625	6.03816	6.56463	6.29698	5.94702	5.70127	6.19459	5.9734	5.93365	6.23959	6.10786	5.8897	6.26597	6.05151	5.91967	6.21578	6.44719	5.75016	6.38278	6.07868	5.90508	6.09297	6.13949	5.87296	6.17481	6.15666	5.45434	6.02502	6.33484	5.96052	5.81345	6.12334	5.56739	5.78722	6.06471
ENSOARG00000017285	6.33484	6.38278	5.45434	5.91967	5.81345	6.23959	6.02502	5.70127	6.56463	6.10786	5.56739	6.44719	6.06471	5.62516	5.75016	6.15666	6.26597	6.12334	5.99916	5.85497	6.03816	5.93365	5.96052	6.17481	6.19459	6.21578	5.90508	6.09297	5.83545	6.29698	6.07868	6.05151	5.98625	5.87296	5.8897	5.78722	6.01196	6.13949	5.9734	5.94702
ENSOARG00000017282	6.38278	5.62516	5.8897	6.07868	5.90508	5.91967	5.45434	5.56739	6.12334	5.96052	6.29698	6.15666	6.19459	5.70127	6.03816	6.33484	5.98625	6.05151	6.09297	5.81345	6.23959	5.78722	5.94702	6.01196	5.83545	5.87296	6.02502	5.75016	5.85497	6.26597	5.9734	6.44719	6.10786	6.56463	5.99916	5.93365	6.06471	6.13949	6.17481	6.21578
ENSOARG00000016228|NFE2	5.93365	6.03816	6.07868	6.02502	6.26597	6.38278	6.56463	5.45434	5.83545	5.81345	5.62516	5.85497	6.15666	5.87296	5.70127	5.94702	5.91967	6.44719	6.21578	5.9734	6.29698	6.01196	5.56739	5.96052	6.12334	5.75016	6.17481	5.90508	6.05151	6.23959	6.10786	6.19459	6.06471	5.98625	5.8897	6.33484	6.09297	5.99916	6.13949	5.78722
ENSOARG00000001942|C9orf116	5.75016	6.06471	5.45434	5.62516	5.56739	6.15666	6.13949	6.02502	6.33484	6.05151	6.03816	6.21578	5.94702	5.91967	6.07868	5.81345	5.98625	5.93365	5.85497	5.83545	6.56463	6.23959	5.90508	6.19459	6.10786	6.01196	6.38278	5.87296	5.78722	6.29698	6.09297	6.17481	6.44719	6.12334	6.26597	5.99916	5.8897	5.9734	5.96052	5.70127
ENSOARG00000013399|SLC1A1	6.29698	6.44719	5.87296	6.06471	5.8897	5.91967	5.45434	5.56739	6.10786	5.96052	6.23959	6.13949	6.17481	5.62516	6.03816	6.26597	5.98625	6.33484	6.07868	5.78722	6.21578	5.75016	5.94702	6.01196	5.81345	5.85497	6.02502	5.70127	5.83545	6.38278	5.9734	6.56463	6.09297	5.90508	5.99916	5.93365	6.05151	6.12334	6.15666	6.19459
ENSOARG00000007267	6.26597	6.56463	5.85497	6.44719	5.87296	5.90508	5.45434	5.56739	6.09297	5.94702	6.21578	6.12334	6.15666	5.62516	6.02502	6.23959	5.9734	6.03816	6.06471	6.38278	6.33484	5.75016	5.93365	5.99916	5.78722	5.83545	6.01196	5.70127	5.81345	6.19459	5.96052	6.29698	6.07868	5.8897	5.98625	5.91967	6.05151	6.10786	6.13949	6.17481
ENSOARG00000007260	6.33484	5.62516	5.8897	6.07868	5.90508	5.93365	5.45434	5.56739	6.12334	5.9734	6.26597	6.15666	6.19459	5.70127	6.03816	6.29698	6.56463	6.05151	6.09297	5.81345	6.23959	5.78722	5.96052	6.01196	5.83545	5.87296	6.02502	5.75016	5.85497	6.44719	5.98625	6.38278	6.10786	5.91967	5.99916	5.94702	6.06471	6.13949	6.17481	6.21578
ENSOARG00000007262	6.23959	5.96052	6.38278	5.93365	6.26597	6.13949	6.01196	5.99916	5.83545	5.70127	6.17481	6.07868	5.90508	6.15666	5.98625	5.87296	6.09297	5.81345	5.78722	6.44719	6.02502	5.85497	6.56463	6.06471	6.05151	6.19459	6.12334	5.62516	6.10786	5.94702	6.03816	6.21578	6.33484	5.91967	6.29698	5.9734	5.45434	5.8897	5.56739	5.75016
ENSOARG00000003230|C3orf33	6.03816	6.23959	5.45434	5.91967	5.62516	5.85497	5.78722	5.56739	6.10786	5.98625	5.75016	6.05151	5.8897	5.70127	5.90508	5.83545	5.87296	6.01196	6.33484	6.09297	6.13949	6.02502	6.21578	6.17481	5.93365	5.99916	5.9734	6.12334	5.96052	6.26597	6.29698	6.44719	6.07868	6.19459	6.38278	6.06471	6.56463	5.81345	6.15666	5.94702
ENSOARG00000024710	6.03816	6.38278	6.13949	6.23959	6.15666	5.75016	6.06471	6.07868	5.93365	5.81345	6.01196	5.96052	6.29698	5.45434	5.90508	6.02502	5.85497	6.21578	6.26597	5.62516	5.98625	6.09297	5.78722	5.87296	5.70127	6.12334	5.8897	5.56739	6.10786	5.99916	5.83545	6.05151	5.91967	6.56463	6.19459	6.17481	6.44719	5.94702	5.9734	6.33484
ENSOARG00000024716	6.33484	6.19459	6.07868	5.96052	5.75016	6.38278	5.90508	6.10786	5.98625	6.13949	5.8897	6.26597	6.02502	5.91967	6.44719	6.56463	5.93365	6.12334	5.9734	6.03816	5.87296	5.56739	5.81345	5.83545	5.62516	6.06471	5.94702	5.45434	5.70127	6.29698	6.21578	6.05151	6.15666	6.09297	6.23959	5.78722	5.85497	5.99916	6.01196	6.17481
ENSOARG00000024714	6.21578	5.62516	5.87296	6.02502	5.8897	5.90508	5.45434	5.56739	6.05151	5.91967	6.17481	6.07868	6.10786	5.70127	5.98625	6.19459	5.94702	5.99916	6.03816	5.78722	6.13949	5.75016	6.38278	5.96052	5.81345	5.85497	5.9734	6.26597	5.83545	6.15666	5.93365	6.23959	6.56463	6.29698	6.44719	6.33484	6.01196	6.06471	6.09297	6.12334
ENSOARG00000009550	6.13949	5.62516	5.83545	6.29698	5.85497	5.8897	5.45434	5.56739	6.01196	6.12334	6.06471	6.33484	6.03816	6.09297	5.9734	6.38278	5.93365	6.17481	6.19459	6.56463	6.26597	5.75016	6.15666	6.44719	6.10786	5.81345	5.96052	5.70127	5.78722	6.23959	5.91967	6.07868	5.99916	5.87296	5.94702	5.90508	5.98625	6.21578	6.02502	6.05151
ENSOARG00000009552	5.45434	5.56739	5.85497	5.90508	5.98625	6.33484	6.44719	6.56463	6.19459	6.05151	6.29698	5.78722	5.87296	5.96052	5.62516	6.13949	6.07868	6.02502	6.21578	6.12334	6.06471	5.9734	5.94702	5.93365	5.99916	5.83545	5.70127	5.81345	5.8897	5.91967	6.01196	6.23959	5.75016	6.38278	6.09297	6.15666	6.10786	6.03816	6.26597	6.17481
ENSOARG00000009555	5.62516	6.23959	6.44719	6.01196	5.96052	5.94702	6.07868	6.29698	5.83545	5.75016	6.21578	5.93365	5.87296	6.15666	5.45434	6.10786	6.06471	5.90508	6.12334	6.13949	5.9734	5.85497	5.99916	5.91967	5.81345	5.98625	6.09297	6.03816	6.17481	5.78722	6.05151	6.38278	6.02502	5.8897	6.56463	6.19459	5.70127	6.26597	6.33484	5.56739
ENSOARG00000009558	6.21578	5.56739	5.85497	6.06471	5.87296	5.90508	6.56463	5.45434	6.10786	5.94702	6.17481	6.12334	6.13949	5.62516	6.02502	6.19459	5.9734	6.03816	6.07868	5.75016	6.38278	5.70127	5.93365	5.99916	5.78722	5.83545	6.01196	6.26597	5.81345	6.44719	5.96052	6.23959	6.09297	5.8897	5.98625	5.91967	6.05151	6.29698	6.33484	6.15666
ENSOARG00000008687|ZNF341	5.94702	5.81345	6.38278	6.01196	6.23959	5.56739	5.75016	5.62516	5.93365	5.9734	6.17481	5.78722	6.29698	6.13949	6.33484	5.99916	5.45434	6.09297	5.98625	6.12334	5.90508	6.10786	5.91967	6.05151	6.07868	6.56463	6.21578	6.26597	5.96052	6.19459	6.03816	5.85497	6.15666	5.83545	6.44719	6.06471	5.8897	6.02502	5.70127	5.87296
ENSOARG00000009230|DPT	5.75016	6.21578	6.17481	5.9734	5.96052	6.03816	6.06471	6.44719	6.26597	6.09297	5.87296	6.02502	5.78722	6.05151	6.19459	5.94702	5.83545	6.23959	5.56739	5.90508	6.13949	5.93365	5.45434	5.91967	5.70127	5.62516	6.33484	6.15666	6.07868	5.85497	5.8897	6.10786	6.38278	5.99916	6.56463	6.29698	5.81345	6.12334	6.01196	5.98625
ENSOARG00000016855|SLC23A2	5.75016	6.05151	5.56739	6.29698	6.21578	5.81345	6.23959	6.12334	6.02502	6.13949	6.09297	6.44719	6.07868	5.85497	6.03816	6.06471	5.96052	6.26597	6.15666	5.98625	5.45434	5.91967	6.38278	6.10786	5.83545	5.99916	6.17481	5.90508	5.78722	5.94702	6.01196	5.62516	5.93365	6.19459	5.8897	5.9734	5.87296	5.70127	6.33484	6.56463
ENSOARG00000017172|ODF1	6.33484	5.62516	5.8897	6.07868	5.90508	5.93365	5.45434	5.56739	6.12334	5.96052	6.26597	6.56463	6.17481	5.70127	6.03816	6.29698	5.98625	6.05151	6.09297	5.81345	6.21578	5.78722	5.94702	6.01196	5.83545	5.87296	6.02502	5.75016	5.85497	6.23959	5.9734	6.38278	6.10786	5.91967	5.99916	6.44719	6.06471	6.13949	6.15666	6.19459
ENSOARG00000010791|AP2S1	6.33484	6.17481	6.21578	6.12334	6.07868	6.19459	5.94702	6.02502	5.91967	6.09297	6.56463	5.78722	5.96052	6.44719	6.23959	6.10786	6.01196	5.99916	6.15666	5.90508	6.38278	6.03816	5.75016	5.9734	6.05151	5.85497	5.83545	6.13949	5.81345	6.26597	6.29698	5.87296	5.45434	5.93365	5.56739	5.70127	5.98625	6.06471	5.62516	5.8897
ENSOARG00000000532|C1orf216	5.94702	6.19459	6.29698	6.10786	5.56739	5.70127	5.78722	5.98625	5.90508	6.44719	6.56463	5.85497	5.87296	5.9734	5.91967	6.03816	6.09297	6.15666	6.07868	6.38278	5.81345	5.93365	6.17481	6.06471	6.13949	6.21578	5.62516	6.02502	5.96052	5.45434	5.83545	6.33484	5.8897	6.01196	6.26597	5.75016	6.12334	5.99916	6.23959	6.05151
ENSOARG00000017868	6.33484	5.9734	6.09297	6.06471	5.85497	5.78722	5.81345	5.96052	5.83545	6.19459	5.93365	5.8897	6.21578	5.91967	6.29698	6.05151	5.45434	5.90508	6.26597	5.56739	5.87296	6.02502	5.62516	5.94702	6.07868	5.70127	6.38278	6.10786	5.75016	5.99916	6.01196	6.23959	6.44719	6.03816	6.13949	6.56463	6.17481	6.12334	6.15666	5.98625
ENSOARG00000017860	6.02502	6.07868	5.70127	5.90508	6.15666	6.19459	6.21578	6.56463	5.94702	5.78722	5.99916	5.9734	5.98625	5.45434	5.8897	6.01196	5.83545	6.17481	5.91967	6.09297	6.10786	6.06471	5.75016	5.85497	6.05151	6.29698	5.87296	5.56739	5.62516	6.38278	5.81345	6.03816	5.93365	6.23959	6.13949	6.12334	6.33484	5.96052	6.26597	6.44719
ENSOARG00000021196|TTC9	5.99916	6.03816	6.44719	5.93365	6.19459	6.09297	5.96052	6.15666	5.70127	6.01196	6.56463	5.45434	5.9734	6.29698	5.56739	5.94702	6.21578	5.78722	5.87296	6.12334	5.83545	5.98625	6.23959	5.91967	5.8897	6.13949	5.75016	6.05151	6.33484	5.81345	5.90508	6.06471	5.62516	5.85497	6.38278	6.17481	6.02502	6.26597	6.10786	6.07868
ENSOARG00000019773|DNALI1	6.10786	6.26597	5.78722	6.33484	5.81345	6.56463	6.13949	5.45434	6.01196	5.8897	6.23959	6.03816	6.05151	5.56739	5.94702	6.09297	5.90508	5.96052	5.98625	6.15666	6.07868	5.62516	5.87296	6.19459	5.70127	6.29698	5.93365	6.38278	5.75016	6.44719	6.17481	6.12334	5.99916	5.83545	5.91967	5.85497	5.9734	6.02502	6.21578	6.06471
ENSOARG00000003010	6.03816	6.21578	5.70127	5.8897	6.15666	5.78722	6.05151	6.06471	5.91967	6.07868	6.01196	6.56463	5.96052	6.23959	6.29698	6.02502	5.87296	6.33484	5.90508	5.62516	5.98625	5.56739	5.83545	6.09297	6.12334	6.19459	6.38278	5.45434	6.13949	5.99916	5.85497	6.17481	6.44719	5.75016	6.26597	5.81345	6.10786	5.93365	5.94702	5.9734
ENSOARG00000015859|KCTD10	5.81345	6.15666	6.09297	5.56739	6.12334	6.19459	5.83545	6.56463	6.03816	5.78722	6.26597	5.9734	6.07868	6.05151	5.87296	6.23959	6.06471	6.33484	5.99916	5.8897	6.17481	6.21578	5.90508	6.44719	6.29698	5.98625	6.10786	5.96052	6.13949	5.91967	6.02502	5.75016	6.38278	6.01196	5.70127	5.85497	5.93365	5.45434	5.62516	5.94702
ENSOARG00000000063|CCL22	6.06471	5.56739	6.44719	6.17481	6.29698	5.81345	5.45434	6.56463	5.9734	5.85497	6.05151	5.99916	6.01196	6.23959	5.90508	6.19459	6.26597	5.91967	5.94702	6.12334	6.02502	6.09297	5.83545	5.87296	5.70127	5.78722	5.8897	5.62516	5.75016	6.03816	6.10786	6.07868	5.96052	6.33484	6.15666	6.13949	5.93365	5.98625	6.38278	6.21578
ENSOARG00000010249|NXPH2	5.78722	5.83545	5.62516	6.09297	6.33484	6.07868	5.91967	6.05151	6.13949	6.12334	5.8897	6.21578	6.44719	5.98625	6.56463	5.99916	5.93365	6.19459	5.70127	5.45434	6.29698	6.10786	5.85497	6.01196	6.06471	5.90508	6.26597	6.15666	5.56739	6.02502	6.03816	5.81345	5.94702	5.9734	6.38278	6.23959	5.87296	5.96052	5.75016	6.17481
ENSOARG00000021417|oar-mir-1193	6.33484	5.62516	5.8897	6.07868	5.90508	5.93365	5.45434	5.56739	6.56463	5.9734	6.26597	6.13949	6.17481	5.70127	6.05151	6.29698	5.99916	6.44719	6.09297	5.81345	6.21578	5.78722	5.96052	6.02502	5.83545	5.87296	6.03816	5.75016	5.85497	6.23959	5.98625	6.38278	6.10786	5.91967	6.01196	5.94702	6.06471	6.12334	6.15666	6.19459
ENSOARG00000023870|SNORA70	6.38278	5.62516	5.8897	6.56463	5.90508	5.93365	5.45434	5.56739	6.12334	5.9734	6.29698	6.15666	6.19459	5.70127	6.05151	6.33484	5.99916	6.06471	6.09297	5.81345	6.23959	5.78722	5.96052	6.02502	5.83545	5.87296	6.03816	5.75016	5.85497	6.26597	5.98625	6.44719	6.10786	5.91967	6.01196	5.94702	6.07868	6.13949	6.17481	6.21578
ENSOARG00000007831|SLC2A9	6.38278	5.62516	5.8897	6.09297	5.90508	5.93365	5.45434	5.56739	6.12334	5.9734	6.29698	6.15666	6.19459	5.70127	6.05151	6.33484	5.99916	6.06471	6.10786	5.81345	6.23959	5.78722	5.96052	6.02502	5.83545	5.87296	6.03816	5.75016	5.85497	6.26597	5.98625	6.44719	6.56463	5.91967	6.01196	5.94702	6.07868	6.13949	6.17481	6.21578
ENSOARG00000011420	6.07868	6.09297	5.9734	5.91967	5.75016	6.19459	6.13949	5.78722	6.06471	6.10786	6.23959	6.29698	5.98625	5.8897	6.56463	5.99916	6.17481	5.94702	6.03816	5.87296	6.33484	6.15666	5.45434	6.26597	6.05151	5.56739	6.38278	6.01196	5.85497	6.21578	5.93365	5.81345	6.44719	5.62516	6.02502	5.90508	5.70127	6.12334	5.83545	5.96052
ENSOARG00000002042|CYBRD1	6.01196	6.33484	5.45434	5.87296	5.81345	5.96052	6.26597	6.09297	6.23959	6.13949	5.56739	6.38278	6.19459	5.62516	5.70127	6.02502	6.12334	6.21578	5.99916	5.94702	6.03816	6.17481	5.75016	6.44719	5.9734	5.8897	5.78722	6.29698	6.10786	6.06471	6.05151	5.93365	5.83545	5.85497	6.56463	6.07868	5.91967	6.15666	5.90508	5.98625
ENSOARG00000019804|NFU1	6.10786	5.98625	5.45434	6.03816	5.78722	5.91967	5.75016	5.70127	6.13949	5.96052	5.56739	6.38278	5.9734	5.62516	5.81345	6.19459	6.21578	6.09297	6.29698	5.87296	6.44719	6.23959	5.90508	6.33484	6.17481	6.05151	5.99916	6.06471	5.85497	6.56463	6.26597	5.93365	6.02502	5.8897	5.94702	5.83545	6.12334	6.07868	6.15666	6.01196
ENSOARG00000015279|GAS8	5.85497	5.90508	6.29698	5.70127	6.13949	6.02502	6.01196	6.26597	6.05151	5.9734	5.91967	6.19459	6.33484	5.56739	6.44719	5.96052	5.45434	6.10786	5.78722	5.83545	5.98625	6.17481	5.99916	6.12334	6.03816	5.8897	5.94702	6.56463	6.21578	6.38278	6.23959	6.07868	6.09297	5.93365	6.15666	5.62516	5.75016	5.81345	5.87296	6.06471
ENSOARG00000012291|RHAG	6.38278	5.62516	5.8897	6.09297	5.90508	5.93365	5.45434	5.56739	6.13949	5.9734	6.29698	6.17481	6.56463	5.70127	6.05151	6.33484	5.99916	6.06471	6.10786	5.81345	6.23959	5.78722	5.96052	6.02502	5.83545	5.87296	6.03816	5.75016	5.85497	6.26597	5.98625	6.44719	6.12334	5.91967	6.01196	5.94702	6.07868	6.15666	6.19459	6.21578
ENSOARG00000004799	5.99916	5.56739	5.78722	6.10786	5.81345	5.83545	6.12334	5.45434	6.44719	5.8897	6.15666	6.29698	5.98625	6.19459	5.91967	6.17481	5.90508	6.26597	5.93365	6.02502	6.13949	6.21578	5.87296	6.09297	5.70127	5.75016	6.06471	5.62516	6.23959	6.33484	6.38278	6.01196	5.94702	6.03816	6.05151	5.85497	6.07868	5.96052	5.9734	6.56463
ENSOARG00000004795	6.07868	6.15666	5.78722	6.38278	5.81345	5.85497	5.45434	6.13949	6.12334	5.90508	6.17481	6.56463	6.03816	5.56739	5.96052	6.19459	5.93365	5.9734	5.98625	6.26597	6.06471	6.23959	5.8897	6.44719	5.70127	6.21578	6.10786	5.62516	5.75016	6.29698	5.91967	6.09297	5.99916	5.83545	5.94702	5.87296	6.33484	6.01196	6.02502	6.05151
ENSOARG00000004794	6.05151	6.44719	5.70127	6.13949	6.10786	6.23959	6.17481	6.19459	6.21578	6.29698	5.94702	5.90508	6.15666	6.03816	6.12334	5.96052	5.83545	5.98625	5.87296	5.45434	5.93365	6.56463	5.81345	6.38278	5.56739	6.01196	6.07868	6.09297	5.62516	6.33484	5.9734	6.06471	5.8897	5.75016	5.85497	5.78722	5.99916	6.26597	5.91967	6.02502
ENSOARG00000004793	6.38278	5.62516	5.87296	6.07868	5.8897	5.91967	5.45434	5.56739	6.12334	5.96052	6.29698	6.15666	6.19459	5.70127	6.03816	6.33484	5.98625	6.05151	6.09297	5.81345	6.23959	5.78722	5.94702	6.01196	6.56463	5.85497	6.02502	5.75016	5.83545	6.26597	5.9734	6.44719	6.10786	5.90508	5.99916	5.93365	6.06471	6.13949	6.17481	6.21578
ENSOARG00000004247	6.21578	6.29698	6.12334	6.19459	6.33484	5.85497	6.38278	5.45434	5.96052	6.23959	6.05151	6.56463	5.99916	5.56739	5.90508	6.06471	5.8897	6.09297	5.93365	5.75016	6.02502	5.70127	5.87296	6.26597	5.78722	5.81345	6.44719	5.62516	6.10786	6.03816	6.15666	6.07868	5.94702	5.83545	6.17481	6.13949	5.91967	5.9734	5.98625	6.01196
ENSOARG00000004242	5.93365	6.26597	5.62516	5.99916	5.90508	6.38278	5.91967	5.81345	5.9734	6.06471	5.56739	6.01196	6.12334	5.75016	5.45434	6.21578	6.56463	5.85497	6.33484	6.23959	5.78722	6.03816	6.09297	5.98625	6.07868	6.17481	5.70127	6.10786	6.15666	5.96052	6.19459	6.05151	5.83545	6.02502	5.94702	5.87296	6.29698	5.8897	6.13949	6.44719
ENSOARG00000021109|PSMA3	6.44719	6.06471	5.45434	5.93365	5.83545	6.23959	5.94702	5.75016	6.01196	5.96052	5.56739	5.90508	6.12334	5.62516	5.70127	6.38278	6.26597	5.8897	6.19459	5.91967	5.98625	5.87296	6.07868	6.02502	5.99916	6.10786	5.78722	6.09297	5.9734	6.17481	6.03816	6.29698	5.81345	6.13949	6.05151	5.85497	6.33484	6.56463	6.15666	6.21578
ENSOARG00000004249	5.75016	6.13949	5.56739	5.78722	6.15666	6.06471	6.44719	5.83545	5.87296	5.8897	5.70127	6.38278	6.21578	5.45434	5.85497	6.09297	6.33484	6.29698	5.91967	6.10786	6.19459	6.56463	5.96052	6.05151	5.98625	6.02502	6.26597	5.9734	5.94702	6.23959	6.01196	5.81345	6.17481	6.07868	6.03816	5.62516	6.12334	5.99916	5.93365	5.90508
ENSOARG00000018630|RER1	6.38278	6.12334	6.03816	6.29698	6.05151	6.15666	5.83545	5.87296	5.78722	5.93365	6.56463	5.56739	5.94702	6.33484	6.10786	6.06471	6.02502	5.96052	6.13949	6.21578	5.91967	5.75016	5.85497	5.99916	5.98625	5.9734	6.07868	6.01196	6.19459	5.62516	5.90508	6.17481	5.81345	5.70127	6.09297	6.26597	5.8897	6.44719	6.23959	5.45434
ENSOARG00000011502|AGPAT3	5.90508	6.01196	6.33484	6.02502	6.38278	5.94702	6.06471	6.12334	5.96052	6.03816	6.56463	5.45434	6.15666	6.23959	6.13949	5.98625	6.07868	5.78722	5.83545	6.19459	5.56739	5.85497	6.21578	5.75016	6.05151	6.29698	5.8897	5.99916	6.09297	5.91967	6.10786	5.70127	5.87296	6.17481	5.62516	5.81345	6.26597	5.9734	5.93365	6.44719
ENSOARG00000011008|RAB35	5.87296	5.91967	6.56463	5.83545	6.17481	6.29698	5.90508	6.26597	5.93365	6.05151	5.99916	5.98625	6.06471	6.01196	5.8897	5.45434	5.62516	6.19459	6.07868	6.13949	5.56739	6.23959	5.94702	6.38278	5.85497	6.09297	5.9734	6.44719	6.15666	5.78722	6.03816	6.02502	6.21578	5.81345	5.75016	6.33484	6.12334	5.96052	5.70127	6.10786
ENSOARG00000006446|CDHR5	6.26597	5.9734	5.99916	5.75016	5.45434	6.09297	5.96052	5.83545	6.33484	6.15666	5.81345	6.05151	6.07868	5.87296	6.13949	6.06471	5.62516	6.21578	5.90508	5.94702	6.23959	5.8897	5.56739	6.38278	6.19459	6.17481	6.02502	5.93365	5.91967	6.29698	6.03816	5.85497	6.10786	6.12334	5.70127	5.98625	6.56463	5.78722	6.01196	6.44719
ENSOARG00000005577|ASCC2	6.02502	6.05151	6.56463	6.10786	6.29698	5.45434	5.87296	5.9734	6.01196	6.13949	6.44719	6.26597	6.12334	6.38278	6.33484	6.06471	5.96052	5.81345	5.75016	6.21578	5.8897	5.83545	6.15666	5.70127	5.94702	5.98625	6.23959	5.93365	6.19459	6.03816	6.09297	5.99916	6.17481	6.07868	5.85497	5.62516	5.78722	5.90508	5.56739	5.91967
ENSOARG00000008947|KCNN4	6.26597	5.62516	5.8897	6.44719	5.90508	5.91967	5.45434	5.56739	6.07868	5.96052	6.21578	6.10786	6.13949	5.70127	6.01196	6.23959	5.9734	6.02502	6.05151	5.81345	6.17481	5.78722	5.94702	5.98625	5.83545	5.87296	5.99916	5.75016	5.85497	6.19459	6.33484	6.29698	6.06471	6.38278	6.56463	5.93365	6.03816	6.09297	6.12334	6.15666
ENSOARG00000020601|POLR1A	6.06471	5.45434	6.56463	6.02502	6.17481	5.8897	6.01196	6.13949	5.87296	6.07868	6.19459	6.10786	5.99916	6.29698	6.33484	6.12334	6.23959	5.94702	5.75016	5.96052	5.83545	5.56739	5.98625	5.78722	5.81345	5.62516	6.15666	6.03816	6.26597	5.90508	6.05151	5.93365	6.09297	5.70127	5.91967	6.38278	5.85497	6.21578	6.44719	5.9734
ENSOARG00000005536|DPF1	6.06471	5.56739	6.12334	5.8897	5.78722	6.21578	6.23959	5.45434	5.98625	5.83545	5.96052	6.38278	5.93365	6.03816	6.44719	6.05151	5.85497	5.87296	5.90508	6.10786	5.94702	5.9734	6.01196	6.29698	5.99916	5.75016	6.56463	5.62516	5.70127	6.17481	6.15666	6.02502	6.33484	6.26597	6.13949	5.81345	6.19459	6.07868	5.91967	6.09297
ENSOARG00000005646|GLYCTK	5.85497	6.07868	6.29698	5.45434	5.99916	5.8897	5.62516	6.26597	5.81345	6.03816	6.44719	5.78722	5.96052	6.56463	5.9734	6.12334	5.93365	6.01196	6.21578	5.94702	5.75016	5.90508	5.56739	6.38278	5.91967	6.05151	6.06471	6.19459	5.83545	6.09297	6.15666	6.13949	5.70127	6.33484	6.23959	6.10786	5.98625	5.87296	6.17481	6.02502
ENSOARG00000004053|PRAM1	6.29698	6.06471	6.23959	6.10786	5.96052	6.33484	6.07868	6.19459	5.87296	6.38278	6.21578	5.56739	6.01196	5.99916	5.90508	6.26597	6.56463	5.62516	5.45434	5.85497	6.44719	6.02502	6.15666	5.78722	5.75016	5.98625	5.83545	6.09297	6.03816	5.93365	5.8897	6.13949	5.70127	6.12334	5.91967	6.05151	5.94702	5.9734	5.81345	6.17481
ENSOARG00000020691|TRIM9	5.90508	5.96052	6.19459	6.17481	6.07868	6.56463	6.23959	6.33484	5.83545	5.93365	6.06471	6.12334	5.8897	5.45434	6.10786	6.29698	6.13949	5.78722	5.98625	5.9734	6.05151	6.21578	5.70127	5.94702	5.62516	6.44719	5.75016	5.56739	6.09297	5.99916	6.26597	5.91967	5.81345	6.01196	6.38278	6.03816	6.15666	5.85497	5.87296	6.02502
ENSOARG00000024722|MIR133A1	6.19459	6.09297	5.45434	6.26597	5.90508	6.15666	6.10786	5.70127	6.23959	5.98625	5.56739	6.38278	5.99916	5.62516	6.33484	5.91967	5.85497	6.13949	5.96052	5.87296	6.21578	5.93365	5.94702	6.06471	6.05151	5.9734	6.56463	5.81345	5.75016	6.01196	6.03816	6.17481	6.44719	5.78722	6.02502	6.12334	5.8897	6.07868	6.29698	5.83545
ENSOARG00000020888|BCL2L14	6.15666	6.01196	5.90508	5.81345	6.21578	5.98625	5.96052	5.99916	6.19459	6.09297	5.94702	5.9734	6.17481	5.91967	6.06471	6.56463	6.10786	6.26597	6.33484	6.12334	5.93365	5.78722	5.85497	6.44719	6.13949	6.02502	5.70127	6.07868	6.03816	6.38278	6.29698	5.56739	5.8897	5.75016	5.62516	5.45434	5.87296	5.83545	6.23959	6.05151
ENSOARG00000012491|CRYZ	6.23959	6.38278	5.45434	6.44719	6.33484	5.98625	5.99916	5.90508	6.12334	6.02502	5.62516	6.26597	5.78722	5.56739	5.75016	5.87296	5.81345	6.03816	6.01196	5.9734	6.10786	6.05151	6.13949	6.15666	6.17481	6.19459	6.21578	6.09297	5.91967	5.94702	5.93365	5.85497	6.29698	6.06471	5.96052	6.07868	6.56463	5.70127	5.83545	5.8897
ENSOARG00000019678|IRAK4	6.29698	6.02502	5.45434	6.19459	5.85497	5.78722	6.21578	5.70127	6.44719	6.12334	5.62516	6.15666	5.98625	5.56739	6.05151	5.87296	5.94702	5.96052	6.26597	5.75016	6.10786	5.91967	6.03816	6.38278	6.06471	5.83545	5.93365	5.99916	6.01196	6.33484	6.23959	6.09297	6.13949	5.90508	6.56463	6.07868	5.8897	5.9734	6.17481	5.81345
ENSOARG00000012226|BCAT2	5.93365	6.06471	6.23959	5.70127	6.12334	5.78722	5.99916	6.21578	6.13949	6.02502	6.56463	6.09297	5.85497	6.33484	6.38278	5.81345	6.03816	6.05151	5.94702	5.91967	6.29698	6.10786	6.01196	6.44719	6.19459	6.15666	5.83545	5.98625	5.96052	6.26597	5.87296	5.62516	6.07868	5.9734	5.90508	5.45434	5.8897	5.75016	5.56739	6.17481
ENSOARG00000000540	6.10786	5.56739	6.15666	5.98625	5.81345	5.83545	5.45434	6.17481	6.01196	5.8897	6.29698	6.03816	6.21578	5.62516	5.96052	6.33484	6.44719	5.9734	6.23959	5.75016	6.07868	5.70127	5.87296	5.93365	5.78722	6.26597	5.94702	6.13949	6.56463	6.09297	5.90508	6.12334	5.99916	6.38278	5.91967	5.85497	6.19459	6.02502	6.05151	6.06471
ENSOARG00000000541	5.70127	5.45434	5.8897	5.9734	5.62516	5.94702	5.78722	6.15666	6.06471	6.02502	6.56463	5.96052	6.05151	6.26597	5.87296	5.93365	6.33484	6.19459	6.38278	6.23959	5.83545	6.09297	6.44719	5.99916	5.85497	6.13949	6.01196	5.98625	6.07868	6.17481	6.12334	5.81345	6.21578	6.10786	5.91967	5.75016	6.29698	5.56739	6.03816	5.90508
ENSOARG00000015262|SERPINE1	5.78722	6.44719	6.33484	5.83545	5.90508	6.12334	6.23959	6.19459	6.07868	6.29698	5.94702	5.70127	6.03816	5.91967	5.62516	6.38278	5.56739	5.8897	6.13949	5.9734	6.06471	6.17481	5.99916	6.01196	6.10786	5.75016	5.87296	6.56463	6.26597	5.93365	6.21578	6.02502	5.81345	6.15666	6.05151	5.96052	6.09297	5.45434	5.85497	5.98625
ENSOARG00000016889|TSC22D4	6.26597	6.01196	6.56463	6.12334	6.21578	5.91967	5.9734	6.09297	5.87296	5.78722	6.23959	6.38278	6.03816	6.15666	6.44719	5.81345	5.45434	5.8897	5.56739	5.99916	6.17481	6.10786	6.06471	6.02502	5.85497	5.90508	6.19459	5.83545	5.62516	6.33484	6.05151	5.98625	6.29698	5.93365	6.07868	5.94702	5.70127	6.13949	5.96052	5.75016
ENSOARG00000019135|CELSR2	5.91967	5.70127	6.56463	6.03816	6.29698	5.45434	6.05151	6.17481	5.85497	6.13949	6.44719	5.81345	5.83545	6.15666	6.33484	5.98625	6.01196	5.90508	5.56739	5.99916	6.10786	5.75016	6.06471	5.8897	5.62516	6.02502	6.19459	5.96052	5.9734	5.78722	5.87296	6.07868	6.21578	5.93365	6.09297	6.38278	5.94702	6.23959	6.26597	6.12334
ENSOARG00000013716|NAF1	5.94702	6.13949	5.75016	5.87296	5.85497	6.15666	5.9734	5.56739	6.21578	6.06471	5.62516	6.17481	6.10786	5.45434	5.70127	6.23959	6.19459	5.83545	5.99916	5.90508	5.81345	5.96052	6.33484	5.8897	6.05151	6.38278	6.03816	6.12334	5.91967	5.78722	5.98625	6.44719	6.26597	6.29698	6.01196	5.93365	6.09297	6.07868	6.02502	6.56463
ENSOARG00000013750|CDC42EP1	5.8897	6.21578	6.07868	6.01196	5.56739	5.83545	6.26597	6.02502	6.09297	5.9734	5.96052	6.19459	5.93365	5.87296	6.44719	6.06471	5.78722	6.13949	6.05151	5.98625	6.29698	6.33484	5.70127	6.56463	6.10786	5.75016	6.17481	5.91967	5.85497	6.38278	6.23959	5.99916	6.15666	6.03816	6.12334	5.94702	5.81345	5.90508	5.45434	5.62516
ENSOARG00000008732|TUT7	5.83545	5.78722	5.45434	6.03816	6.44719	5.93365	5.96052	5.75016	5.9734	6.07868	5.56739	5.87296	6.38278	5.62516	5.70127	6.10786	6.23959	5.94702	5.98625	6.09297	5.8897	6.02502	6.19459	5.90508	6.05151	6.56463	5.85497	6.26597	6.15666	5.91967	5.99916	6.29698	5.81345	6.12334	6.01196	6.06471	6.21578	6.17481	6.13949	6.33484
ENSOARG00000021678	6.38278	5.62516	5.8897	6.09297	5.90508	5.93365	5.45434	5.56739	6.12334	5.9734	6.29698	6.15666	6.19459	5.70127	6.05151	6.33484	5.99916	6.06471	6.10786	5.81345	6.23959	5.78722	5.96052	6.02502	5.83545	5.87296	6.03816	5.75016	5.85497	6.26597	5.98625	6.44719	6.56463	5.91967	6.01196	5.94702	6.07868	6.13949	6.17481	6.21578
ENSOARG00000021672	6.33484	5.62516	5.8897	6.07868	5.90508	5.93365	5.45434	5.56739	6.10786	5.9734	6.26597	6.13949	6.17481	5.70127	6.03816	6.29698	5.99916	6.05151	6.38278	5.81345	6.21578	5.78722	5.96052	6.44719	5.83545	5.87296	6.02502	5.75016	5.85497	6.23959	5.98625	6.56463	6.09297	5.91967	6.01196	5.94702	6.06471	6.12334	6.15666	6.19459
ENSOARG00000025596	6.29698	5.62516	6.38278	6.06471	5.8897	6.44719	5.45434	5.56739	6.10786	5.94702	6.23959	6.13949	6.17481	5.70127	6.02502	6.26597	5.9734	6.03816	6.07868	5.81345	6.21578	5.78722	5.93365	5.99916	5.83545	5.87296	6.01196	5.75016	5.85497	6.56463	5.96052	6.33484	6.09297	5.90508	5.98625	5.91967	6.05151	6.12334	6.15666	6.19459
ENSOARG00000025597	6.19459	6.44719	5.83545	6.03816	5.85497	5.8897	5.45434	5.56739	6.06471	5.93365	6.56463	6.09297	6.12334	6.29698	5.99916	6.17481	6.38278	6.01196	6.33484	6.23959	6.26597	5.70127	5.91967	5.9734	5.75016	5.81345	5.98625	5.62516	5.78722	6.15666	5.94702	6.21578	6.05151	5.87296	5.96052	5.90508	6.02502	6.07868	6.10786	6.13949
ENSOARG00000008263|OMD	6.05151	5.62516	5.83545	6.10786	5.85497	6.19459	5.45434	5.56739	5.9734	6.21578	6.02502	6.29698	5.99916	5.70127	5.93365	6.33484	5.8897	5.94702	6.38278	5.81345	6.01196	5.78722	6.56463	5.90508	6.09297	6.17481	5.91967	5.75016	6.06471	6.26597	6.23959	6.03816	6.12334	5.87296	6.15666	6.07868	5.96052	5.98625	6.13949	6.44719
ENSOARG00000025595	6.29698	5.62516	5.8897	6.06471	5.90508	5.93365	5.45434	5.56739	6.10786	6.56463	6.38278	6.13949	6.17481	5.70127	6.44719	6.26597	5.98625	6.03816	6.07868	5.81345	6.21578	5.78722	5.96052	6.01196	5.83545	5.87296	6.02502	5.75016	5.85497	6.23959	5.9734	6.33484	6.09297	5.91967	5.99916	5.94702	6.05151	6.12334	6.15666	6.19459
ENSOARG00000005114	6.17481	5.56739	5.78722	6.33484	6.12334	5.83545	5.45434	6.23959	6.44719	5.87296	5.94702	6.21578	6.05151	5.99916	5.90508	5.96052	5.8897	6.03816	5.98625	5.70127	6.07868	5.62516	5.85497	6.26597	5.75016	6.13949	6.02502	6.10786	5.9734	5.93365	6.15666	6.56463	6.09297	5.81345	6.01196	6.29698	5.91967	6.38278	6.19459	6.06471
ENSOARG00000005113	6.26597	5.62516	5.8897	6.06471	5.90508	5.93365	5.45434	5.56739	6.33484	5.9734	6.21578	6.38278	6.13949	5.70127	6.44719	6.23959	5.99916	6.03816	6.07868	5.81345	6.17481	5.78722	5.96052	6.02502	5.83545	5.87296	6.56463	5.75016	5.85497	6.19459	5.98625	6.29698	6.09297	5.91967	6.01196	5.94702	6.05151	6.10786	6.12334	6.15666
ENSOARG00000000875|TPM4	5.83545	6.26597	5.45434	5.94702	5.81345	5.99916	6.33484	6.01196	6.19459	6.07868	5.85497	6.44719	5.9734	5.62516	6.29698	6.12334	5.98625	6.10786	6.09297	5.93365	6.13949	6.38278	5.75016	6.56463	6.15666	5.70127	6.03816	6.17481	5.91967	6.21578	6.23959	5.8897	6.02502	6.05151	5.96052	5.90508	6.06471	5.56739	5.78722	5.87296
ENSOARG00000002657|C11orf94	6.33484	5.56739	5.87296	6.07868	5.8897	5.91967	6.44719	5.45434	6.56463	5.96052	6.26597	6.13949	6.17481	5.62516	6.03816	6.29698	5.98625	6.05151	6.09297	5.78722	6.21578	5.75016	5.94702	6.01196	5.81345	5.85497	6.02502	5.70127	5.83545	6.23959	5.9734	6.38278	6.10786	5.90508	5.99916	5.93365	6.06471	6.12334	6.15666	6.19459
ENSOARG00000026029	6.13949	5.62516	6.38278	5.98625	5.85497	6.29698	5.45434	5.56739	6.01196	5.8897	6.44719	6.03816	6.06471	5.70127	5.94702	6.12334	5.91967	5.96052	5.99916	5.81345	6.09297	5.78722	5.87296	5.93365	5.83545	6.19459	6.23959	5.75016	6.26597	6.10786	5.90508	6.15666	6.56463	6.17481	6.33484	6.21578	5.9734	6.02502	6.05151	6.07868
ENSOARG00000015977|TAF2	5.87296	6.06471	5.45434	6.26597	6.44719	6.13949	6.10786	5.98625	5.83545	6.17481	5.62516	6.12334	5.99916	5.56739	6.03816	5.90508	5.9734	5.91967	5.78722	5.96052	5.75016	5.85497	6.05151	5.81345	6.07868	6.23959	6.15666	6.09297	5.93365	5.70127	5.8897	5.94702	6.21578	6.19459	6.02502	6.29698	6.38278	6.01196	6.33484	6.56463
ENSOARG00000026020	6.13949	6.23959	6.15666	6.38278	6.29698	5.62516	6.56463	6.44719	5.83545	6.17481	5.93365	5.85497	5.9734	6.03816	5.75016	6.19459	5.99916	5.78722	6.09297	6.12334	5.90508	5.45434	5.70127	6.33484	6.05151	6.06471	6.02502	5.96052	5.56739	5.91967	5.98625	5.94702	5.81345	6.26597	6.01196	6.10786	6.21578	6.07868	5.87296	5.8897
ENSOARG00000000615|RBBP9	5.87296	5.8897	6.15666	5.99916	6.13949	5.56739	5.45434	5.70127	5.78722	5.9734	6.01196	5.90508	5.75016	5.96052	6.02502	6.09297	6.33484	6.29698	6.12334	6.17481	5.94702	6.56463	6.26597	5.81345	5.83545	5.93365	6.06471	6.44719	6.38278	6.10786	6.23959	5.91967	6.03816	5.85497	6.07868	6.05151	6.19459	6.21578	5.98625	5.62516
ENSOARG00000026025	6.38278	5.62516	5.8897	6.07868	5.90508	5.93365	5.45434	5.56739	6.12334	5.9734	6.29698	6.15666	6.19459	5.70127	6.05151	6.33484	5.99916	6.56463	6.09297	5.81345	6.23959	5.78722	5.96052	6.02502	5.83545	5.87296	6.03816	5.75016	5.85497	6.26597	5.98625	6.44719	6.10786	5.91967	6.01196	5.94702	6.06471	6.13949	6.17481	6.21578
ENSOARG00000013548|BARX2	6.15666	6.07868	6.09297	6.01196	5.78722	6.06471	6.17481	5.75016	6.21578	6.12334	6.29698	6.56463	6.23959	6.26597	6.19459	5.91967	5.8897	5.9734	5.56739	5.87296	5.62516	5.70127	5.90508	6.02502	5.99916	5.96052	6.44719	6.03816	5.45434	5.93365	6.10786	6.13949	6.38278	5.85497	6.33484	6.05151	5.81345	5.98625	5.94702	5.83545
ENSOARG00000000896	6.29698	6.23959	5.45434	5.99916	5.98625	5.94702	6.09297	6.02502	6.10786	5.96052	5.56739	6.15666	5.9734	5.62516	5.85497	5.93365	5.90508	6.07868	6.26597	6.06471	6.13949	6.33484	5.91967	6.12334	6.19459	6.03816	5.87296	5.70127	5.81345	6.17481	6.56463	6.01196	5.8897	6.05151	6.44719	6.21578	6.38278	5.75016	5.78722	5.83545
ENSOARG00000000895	6.21578	5.56739	5.85497	5.99916	5.87296	6.13949	6.12334	5.45434	6.29698	5.91967	6.09297	6.03816	6.05151	5.62516	5.98625	6.26597	6.33484	6.44719	6.56463	6.38278	6.07868	5.75016	5.90508	5.96052	5.78722	5.83545	5.9734	5.70127	5.81345	6.23959	5.93365	6.10786	6.01196	5.8897	5.94702	6.15666	6.17481	6.02502	6.19459	6.06471
ENSOARG00000000890	5.94702	5.90508	6.29698	6.10786	5.70127	6.02502	5.75016	5.91967	5.96052	5.85497	6.06471	6.33484	5.8897	6.05151	6.56463	6.01196	5.99916	6.21578	6.26597	6.07868	6.23959	5.98625	6.15666	6.19459	6.03816	6.13949	6.38278	5.87296	6.12334	6.09297	5.93365	5.9734	6.44719	5.78722	5.62516	5.81345	5.56739	5.83545	6.17481	5.45434
ENSOARG00000000891	6.10786	6.03816	5.45434	6.07868	5.78722	5.99916	5.93365	5.70127	6.17481	5.8897	5.56739	6.56463	5.91967	5.62516	5.94702	5.98625	6.02502	6.15666	6.23959	5.90508	6.33484	6.12334	5.9734	6.44719	6.21578	6.09297	6.29698	5.83545	5.75016	6.38278	6.19459	6.13949	6.26597	5.96052	5.81345	5.87296	6.01196	5.85497	6.05151	6.06471
ENSOARG00000019642|FAR2	5.9734	6.23959	5.70127	5.90508	6.06471	5.78722	6.26597	6.38278	5.91967	5.83545	6.15666	6.09297	5.94702	5.45434	5.8897	6.17481	6.07868	6.10786	6.13949	5.56739	6.05151	6.29698	5.81345	6.02502	6.21578	5.62516	5.87296	6.56463	6.12334	5.96052	5.99916	5.98625	6.44719	5.75016	5.85497	6.33484	6.19459	5.93365	6.03816	6.01196
ENSOARG00000019075|PTH2R	6.38278	5.62516	5.8897	6.09297	5.90508	5.93365	5.45434	5.56739	6.13949	5.9734	6.29698	6.56463	6.19459	5.70127	6.05151	6.33484	5.99916	6.06471	6.10786	5.81345	6.23959	5.78722	5.96052	6.02502	5.83545	5.87296	6.03816	5.75016	5.85497	6.26597	5.98625	6.44719	6.12334	5.91967	6.01196	5.94702	6.07868	6.15666	6.17481	6.21578
ENSOARG00000019404|FBLN1	5.93365	6.23959	6.38278	6.01196	6.12334	6.05151	6.09297	6.56463	6.13949	6.29698	6.06471	5.94702	6.07868	6.26597	5.87296	6.17481	5.83545	6.21578	5.81345	5.85497	6.02502	5.99916	5.45434	6.15666	5.96052	5.9734	5.56739	6.19459	6.33484	5.78722	5.91967	5.98625	5.62516	5.70127	6.44719	6.10786	6.03816	5.90508	5.75016	5.8897
ENSOARG00000002799|IRAK3	5.81345	5.99916	5.45434	5.98625	5.90508	5.78722	6.01196	5.75016	5.87296	6.17481	5.56739	6.21578	5.9734	5.62516	5.70127	6.06471	6.44719	6.09297	5.83545	5.93365	6.07868	6.29698	6.23959	6.13949	5.85497	6.26597	5.96052	6.33484	5.91967	5.8897	6.03816	6.05151	5.94702	6.15666	6.56463	6.19459	6.10786	6.02502	6.38278	6.12334
ENSOARG00000016680	6.10786	5.96052	5.87296	6.38278	6.06471	5.83545	6.23959	5.75016	5.99916	6.07868	5.78722	5.9734	5.70127	5.85497	6.21578	6.13949	5.98625	5.8897	6.17481	5.94702	5.93365	6.01196	5.56739	6.56463	6.15666	6.29698	6.02502	6.26597	6.12334	6.19459	6.09297	5.91967	5.62516	5.90508	6.44719	6.05151	6.33484	5.81345	6.03816	5.45434
ENSOARG00000006548|SLC22A7	6.26597	5.62516	5.8897	6.07868	5.90508	5.93365	5.45434	5.56739	6.10786	5.9734	6.21578	6.56463	6.15666	5.70127	6.03816	6.23959	5.99916	6.05151	6.09297	5.81345	6.19459	5.78722	5.96052	6.02502	5.83545	5.87296	6.44719	5.75016	5.85497	6.33484	5.98625	6.29698	6.38278	5.91967	6.01196	5.94702	6.06471	6.12334	6.13949	6.17481
ENSOARG00000008921|MTM1	6.02502	6.23959	5.45434	6.19459	6.44719	6.05151	6.09297	5.8897	6.26597	6.38278	5.56739	5.81345	6.29698	5.70127	5.62516	6.17481	6.56463	6.13949	6.10786	5.98625	5.83545	5.94702	6.15666	5.91967	6.07868	6.21578	5.78722	5.99916	6.01196	5.85497	6.12334	5.87296	5.75016	5.90508	5.93365	5.9734	6.03816	6.33484	5.96052	6.06471
ENSOARG00000024630	6.33484	5.62516	5.8897	6.06471	5.90508	5.93365	5.45434	5.56739	6.10786	5.9734	6.26597	6.13949	6.17481	5.70127	6.44719	6.29698	5.99916	6.03816	6.07868	5.81345	6.21578	5.78722	5.96052	6.56463	5.83545	5.87296	6.02502	5.75016	5.85497	6.23959	5.98625	6.38278	6.09297	5.91967	6.01196	5.94702	6.05151	6.12334	6.15666	6.19459
ENSOARG00000003374|LRRN3	6.33484	6.44719	5.45434	5.93365	5.98625	6.01196	6.12334	5.83545	6.56463	6.38278	5.75016	5.90508	6.26597	5.62516	6.15666	5.91967	6.10786	6.09297	5.96052	6.05151	6.13949	5.85497	6.06471	5.94702	6.17481	6.02502	5.81345	6.21578	6.23959	6.19459	5.9734	6.07868	5.87296	6.29698	5.78722	5.56739	6.03816	5.8897	5.70127	5.99916
ENSOARG00000013795|TRIM39	6.12334	6.15666	5.87296	5.90508	6.23959	5.78722	5.81345	6.19459	5.98625	5.96052	6.26597	5.56739	6.02502	6.38278	5.70127	6.21578	6.56463	5.91967	5.99916	6.05151	5.83545	5.93365	6.33484	5.8897	5.9734	6.44719	5.45434	6.13949	6.29698	5.75016	6.06471	6.17481	5.62516	5.94702	5.85497	6.09297	6.01196	6.03816	6.10786	6.07868
ENSOARG00000012723|MSH4	6.17481	6.44719	5.56739	6.09297	5.62516	5.91967	6.05151	6.06471	6.23959	6.13949	6.29698	5.83545	6.33484	5.45434	5.75016	5.96052	5.94702	5.78722	6.19459	5.98625	5.87296	6.10786	5.93365	5.70127	5.99916	5.90508	6.26597	6.02502	6.07868	5.8897	6.21578	6.15666	6.03816	6.38278	6.12334	6.01196	5.9734	5.81345	5.85497	6.56463
ENSOARG00000018110|DBT	5.96052	6.26597	5.45434	5.83545	6.10786	5.87296	5.70127	5.78722	6.33484	6.09297	5.56739	6.38278	5.90508	5.62516	6.02502	5.94702	6.44719	6.29698	5.9734	6.03816	5.93365	6.19459	6.21578	6.56463	5.99916	6.23959	6.07868	5.85497	5.8897	6.05151	6.06471	5.91967	6.15666	5.98625	6.01196	5.81345	6.13949	5.75016	6.12334	6.17481
ENSOARG00000016683	5.75016	5.99916	5.56739	6.26597	6.03816	6.05151	5.87296	5.91967	6.17481	5.9734	5.85497	6.29698	5.98625	5.70127	5.96052	6.09297	6.01196	6.07868	6.44719	5.94702	5.8897	5.93365	6.12334	6.33484	6.13949	5.90508	6.15666	6.38278	6.23959	6.56463	6.21578	6.02502	6.10786	5.62516	5.81345	6.06471	6.19459	5.83545	5.78722	5.45434
ENSOARG00000022233|U6	5.91967	5.93365	5.75016	6.02502	5.78722	6.17481	6.09297	5.45434	6.15666	6.33484	5.8897	6.38278	5.99916	5.56739	6.01196	5.90508	6.21578	6.23959	5.9734	6.07868	6.56463	6.06471	6.29698	6.13949	5.94702	5.70127	5.85497	6.12334	5.62516	6.05151	6.19459	6.44719	5.98625	5.96052	5.83545	5.81345	6.10786	6.26597	5.87296	6.03816
ENSOARG00000003932|RET	6.07868	6.23959	5.99916	6.06471	5.83545	6.21578	6.29698	6.05151	6.33484	6.17481	6.09297	6.19459	5.98625	5.94702	6.38278	6.12334	5.70127	6.26597	5.91967	5.62516	6.13949	6.03816	5.75016	6.01196	5.93365	5.45434	6.56463	5.9734	5.78722	6.15666	6.02502	5.81345	6.44719	5.96052	6.10786	5.56739	5.8897	5.90508	5.85497	5.87296
ENSOARG00000000862|MYADM	5.75016	6.38278	6.17481	5.96052	5.93365	5.94702	6.44719	6.23959	6.10786	6.09297	6.12334	6.26597	5.83545	6.02502	6.56463	6.03816	5.81345	6.06471	5.90508	5.98625	6.19459	6.33484	5.78722	6.07868	6.01196	5.56739	6.13949	5.99916	5.87296	6.21578	6.29698	5.91967	6.15666	6.05151	5.9734	5.8897	5.85497	5.45434	5.70127	5.62516
ENSOARG00000021929|SNORD105B	6.02502	5.56739	5.75016	6.33484	5.78722	5.81345	6.09297	5.45434	5.96052	5.85497	6.23959	5.9734	6.21578	6.10786	6.38278	6.26597	5.87296	5.90508	5.93365	5.70127	6.56463	6.44719	6.15666	6.29698	6.03816	6.05151	5.8897	5.62516	6.12334	6.01196	6.17481	6.07868	5.94702	6.13949	6.06471	5.83545	5.91967	6.19459	5.98625	5.99916
ENSOARG00000012574|NMRK1	5.9734	5.96052	5.45434	6.17481	5.94702	6.38278	5.78722	5.70127	6.06471	6.21578	5.62516	5.99916	5.85497	5.56739	5.75016	6.44719	6.23959	6.12334	6.01196	6.10786	6.05151	6.09297	6.33484	6.19459	6.02502	5.93365	6.07868	5.81345	6.13949	5.90508	6.29698	6.03816	5.98625	5.91967	5.8897	5.87296	6.56463	5.83545	6.26597	6.15666
ENSOARG00000005041|ZNF333	5.56739	5.93365	6.44719	5.94702	5.98625	5.78722	6.09297	6.33484	6.06471	6.15666	6.10786	6.26597	5.81345	6.07868	5.99916	5.91967	5.8897	5.85497	5.87296	5.96052	5.90508	6.05151	6.23959	5.9734	5.83545	6.02502	6.03816	6.17481	6.12334	5.45434	5.70127	5.75016	6.21578	5.62516	6.56463	6.29698	6.01196	6.19459	6.38278	6.13949
ENSOARG00000010362|MYL12A	5.94702	6.26597	5.45434	5.96052	5.75016	5.90508	6.23959	5.81345	6.15666	5.9734	5.56739	6.13949	6.12334	5.62516	6.21578	6.06471	5.85497	5.93365	6.19459	6.44719	6.07868	5.83545	6.05151	6.33484	6.01196	6.10786	6.38278	5.78722	5.98625	6.03816	6.02502	6.56463	6.29698	5.91967	6.17481	5.8897	5.99916	5.70127	6.09297	5.87296
ENSOARG00000011206|SPIDR	5.62516	5.93365	6.03816	5.78722	5.90508	5.9734	6.17481	6.15666	6.13949	6.23959	6.21578	6.56463	5.91967	6.19459	6.33484	5.75016	5.94702	6.06471	6.07868	6.29698	6.44719	6.26597	5.8897	6.38278	6.09297	6.02502	5.98625	5.87296	5.99916	6.10786	6.05151	5.45434	6.01196	5.96052	6.12334	5.83545	5.85497	5.81345	5.56739	5.70127
ENSOARG00000006495|ATP1B3	6.02502	5.83545	5.45434	5.94702	5.8897	6.13949	5.75016	5.78722	6.56463	5.93365	5.56739	6.44719	5.91967	5.62516	6.17481	6.05151	6.15666	6.12334	6.07868	6.01196	6.26597	5.85497	5.9734	6.38278	6.06471	6.03816	6.23959	5.70127	5.99916	6.29698	5.96052	6.21578	6.33484	5.81345	6.09297	5.90508	6.19459	5.98625	6.10786	5.87296
ENSOARG00000011407|USP38	5.9734	6.03816	5.56739	6.02502	6.21578	5.94702	6.06471	5.8897	6.17481	6.26597	5.83545	5.70127	6.29698	5.62516	5.45434	6.19459	6.33484	5.96052	5.91967	6.01196	5.90508	6.07868	6.38278	5.75016	6.15666	6.56463	5.78722	6.44719	6.05151	5.85497	6.23959	5.99916	5.81345	6.10786	5.98625	5.93365	6.09297	6.12334	5.87296	6.13949
ENSOARG00000015091|ZDHHC9	5.98625	6.26597	5.70127	6.23959	5.93365	6.17481	6.21578	6.10786	6.13949	6.15666	5.91967	6.07868	5.83545	5.87296	6.56463	6.09297	5.99916	6.02502	5.45434	5.8897	5.9734	6.01196	5.90508	6.44719	5.96052	5.62516	6.38278	6.03816	5.81345	6.06471	5.78722	6.19459	6.29698	5.85497	6.12334	6.33484	5.75016	5.94702	6.05151	5.56739
ENSOARG00000006491|BIRC2	5.98625	6.17481	5.45434	6.02502	5.9734	5.91967	6.03816	5.75016	6.23959	6.29698	5.62516	5.8897	6.12334	5.56739	5.70127	6.07868	6.56463	6.09297	5.93365	6.06471	5.90508	6.01196	6.33484	5.96052	6.15666	6.44719	5.78722	6.19459	6.13949	5.94702	5.99916	5.85497	5.83545	6.10786	5.87296	5.81345	6.26597	6.05151	6.21578	6.38278
ENSOARG00000007984|NR4A2	5.56739	6.38278	6.09297	5.9734	5.83545	5.45434	6.21578	5.8897	6.10786	6.26597	5.99916	5.70127	6.44719	6.02502	5.75016	6.33484	5.91967	5.78722	6.19459	5.90508	6.12334	6.23959	5.62516	6.01196	6.15666	5.81345	5.94702	6.56463	5.87296	6.29698	6.17481	6.03816	5.85497	6.13949	6.05151	6.06471	5.98625	6.07868	5.96052	5.93365
ENSOARG00000009705|CCN6	6.29698	5.62516	5.87296	6.21578	5.8897	5.91967	5.45434	5.56739	6.12334	5.94702	6.06471	6.13949	6.03816	5.70127	5.9734	6.07868	6.19459	5.98625	6.23959	5.81345	6.26597	5.78722	5.93365	6.44719	6.10786	5.85497	5.96052	5.75016	5.83545	6.15666	6.17481	6.09297	5.99916	5.90508	6.38278	6.56463	6.33484	6.01196	6.02502	6.05151
ENSOARG00000016270	6.33484	5.56739	5.85497	6.06471	5.87296	5.90508	6.56463	5.45434	6.10786	5.94702	6.26597	6.13949	6.17481	5.62516	6.02502	6.29698	5.9734	6.03816	6.07868	6.44719	6.21578	5.75016	5.93365	5.99916	5.78722	5.83545	6.01196	5.70127	5.81345	6.23959	5.96052	6.38278	6.09297	5.8897	5.98625	5.91967	6.05151	6.12334	6.15666	6.19459
ENSOARG00000014349|LIPK	6.38278	5.62516	5.8897	6.09297	5.90508	5.93365	5.45434	5.56739	6.13949	5.9734	6.29698	6.17481	6.21578	5.70127	6.05151	6.33484	5.99916	6.06471	6.10786	5.81345	6.56463	5.78722	5.96052	6.02502	5.83545	5.87296	6.03816	5.75016	5.85497	6.26597	5.98625	6.44719	6.12334	5.91967	6.01196	5.94702	6.07868	6.15666	6.19459	6.23959
ENSOARG00000022025	6.38278	5.62516	5.87296	6.07868	5.8897	5.91967	5.45434	5.56739	6.12334	5.96052	6.29698	6.15666	6.19459	5.70127	6.03816	6.33484	5.98625	6.05151	6.09297	5.81345	6.23959	5.78722	5.94702	6.01196	6.56463	5.85497	6.02502	5.75016	5.83545	6.26597	5.9734	6.44719	6.10786	5.90508	5.99916	5.93365	6.06471	6.13949	6.17481	6.21578
ENSOARG00000021345|U6	6.33484	5.56739	5.87296	6.07868	5.8897	5.91967	5.45434	6.44719	6.12334	5.96052	6.29698	6.15666	6.19459	5.62516	6.03816	6.56463	5.98625	6.05151	6.09297	5.78722	6.23959	5.75016	5.94702	6.01196	5.81345	5.85497	6.02502	5.70127	5.83545	6.26597	5.9734	6.38278	6.10786	5.90508	5.99916	5.93365	6.06471	6.13949	6.17481	6.21578
ENSOARG00000016279	6.38278	5.62516	5.87296	6.07868	5.8897	5.91967	5.45434	5.56739	6.12334	5.96052	6.29698	6.15666	6.19459	5.70127	6.03816	6.33484	5.98625	6.05151	6.09297	5.81345	6.23959	5.78722	5.94702	6.01196	6.56463	5.85497	6.02502	5.75016	5.83545	6.26597	5.9734	6.44719	6.10786	5.90508	5.99916	5.93365	6.06471	6.13949	6.17481	6.21578
ENSOARG00000003970	6.10786	6.02502	5.56739	5.93365	5.62516	6.03816	6.05151	5.94702	6.21578	6.15666	5.78722	6.44719	5.98625	5.83545	6.38278	5.81345	5.85497	5.96052	5.70127	5.45434	6.07868	5.90508	5.8897	6.23959	6.17481	6.12334	6.19459	5.99916	6.06471	5.91967	5.9734	6.33484	6.26597	5.87296	6.56463	6.29698	6.09297	6.13949	5.75016	6.01196
ENSOARG00000024355	6.33484	6.12334	5.62516	6.15666	5.93365	6.02502	6.13949	5.45434	6.44719	6.10786	5.78722	6.05151	6.01196	5.56739	5.70127	5.94702	6.29698	5.75016	5.98625	6.17481	6.38278	5.8897	6.09297	5.91967	5.87296	5.90508	5.96052	6.07868	6.03816	6.21578	5.85497	6.19459	6.06471	5.81345	6.56463	5.83545	5.9734	6.23959	5.99916	6.26597
ENSOARG00000003973	6.38278	5.62516	5.87296	6.07868	5.8897	5.91967	5.45434	5.56739	6.12334	5.96052	6.29698	6.15666	6.19459	5.70127	6.03816	6.33484	5.98625	6.05151	6.09297	5.81345	6.23959	5.78722	5.94702	6.01196	5.83545	6.56463	6.02502	5.75016	5.85497	6.26597	5.9734	6.44719	6.10786	5.90508	5.99916	5.93365	6.06471	6.13949	6.17481	6.21578
ENSOARG00000003974	6.38278	5.56739	5.87296	6.07868	5.8897	5.91967	6.56463	5.45434	6.12334	5.96052	6.29698	6.15666	6.19459	5.62516	6.03816	6.33484	5.98625	6.05151	6.09297	5.78722	6.23959	5.75016	5.94702	6.01196	5.81345	5.85497	6.02502	5.70127	5.83545	6.26597	5.9734	6.44719	6.10786	5.90508	5.99916	5.93365	6.06471	6.13949	6.17481	6.21578
ENSOARG00000013481|SLC39A4	6.38278	6.56463	5.83545	5.9734	5.85497	6.19459	5.45434	5.56739	6.01196	5.8897	6.09297	6.03816	6.06471	6.15666	5.94702	6.10786	6.33484	6.23959	5.98625	5.75016	6.07868	5.70127	6.21578	6.13949	6.44719	5.81345	5.93365	5.62516	5.78722	6.29698	5.90508	6.12334	5.99916	6.17481	5.91967	5.87296	5.96052	6.02502	6.05151	6.26597
ENSOARG00000015122|C11orf1	6.06471	5.62516	5.83545	5.96052	5.85497	6.19459	5.45434	5.56739	6.15666	6.38278	6.05151	6.26597	6.17481	6.13949	6.12334	6.56463	5.90508	6.09297	5.9734	6.44719	6.02502	5.75016	5.8897	6.33484	6.21578	5.81345	5.93365	5.70127	5.78722	6.03816	6.29698	6.07868	6.23959	6.10786	5.91967	5.87296	5.94702	5.98625	5.99916	6.01196
ENSOARG00000019619|ZBTB20	5.45434	6.17481	6.56463	5.70127	6.29698	5.83545	6.13949	6.21578	6.19459	6.23959	6.33484	6.38278	6.26597	5.96052	6.44719	6.06471	5.8897	5.75016	5.87296	5.62516	5.56739	5.98625	6.05151	6.09297	5.85497	6.15666	5.90508	6.07868	5.9734	5.91967	5.99916	6.10786	6.03816	6.12334	6.02502	6.01196	5.93365	5.78722	5.81345	5.94702
ENSOARG00000006543|PTBP3	5.81345	6.44719	5.45434	5.91967	5.98625	5.90508	6.29698	6.01196	5.96052	6.06471	5.85497	6.17481	6.33484	5.56739	5.8897	6.12334	6.03816	6.10786	6.07868	5.99916	5.75016	6.21578	6.02502	6.56463	6.38278	6.15666	5.9734	5.87296	5.93365	5.62516	6.19459	5.70127	6.26597	6.13949	5.83545	6.23959	6.09297	5.78722	5.94702	6.05151
ENSOARG00000015836|CACNG1	6.26597	6.33484	6.21578	6.19459	5.78722	6.10786	6.23959	5.8897	5.99916	6.01196	6.07868	6.15666	6.12334	6.05151	6.38278	5.96052	5.75016	5.94702	6.09297	5.81345	6.02502	5.91967	5.83545	5.70127	5.62516	5.56739	6.56463	6.03816	5.45434	5.87296	5.9734	6.29698	6.44719	5.85497	6.17481	6.13949	5.98625	6.06471	5.93365	5.90508
ENSOARG00000016123|SEPTIN6	5.62516	6.07868	5.96052	5.98625	5.85497	5.91967	6.23959	6.38278	6.06471	5.78722	5.56739	6.56463	5.99916	5.87296	6.21578	6.09297	5.81345	6.33484	6.05151	5.83545	6.12334	6.19459	5.45434	6.29698	6.01196	5.70127	6.26597	6.02502	5.94702	6.10786	5.93365	5.8897	6.44719	6.15666	6.17481	5.9734	6.13949	5.90508	5.75016	6.03816
ENSOARG00000003118|ENKD1	6.44719	6.15666	6.33484	6.09297	6.10786	5.83545	5.90508	5.96052	6.56463	5.94702	5.75016	6.26597	5.93365	6.12334	5.99916	5.87296	5.62516	6.17481	5.9734	6.13949	6.06471	6.21578	5.91967	5.78722	5.56739	5.70127	5.98625	5.8897	6.07868	6.23959	6.02502	6.19459	5.85497	6.01196	6.38278	6.29698	6.03816	6.05151	5.81345	5.45434
ENSOARG00000022814|MIR301B	6.56463	5.62516	5.8897	6.09297	5.90508	5.93365	5.45434	5.56739	6.44719	5.9734	6.29698	6.15666	6.19459	5.70127	6.05151	6.33484	5.99916	6.06471	6.10786	5.81345	6.23959	5.78722	5.96052	6.02502	5.83545	5.87296	6.03816	5.75016	5.85497	6.26597	5.98625	6.38278	6.12334	5.91967	6.01196	5.94702	6.07868	6.13949	6.17481	6.21578
ENSOARG00000019459	6.13949	6.17481	5.81345	5.98625	6.15666	5.83545	5.45434	6.56463	6.02502	6.29698	6.10786	6.05151	6.07868	5.56739	5.94702	6.12334	5.8897	5.96052	5.99916	6.26597	6.44719	5.62516	5.85497	5.91967	5.70127	5.78722	5.93365	6.38278	5.75016	6.33484	5.87296	6.23959	6.01196	6.21578	5.90508	6.19459	5.9734	6.03816	6.06471	6.09297
ENSOARG00000019455	6.15666	6.13949	5.87296	5.78722	5.81345	5.93365	6.06471	5.96052	6.23959	6.10786	5.98625	6.38278	5.75016	5.9734	6.56463	5.90508	5.85497	6.09297	5.94702	5.8897	6.21578	6.33484	5.70127	6.17481	5.99916	5.56739	6.26597	6.19459	5.45434	6.44719	6.07868	5.83545	6.29698	6.03816	6.02502	5.62516	6.12334	5.91967	6.01196	6.05151
ENSOARG00000019452	6.56463	6.12334	5.62516	5.85497	6.02502	6.21578	5.81345	5.45434	6.44719	6.17481	5.70127	6.19459	6.06471	5.56739	5.94702	6.10786	5.75016	5.83545	6.05151	5.93365	6.38278	5.90508	5.99916	6.07868	6.13949	5.78722	5.91967	6.15666	5.98625	6.23959	6.26597	6.01196	5.96052	5.8897	6.03816	5.9734	6.09297	6.29698	6.33484	5.87296
ENSOARG00000012605|FBH1	5.98625	5.45434	6.44719	5.87296	6.23959	6.15666	5.90508	6.17481	5.83545	5.78722	6.56463	6.29698	5.91967	6.38278	6.33484	5.62516	5.85497	6.01196	5.93365	6.21578	6.12334	5.75016	5.99916	6.05151	6.03816	5.94702	6.02502	5.56739	6.13949	6.09297	5.96052	5.8897	5.9734	5.81345	6.06471	6.19459	5.70127	6.26597	6.10786	6.07868
ENSOARG00000010321|CCHCR1	6.44719	5.75016	6.29698	5.85497	5.91967	6.01196	6.02502	5.93365	6.19459	5.99916	6.13949	5.81345	6.05151	6.21578	6.56463	5.94702	6.06471	5.78722	5.96052	5.90508	6.26597	6.23959	5.8897	6.10786	5.9734	5.87296	5.83545	6.03816	5.62516	6.33484	5.98625	6.15666	5.70127	6.07868	6.38278	6.17481	5.56739	6.09297	6.12334	5.45434
ENSOARG00000012281|ELMOD2	5.94702	5.8897	5.45434	6.05151	6.23959	6.10786	5.90508	5.87296	5.99916	6.15666	5.56739	6.56463	6.29698	5.62516	5.83545	6.17481	6.44719	6.12334	6.02502	5.98625	5.78722	5.9734	6.21578	5.93365	6.13949	6.33484	6.06471	5.81345	5.96052	5.91967	6.03816	5.70127	6.19459	6.07868	6.26597	5.85497	6.01196	5.75016	6.38278	6.09297
ENSOARG00000011357|FKBP4	5.90508	5.8897	6.38278	5.81345	6.07868	6.01196	6.03816	5.99916	5.70127	5.96052	6.44719	6.26597	6.06471	6.56463	6.23959	5.94702	6.19459	5.62516	5.83545	6.05151	5.9734	5.85497	6.09297	6.13949	5.93365	5.91967	6.12334	5.78722	5.98625	6.02502	5.87296	6.17481	6.10786	5.45434	6.21578	6.29698	5.56739	6.33484	6.15666	5.75016
ENSOARG00000013403|C1QTNF2	5.81345	5.87296	6.33484	5.94702	5.70127	5.99916	6.23959	6.44719	5.9734	6.26597	6.19459	5.8897	6.15666	6.13949	6.38278	6.03816	5.78722	6.10786	6.06471	5.93365	6.56463	6.21578	5.85497	6.09297	5.96052	5.56739	5.98625	6.17481	6.01196	5.90508	6.12334	5.62516	6.05151	6.29698	6.02502	5.75016	6.07868	5.83545	5.45434	5.91967
ENSOARG00000018341|MT1X	5.98625	6.56463	6.44719	5.90508	6.10786	6.06471	5.94702	6.23959	6.21578	5.9734	5.87296	5.81345	6.05151	5.85497	5.75016	6.13949	5.96052	5.78722	5.45434	5.93365	5.62516	5.91967	5.70127	6.07868	6.02502	6.29698	6.03816	6.15666	5.83545	6.01196	5.8897	6.17481	6.26597	5.99916	5.56739	6.38278	6.19459	6.09297	6.12334	6.33484
ENSOARG00000013895|STAG2	5.9734	6.29698	5.45434	6.10786	6.03816	6.44719	6.33484	5.70127	6.05151	6.15666	5.56739	6.19459	5.99916	5.62516	5.78722	6.12334	6.56463	5.8897	5.96052	5.87296	5.81345	5.94702	6.21578	5.83545	5.90508	6.17481	5.98625	6.01196	5.85497	5.75016	5.93365	6.23959	6.13949	5.91967	6.07868	6.09297	6.26597	6.02502	6.38278	6.06471
ENSOARG00000007493|DHCR24	6.02502	6.09297	5.96052	5.91967	5.94702	5.93365	5.98625	5.9734	6.21578	6.12334	6.17481	6.44719	6.03816	6.33484	6.56463	5.99916	5.87296	6.06471	5.8897	5.70127	6.05151	6.10786	5.75016	6.23959	6.15666	5.81345	6.38278	5.85497	5.56739	6.26597	6.01196	5.83545	6.29698	6.07868	5.45434	5.62516	6.13949	5.78722	5.90508	6.19459
ENSOARG00000022920|SNORD63	6.38278	5.62516	5.8897	6.09297	5.90508	5.93365	5.45434	5.56739	6.12334	5.9734	6.29698	6.15666	6.19459	5.70127	6.05151	6.33484	5.99916	6.06471	6.10786	5.81345	6.23959	5.78722	5.96052	6.02502	5.83545	5.87296	6.03816	5.75016	5.85497	6.26597	5.98625	6.44719	6.56463	5.91967	6.01196	5.94702	6.07868	6.13949	6.17481	6.21578
ENSOARG00000015457|ENPP2	6.17481	6.05151	5.45434	6.10786	5.62516	5.81345	6.38278	5.90508	6.06471	5.98625	5.56739	6.15666	6.03816	5.8897	5.94702	6.23959	5.96052	6.56463	6.09297	6.19459	6.26597	6.29698	5.78722	6.44719	6.02502	5.91967	5.99916	6.01196	6.21578	6.33484	5.85497	5.87296	6.12334	5.83545	6.13949	5.9734	5.75016	6.07868	5.70127	5.93365
ENSOARG00000000248|SLC6A6	5.83545	6.21578	6.33484	5.78722	6.10786	5.90508	5.93365	6.44719	6.56463	5.98625	6.17481	6.38278	5.85497	6.03816	6.26597	5.81345	6.09297	6.19459	5.45434	5.91967	6.23959	6.29698	6.06471	5.94702	5.96052	5.8897	6.01196	5.87296	5.56739	6.12334	6.07868	5.62516	6.15666	6.02502	5.9734	5.75016	6.13949	6.05151	5.70127	5.99916
ENSOARG00000019547|SPDYA	5.9734	5.98625	5.70127	5.85497	5.75016	6.29698	6.09297	5.45434	5.99916	6.05151	5.91967	6.56463	6.17481	5.56739	5.81345	5.93365	6.07868	6.12334	6.26597	6.02502	5.90508	6.23959	6.06471	6.10786	6.03816	6.15666	6.38278	6.44719	5.62516	6.21578	5.96052	5.94702	6.13949	6.33484	6.19459	5.78722	5.83545	5.87296	5.8897	6.01196
ENSOARG00000016225|SFXN3	5.83545	6.23959	5.9734	5.85497	5.98625	6.06471	6.02502	6.56463	6.29698	6.05151	5.90508	6.17481	5.75016	6.01196	6.10786	6.13949	5.70127	6.33484	6.12334	5.87296	6.07868	6.44719	5.45434	6.38278	5.94702	5.78722	6.26597	6.15666	6.09297	6.21578	6.03816	5.62516	5.99916	5.93365	6.19459	5.91967	5.96052	5.8897	5.81345	5.56739
ENSOARG00000017289|ANKLE1	5.87296	6.01196	5.98625	6.12334	6.38278	6.10786	6.26597	5.8897	5.94702	6.03816	5.75016	6.33484	6.44719	6.13949	5.81345	5.85497	5.83545	6.29698	6.21578	5.99916	5.93365	6.23959	5.56739	6.05151	5.96052	5.90508	6.06471	5.45434	6.19459	6.15666	5.62516	5.78722	6.02502	6.07868	6.56463	6.17481	6.09297	5.9734	5.91967	5.70127
ENSOARG00000005573|MAGEH1	6.38278	6.12334	6.56463	6.33484	5.93365	6.01196	5.87296	6.21578	5.8897	5.75016	6.17481	6.23959	5.81345	5.91967	5.94702	5.90508	5.96052	6.13949	5.99916	6.07868	6.29698	5.70127	5.78722	5.45434	5.56739	5.62516	6.19459	5.83545	6.15666	5.85497	6.03816	6.02502	6.10786	6.06471	6.05151	5.9734	6.09297	6.26597	6.44719	5.98625
ENSOARG00000020179|PPT1	6.09297	6.02502	5.45434	5.87296	5.75016	5.91967	5.83545	6.15666	6.01196	6.12334	5.56739	6.19459	5.94702	5.62516	5.9734	6.13949	5.8897	6.56463	6.29698	6.44719	6.06471	6.05151	5.78722	6.23959	6.07868	5.90508	6.33484	6.21578	6.26597	6.38278	6.10786	5.85497	6.17481	5.98625	5.93365	5.99916	5.96052	5.70127	6.03816	5.81345
ENSOARG00000003870|AOC2	6.29698	6.10786	6.13949	5.78722	5.8897	5.85497	5.75016	5.98625	6.02502	5.87296	5.90508	6.26597	5.70127	5.96052	6.56463	6.15666	6.38278	5.99916	6.09297	5.91967	6.44719	6.19459	5.81345	6.33484	6.23959	6.03816	5.94702	6.12334	5.9734	6.21578	6.05151	6.07868	6.17481	5.45434	5.83545	5.56739	5.62516	6.06471	5.93365	6.01196
ENSOARG00000014995|EDA	5.56739	5.96052	6.13949	6.03816	6.09297	5.91967	6.44719	6.56463	6.33484	6.23959	6.29698	6.19459	6.38278	6.05151	6.01196	6.10786	6.06471	5.99916	5.81345	5.78722	6.12334	5.9734	5.85497	6.02502	5.93365	5.45434	6.15666	6.26597	5.8897	5.70127	5.62516	5.87296	6.21578	6.07868	5.98625	5.94702	6.17481	5.75016	5.83545	5.90508
ENSOARG00000013425|CHD5	6.12334	5.56739	6.33484	5.96052	5.81345	6.23959	5.45434	6.21578	5.99916	5.85497	6.09297	6.02502	6.05151	6.13949	5.93365	6.10786	6.17481	5.94702	5.9734	6.26597	6.19459	5.70127	6.38278	5.90508	5.75016	5.78722	5.91967	5.62516	6.15666	6.07868	5.87296	6.56463	5.98625	6.44719	5.8897	5.83545	6.29698	6.01196	6.03816	6.06471
ENSOARG00000014751|STARD8	5.75016	5.94702	6.38278	5.56739	6.02502	5.83545	6.12334	5.96052	5.90508	5.85497	6.44719	6.56463	6.10786	6.21578	6.33484	5.87296	6.07868	5.93365	5.81345	5.9734	6.09297	6.19459	6.15666	5.98625	6.03816	6.05151	6.06471	5.91967	5.8897	5.78722	6.29698	6.13949	6.01196	5.99916	6.26597	6.23959	5.45434	6.17481	5.70127	5.62516
ENSOARG00000007849|PLEKHB1	5.83545	6.07868	6.23959	6.03816	5.75016	5.62516	6.12334	5.90508	5.96052	6.10786	6.15666	6.29698	5.98625	6.17481	6.56463	5.45434	6.06471	5.81345	5.9734	5.91967	5.78722	6.19459	5.99916	6.01196	6.33484	6.13949	6.26597	5.93365	5.56739	5.94702	6.02502	6.38278	6.44719	6.21578	5.70127	6.09297	5.8897	5.85497	5.87296	6.05151
ENSOARG00000012542	6.05151	5.45434	5.81345	5.85497	6.44719	5.87296	6.26597	5.99916	6.03816	6.02502	5.70127	5.83545	6.12334	5.56739	5.94702	6.29698	6.21578	5.96052	6.19459	6.10786	6.15666	5.98625	6.23959	5.62516	6.07868	6.17481	6.06471	5.78722	5.90508	6.09297	5.75016	6.38278	5.93365	6.33484	5.9734	6.13949	5.8897	5.91967	6.56463	6.01196
ENSOARG00000012547	6.19459	6.26597	6.29698	6.12334	6.17481	6.09297	6.38278	6.56463	5.94702	5.85497	5.99916	5.81345	5.96052	5.78722	5.62516	5.8897	5.75016	6.21578	6.06471	6.03816	6.05151	5.93365	5.56739	5.91967	6.23959	5.83545	5.90508	5.45434	5.9734	6.01196	5.87296	6.07868	5.70127	6.44719	6.10786	6.15666	6.02502	5.98625	6.13949	6.33484
ENSOARG00000012544	5.62516	5.78722	6.23959	6.06471	6.10786	5.83545	5.56739	6.07868	5.99916	5.75016	6.29698	6.02502	5.91967	6.33484	6.17481	5.85497	5.8897	5.87296	5.94702	6.21578	5.45434	5.70127	6.56463	5.81345	5.98625	6.19459	6.09297	5.96052	6.01196	5.93365	5.90508	5.9734	6.44719	6.05151	6.38278	6.03816	6.15666	6.12334	6.13949	6.26597
ENSOARG00000011505|METTL7B	5.96052	6.05151	6.01196	5.98625	6.19459	5.78722	5.90508	5.94702	6.26597	6.33484	6.44719	6.13949	6.56463	6.38278	5.45434	6.21578	6.06471	6.02502	6.07868	6.03816	5.81345	6.15666	5.93365	6.23959	6.09297	5.9734	5.83545	6.29698	5.99916	6.12334	6.10786	5.8897	5.62516	6.17481	5.87296	5.56739	5.85497	5.75016	5.70127	5.91967
ENSOARG00000012548	5.75016	5.9734	6.17481	5.83545	5.62516	6.26597	5.99916	6.07868	6.29698	6.09297	6.44719	6.13949	5.78722	6.05151	6.56463	6.06471	5.96052	6.33484	6.10786	6.19459	5.91967	6.03816	6.02502	6.12334	6.01196	5.85497	6.23959	5.87296	5.70127	6.21578	6.15666	5.90508	6.38278	5.56739	5.94702	5.81345	5.93365	5.8897	5.98625	5.45434
ENSOARG00000024802|SNORA30B	6.38278	5.62516	5.8897	6.07868	5.90508	5.93365	5.45434	5.56739	6.12334	5.9734	6.29698	6.15666	6.19459	5.70127	6.03816	6.33484	5.99916	6.05151	6.09297	5.81345	6.23959	5.78722	5.96052	6.56463	5.83545	5.87296	6.02502	5.75016	5.85497	6.26597	5.98625	6.44719	6.10786	5.91967	6.01196	5.94702	6.06471	6.13949	6.17481	6.21578
ENSOARG00000016038|TRIM10	6.13949	5.62516	6.26597	5.99916	6.38278	5.85497	5.45434	5.56739	6.02502	6.17481	6.10786	6.05151	6.07868	6.19459	5.9734	6.12334	5.91967	5.98625	6.33484	5.75016	6.09297	5.70127	5.8897	5.94702	5.78722	6.56463	5.96052	6.23959	5.81345	6.44719	5.90508	6.15666	6.01196	5.83545	5.93365	5.87296	6.29698	6.03816	6.06471	6.21578
ENSOARG00000014095|ANO3	6.13949	5.56739	5.78722	5.91967	6.23959	5.83545	6.03816	5.45434	5.94702	5.85497	5.99916	6.26597	5.9734	5.62516	5.90508	6.01196	6.07868	6.56463	6.44719	5.70127	6.12334	6.19459	6.05151	5.8897	6.02502	5.75016	6.10786	6.17481	6.21578	5.98625	5.87296	6.15666	5.93365	5.81345	6.09297	6.33484	6.38278	5.96052	6.29698	6.06471
ENSOARG00000023029	5.94702	6.02502	5.62516	5.83545	5.9734	5.70127	6.15666	5.45434	5.87296	5.78722	5.91967	6.23959	6.13949	5.56739	6.09297	5.93365	5.81345	6.44719	5.85497	6.03816	5.90508	6.38278	5.75016	6.21578	5.96052	6.06471	5.99916	6.33484	6.05151	6.17481	6.07868	6.56463	6.01196	5.98625	6.26597	6.19459	6.29698	6.10786	6.12334	5.8897
ENSOARG00000023022	6.05151	6.19459	5.81345	6.23959	5.83545	5.85497	6.33484	5.45434	5.96052	5.8897	6.02502	5.98625	5.99916	5.56739	6.15666	6.03816	6.12334	5.93365	5.94702	6.07868	6.01196	5.70127	5.87296	5.90508	5.75016	6.09297	5.91967	5.62516	5.78722	6.26597	6.44719	6.06471	6.56463	6.29698	6.13949	6.10786	6.21578	5.9734	6.38278	6.17481
ENSOARG00000021644|U6	6.33484	5.62516	5.8897	6.07868	5.90508	5.93365	5.45434	5.56739	6.12334	5.9734	6.26597	6.56463	6.17481	5.70127	6.03816	6.29698	5.98625	6.05151	6.09297	5.81345	6.21578	5.78722	5.96052	6.01196	5.83545	5.87296	6.02502	5.75016	5.85497	6.23959	6.44719	6.38278	6.10786	5.91967	5.99916	5.94702	6.06471	6.13949	6.15666	6.19459
ENSOARG00000000566|TMEM130	6.26597	6.44719	6.56463	6.05151	5.87296	5.90508	5.45434	5.56739	6.07868	5.94702	6.21578	6.10786	6.13949	5.62516	6.02502	6.23959	5.9734	6.03816	6.33484	5.78722	6.17481	5.75016	5.93365	5.99916	5.81345	5.85497	6.01196	5.70127	5.83545	6.19459	5.96052	6.29698	6.06471	5.8897	5.98625	5.91967	6.38278	6.09297	6.12334	6.15666
ENSOARG00000017617|UFD1	6.21578	6.17481	6.56463	5.87296	6.02502	6.23959	6.09297	6.06471	5.90508	6.05151	6.33484	5.45434	6.26597	6.29698	5.75016	5.96052	5.62516	5.70127	6.19459	5.85497	5.81345	5.9734	5.8897	5.56739	6.01196	5.83545	5.98625	6.12334	5.91967	5.93365	6.15666	6.44719	5.78722	5.94702	6.03816	6.10786	6.07868	6.38278	6.13949	5.99916
ENSOARG00000013486|TMEM251	6.33484	6.02502	5.56739	6.26597	5.93365	6.38278	6.44719	5.62516	6.06471	5.81345	5.45434	5.75016	5.94702	5.70127	5.8897	6.09297	6.17481	5.85497	5.9734	6.19459	6.07868	5.90508	6.23959	5.87296	6.05151	6.12334	5.83545	5.98625	6.15666	6.21578	5.91967	6.56463	5.99916	5.78722	6.29698	6.10786	5.96052	6.03816	6.13949	6.01196
ENSOARG00000024552	6.07868	6.26597	5.78722	5.94702	5.81345	6.33484	5.45434	5.56739	6.56463	6.21578	6.05151	5.9734	5.99916	5.62516	5.91967	6.06471	6.44719	6.15666	6.10786	6.12334	6.02502	6.29698	5.85497	5.8897	5.70127	6.13949	5.90508	6.19459	5.75016	6.03816	5.87296	6.09297	6.17481	6.38278	6.23959	5.83545	5.93365	5.96052	5.98625	6.01196
ENSOARG00000002884|METTL5	6.23959	6.03816	5.45434	6.33484	5.87296	5.90508	5.85497	5.56739	6.09297	6.44719	5.75016	6.06471	6.17481	5.62516	5.70127	6.38278	6.56463	5.83545	6.19459	6.13949	5.98625	6.29698	6.12334	6.07868	5.96052	6.21578	5.78722	6.10786	5.91967	5.9734	6.26597	5.93365	5.8897	5.94702	6.15666	5.81345	5.99916	6.05151	6.02502	6.01196
ENSOARG00000018690|ZMAT2	6.29698	5.8897	5.45434	6.13949	5.90508	6.05151	5.75016	5.78722	6.21578	6.01196	5.56739	5.91967	5.99916	5.62516	5.83545	6.17481	6.56463	5.98625	6.26597	5.93365	6.09297	5.96052	6.12334	6.23959	6.02502	6.33484	6.10786	6.07868	6.19459	6.44719	6.06471	6.03816	6.15666	5.85497	5.70127	5.87296	5.81345	5.94702	6.38278	5.9734
ENSOARG00000011462|AGXT2	6.10786	5.45434	5.81345	6.21578	6.44719	6.23959	6.33484	6.15666	5.98625	6.56463	6.29698	6.01196	6.03816	6.17481	5.93365	6.09297	5.8897	5.94702	5.96052	5.62516	6.06471	6.19459	5.85497	5.90508	5.70127	5.78722	5.91967	5.56739	5.75016	6.07868	5.87296	6.12334	5.9734	5.83545	6.13949	6.38278	6.26597	5.99916	6.02502	6.05151
ENSOARG00000020830|HEBP1	6.09297	6.17481	6.29698	5.94702	5.8897	5.78722	5.45434	6.15666	6.01196	5.9734	6.33484	5.90508	5.75016	6.06471	5.87296	5.81345	5.62516	6.19459	6.23959	6.13949	6.38278	6.05151	5.56739	6.02502	5.98625	5.93365	5.91967	6.07868	6.12334	6.56463	6.44719	5.85497	5.70127	5.83545	6.26597	6.03816	5.99916	6.21578	5.96052	6.10786
ENSOARG00000005730|STRN3	5.93365	5.98625	5.45434	6.21578	6.05151	6.17481	6.09297	5.70127	6.07868	6.26597	5.56739	5.78722	6.13949	5.62516	5.75016	6.10786	6.44719	6.02502	5.99916	5.94702	5.90508	5.9734	6.38278	5.87296	6.06471	6.29698	5.81345	6.12334	6.19459	5.83545	6.03816	6.33484	5.85497	5.91967	5.8897	5.96052	6.01196	6.15666	6.56463	6.23959
ENSOARG00000024490|U3	6.01196	6.10786	5.70127	6.06471	6.02502	5.78722	5.45434	5.98625	6.09297	5.81345	5.94702	5.8897	6.12334	6.13949	5.83545	6.17481	6.05151	5.85497	5.87296	6.38278	5.91967	5.99916	6.03816	6.23959	6.15666	5.62516	5.9734	5.56739	6.33484	5.93365	6.21578	5.96052	6.07868	5.75016	6.56463	6.19459	6.29698	6.26597	6.44719	5.90508
ENSOARG00000022036|SNORD90	6.38278	5.62516	5.8897	6.09297	5.90508	5.93365	5.45434	5.56739	6.13949	5.9734	6.29698	6.56463	6.19459	5.70127	6.05151	6.33484	5.99916	6.06471	6.10786	5.81345	6.23959	5.78722	5.96052	6.02502	5.83545	5.87296	6.03816	5.75016	5.85497	6.26597	5.98625	6.44719	6.12334	5.91967	6.01196	5.94702	6.07868	6.15666	6.17481	6.21578
ENSOARG00000007740|PPP3CB	5.99916	6.17481	5.62516	6.07868	5.8897	6.10786	6.06471	5.56739	6.05151	6.26597	5.70127	5.83545	6.21578	5.75016	5.45434	6.19459	6.56463	5.96052	6.01196	5.91967	5.9734	6.02502	6.33484	5.85497	6.12334	6.29698	5.78722	6.23959	5.98625	5.93365	6.15666	6.03816	5.81345	5.94702	5.87296	5.90508	6.09297	6.13949	6.44719	6.38278
ENSOARG00000008655|GLS2	6.13949	5.99916	6.29698	6.06471	5.62516	6.03816	6.26597	6.17481	6.07868	5.70127	6.10786	5.81345	6.21578	6.01196	5.78722	5.94702	6.56463	6.44719	6.33484	5.90508	5.85497	5.8897	6.15666	6.12334	5.56739	6.02502	6.19459	5.45434	5.9734	5.87296	5.75016	5.96052	6.38278	5.91967	6.05151	5.93365	5.98625	6.09297	5.83545	6.23959
ENSOARG00000013361|RFX3	5.96052	6.01196	5.85497	5.70127	6.33484	5.91967	6.03816	6.26597	5.90508	6.44719	6.29698	6.06471	6.15666	6.12334	6.21578	6.05151	5.98625	5.62516	5.81345	6.07868	5.93365	6.10786	5.99916	5.56739	5.87296	5.83545	5.78722	5.94702	6.13949	5.75016	6.02502	5.9734	6.23959	6.19459	5.45434	6.09297	6.17481	5.8897	6.38278	6.56463
ENSOARG00000019656|KCND3	6.15666	5.56739	5.81345	6.26597	6.23959	5.85497	5.45434	6.19459	6.02502	5.90508	6.13949	6.05151	6.07868	6.29698	5.96052	6.56463	5.93365	5.9734	5.99916	6.21578	6.10786	5.70127	5.8897	6.44719	6.33484	5.78722	5.94702	5.62516	5.75016	6.12334	5.91967	6.17481	6.01196	5.83545	6.38278	5.87296	5.98625	6.03816	6.06471	6.09297
ENSOARG00000013100|SCARF1	6.06471	5.98625	6.38278	6.44719	6.26597	6.56463	6.12334	6.23959	5.45434	6.05151	6.17481	5.87296	5.9734	6.33484	6.15666	5.81345	5.78722	6.01196	6.10786	5.8897	5.93365	6.09297	6.29698	6.07868	5.75016	5.90508	6.19459	5.96052	5.94702	5.99916	6.13949	5.56739	6.21578	6.03816	5.83545	6.02502	5.70127	5.91967	5.62516	5.85497
ENSOARG00000024556|SNORA56	6.12334	5.45434	5.81345	5.99916	5.83545	6.29698	6.26597	6.15666	6.02502	5.90508	6.10786	6.05151	6.23959	5.56739	6.44719	6.38278	5.93365	5.9734	6.01196	6.17481	6.07868	5.70127	5.8897	5.94702	5.75016	6.19459	5.96052	5.62516	5.78722	6.09297	5.91967	6.13949	6.56463	5.85497	6.21578	5.87296	5.98625	6.03816	6.33484	6.06471
ENSOARG00000007557|UBTF	6.13949	5.45434	6.09297	5.91967	6.26597	5.75016	6.03816	6.19459	6.02502	6.29698	6.23959	5.62516	6.07868	6.17481	6.01196	6.06471	5.98625	6.15666	5.56739	5.94702	6.38278	5.9734	6.05151	6.12334	5.99916	5.78722	5.85497	5.93365	5.81345	6.56463	6.10786	5.87296	5.8897	5.83545	6.33484	6.21578	5.90508	6.44719	5.70127	5.96052
ENSOARG00000003388|KLHL41	6.23959	6.38278	5.45434	6.17481	6.03816	6.02502	6.21578	5.70127	6.19459	6.10786	5.56739	5.78722	6.29698	5.62516	5.75016	5.91967	6.05151	6.09297	6.01196	6.15666	6.13949	5.94702	6.33484	5.90508	5.98625	6.26597	5.83545	5.9734	6.06471	5.8897	6.07868	6.56463	5.85497	5.96052	6.12334	5.99916	5.81345	6.44719	5.87296	5.93365
ENSOARG00000024080	5.8897	5.9734	5.45434	5.91967	5.75016	6.06471	6.01196	5.70127	6.02502	5.94702	5.56739	6.44719	6.21578	5.62516	5.83545	6.33484	6.26597	5.98625	6.05151	5.85497	6.15666	6.07868	6.12334	6.38278	6.19459	5.90508	5.99916	5.96052	5.78722	6.13949	6.23959	6.10786	6.09297	5.81345	6.56463	6.03816	5.87296	6.17481	5.93365	6.29698
ENSOARG00000019253|CARD10	5.9734	5.96052	5.8897	6.05151	5.75016	5.83545	6.15666	5.91967	6.13949	5.98625	5.93365	6.12334	6.09297	6.06471	6.26597	6.07868	5.78722	6.19459	6.23959	6.21578	6.17481	6.56463	5.81345	6.44719	6.02502	5.87296	5.99916	5.90508	5.70127	6.29698	6.38278	5.85497	5.94702	6.10786	6.33484	6.01196	5.62516	6.03816	5.45434	5.56739
ENSOARG00000014133|ADAMTSL1	5.70127	5.83545	6.56463	6.17481	6.19459	6.10786	6.09297	6.38278	6.05151	6.13949	6.23959	6.06471	6.12334	6.15666	6.29698	5.85497	5.94702	5.8897	5.45434	5.75016	5.91967	6.03816	5.56739	5.81345	5.96052	5.78722	5.99916	6.21578	5.93365	5.98625	5.90508	5.9734	6.02502	5.62516	6.33484	6.44719	6.07868	6.01196	6.26597	5.87296
ENSOARG00000003263|NIBAN1	5.70127	6.06471	6.03816	5.78722	5.85497	5.75016	6.10786	6.21578	6.15666	6.23959	5.81345	6.01196	5.8897	5.83545	5.56739	6.05151	5.9734	6.13949	6.02502	5.94702	5.93365	6.19459	5.87296	6.29698	5.96052	5.90508	6.33484	6.17481	6.12334	5.91967	5.99916	6.26597	6.38278	6.07868	6.56463	6.44719	6.09297	5.45434	5.62516	5.98625
ENSOARG00000023134|U6	6.33484	6.56463	5.87296	6.06471	5.8897	5.91967	5.45434	5.56739	6.10786	5.96052	6.26597	6.13949	6.17481	5.62516	6.02502	6.29698	5.98625	6.03816	6.07868	5.78722	6.21578	5.75016	5.94702	6.44719	5.81345	5.85497	6.01196	5.70127	5.83545	6.23959	5.9734	6.38278	6.09297	5.90508	5.99916	5.93365	6.05151	6.12334	6.15666	6.19459
ENSOARG00000020709	6.07868	5.56739	5.45434	6.23959	5.87296	5.81345	5.91967	5.62516	5.8897	5.98625	5.75016	5.9734	6.09297	5.70127	5.78722	6.06471	6.38278	6.19459	6.13949	6.17481	6.10786	5.83545	6.02502	5.85497	6.21578	5.99916	5.93365	6.03816	6.29698	5.96052	6.05151	6.56463	6.01196	6.15666	6.12334	5.94702	6.26597	5.90508	6.44719	6.33484
ENSOARG00000017786|USE1	6.07868	5.87296	6.10786	6.06471	5.62516	5.91967	5.75016	6.13949	5.98625	6.09297	6.38278	6.19459	5.94702	6.29698	6.56463	6.03816	5.70127	5.96052	6.26597	5.85497	5.8897	6.01196	5.56739	5.90508	6.15666	5.81345	6.23959	6.12334	5.78722	6.21578	5.93365	5.9734	6.17481	6.33484	6.02502	5.83545	6.05151	5.99916	5.45434	6.44719
ENSOARG00000020704	5.8897	6.17481	5.45434	6.23959	5.83545	6.44719	5.91967	5.70127	6.33484	6.09297	5.56739	6.26597	5.9734	5.62516	5.75016	6.21578	6.29698	6.13949	5.94702	5.81345	6.03816	5.87296	6.15666	5.99916	6.10786	5.90508	5.85497	6.12334	5.78722	5.96052	6.02502	6.56463	6.07868	5.93365	6.01196	6.05151	6.06471	5.98625	6.19459	6.38278
ENSOARG00000005219|TMEM18	5.81345	5.62516	5.75016	6.13949	6.09297	6.15666	5.9734	5.8897	5.98625	6.06471	6.56463	6.07868	6.21578	6.17481	5.78722	6.01196	5.87296	5.85497	6.38278	6.26597	5.56739	5.70127	5.45434	6.19459	6.29698	6.02502	6.33484	6.12334	6.44719	6.03816	5.94702	5.99916	5.96052	6.23959	6.10786	6.05151	5.91967	5.90508	5.83545	5.93365
ENSOARG00000002954|KAT6A	5.62516	5.83545	6.44719	5.98625	6.29698	5.8897	6.05151	6.19459	5.93365	6.02502	6.26597	5.94702	6.33484	6.21578	5.81345	5.96052	6.12334	5.99916	5.9734	6.10786	5.56739	5.75016	6.07868	5.78722	6.06471	6.17481	5.91967	6.01196	6.23959	5.45434	5.87296	6.13949	5.90508	6.15666	5.85497	6.38278	6.09297	5.70127	6.03816	6.56463
ENSOARG00000011995|CTH	5.9734	6.07868	5.78722	5.87296	6.05151	6.33484	5.81345	6.10786	6.56463	6.19459	6.03816	6.29698	5.83545	5.91967	6.15666	5.62516	6.17481	6.01196	6.12334	5.70127	5.99916	5.90508	5.94702	6.26597	6.09297	6.21578	6.44719	5.98625	5.96052	6.06471	5.85497	5.56739	6.38278	5.75016	5.93365	6.02502	6.13949	5.45434	5.8897	6.23959
ENSOARG00000014800|IFIT3	6.07868	5.87296	5.85497	5.62516	5.94702	5.56739	5.90508	6.12334	5.99916	6.10786	6.33484	5.75016	6.29698	6.05151	5.45434	6.15666	6.44719	6.21578	5.93365	6.02502	6.19459	6.38278	6.23959	6.01196	6.17481	6.26597	5.81345	5.96052	6.09297	6.03816	6.56463	6.06471	5.70127	5.98625	5.91967	6.13949	5.9734	5.83545	5.78722	5.8897
ENSOARG00000003258|EXOC8	5.81345	5.56739	6.56463	5.85497	6.33484	6.21578	5.94702	6.23959	5.83545	6.03816	6.44719	6.26597	5.8897	6.17481	6.29698	6.01196	6.38278	5.98625	5.78722	6.10786	5.70127	5.96052	6.13949	6.06471	5.99916	6.07868	6.15666	5.87296	6.19459	5.45434	5.62516	5.75016	6.02502	5.90508	5.9734	5.93365	6.09297	5.91967	6.05151	6.12334
ENSOARG00000013219|CREG2	5.93365	5.83545	6.02502	6.33484	6.29698	6.01196	6.23959	5.99916	6.12334	6.19459	6.26597	5.90508	6.17481	6.13949	5.96052	5.8897	5.56739	5.70127	5.81345	6.05151	5.91967	6.06471	5.85497	5.87296	6.10786	6.03816	5.62516	6.38278	5.78722	6.07868	6.56463	5.98625	5.75016	5.45434	6.21578	6.44719	5.9734	5.94702	6.09297	6.15666
ENSOARG00000011154	6.06471	5.83545	5.45434	6.10786	5.90508	5.93365	6.33484	5.70127	6.07868	6.01196	5.56739	5.81345	6.12334	5.62516	5.75016	5.96052	6.21578	5.99916	6.13949	6.23959	6.26597	6.03816	6.09297	5.78722	5.91967	5.98625	5.94702	6.02502	6.17481	6.19459	5.9734	6.56463	6.05151	5.85497	6.44719	6.29698	5.8897	6.38278	6.15666	5.87296
ENSOARG00000011150	5.96052	6.07868	6.29698	5.87296	6.01196	5.98625	5.8897	5.94702	6.03816	6.12334	6.56463	6.38278	6.13949	6.44719	6.17481	6.23959	6.33484	5.93365	6.21578	5.90508	6.19459	6.10786	6.15666	5.91967	6.05151	6.09297	5.78722	5.9734	5.83545	6.26597	6.02502	5.45434	5.70127	5.81345	5.62516	5.56739	5.85497	5.75016	5.99916	6.06471
ENSOARG00000019313|PKP2	6.06471	5.45434	6.56463	5.90508	6.38278	6.29698	6.15666	6.44719	5.94702	6.09297	6.03816	5.9734	5.99916	5.56739	6.21578	6.05151	6.12334	5.87296	5.91967	6.17481	6.01196	5.62516	5.81345	5.83545	5.70127	5.75016	5.85497	6.33484	6.23959	6.02502	6.10786	6.07868	5.93365	6.26597	6.19459	5.78722	5.8897	5.96052	5.98625	6.13949
ENSOARG00000013343|PIEZO1	5.98625	5.99916	5.93365	5.70127	5.62516	5.81345	6.17481	6.06471	6.09297	6.01196	6.56463	6.29698	6.03816	6.38278	6.44719	6.26597	6.21578	6.19459	5.8897	5.94702	6.07868	6.23959	5.75016	6.33484	5.9734	5.45434	6.13949	6.10786	6.02502	6.15666	5.96052	5.56739	6.05151	5.85497	6.12334	5.87296	5.90508	5.83545	5.78722	5.91967
ENSOARG00000001020|BCOR	5.75016	5.91967	6.56463	6.06471	6.38278	5.45434	6.07868	6.44719	5.8897	6.19459	6.33484	5.85497	6.17481	6.29698	5.62516	6.03816	6.21578	5.93365	5.81345	6.10786	5.56739	5.78722	6.23959	5.98625	5.99916	6.12334	5.9734	5.87296	6.09297	5.83545	5.96052	5.70127	5.94702	6.13949	6.15666	6.26597	6.01196	5.90508	6.02502	6.05151
ENSOARG00000003657|SURF2	6.03816	5.91967	6.23959	6.07868	5.85497	6.29698	5.99916	5.81345	5.78722	5.87296	6.09297	6.05151	6.12334	5.9734	6.19459	5.93365	5.45434	5.70127	6.17481	5.90508	6.01196	6.02502	5.62516	5.94702	5.8897	5.56739	6.21578	5.98625	5.75016	6.10786	5.83545	6.56463	6.38278	6.13949	6.26597	6.44719	6.33484	6.15666	6.06471	5.96052
ENSOARG00000000900|GCNT3	6.15666	6.23959	5.83545	5.99916	6.38278	5.85497	5.45434	6.56463	6.03816	5.8897	6.33484	6.06471	6.09297	5.56739	5.96052	6.13949	6.19459	5.9734	6.01196	6.21578	6.10786	5.70127	5.87296	5.93365	5.75016	5.81345	5.94702	5.62516	5.78722	6.12334	5.90508	6.17481	6.02502	6.26597	5.91967	6.44719	5.98625	6.05151	6.07868	6.29698
ENSOARG00000002131|CAND1	5.83545	6.15666	5.45434	5.81345	5.75016	5.8897	6.09297	5.70127	6.26597	5.96052	5.56739	6.56463	6.01196	5.62516	5.94702	6.13949	6.23959	6.05151	6.03816	5.78722	5.98625	6.29698	5.9734	6.33484	6.38278	6.06471	6.19459	6.17481	5.91967	5.93365	6.02502	5.90508	6.44719	6.12334	6.21578	5.85497	6.07868	5.87296	5.99916	6.10786
ENSOARG00000007843|TMEM145	6.12334	6.21578	6.29698	5.99916	6.33484	6.44719	6.38278	6.56463	5.78722	5.96052	6.23959	5.45434	5.81345	6.26597	6.07868	6.05151	5.85497	5.90508	5.91967	6.06471	5.87296	5.8897	5.94702	5.93365	6.10786	6.03816	5.75016	6.01196	6.09297	5.9734	5.98625	6.19459	5.56739	6.13949	5.83545	5.62516	6.17481	6.15666	5.70127	6.02502
ENSOARG00000012428	6.38278	5.56739	5.87296	6.07868	5.8897	5.91967	5.45434	6.56463	6.12334	5.96052	6.29698	6.15666	6.19459	5.62516	6.03816	6.33484	5.98625	6.05151	6.09297	5.78722	6.23959	5.75016	5.94702	6.01196	5.81345	5.85497	6.02502	5.70127	5.83545	6.26597	5.9734	6.44719	6.10786	5.90508	5.99916	5.93365	6.06471	6.13949	6.17481	6.21578
ENSOARG00000011164	5.99916	6.19459	5.75016	5.8897	6.02502	6.56463	6.44719	5.45434	6.26597	6.10786	5.91967	6.13949	6.15666	5.56739	5.85497	6.01196	5.83545	6.07868	6.03816	5.62516	6.05151	5.9734	6.21578	6.17481	6.38278	5.70127	6.12334	6.29698	6.06471	6.09297	5.81345	5.93365	5.98625	6.23959	5.96052	5.78722	5.87296	5.94702	5.90508	6.33484
ENSOARG00000012429	6.09297	6.01196	5.45434	6.21578	5.87296	6.07868	5.9734	5.62516	6.17481	6.05151	5.56739	6.44719	6.03816	5.85497	6.38278	6.02502	5.94702	6.23959	6.15666	5.75016	6.29698	6.10786	5.93365	6.33484	6.06471	5.70127	6.19459	5.99916	5.78722	6.56463	6.12334	5.81345	6.13949	5.8897	5.90508	5.96052	5.91967	6.26597	5.98625	5.83545
ENSOARG00000025751	6.21578	5.62516	5.87296	6.06471	6.56463	5.90508	5.45434	5.56739	6.10786	5.94702	6.17481	6.44719	6.33484	5.70127	6.02502	6.19459	5.9734	6.03816	6.07868	5.81345	6.15666	5.78722	5.93365	5.99916	5.83545	6.26597	6.01196	5.75016	5.85497	6.38278	5.96052	6.23959	6.09297	5.8897	5.98625	5.91967	6.05151	6.12334	6.29698	6.13949
ENSOARG00000015386	6.15666	5.56739	5.83545	6.38278	5.85497	6.33484	5.45434	6.19459	6.29698	5.91967	6.13949	6.05151	6.07868	5.62516	5.98625	6.56463	6.23959	5.99916	6.01196	6.21578	6.10786	6.44719	5.90508	5.96052	5.75016	5.81345	5.9734	5.70127	5.78722	6.12334	5.93365	6.17481	6.02502	5.87296	5.94702	5.8897	6.26597	6.03816	6.06471	6.09297
ENSOARG00000025753	6.56463	5.45434	5.81345	6.17481	5.83545	6.44719	6.15666	6.26597	6.19459	6.23959	6.10786	6.02502	6.05151	5.56739	5.9734	6.12334	5.91967	5.98625	6.33484	6.29698	6.07868	5.62516	5.8897	5.94702	5.70127	5.78722	5.96052	6.38278	5.75016	6.09297	5.90508	6.13949	6.01196	5.85497	5.93365	5.87296	5.99916	6.21578	6.03816	6.06471
ENSOARG00000025755	6.29698	5.62516	5.8897	6.07868	5.90508	5.91967	5.45434	5.56739	6.10786	5.96052	6.23959	6.56463	6.15666	5.70127	6.03816	6.26597	5.98625	6.05151	6.09297	5.81345	6.19459	5.78722	5.94702	6.01196	5.83545	5.87296	6.02502	5.75016	5.85497	6.21578	5.9734	6.33484	6.44719	6.38278	5.99916	5.93365	6.06471	6.12334	6.13949	6.17481
ENSOARG00000015382	6.33484	5.91967	5.45434	5.98625	6.12334	6.15666	6.10786	5.96052	6.09297	5.75016	5.56739	6.21578	6.19459	5.70127	6.56463	5.8897	5.85497	5.83545	5.62516	6.01196	6.05151	6.23959	5.9734	5.94702	6.07868	5.99916	5.90508	5.93365	5.81345	6.13949	6.03816	6.29698	6.06471	6.17481	6.38278	5.78722	5.87296	6.26597	6.44719	6.02502
ENSOARG00000008176|C19orf53	5.83545	5.98625	6.21578	6.05151	5.94702	6.03816	6.01196	5.96052	5.78722	6.07868	6.26597	5.9734	6.06471	6.29698	6.38278	6.02502	5.87296	5.81345	6.23959	6.13949	6.09297	5.75016	5.62516	5.91967	5.8897	5.70127	6.33484	5.99916	6.12334	6.10786	5.85497	6.44719	6.17481	5.90508	6.56463	6.19459	5.45434	6.15666	5.93365	5.56739
ENSOARG00000020637|LIX1L	5.56739	5.62516	5.81345	5.98625	6.07868	5.75016	5.70127	6.56463	6.09297	6.15666	6.33484	6.38278	5.83545	5.90508	5.93365	5.91967	5.94702	6.44719	5.85497	6.13949	6.02502	6.21578	6.26597	6.23959	6.17481	6.01196	6.12334	6.19459	6.06471	5.87296	6.10786	5.45434	5.78722	5.8897	5.99916	6.05151	5.96052	5.9734	6.03816	6.29698
ENSOARG00000026228	6.10786	5.45434	6.05151	6.38278	5.56739	6.06471	5.98625	6.26597	6.03816	5.93365	6.01196	5.8897	6.19459	6.21578	6.56463	5.83545	6.15666	5.70127	6.12334	6.17481	5.99916	5.94702	6.13949	6.09297	5.9734	5.96052	5.87296	6.02502	5.91967	6.33484	6.23959	5.85497	6.29698	5.62516	6.44719	6.07868	5.75016	5.78722	5.90508	5.81345
ENSOARG00000019513|GRAMD1C	6.15666	5.96052	5.45434	5.83545	5.8897	5.78722	5.87296	5.70127	6.21578	6.13949	5.56739	5.90508	6.10786	5.62516	5.75016	6.38278	6.56463	6.29698	6.05151	5.99916	6.33484	6.07868	6.09297	5.98625	6.03816	6.12334	5.85497	6.23959	5.9734	6.01196	6.26597	6.02502	5.81345	5.91967	6.19459	6.17481	5.94702	6.44719	6.06471	5.93365
ENSOARG00000014474	6.03816	5.99916	6.44719	5.90508	6.09297	5.87296	6.15666	6.56463	5.75016	5.85497	6.29698	5.62516	5.98625	6.33484	5.91967	5.93365	5.45434	6.06471	5.9734	6.17481	6.07868	6.10786	5.70127	6.19459	6.23959	6.13949	6.05151	6.02502	5.81345	6.38278	6.26597	5.83545	5.8897	6.12334	6.21578	5.94702	6.01196	5.78722	5.56739	5.96052
ENSOARG00000014471	5.9734	5.99916	5.75016	5.8897	6.33484	6.09297	6.03816	5.45434	6.06471	6.15666	5.94702	6.29698	5.91967	5.56739	5.87296	5.96052	5.83545	6.21578	6.13949	6.01196	6.56463	5.70127	5.78722	6.19459	6.23959	6.02502	6.44719	5.62516	6.05151	6.17481	5.81345	5.98625	6.26597	6.07868	5.85497	6.38278	6.10786	5.90508	6.12334	5.93365
ENSOARG00000006410|COL12A1	5.81345	6.23959	6.15666	6.06471	5.85497	5.99916	5.96052	6.26597	6.19459	6.33484	5.78722	6.17481	5.91967	6.09297	6.05151	6.38278	5.75016	6.56463	5.62516	5.83545	5.90508	5.93365	5.45434	6.21578	5.87296	5.56739	6.12334	6.10786	6.44719	6.01196	5.94702	6.07868	6.13949	5.98625	6.29698	6.02502	6.03816	5.8897	5.9734	5.70127
ENSOARG00000019185|TEX49	6.19459	5.62516	6.23959	6.01196	5.8897	6.26597	5.45434	5.56739	6.03816	5.93365	6.15666	6.06471	6.09297	5.70127	5.98625	6.17481	5.96052	6.44719	6.02502	5.81345	6.12334	5.78722	6.29698	6.38278	5.83545	5.87296	5.9734	5.75016	5.85497	6.13949	5.94702	6.21578	6.56463	5.90508	6.33484	5.91967	5.99916	6.05151	6.07868	6.10786
ENSOARG00000013126|RPS21	6.12334	5.78722	6.15666	6.13949	5.9734	6.06471	5.45434	5.83545	5.75016	5.70127	6.10786	5.56739	5.8897	6.26597	6.05151	5.94702	5.91967	5.85497	6.19459	5.81345	6.02502	5.93365	5.98625	5.87296	5.96052	6.07868	6.23959	6.01196	5.62516	5.99916	5.90508	6.56463	6.09297	6.38278	6.03816	6.21578	6.33484	6.44719	6.29698	6.17481
ENSOARG00000001924	5.9734	5.83545	6.56463	6.09297	6.01196	6.29698	5.94702	5.90508	5.56739	5.75016	6.10786	5.45434	5.85497	6.13949	5.70127	5.87296	5.81345	5.93365	6.21578	6.03816	5.96052	6.05151	6.44719	5.8897	6.06471	6.12334	5.78722	6.07868	6.19459	5.98625	5.99916	6.33484	5.62516	6.15666	5.91967	6.26597	6.17481	6.23959	6.02502	6.38278
ENSOARG00000001929	6.29698	6.38278	5.87296	6.07868	5.8897	5.91967	5.45434	5.56739	6.12334	5.96052	6.23959	6.56463	6.17481	5.62516	6.03816	6.26597	5.98625	6.05151	6.09297	5.78722	6.44719	5.75016	5.94702	6.01196	5.81345	5.85497	6.02502	5.70127	5.83545	6.21578	5.9734	6.33484	6.10786	5.90508	5.99916	5.93365	6.06471	6.13949	6.15666	6.19459
ENSOARG00000001928	6.38278	5.62516	5.8897	6.09297	5.90508	5.93365	5.45434	5.56739	6.13949	5.9734	6.56463	6.17481	6.21578	5.70127	6.05151	6.33484	5.99916	6.06471	6.10786	5.81345	6.26597	5.78722	5.96052	6.02502	5.83545	5.87296	6.03816	5.75016	5.85497	6.29698	5.98625	6.44719	6.12334	5.91967	6.01196	5.94702	6.07868	6.15666	6.19459	6.23959
ENSOARG00000015931|CCNH	6.56463	6.23959	5.56739	6.29698	5.94702	6.19459	6.15666	5.70127	5.9734	5.85497	5.45434	6.05151	5.78722	5.62516	5.87296	6.09297	6.21578	5.8897	6.12334	6.01196	5.75016	5.98625	6.13949	5.99916	6.07868	6.06471	6.33484	5.96052	5.91967	6.02502	5.93365	6.10786	6.26597	6.03816	5.83545	5.90508	6.17481	5.81345	6.44719	6.38278
ENSOARG00000007926|PAFAH1B3	5.9734	6.56463	6.26597	5.78722	6.09297	6.12334	6.10786	6.29698	6.03816	5.94702	6.15666	5.83545	5.90508	6.33484	6.21578	5.99916	5.96052	5.8897	6.38278	6.01196	6.19459	6.23959	5.45434	6.07868	6.13949	5.56739	6.05151	6.06471	6.02502	6.44719	5.62516	6.17481	5.81345	5.98625	5.91967	5.70127	5.75016	5.93365	5.87296	5.85497
ENSOARG00000006897|CRISPLD1	6.33484	6.21578	5.81345	6.13949	5.98625	6.07868	6.10786	5.8897	6.38278	6.23959	5.62516	6.44719	5.78722	5.83545	6.17481	6.09297	5.85497	6.29698	6.06471	5.70127	6.15666	5.93365	5.87296	6.12334	6.03816	5.75016	6.56463	6.19459	5.99916	6.01196	5.91967	5.9734	6.26597	6.05151	6.02502	5.45434	5.90508	5.94702	5.96052	5.56739
ENSOARG00000022843|U6	6.12334	6.23959	6.17481	5.9734	5.81345	5.83545	5.45434	6.56463	6.01196	5.8897	6.09297	6.38278	6.03816	5.56739	5.93365	6.10786	6.29698	5.94702	5.98625	5.70127	6.06471	6.26597	5.87296	6.21578	5.75016	5.78722	5.91967	5.62516	6.15666	6.07868	5.90508	6.13949	5.99916	6.19459	6.33484	5.85497	5.96052	6.02502	6.44719	6.05151
ENSOARG00000015677|HAPLN1	6.23959	5.62516	5.87296	6.03816	5.8897	5.91967	5.45434	5.56739	6.07868	6.44719	6.19459	6.33484	6.12334	5.70127	6.01196	6.21578	5.9734	6.56463	6.05151	5.81345	6.15666	5.78722	5.94702	5.98625	5.83545	5.85497	5.99916	5.75016	6.38278	6.17481	5.96052	6.26597	6.06471	5.90508	6.29698	5.93365	6.02502	6.09297	6.10786	6.13949
ENSOARG00000011961|NME4	6.06471	6.01196	6.21578	5.87296	5.90508	5.85497	5.96052	6.03816	5.94702	5.75016	6.23959	5.45434	5.70127	6.05151	5.93365	5.78722	5.56739	5.83545	5.62516	6.44719	6.07868	6.09297	6.56463	5.8897	6.12334	6.29698	6.33484	5.91967	6.10786	5.98625	6.17481	6.15666	6.38278	6.02502	6.26597	5.9734	6.13949	5.99916	5.81345	6.19459
ENSOARG00000012707|MRPS6	5.90508	6.19459	5.45434	5.98625	6.05151	6.09297	6.10786	5.78722	5.87296	5.62516	5.56739	5.75016	5.81345	5.83545	6.29698	5.9734	5.94702	5.93365	6.13949	6.21578	6.26597	5.99916	6.33484	6.38278	5.96052	6.17481	6.15666	5.70127	5.85497	6.01196	5.91967	6.56463	6.23959	6.07868	6.44719	5.8897	6.02502	6.03816	6.06471	6.12334
ENSOARG00000003168|ELAVL1	5.70127	5.87296	6.56463	6.02502	6.23959	6.26597	5.75016	5.9734	5.93365	6.06471	6.33484	6.09297	5.83545	6.38278	6.29698	5.99916	6.15666	5.96052	5.98625	6.10786	6.01196	5.90508	6.07868	5.8897	6.13949	6.12334	6.05151	6.17481	6.03816	5.94702	5.81345	5.85497	5.91967	5.56739	5.62516	6.19459	5.78722	6.44719	6.21578	5.45434
ENSOARG00000017459|MTX3	5.94702	5.91967	5.45434	5.9734	5.81345	5.90508	5.8897	5.56739	5.99916	6.21578	5.70127	6.38278	6.02502	5.62516	5.78722	6.15666	6.56463	6.07868	5.98625	6.05151	5.85497	6.01196	6.23959	6.19459	6.03816	6.17481	6.10786	6.33484	6.12334	5.96052	6.06471	5.93365	6.26597	6.29698	5.87296	5.75016	6.13949	5.83545	6.09297	6.44719
ENSOARG00000001111|ID1	5.62516	6.06471	5.99916	5.75016	5.56739	6.02502	6.17481	6.01196	6.10786	6.21578	6.12334	5.94702	6.09297	6.19459	6.13949	6.23959	5.85497	5.87296	6.29698	5.9734	6.15666	6.26597	5.91967	6.38278	6.07868	5.70127	5.96052	6.33484	6.05151	6.44719	6.56463	5.98625	5.8897	5.90508	5.81345	5.93365	5.78722	5.83545	5.45434	6.03816
ENSOARG00000008471|RAP1GAP	5.85497	5.45434	6.13949	6.02502	6.19459	5.56739	6.06471	5.83545	5.90508	5.62516	6.10786	5.81345	5.87296	6.21578	5.78722	5.75016	5.98625	6.15666	6.03816	5.96052	5.99916	6.09297	5.94702	6.07868	6.29698	6.01196	6.17481	6.38278	5.8897	5.93365	6.26597	6.56463	6.05151	6.12334	6.33484	6.23959	6.44719	5.70127	5.91967	5.9734
ENSOARG00000012180|FLT1	5.91967	5.62516	5.87296	6.17481	6.33484	6.05151	6.01196	6.29698	5.78722	5.94702	5.96052	5.81345	6.12334	5.99916	5.45434	5.85497	6.21578	6.06471	6.09297	6.19459	5.83545	5.70127	6.38278	5.8897	5.9734	6.26597	6.07868	5.93365	6.10786	5.56739	5.98625	6.03816	6.02502	6.15666	5.90508	6.56463	6.13949	5.75016	6.44719	6.23959
ENSOARG00000009436|SLITRK4	6.01196	6.06471	5.75016	6.33484	5.78722	6.21578	6.05151	5.45434	5.91967	6.10786	5.98625	6.26597	5.96052	5.56739	6.12334	5.99916	5.85497	6.56463	6.13949	6.29698	5.9734	6.03816	6.09297	6.23959	5.62516	5.70127	5.8897	6.19459	6.07868	6.17481	5.83545	6.02502	5.90508	6.38278	5.87296	5.81345	6.44719	5.93365	5.94702	6.15666
ENSOARG00000018753|TNFRSF13C	6.07868	5.56739	5.78722	5.94702	6.17481	5.81345	6.38278	5.45434	5.9734	6.26597	6.05151	5.98625	6.01196	6.09297	6.44719	6.06471	5.87296	5.91967	6.33484	5.70127	6.03816	5.62516	5.85497	5.8897	6.13949	6.29698	5.90508	6.21578	5.75016	6.15666	6.23959	6.19459	5.96052	6.10786	6.12334	5.83545	5.93365	6.56463	5.99916	6.02502
ENSOARG00000009524|DNAJC16	5.98625	5.94702	6.05151	6.02502	6.56463	5.87296	6.12334	6.29698	6.17481	5.99916	6.44719	5.62516	6.06471	6.33484	5.90508	5.9734	6.38278	5.93365	5.75016	6.09297	5.70127	5.83545	6.15666	5.8897	6.03816	6.07868	5.78722	5.85497	6.21578	5.45434	5.81345	5.56739	5.91967	6.19459	5.96052	6.13949	6.23959	6.10786	6.01196	6.26597
ENSOARG00000008522	6.17481	5.98625	6.23959	6.09297	5.70127	6.06471	5.87296	6.13949	6.03816	5.62516	6.10786	6.38278	5.75016	6.19459	6.56463	5.90508	5.56739	5.45434	6.02502	6.26597	6.05151	5.96052	6.15666	6.12334	6.07868	5.83545	5.94702	5.8897	5.91967	6.29698	6.33484	6.21578	5.9734	6.01196	5.99916	5.85497	6.44719	5.78722	5.81345	5.93365
ENSOARG00000017258|ILK	6.02502	6.06471	6.26597	5.94702	5.91967	6.17481	6.23959	6.01196	6.12334	5.93365	6.19459	6.38278	6.05151	6.07868	6.56463	5.98625	5.78722	5.9734	5.99916	5.90508	6.03816	6.10786	5.83545	6.33484	5.96052	5.45434	6.29698	5.62516	5.81345	6.44719	6.13949	6.09297	6.21578	5.87296	5.70127	5.75016	5.8897	5.56739	6.15666	5.85497
ENSOARG00000008520	6.29698	5.56739	5.87296	6.05151	6.38278	5.90508	5.45434	6.56463	6.09297	5.93365	6.23959	6.12334	6.15666	5.62516	6.01196	6.26597	5.96052	6.02502	6.06471	5.78722	6.19459	5.75016	5.91967	5.98625	5.81345	5.85497	5.99916	5.70127	5.83545	6.21578	5.94702	6.33484	6.07868	5.8897	5.9734	6.44719	6.03816	6.10786	6.13949	6.17481
ENSOARG00000008521	6.17481	6.38278	6.07868	5.81345	5.93365	6.03816	6.15666	6.12334	6.44719	5.9734	6.19459	5.90508	6.02502	6.29698	6.13949	6.21578	5.85497	6.01196	5.91967	5.45434	6.23959	5.96052	5.87296	5.83545	5.98625	5.75016	5.70127	6.09297	6.33484	5.94702	5.8897	6.26597	5.78722	5.99916	6.56463	6.06471	6.05151	6.10786	5.56739	5.62516
ENSOARG00000022032	6.02502	5.94702	5.56739	6.56463	6.12334	6.38278	5.81345	5.83545	6.21578	5.78722	5.70127	6.26597	6.10786	5.45434	6.03816	5.91967	6.44719	6.06471	5.93365	5.98625	6.05151	5.85497	6.13949	5.87296	6.19459	6.29698	6.33484	5.9734	6.07868	5.99916	5.62516	5.75016	6.23959	6.15666	6.17481	6.01196	5.8897	5.96052	6.09297	5.90508
ENSOARG00000022033	6.06471	5.56739	6.09297	6.12334	5.78722	6.15666	5.45434	6.01196	5.8897	6.23959	5.9734	5.90508	5.93365	6.02502	6.10786	5.98625	6.26597	6.17481	6.05151	6.33484	6.38278	6.13949	6.21578	6.29698	5.62516	5.75016	6.56463	6.07868	5.70127	5.96052	5.83545	5.99916	6.44719	5.81345	5.85497	6.03816	5.87296	6.19459	5.91967	5.94702
ENSOARG00000017669|LRRD1	6.21578	6.33484	5.83545	6.02502	5.85497	5.8897	5.45434	5.56739	6.06471	5.93365	6.17481	6.09297	6.12334	5.62516	5.99916	6.19459	5.94702	6.01196	6.03816	5.75016	6.13949	5.70127	5.91967	5.9734	5.78722	6.29698	5.98625	6.38278	5.81345	6.15666	6.56463	6.23959	6.05151	5.87296	5.96052	5.90508	6.44719	6.07868	6.10786	6.26597
ENSOARG00000019582	6.23959	5.62516	6.29698	6.05151	5.8897	5.90508	5.45434	5.56739	6.09297	5.94702	6.19459	6.12334	6.38278	5.70127	6.01196	6.21578	5.9734	6.02502	6.06471	5.81345	6.15666	5.78722	5.93365	6.33484	5.83545	5.87296	5.99916	5.75016	5.85497	6.17481	5.96052	6.26597	6.07868	6.56463	5.98625	5.91967	6.03816	6.10786	6.13949	6.44719
ENSOARG00000015298|GRHL1	5.81345	5.9734	6.10786	6.06471	6.03816	5.8897	5.90508	6.26597	5.87296	6.23959	6.19459	5.96052	5.99916	6.38278	5.70127	5.78722	6.21578	6.05151	6.01196	6.15666	5.75016	6.09297	6.12334	6.44719	6.07868	6.33484	5.62516	5.94702	5.45434	5.85497	5.91967	5.83545	6.29698	5.98625	5.56739	6.56463	6.13949	6.17481	6.02502	5.93365
ENSOARG00000019580	6.38278	5.62516	6.56463	6.07868	5.8897	5.91967	5.45434	5.56739	6.12334	5.96052	6.29698	6.15666	6.19459	5.70127	6.03816	6.33484	5.98625	6.05151	6.09297	5.81345	6.23959	5.78722	5.94702	6.01196	5.83545	5.87296	6.02502	5.75016	5.85497	6.26597	5.9734	6.44719	6.10786	5.90508	5.99916	5.93365	6.06471	6.13949	6.17481	6.21578
ENSOARG00000003558|NIP7	5.56739	5.94702	5.96052	6.38278	5.62516	6.10786	5.70127	6.29698	6.12334	5.87296	6.56463	5.93365	5.83545	6.33484	5.81345	6.21578	6.19459	5.90508	5.9734	5.99916	5.45434	5.8897	6.23959	6.15666	6.03816	6.17481	6.05151	5.98625	6.26597	5.85497	6.07868	5.78722	6.01196	6.06471	5.75016	6.09297	6.44719	5.91967	6.13949	6.02502
ENSOARG00000003073|ABCB10	5.81345	6.07868	6.44719	5.87296	6.23959	5.91967	5.99916	6.17481	6.09297	6.21578	6.56463	5.56739	6.03816	6.29698	5.62516	6.05151	6.33484	5.85497	5.9734	6.19459	5.75016	5.96052	6.38278	5.90508	6.12334	6.26597	5.70127	6.01196	6.15666	5.83545	6.13949	5.8897	5.45434	5.98625	5.78722	6.10786	5.94702	6.06471	5.93365	6.02502
ENSOARG00000014699|MBD4	6.12334	5.81345	5.45434	6.17481	6.26597	5.85497	5.70127	5.62516	6.15666	5.78722	5.56739	5.91967	5.93365	5.75016	5.8897	5.87296	6.13949	5.99916	6.10786	6.05151	6.21578	6.29698	6.06471	6.33484	6.02502	5.90508	6.23959	6.09297	5.94702	6.38278	6.03816	5.96052	6.19459	5.9734	6.07868	5.98625	5.83545	6.44719	6.56463	6.01196
ENSOARG00000023340	6.29698	5.56739	5.85497	6.06471	5.87296	5.90508	6.38278	5.45434	6.10786	5.94702	6.23959	6.13949	6.17481	5.62516	6.02502	6.26597	5.9734	6.03816	6.07868	5.75016	6.56463	5.70127	5.93365	5.99916	5.78722	5.83545	6.01196	6.44719	5.81345	6.21578	5.96052	6.33484	6.09297	5.8897	5.98625	5.91967	6.05151	6.12334	6.15666	6.19459
ENSOARG00000023342	6.21578	6.26597	5.87296	6.03816	5.8897	5.91967	5.45434	5.56739	6.05151	5.96052	6.17481	6.07868	6.10786	5.62516	6.29698	6.19459	5.98625	6.44719	6.38278	5.78722	6.13949	5.75016	5.94702	6.01196	5.81345	5.85497	6.02502	5.70127	5.83545	6.15666	5.9734	6.23959	6.56463	5.90508	5.99916	5.93365	6.33484	6.06471	6.09297	6.12334
ENSOARG00000017740|MFSD2B	6.17481	5.85497	5.56739	5.98625	6.13949	6.12334	6.26597	6.02502	6.15666	6.10786	6.56463	5.8897	6.33484	6.23959	6.19459	6.09297	6.29698	5.83545	5.81345	6.44719	5.78722	5.91967	6.03816	6.01196	5.99916	6.38278	5.70127	6.05151	5.87296	5.90508	6.06471	5.62516	5.94702	6.07868	5.45434	5.75016	5.9734	5.96052	5.93365	6.21578
ENSOARG00000009814|ZMIZ1	6.09297	6.19459	6.56463	5.91967	6.26597	6.29698	6.33484	6.44719	5.70127	6.12334	6.23959	5.83545	6.02502	6.17481	6.13949	5.8897	5.98625	5.87296	5.56739	6.01196	5.62516	5.75016	5.9734	5.78722	5.81345	6.06471	6.07868	5.96052	5.90508	5.45434	5.85497	5.94702	6.21578	6.05151	6.15666	6.38278	6.10786	5.93365	5.99916	6.03816
ENSOARG00000024967|U6	6.38278	5.62516	5.87296	6.07868	5.8897	5.91967	5.45434	5.56739	6.12334	5.96052	6.29698	6.15666	6.19459	5.70127	6.03816	6.33484	5.98625	6.05151	6.09297	5.81345	6.23959	5.78722	5.94702	6.01196	5.83545	5.85497	6.02502	5.75016	6.44719	6.26597	5.9734	6.56463	6.10786	5.90508	5.99916	5.93365	6.06471	6.13949	6.17481	6.21578
ENSOARG00000005286|AARS1	6.44719	5.91967	6.38278	6.33484	6.05151	6.23959	5.90508	6.01196	5.75016	5.81345	6.17481	5.45434	6.02502	6.19459	6.29698	5.93365	5.87296	5.98625	6.21578	5.85497	6.03816	5.56739	5.99916	5.62516	6.10786	6.07868	5.83545	6.13949	5.94702	5.96052	5.9734	6.15666	5.78722	5.8897	5.70127	6.09297	6.06471	6.12334	6.56463	6.26597
ENSOARG00000009804|ACBD4	6.12334	5.85497	6.44719	5.98625	6.09297	6.01196	5.45434	5.90508	6.03816	5.87296	6.23959	5.93365	5.78722	6.06471	6.56463	6.07868	5.96052	6.17481	6.05151	6.29698	6.10786	5.81345	5.99916	6.33484	6.13949	5.75016	5.94702	5.62516	5.70127	6.38278	5.8897	6.26597	5.9734	6.15666	6.19459	6.21578	5.83545	5.91967	6.02502	5.56739
ENSOARG00000025008|SNORD101	6.56463	5.45434	5.70127	6.38278	5.75016	5.81345	6.29698	5.98625	5.91967	6.01196	5.96052	6.05151	6.07868	6.12334	5.85497	5.9734	6.17481	5.87296	6.03816	5.56739	6.21578	5.99916	5.83545	6.19459	6.44719	6.23959	6.33484	6.13949	5.62516	5.94702	6.15666	6.10786	5.90508	5.78722	6.02502	6.26597	5.8897	5.93365	6.06471	6.09297
ENSOARG00000000783|REM1	5.81345	6.06471	6.09297	5.85497	5.78722	5.94702	6.03816	6.07868	6.12334	5.96052	5.87296	5.83545	5.9734	6.05151	6.44719	6.33484	5.8897	6.21578	6.26597	6.19459	6.56463	6.29698	5.91967	6.17481	6.10786	5.93365	5.90508	6.02502	5.98625	6.38278	6.23959	5.56739	6.01196	6.13949	6.15666	5.75016	5.99916	5.70127	5.45434	5.62516
ENSOARG00000017123	6.06471	5.8897	5.45434	6.23959	5.83545	6.10786	5.87296	5.70127	5.96052	5.81345	5.56739	6.21578	5.93365	5.62516	5.78722	6.19459	6.13949	6.33484	6.17481	6.38278	5.99916	6.03816	6.09297	6.29698	5.91967	5.94702	6.44719	6.07868	6.05151	5.9734	6.02502	5.98625	6.56463	5.90508	6.01196	5.85497	5.75016	6.26597	6.15666	6.12334
ENSOARG00000003659|ZNF773	6.02502	5.8897	5.45434	6.15666	5.85497	6.03816	5.62516	5.75016	6.12334	6.17481	5.56739	6.21578	6.26597	5.70127	5.9734	6.29698	5.99916	6.23959	6.56463	5.81345	6.33484	5.83545	6.06471	6.44719	5.93365	6.38278	6.13949	6.05151	5.90508	5.78722	6.10786	6.09297	5.91967	6.07868	5.94702	5.96052	5.87296	6.01196	5.98625	6.19459
ENSOARG00000001397|ADGRG6	5.94702	5.99916	5.45434	5.96052	6.07868	5.85497	6.29698	6.19459	5.9734	6.17481	5.62516	5.83545	5.90508	5.56739	5.81345	6.05151	6.44719	6.15666	5.87296	6.21578	5.91967	6.26597	6.56463	5.8897	5.78722	5.98625	6.23959	6.13949	6.33484	5.75016	5.70127	6.01196	6.03816	6.10786	6.12334	6.02502	6.09297	5.93365	6.06471	6.38278
ENSOARG00000004987|KMT2B	6.13949	5.62516	6.44719	6.10786	6.17481	6.03816	5.85497	6.21578	5.91967	5.93365	6.23959	5.45434	6.06471	6.26597	6.12334	6.02502	5.87296	5.83545	5.75016	6.05151	5.90508	5.56739	5.94702	5.70127	5.98625	6.15666	5.81345	5.78722	5.99916	5.8897	5.96052	6.38278	5.9734	6.01196	6.33484	6.56463	6.07868	6.29698	6.19459	6.09297
ENSOARG00000002577	6.38278	5.62516	5.8897	6.07868	5.90508	5.91967	5.45434	5.56739	6.12334	5.96052	6.29698	6.15666	6.19459	5.70127	6.03816	6.33484	5.98625	6.05151	6.09297	5.81345	6.23959	5.78722	5.94702	6.01196	5.83545	5.87296	6.02502	5.75016	5.85497	6.26597	5.9734	6.44719	6.10786	6.56463	5.99916	5.93365	6.06471	6.13949	6.17481	6.21578
ENSOARG00000002576	6.19459	6.03816	6.38278	5.83545	5.96052	6.02502	5.62516	6.10786	5.75016	5.70127	6.17481	5.85497	5.56739	6.13949	6.01196	5.90508	6.12334	6.09297	5.9734	6.29698	6.21578	5.99916	6.05151	6.06471	5.45434	5.8897	5.78722	5.98625	6.07868	6.23959	5.94702	6.56463	5.81345	5.93365	6.44719	6.26597	5.87296	6.33484	6.15666	5.91967
ENSOARG00000016298	6.38278	5.62516	5.87296	6.07868	5.8897	5.91967	5.45434	5.56739	6.12334	5.96052	6.29698	6.15666	6.19459	5.70127	6.03816	6.33484	5.98625	6.05151	6.09297	6.56463	6.23959	5.78722	5.94702	6.01196	5.81345	5.85497	6.02502	5.75016	5.83545	6.26597	5.9734	6.44719	6.10786	5.90508	5.99916	5.93365	6.06471	6.13949	6.17481	6.21578
ENSOARG00000002573	6.05151	5.81345	5.45434	5.78722	5.96052	6.17481	5.8897	6.13949	5.99916	6.15666	5.87296	6.23959	6.19459	5.70127	6.07868	6.33484	5.75016	6.29698	5.91967	5.90508	5.62516	5.93365	6.03816	5.98625	5.83545	6.10786	6.56463	6.44719	6.21578	6.02502	5.9734	5.94702	6.26597	6.06471	6.38278	5.56739	6.01196	6.12334	6.09297	5.85497
ENSOARG00000016293	6.23959	6.02502	5.93365	6.26597	6.44719	6.13949	6.01196	6.56463	5.90508	5.85497	6.38278	5.9734	6.21578	6.33484	5.91967	5.99916	6.03816	5.45434	6.07868	6.29698	5.56739	6.05151	5.98625	6.09297	5.87296	5.96052	6.19459	5.8897	6.17481	5.81345	5.83545	5.62516	5.94702	6.12334	5.78722	5.70127	6.15666	5.75016	6.06471	6.10786
ENSOARG00000016291	5.94702	5.96052	5.62516	6.12334	5.87296	6.05151	5.99916	5.45434	6.15666	6.06471	5.70127	5.98625	6.03816	5.56739	5.91967	5.81345	6.17481	5.83545	6.10786	5.9734	5.78722	6.26597	6.33484	6.13949	6.07868	6.21578	5.90508	5.93365	6.29698	5.85497	6.01196	5.8897	6.23959	6.38278	5.75016	6.02502	6.56463	6.09297	6.19459	6.44719
ENSOARG00000005846|TMC8	5.83545	6.23959	6.03816	5.87296	5.93365	5.75016	6.44719	6.17481	6.12334	6.06471	6.02502	6.01196	5.91967	5.99916	6.56463	5.78722	5.96052	5.81345	5.90508	6.05151	6.26597	6.38278	5.70127	6.09297	6.10786	5.45434	5.98625	5.62516	5.56739	6.33484	5.8897	6.13949	5.9734	6.29698	6.15666	5.85497	6.21578	6.07868	5.94702	6.19459
ENSOARG00000018675|NDUFA10	6.12334	5.96052	5.94702	6.07868	5.85497	5.9734	5.70127	5.8897	6.03816	5.78722	6.13949	6.56463	5.87296	6.10786	6.29698	5.98625	5.83545	6.06471	6.26597	6.05151	6.21578	6.15666	5.93365	6.23959	6.19459	5.99916	6.33484	5.81345	5.62516	6.38278	6.17481	5.90508	6.44719	6.02502	5.56739	5.75016	6.09297	5.45434	5.91967	6.01196
ENSOARG00000005283|CDC42BPB	5.45434	5.99916	6.44719	5.81345	6.23959	5.70127	6.29698	6.07868	6.02502	5.93365	6.38278	5.96052	5.98625	6.56463	6.26597	5.87296	6.21578	5.78722	5.85497	6.09297	6.17481	6.19459	6.10786	6.06471	5.9734	6.12334	5.56739	5.83545	6.03816	5.8897	6.05151	6.01196	5.62516	5.75016	6.13949	6.33484	5.90508	6.15666	5.91967	5.94702
ENSOARG00000004119|MYCBPAP	6.09297	5.90508	5.81345	5.75016	5.70127	6.19459	5.85497	5.78722	5.87296	5.9734	6.01196	5.93365	6.10786	6.02502	6.26597	6.06471	5.83545	6.21578	6.05151	5.99916	6.44719	6.13949	6.03816	6.56463	6.23959	6.07868	5.62516	6.12334	6.17481	6.38278	6.29698	5.94702	5.45434	5.91967	6.15666	5.56739	5.8897	5.96052	6.33484	5.98625
ENSOARG00000006905|WBP4	5.99916	6.09297	5.45434	6.15666	6.02502	5.9734	5.93365	5.70127	6.17481	6.12334	5.62516	5.75016	5.87296	5.56739	5.81345	6.03816	6.21578	5.90508	6.05151	5.78722	5.85497	5.98625	6.38278	6.10786	6.06471	6.29698	5.91967	6.23959	6.01196	5.8897	5.94702	6.33484	5.96052	6.13949	6.26597	5.83545	6.44719	6.19459	6.07868	6.56463
ENSOARG00000003192	5.91967	6.13949	5.45434	5.87296	6.12334	6.10786	5.83545	5.78722	6.19459	6.03816	5.56739	6.23959	5.90508	5.62516	5.75016	6.05151	6.15666	5.98625	5.8897	5.81345	5.9734	6.01196	5.93365	5.94702	6.17481	6.09297	6.29698	6.07868	5.85497	5.70127	6.02502	6.38278	6.26597	6.33484	5.99916	5.96052	6.56463	6.06471	6.44719	6.21578
ENSOARG00000003196	6.23959	6.10786	6.56463	5.93365	6.06471	5.9734	5.78722	5.98625	5.96052	6.12334	6.33484	5.62516	5.81345	6.38278	6.29698	6.02502	6.19459	6.15666	6.01196	6.09297	6.26597	6.05151	6.13949	5.90508	5.83545	5.87296	5.56739	6.03816	6.07868	6.21578	5.99916	5.94702	5.45434	5.70127	6.17481	5.91967	5.85497	6.44719	5.8897	5.75016
ENSOARG00000021593|MIR628	6.10786	5.56739	5.81345	6.29698	5.83545	5.85497	6.13949	5.45434	5.98625	5.8897	6.07868	6.01196	6.02502	5.62516	5.94702	6.09297	5.91967	6.44719	5.96052	5.75016	6.05151	5.70127	5.87296	5.93365	6.15666	5.78722	6.21578	6.26597	6.17481	6.06471	5.90508	6.12334	5.9734	6.33484	6.19459	6.38278	6.23959	5.99916	6.56463	6.03816
ENSOARG00000016748	5.99916	5.94702	5.90508	5.98625	5.91967	5.75016	6.06471	5.78722	6.17481	6.03816	6.02502	6.15666	6.12334	5.87296	6.23959	5.85497	5.45434	6.07868	6.10786	5.96052	6.33484	6.19459	6.05151	6.26597	6.09297	5.93365	6.44719	6.01196	5.83545	6.38278	6.21578	5.8897	6.29698	6.56463	5.62516	5.70127	6.13949	5.56739	5.81345	5.9734
ENSOARG00000016743	6.17481	6.56463	5.45434	6.01196	6.15666	5.94702	5.8897	5.70127	6.21578	6.07868	5.56739	5.93365	6.29698	5.62516	5.75016	5.85497	6.06471	5.91967	6.19459	6.10786	5.83545	5.78722	5.96052	6.23959	5.90508	6.05151	5.99916	6.09297	6.13949	5.81345	6.03816	6.38278	5.87296	5.98625	5.9734	6.26597	6.12334	6.33484	6.44719	6.02502
ENSOARG00000000369|ECHS1	5.8897	6.06471	6.13949	5.78722	6.21578	5.45434	5.70127	6.19459	5.94702	5.62516	6.44719	5.85497	5.99916	6.56463	6.05151	5.75016	6.23959	5.81345	5.98625	6.10786	6.33484	6.15666	6.38278	6.26597	6.12334	6.29698	6.02502	5.83545	5.91967	6.17481	6.03816	5.87296	6.01196	5.96052	5.93365	5.90508	6.09297	5.56739	5.9734	6.07868
ENSOARG00000006400|SH2D2A	6.12334	6.38278	6.44719	6.21578	6.29698	5.56739	6.15666	6.56463	5.99916	5.93365	6.02502	5.81345	6.05151	5.94702	5.62516	5.83545	5.98625	5.70127	5.90508	6.19459	5.91967	6.03816	5.96052	5.8897	5.9734	6.17481	5.87296	5.45434	6.07868	6.06471	6.01196	5.85497	5.75016	6.09297	6.13949	6.10786	6.23959	5.78722	6.26597	6.33484
ENSOARG00000004509|EPS15	5.93365	6.21578	5.45434	6.01196	5.90508	6.12334	6.33484	5.70127	6.44719	6.26597	5.56739	6.05151	6.19459	5.62516	5.75016	6.38278	6.56463	5.9734	6.06471	5.83545	5.96052	6.07868	6.17481	5.99916	6.13949	6.29698	5.81345	6.15666	5.87296	5.85497	6.10786	6.03816	5.8897	5.98625	5.91967	5.78722	6.09297	5.94702	6.02502	6.23959
ENSOARG00000016168|TRIB2	6.02502	6.23959	6.56463	5.93365	5.83545	6.09297	5.98625	6.38278	5.99916	6.10786	6.33484	5.85497	5.62516	6.15666	6.44719	5.75016	5.94702	6.17481	6.12334	6.26597	5.9734	6.13949	6.21578	5.81345	6.06471	5.90508	6.05151	5.78722	6.07868	5.91967	6.19459	6.01196	5.96052	5.45434	6.03816	5.8897	5.56739	6.29698	5.87296	5.70127
ENSOARG00000022242|oar-mir-409	6.26597	6.44719	5.85497	6.05151	5.87296	5.90508	5.45434	5.56739	6.07868	5.94702	6.21578	6.10786	6.13949	5.62516	6.38278	6.23959	5.9734	6.02502	6.06471	5.75016	6.17481	6.33484	5.93365	5.99916	5.78722	5.83545	6.01196	5.70127	5.81345	6.19459	5.96052	6.29698	6.56463	5.8897	5.98625	5.91967	6.03816	6.09297	6.12334	6.15666
ENSOARG00000003227	6.38278	5.62516	5.87296	6.07868	5.8897	5.91967	5.45434	5.56739	6.12334	5.96052	6.29698	6.15666	6.19459	5.70127	6.03816	6.33484	5.98625	6.05151	6.09297	5.81345	6.23959	5.78722	5.94702	6.01196	5.83545	5.85497	6.02502	5.75016	6.56463	6.26597	5.9734	6.44719	6.10786	5.90508	5.99916	5.93365	6.06471	6.13949	6.17481	6.21578
ENSOARG00000003221	5.78722	5.75016	5.70127	5.56739	6.10786	6.03816	5.8897	5.99916	6.19459	5.85497	5.96052	6.21578	5.87296	6.07868	6.26597	6.13949	5.98625	6.33484	6.06471	6.09297	6.12334	6.44719	5.45434	6.56463	6.05151	5.93365	5.83545	5.62516	5.94702	6.29698	6.23959	6.38278	6.17481	6.02502	6.01196	5.90508	6.15666	5.81345	5.9734	5.91967
ENSOARG00000004210|NOS1	6.17481	5.91967	6.44719	6.21578	6.38278	6.56463	6.09297	6.07868	5.70127	6.05151	6.13949	5.98625	5.85497	5.90508	5.45434	5.78722	6.23959	6.01196	5.83545	6.15666	5.75016	5.93365	6.33484	5.94702	6.10786	5.9734	5.56739	6.03816	6.29698	5.87296	6.02502	5.99916	5.62516	6.06471	5.8897	6.19459	5.81345	5.96052	6.26597	6.12334
ENSOARG00000000491|SRRM2	5.98625	5.83545	6.29698	6.21578	6.09297	5.90508	6.06471	6.13949	5.94702	6.07868	6.33484	6.10786	5.99916	6.26597	6.44719	5.62516	5.9734	6.02502	5.56739	5.8897	6.15666	5.87296	5.96052	5.70127	5.93365	6.12334	6.19459	6.03816	5.85497	5.91967	5.75016	6.38278	6.23959	5.45434	6.05151	6.56463	5.81345	6.01196	6.17481	5.78722
ENSOARG00000022311|5S_rRNA	6.15666	5.62516	5.85497	5.99916	5.87296	5.8897	5.45434	5.56739	6.03816	5.91967	6.23959	6.06471	6.07868	5.70127	5.96052	6.13949	6.33484	5.9734	6.01196	5.78722	6.10786	6.26597	5.90508	5.94702	5.81345	5.83545	6.44719	5.75016	6.29698	6.12334	5.93365	6.17481	6.02502	6.19459	6.38278	6.21578	5.98625	6.05151	6.56463	6.09297
ENSOARG00000021198|PCNX1	5.81345	6.10786	6.05151	5.96052	6.33484	5.93365	6.15666	6.44719	5.99916	6.23959	6.21578	5.83545	6.17481	6.12334	5.75016	5.91967	6.13949	6.07868	5.87296	6.06471	5.45434	5.9734	6.56463	5.90508	6.01196	6.38278	5.70127	6.03816	6.29698	5.56739	5.98625	5.62516	5.78722	6.09297	5.85497	6.02502	6.19459	5.8897	5.94702	6.26597
ENSOARG00000018369|AURKA	6.19459	6.10786	5.45434	5.99916	6.17481	6.02502	5.93365	6.07868	6.03816	6.05151	5.81345	5.8897	5.9734	5.85497	5.62516	6.21578	6.38278	6.23959	5.91967	6.12334	6.29698	6.44719	6.01196	6.13949	6.09297	5.96052	5.56739	5.90508	5.94702	6.56463	6.33484	6.15666	5.70127	5.87296	5.98625	5.83545	5.75016	6.26597	6.06471	5.78722
ENSOARG00000017975|IL1RAPL1	6.38278	5.56739	5.87296	6.07868	5.8897	5.91967	6.56463	5.45434	6.12334	5.96052	6.29698	6.15666	6.19459	5.62516	6.03816	6.33484	5.98625	6.05151	6.09297	5.78722	6.23959	5.75016	5.94702	6.01196	5.81345	5.85497	6.02502	5.70127	5.83545	6.26597	5.9734	6.44719	6.10786	5.90508	5.99916	5.93365	6.06471	6.13949	6.17481	6.21578
ENSOARG00000023800|U1	6.06471	6.09297	5.75016	5.96052	5.78722	6.26597	6.07868	5.45434	6.13949	5.87296	6.15666	6.44719	6.01196	6.19459	5.91967	6.38278	6.12334	5.93365	6.56463	5.56739	6.03816	6.10786	5.85497	6.29698	5.62516	6.33484	5.90508	6.21578	5.70127	6.05151	5.8897	6.17481	5.9734	5.81345	6.23959	5.83545	5.94702	5.98625	5.99916	6.02502
ENSOARG00000013586|UBA1	6.23959	5.98625	6.56463	6.21578	6.09297	6.29698	6.06471	6.15666	5.96052	6.02502	6.44719	5.99916	6.26597	6.33484	6.38278	5.87296	5.8897	5.90508	5.70127	5.94702	5.78722	5.75016	5.62516	5.81345	6.01196	5.85497	6.13949	5.93365	6.07868	6.05151	5.83545	6.19459	6.17481	5.45434	5.56739	6.12334	5.91967	5.9734	6.10786	6.03816
ENSOARG00000011213	6.29698	6.10786	5.93365	6.13949	5.75016	6.05151	5.45434	6.01196	5.9734	6.12334	5.90508	5.98625	6.19459	5.56739	6.56463	5.99916	6.38278	5.81345	6.15666	5.62516	5.87296	6.23959	5.78722	6.06471	6.07868	5.70127	6.03816	6.21578	6.26597	5.8897	5.96052	5.91967	6.02502	5.94702	6.09297	6.44719	5.83545	6.33484	5.85497	6.17481
ENSOARG00000011210	5.9734	6.23959	5.99916	5.90508	5.70127	6.09297	6.05151	5.45434	5.93365	5.78722	6.19459	6.26597	5.96052	5.56739	6.13949	6.03816	6.38278	5.87296	6.15666	6.33484	6.02502	5.62516	6.10786	5.83545	6.21578	6.07868	5.85497	6.06471	5.98625	6.17481	5.81345	6.29698	5.91967	5.75016	6.12334	6.01196	5.8897	5.94702	6.44719	6.56463
ENSOARG00000004847|PDE10A	5.85497	6.29698	6.05151	5.87296	5.91967	5.56739	5.8897	5.93365	6.03816	5.99916	5.83545	6.44719	6.12334	5.81345	6.21578	6.07868	5.94702	6.19459	6.06471	6.13949	6.33484	6.56463	5.9734	6.10786	6.17481	5.96052	5.98625	6.09297	6.02502	5.45434	6.23959	5.70127	6.15666	6.26597	6.38278	5.62516	6.01196	5.75016	5.90508	5.78722
ENSOARG00000011215	6.13949	5.85497	5.45434	5.91967	6.09297	5.90508	6.06471	5.83545	6.03816	6.12334	5.62516	5.75016	6.29698	5.56739	5.70127	6.33484	6.44719	5.98625	6.02502	6.01196	5.96052	6.10786	6.23959	5.87296	6.26597	6.56463	5.93365	6.17481	6.19459	5.94702	6.15666	6.05151	5.9734	6.07868	5.8897	5.78722	6.21578	5.81345	5.99916	6.38278
ENSOARG00000001647|GLA	6.01196	5.99916	5.81345	5.56739	6.05151	6.38278	6.44719	6.56463	6.33484	6.19459	6.09297	6.21578	5.78722	5.9734	5.75016	6.17481	6.06471	6.26597	6.02502	6.13949	5.62516	6.23959	5.85497	5.91967	6.10786	5.94702	6.15666	6.07868	5.98625	5.83545	5.96052	5.8897	5.90508	6.29698	5.87296	5.70127	6.12334	5.45434	6.03816	5.93365
ENSOARG00000004096|BNIP1	5.93365	6.17481	5.62516	6.06471	6.02502	6.15666	5.75016	5.90508	6.21578	5.83545	5.9734	6.33484	5.87296	5.70127	6.26597	5.98625	5.94702	5.85497	6.13949	6.44719	5.81345	5.45434	6.09297	6.07868	6.10786	6.12334	6.38278	5.78722	6.01196	5.56739	5.96052	6.56463	6.23959	5.8897	6.05151	6.03816	6.29698	5.91967	6.19459	5.99916
ENSOARG00000020064	6.29698	6.07868	5.81345	5.99916	6.12334	5.85497	5.45434	5.56739	6.06471	5.87296	5.98625	6.26597	6.09297	5.62516	5.91967	6.19459	5.8897	5.93365	6.33484	6.21578	5.96052	5.75016	6.02502	6.56463	6.01196	6.03816	5.90508	5.70127	5.78722	5.9734	6.23959	6.13949	5.94702	5.83545	6.05151	6.44719	6.15666	6.38278	6.17481	6.10786
ENSOARG00000020067	6.15666	6.17481	6.23959	5.94702	5.81345	5.83545	5.45434	5.56739	6.29698	5.8897	6.03816	5.98625	6.44719	6.12334	6.33484	6.05151	5.91967	6.10786	5.96052	6.13949	6.01196	5.70127	5.87296	6.07868	5.75016	5.78722	6.09297	5.62516	6.21578	6.02502	5.90508	6.06471	6.56463	6.26597	6.19459	5.85497	5.93365	5.9734	6.38278	5.99916
ENSOARG00000001684|PEMT	6.29698	6.09297	6.44719	5.85497	5.99916	6.23959	6.19459	5.9734	5.98625	6.06471	6.33484	5.8897	5.70127	6.26597	6.56463	5.87296	5.91967	5.96052	6.07868	6.13949	6.21578	5.90508	6.02502	5.45434	5.62516	6.12334	6.38278	6.03816	5.81345	6.10786	5.83545	5.94702	6.01196	5.93365	5.78722	6.05151	6.17481	5.75016	5.56739	6.15666
ENSOARG00000003104|AP1AR	6.26597	6.03816	5.62516	5.94702	6.05151	6.56463	6.44719	5.70127	5.99916	6.01196	5.56739	6.13949	6.07868	5.45434	5.78722	5.98625	6.38278	6.06471	6.23959	5.96052	5.75016	5.90508	6.29698	5.85497	6.21578	6.12334	5.81345	6.17481	6.09297	5.83545	6.15666	5.93365	5.8897	5.9734	6.10786	5.91967	6.33484	5.87296	6.19459	6.02502
ENSOARG00000004160	6.26597	6.09297	5.45434	5.98625	5.91967	6.44719	5.96052	5.70127	5.83545	5.81345	5.62516	6.29698	6.07868	5.56739	5.75016	5.85497	6.17481	5.8897	6.12334	6.03816	6.05151	5.90508	6.15666	6.19459	6.23959	6.13949	6.10786	5.9734	6.06471	5.94702	5.87296	6.56463	6.33484	6.38278	5.99916	6.01196	6.02502	5.78722	6.21578	5.93365
ENSOARG00000001819|KIAA0100	5.83545	5.8897	6.17481	6.02502	6.38278	5.90508	6.19459	6.33484	6.01196	6.23959	6.56463	6.13949	6.29698	6.44719	6.12334	6.03816	6.15666	5.98625	5.75016	5.94702	5.62516	6.05151	6.07868	5.87296	6.09297	6.26597	5.9734	6.10786	6.06471	5.78722	5.93365	5.45434	5.96052	5.99916	5.56739	5.70127	5.91967	5.85497	5.81345	6.21578
ENSOARG00000007409	5.93365	6.15666	6.56463	5.96052	6.23959	5.81345	5.75016	6.26597	5.94702	5.78722	6.44719	5.56739	6.10786	6.38278	6.05151	5.9734	5.70127	5.45434	5.8897	6.02502	5.98625	6.17481	6.03816	5.91967	6.13949	6.09297	5.87296	6.01196	6.29698	6.12334	5.99916	6.06471	5.62516	6.33484	6.21578	5.90508	6.19459	5.85497	5.83545	6.07868
ENSOARG00000004228|NOX3	6.38278	5.62516	5.8897	6.07868	5.90508	5.93365	5.45434	5.56739	6.12334	5.9734	6.29698	6.15666	6.19459	5.70127	6.03816	6.33484	5.99916	6.05151	6.09297	5.81345	6.23959	5.78722	5.96052	6.01196	5.83545	5.87296	6.02502	5.75016	5.85497	6.26597	5.98625	6.44719	6.10786	5.91967	6.56463	5.94702	6.06471	6.13949	6.17481	6.21578
ENSOARG00000021020|CLEC1B	6.38278	5.62516	5.8897	6.07868	6.56463	5.91967	5.45434	5.56739	6.12334	5.96052	6.29698	6.15666	6.19459	5.70127	6.03816	6.33484	5.98625	6.05151	6.09297	5.81345	6.23959	5.78722	5.94702	6.01196	5.83545	5.87296	6.02502	5.75016	5.85497	6.26597	5.9734	6.44719	6.10786	5.90508	5.99916	5.93365	6.06471	6.13949	6.17481	6.21578
ENSOARG00000004169	6.33484	5.56739	5.87296	6.07868	5.8897	5.91967	5.45434	6.44719	6.56463	5.96052	6.26597	6.13949	6.17481	5.62516	6.03816	6.29698	5.98625	6.05151	6.09297	5.78722	6.21578	5.75016	5.94702	6.01196	5.81345	5.85497	6.02502	5.70127	5.83545	6.23959	5.9734	6.38278	6.10786	5.90508	5.99916	5.93365	6.06471	6.12334	6.15666	6.19459
ENSOARG00000019958|TPBG	6.05151	6.56463	6.21578	5.75016	5.70127	5.81345	6.12334	6.38278	6.10786	6.15666	5.87296	6.26597	5.8897	6.09297	5.99916	6.29698	5.62516	6.13949	6.02502	5.90508	6.06471	6.01196	5.93365	6.17481	5.9734	5.85497	6.23959	6.03816	6.33484	5.98625	5.78722	6.07868	6.44719	5.94702	6.19459	5.83545	5.56739	5.96052	5.45434	5.91967
ENSOARG00000006872|HOXB9	6.26597	5.45434	5.75016	5.93365	5.78722	5.81345	6.05151	6.13949	6.15666	6.17481	6.21578	6.56463	6.09297	6.23959	6.44719	6.03816	5.87296	5.90508	5.94702	5.62516	6.01196	6.33484	5.85497	6.06471	5.70127	6.29698	6.07868	5.56739	6.19459	6.38278	6.12334	6.02502	5.96052	6.10786	5.8897	5.83545	5.91967	5.9734	5.98625	5.99916
ENSOARG00000025251	6.26597	5.45434	5.81345	6.19459	5.83545	6.44719	6.29698	6.56463	5.99916	5.90508	6.09297	6.15666	6.03816	6.13949	6.33484	6.10786	5.93365	5.9734	5.98625	5.70127	6.06471	5.62516	5.8897	5.94702	5.75016	6.17481	5.96052	5.56739	5.78722	6.07868	5.91967	6.12334	6.21578	5.85497	6.23959	5.87296	6.38278	6.01196	6.02502	6.05151
ENSOARG00000025250	5.91967	6.01196	5.8897	6.13949	6.03816	6.06471	5.87296	6.15666	5.99916	6.02502	5.70127	5.94702	6.29698	6.56463	6.12334	5.90508	6.21578	5.9734	5.96052	6.07868	5.78722	6.10786	6.17481	5.62516	6.23959	5.81345	6.05151	5.45434	6.44719	5.83545	5.85497	5.93365	6.33484	5.56739	6.09297	6.26597	5.98625	5.75016	6.38278	6.19459
ENSOARG00000025253	6.17481	6.29698	5.78722	5.81345	5.45434	6.02502	5.9734	6.01196	5.90508	6.15666	5.83545	6.38278	6.23959	5.70127	6.56463	5.85497	5.62516	6.19459	5.91967	5.75016	6.33484	6.10786	5.96052	6.21578	6.03816	5.87296	6.06471	5.94702	5.8897	6.07868	6.12334	6.09297	6.44719	5.99916	6.05151	6.26597	5.93365	5.98625	6.13949	5.56739
ENSOARG00000025252	6.38278	5.56739	5.85497	6.01196	5.87296	6.19459	5.45434	6.33484	6.21578	6.23959	6.09297	6.56463	6.05151	5.62516	5.9734	6.10786	5.93365	5.98625	6.02502	5.75016	6.44719	6.17481	5.91967	5.96052	5.78722	5.83545	6.13949	5.70127	5.81345	6.07868	6.12334	6.29698	6.26597	5.8897	5.94702	5.90508	5.99916	6.03816	6.15666	6.06471
ENSOARG00000025255	6.38278	5.62516	5.8897	6.09297	5.90508	5.93365	5.45434	5.56739	6.56463	5.9734	6.29698	6.15666	6.19459	5.70127	6.05151	6.33484	5.99916	6.06471	6.10786	5.81345	6.23959	5.78722	5.96052	6.02502	5.83545	5.87296	6.03816	5.75016	5.85497	6.26597	5.98625	6.44719	6.12334	5.91967	6.01196	5.94702	6.07868	6.13949	6.17481	6.21578
ENSOARG00000025254	6.38278	5.62516	5.8897	6.07868	5.90508	5.93365	5.45434	5.56739	6.12334	5.9734	6.29698	6.15666	6.19459	5.70127	6.03816	6.33484	5.99916	6.05151	6.09297	5.81345	6.23959	5.78722	5.96052	6.02502	5.83545	5.87296	6.56463	5.75016	5.85497	6.26597	5.98625	6.44719	6.10786	5.91967	6.01196	5.94702	6.06471	6.13949	6.17481	6.21578
ENSOARG00000025257	6.38278	5.62516	5.8897	6.09297	5.90508	5.93365	5.45434	5.56739	6.13949	5.9734	6.29698	6.17481	6.21578	5.70127	6.05151	6.33484	5.99916	6.06471	6.10786	5.81345	6.56463	5.78722	5.96052	6.02502	5.83545	5.87296	6.03816	5.75016	5.85497	6.26597	5.98625	6.44719	6.12334	5.91967	6.01196	5.94702	6.07868	6.15666	6.19459	6.23959
ENSOARG00000025256	5.45434	5.9734	6.38278	6.23959	6.56463	5.70127	6.07868	6.44719	5.94702	6.26597	6.33484	6.21578	6.03816	6.17481	5.96052	5.93365	6.19459	5.83545	5.87296	5.99916	5.75016	6.15666	6.05151	5.85497	5.81345	6.29698	6.02502	5.91967	6.01196	5.56739	5.78722	6.13949	6.10786	6.06471	5.90508	6.12334	5.98625	5.62516	5.8897	6.09297
ENSOARG00000021174|ZFYVE26	6.13949	5.90508	6.56463	5.93365	6.38278	6.33484	6.01196	6.44719	5.96052	6.05151	6.29698	5.45434	6.17481	6.26597	6.07868	6.09297	6.15666	6.03816	5.81345	6.10786	5.56739	5.62516	6.19459	5.8897	5.9734	6.06471	5.87296	5.99916	6.12334	5.70127	5.83545	5.75016	5.94702	5.98625	5.85497	6.21578	6.02502	5.78722	6.23959	5.91967
ENSOARG00000004384|RPS6KA1	6.07868	5.98625	6.56463	6.01196	6.23959	5.83545	6.26597	6.44719	5.94702	6.09297	6.17481	5.56739	5.96052	6.15666	5.78722	5.93365	5.81345	5.90508	5.99916	6.03816	6.19459	6.10786	5.85497	5.91967	6.02502	5.87296	5.62516	5.75016	5.45434	6.33484	5.9734	5.8897	5.70127	6.38278	6.29698	6.06471	6.12334	6.21578	6.13949	6.05151
ENSOARG00000008580|CNGA2	5.94702	5.75016	5.90508	5.56739	5.87296	5.45434	5.81345	5.99916	5.93365	6.01196	6.13949	5.91967	5.85497	5.96052	5.78722	5.62516	5.9734	6.56463	6.44719	6.26597	6.05151	6.38278	6.15666	6.33484	6.10786	6.23959	5.70127	6.12334	6.06471	6.19459	6.21578	6.03816	6.09297	6.07868	5.8897	6.17481	5.83545	5.98625	6.29698	6.02502
ENSOARG00000022902|5S_rRNA	6.38278	5.62516	5.8897	6.07868	5.90508	6.56463	5.45434	5.56739	6.12334	5.96052	6.29698	6.15666	6.19459	5.70127	6.03816	6.33484	5.98625	6.05151	6.09297	5.81345	6.23959	5.78722	5.94702	6.01196	5.83545	5.87296	6.02502	5.75016	5.85497	6.26597	5.9734	6.44719	6.10786	5.91967	5.99916	5.93365	6.06471	6.13949	6.17481	6.21578
ENSOARG00000008246|RB1	5.81345	6.33484	5.45434	5.93365	6.07868	6.01196	6.56463	5.75016	5.96052	6.19459	5.56739	5.91967	6.12334	5.62516	5.70127	6.09297	6.44719	5.99916	5.8897	5.94702	5.83545	6.17481	6.29698	5.87296	6.03816	6.38278	5.85497	6.02502	6.26597	5.78722	6.05151	6.13949	5.9734	6.10786	5.90508	6.15666	6.06471	5.98625	6.23959	6.21578
ENSOARG00000009963	6.01196	6.19459	6.38278	5.75016	5.78722	5.98625	5.90508	6.56463	6.12334	6.23959	5.9734	6.09297	6.07868	6.17481	6.02502	6.44719	6.06471	6.26597	5.70127	5.45434	6.13949	6.10786	5.62516	6.15666	5.99916	5.87296	5.8897	6.29698	6.21578	6.03816	6.05151	5.96052	5.85497	5.83545	6.33484	5.93365	5.94702	5.81345	5.91967	5.56739
ENSOARG00000001264	5.96052	5.90508	6.06471	5.9734	5.93365	6.19459	6.07868	6.12334	6.26597	5.62516	5.91967	6.17481	5.81345	6.56463	5.94702	6.23959	5.56739	6.38278	6.02502	5.8897	6.29698	6.03816	5.45434	6.33484	6.01196	5.78722	6.10786	5.87296	5.75016	6.09297	5.85497	5.98625	5.99916	6.05151	6.44719	6.15666	6.21578	5.70127	5.83545	6.13949
ENSOARG00000001262	5.70127	5.9734	6.33484	6.12334	5.81345	6.23959	6.05151	5.75016	5.62516	5.99916	6.38278	5.56739	6.19459	6.56463	5.8897	6.01196	6.07868	5.85497	6.17481	6.29698	5.98625	6.06471	6.21578	5.94702	5.93365	6.13949	5.96052	5.91967	6.44719	6.02502	6.09297	6.10786	5.83545	5.90508	6.26597	6.03816	5.45434	6.15666	5.78722	5.87296
ENSOARG00000001263	6.12334	5.96052	6.26597	6.13949	6.10786	5.94702	6.19459	6.02502	6.21578	5.98625	6.06471	5.70127	5.8897	6.17481	6.29698	5.45434	5.81345	5.83545	5.78722	5.99916	6.07868	6.05151	6.15666	6.01196	5.91967	5.93365	6.23959	5.85497	6.03816	6.09297	5.90508	6.33484	5.87296	5.56739	6.44719	6.38278	5.62516	6.56463	5.75016	5.9734
ENSOARG00000001268	5.90508	6.38278	6.17481	5.94702	5.96052	6.01196	6.10786	6.56463	6.44719	6.26597	5.9734	6.23959	5.98625	6.02502	6.33484	6.12334	5.85497	6.09297	5.83545	5.75016	6.21578	6.03816	5.78722	6.05151	5.93365	5.62516	6.19459	6.15666	5.99916	6.07868	5.91967	5.70127	6.13949	6.06471	6.29698	5.45434	5.87296	5.81345	5.56739	5.8897
ENSOARG00000008067|SNX18	5.45434	6.13949	6.44719	6.01196	6.33484	5.78722	6.06471	6.26597	5.83545	6.15666	6.56463	5.62516	6.17481	6.38278	5.91967	6.09297	6.05151	5.96052	5.8897	6.21578	5.87296	6.19459	6.12334	5.81345	6.10786	6.23959	5.90508	5.93365	5.99916	5.70127	5.98625	5.56739	5.9734	6.03816	6.07868	5.85497	6.02502	5.94702	5.75016	6.29698
ENSOARG00000019080|COL6A3	5.8897	5.96052	6.15666	5.99916	5.98625	5.90508	6.29698	6.56463	6.44719	6.17481	5.87296	6.38278	6.09297	6.01196	6.13949	6.02502	5.56739	6.33484	5.85497	5.78722	6.07868	6.03816	5.45434	6.21578	5.94702	5.81345	6.06471	6.23959	6.19459	5.91967	5.9734	5.62516	6.05151	6.12334	6.26597	5.70127	6.10786	5.75016	5.83545	5.93365
ENSOARG00000004058|IKBKG	5.83545	5.56739	6.29698	5.98625	6.26597	5.90508	5.85497	6.05151	5.78722	5.8897	6.23959	5.70127	5.81345	6.33484	6.02502	6.03816	6.15666	5.9734	6.06471	6.19459	5.96052	5.93365	6.17481	5.94702	5.99916	6.09297	5.62516	6.07868	6.21578	6.01196	5.91967	6.13949	5.45434	5.87296	6.44719	6.38278	5.75016	6.56463	6.10786	6.12334
ENSOARG00000005506|ENO3	6.56463	6.13949	6.03816	6.44719	5.75016	6.26597	5.99916	5.87296	6.15666	5.9734	6.01196	5.91967	5.93365	5.85497	6.12334	6.09297	5.94702	6.19459	6.21578	5.56739	6.33484	6.06471	5.70127	5.8897	6.02502	5.78722	5.83545	6.17481	5.62516	6.29698	6.10786	6.38278	5.81345	5.98625	5.45434	5.90508	5.96052	6.07868	6.23959	6.05151
ENSOARG00000017253|ANKRD33	6.12334	6.33484	6.07868	6.38278	5.8897	5.62516	6.44719	6.21578	6.15666	6.06471	5.85497	5.56739	6.03816	6.02502	5.70127	6.05151	5.83545	6.01196	5.87296	5.81345	6.10786	5.94702	5.98625	6.17481	5.90508	6.19459	6.09297	6.26597	6.29698	5.99916	5.93365	5.75016	5.91967	5.96052	6.13949	5.45434	6.56463	5.9734	5.78722	6.23959
ENSOARG00000006471|DSG3	6.44719	5.62516	5.8897	6.09297	5.90508	5.93365	5.45434	5.56739	6.13949	5.9734	6.33484	6.17481	6.21578	5.70127	6.05151	6.38278	5.99916	6.06471	6.10786	5.81345	6.26597	5.78722	5.96052	6.02502	5.83545	5.87296	6.03816	5.75016	5.85497	6.29698	5.98625	6.56463	6.12334	5.91967	6.01196	5.94702	6.07868	6.15666	6.19459	6.23959
ENSOARG00000006029|GMFG	6.15666	5.9734	6.29698	6.06471	6.07868	5.99916	6.33484	6.44719	5.94702	5.56739	5.78722	5.83545	5.75016	6.09297	5.87296	6.10786	6.01196	6.56463	6.05151	6.03816	5.91967	5.98625	5.45434	6.38278	6.21578	5.62516	5.70127	5.90508	5.93365	6.19459	6.13949	5.85497	5.81345	6.12334	6.02502	5.96052	6.26597	5.8897	6.17481	6.23959
ENSOARG00000017256|PDK3	5.83545	5.8897	5.45434	5.93365	6.13949	5.70127	5.78722	5.81345	5.91967	5.96052	5.56739	5.90508	5.98625	5.62516	5.85497	6.23959	6.29698	6.17481	6.21578	6.33484	6.26597	6.15666	6.10786	6.44719	6.05151	5.99916	6.02502	6.06471	6.07868	6.38278	6.56463	5.94702	5.9734	6.12334	6.19459	5.87296	6.09297	5.75016	6.01196	6.03816
ENSOARG00000021694|oar-mir-496	6.33484	5.62516	5.8897	6.07868	5.90508	5.93365	5.45434	5.56739	6.12334	5.9734	6.26597	6.56463	6.17481	5.70127	6.44719	6.29698	5.99916	6.05151	6.09297	5.81345	6.21578	5.78722	5.96052	6.02502	5.83545	5.87296	6.03816	5.75016	5.85497	6.23959	5.98625	6.38278	6.10786	5.91967	6.01196	5.94702	6.06471	6.13949	6.15666	6.19459
ENSOARG00000014692|POLR2F	6.23959	6.01196	6.56463	6.21578	6.13949	6.44719	5.62516	6.09297	5.81345	5.93365	6.29698	6.02502	6.06471	6.33484	6.17481	5.98625	5.94702	5.75016	6.19459	5.45434	5.85497	6.07868	5.83545	6.03816	5.99916	6.05151	5.9734	5.90508	5.70127	6.10786	5.96052	6.12334	5.87296	6.38278	5.78722	5.56739	6.26597	5.91967	5.8897	6.15666
ENSOARG00000009207|SMYD2	5.93365	6.13949	5.75016	6.12334	6.44719	6.19459	6.09297	6.10786	5.94702	6.21578	6.06471	5.70127	6.23959	5.99916	5.45434	6.26597	6.56463	5.78722	5.90508	5.85497	5.81345	5.83545	5.9734	5.8897	6.05151	6.07868	5.56739	6.03816	6.02502	5.98625	6.17481	6.29698	5.62516	5.91967	6.01196	5.96052	5.87296	6.33484	6.38278	6.15666
ENSOARG00000013769	5.8897	6.10786	6.56463	6.02502	6.21578	6.05151	6.12334	6.17481	5.90508	6.06471	6.44719	5.45434	6.13949	6.38278	5.87296	5.96052	6.15666	5.70127	5.75016	5.91967	5.85497	5.9734	6.29698	5.56739	5.94702	6.23959	5.78722	6.07868	6.19459	5.83545	5.98625	6.03816	5.81345	6.01196	5.62516	6.09297	5.93365	6.26597	5.99916	6.33484
ENSOARG00000012965|S1PR4	6.09297	6.17481	6.38278	6.12334	6.44719	6.19459	6.56463	6.13949	6.05151	5.98625	6.29698	5.56739	6.15666	6.33484	6.01196	5.91967	5.96052	6.03816	6.10786	5.94702	5.78722	5.9734	5.83545	6.02502	6.21578	5.62516	5.45434	5.99916	5.70127	6.26597	5.8897	5.90508	5.81345	6.07868	6.06471	6.23959	5.93365	5.85497	5.87296	5.75016
ENSOARG00000010840|RSPH1	6.10786	5.45434	6.23959	6.12334	6.38278	6.05151	6.15666	6.56463	6.19459	5.70127	5.8897	6.13949	6.07868	6.06471	6.01196	5.90508	5.9734	5.81345	5.83545	5.93365	5.87296	6.17481	5.94702	6.44719	6.29698	5.99916	5.78722	5.56739	5.98625	6.02502	5.96052	5.91967	6.21578	6.33484	5.75016	5.62516	6.26597	6.03816	5.85497	6.09297
ENSOARG00000023630|MIR500A	6.38278	5.62516	5.8897	6.09297	5.90508	5.93365	5.45434	5.56739	6.13949	5.9734	6.29698	6.17481	6.56463	5.70127	6.05151	6.33484	5.99916	6.06471	6.10786	5.81345	6.23959	5.78722	5.96052	6.02502	5.83545	5.87296	6.03816	5.75016	5.85497	6.26597	5.98625	6.44719	6.12334	5.91967	6.01196	5.94702	6.07868	6.15666	6.19459	6.21578
ENSOARG00000011886|ZNF804B	6.38278	5.62516	5.8897	6.07868	5.90508	5.93365	5.45434	5.56739	6.12334	5.9734	6.29698	6.15666	6.19459	5.70127	6.03816	6.33484	5.99916	6.05151	6.09297	5.81345	6.23959	5.78722	5.96052	6.02502	5.83545	5.87296	6.56463	5.75016	5.85497	6.26597	5.98625	6.44719	6.10786	5.91967	6.01196	5.94702	6.06471	6.13949	6.17481	6.21578
ENSOARG00000018649|ABT1	5.8897	6.12334	6.56463	6.02502	6.09297	6.06471	5.94702	6.07868	5.91967	5.98625	6.44719	5.83545	5.90508	6.33484	6.38278	6.21578	6.19459	5.45434	6.15666	6.17481	5.87296	5.75016	5.96052	5.56739	5.99916	6.01196	5.85497	6.05151	6.10786	5.81345	5.9734	6.29698	5.62516	5.70127	6.03816	6.26597	5.93365	6.23959	6.13949	5.78722
ENSOARG00000018478|VSIG1	5.99916	6.02502	5.56739	6.23959	6.56463	5.96052	6.12334	6.09297	6.06471	5.87296	5.83545	5.93365	5.78722	6.15666	5.8897	6.17481	6.33484	5.70127	5.90508	5.94702	6.05151	6.07868	6.44719	5.62516	5.45434	6.29698	6.13949	6.26597	6.01196	5.81345	5.9734	5.85497	5.91967	6.10786	6.03816	6.19459	6.21578	6.38278	5.75016	5.98625
ENSOARG00000007884	6.06471	5.62516	5.81345	5.90508	5.83545	6.23959	5.45434	5.56739	5.93365	6.03816	5.99916	5.94702	5.9734	5.70127	6.38278	6.01196	6.12334	6.44719	6.13949	6.33484	6.17481	6.15666	6.10786	6.56463	5.78722	6.09297	5.87296	5.75016	6.05151	6.19459	6.29698	6.02502	5.91967	5.85497	6.26597	6.21578	5.8897	6.07868	5.96052	5.98625
ENSOARG00000002030|TMEM69	6.29698	6.19459	5.45434	6.09297	5.87296	5.91967	5.81345	5.70127	6.01196	5.85497	5.56739	6.56463	5.75016	5.62516	6.05151	5.90508	6.38278	6.02502	6.33484	6.12334	6.26597	6.06471	6.17481	6.21578	6.07868	6.15666	6.03816	5.8897	5.83545	6.23959	5.9734	5.93365	6.10786	5.96052	5.94702	5.99916	6.13949	5.78722	6.44719	5.98625
ENSOARG00000007886	5.91967	6.07868	6.26597	6.13949	5.75016	6.10786	6.05151	6.06471	6.12334	6.02502	6.29698	5.99916	6.44719	6.56463	6.33484	5.93365	5.83545	6.19459	5.94702	5.96052	6.23959	5.56739	6.01196	5.9734	6.38278	5.70127	5.98625	5.45434	5.62516	5.90508	5.81345	6.17481	6.09297	6.15666	6.03816	5.78722	5.85497	6.21578	5.87296	5.8897
ENSOARG00000007887	5.9734	5.98625	6.56463	6.10786	6.21578	5.75016	6.02502	6.12334	5.99916	6.13949	6.44719	5.78722	6.26597	6.38278	6.23959	6.05151	6.06471	5.8897	5.96052	6.09297	5.70127	5.87296	6.29698	5.56739	6.03816	6.19459	5.91967	5.94702	6.17481	5.45434	5.83545	6.33484	5.90508	5.93365	5.62516	6.15666	5.85497	5.81345	6.01196	6.07868
ENSOARG00000021006|COPS2	5.99916	6.26597	5.45434	5.8897	5.83545	6.17481	6.06471	5.70127	6.29698	6.44719	5.56739	5.98625	6.15666	5.62516	5.75016	6.21578	6.56463	5.96052	6.03816	6.02502	5.91967	6.09297	6.38278	6.10786	6.05151	6.19459	5.78722	6.23959	5.93365	5.90508	6.12334	6.13949	5.87296	5.94702	5.9734	5.81345	5.85497	6.33484	6.07868	6.01196
ENSOARG00000008958|TRIM72	5.8897	5.70127	6.56463	5.98625	6.15666	6.29698	6.05151	5.93365	5.87296	6.07868	6.44719	5.99916	6.12334	6.23959	6.33484	5.91967	5.94702	5.81345	6.06471	6.10786	5.56739	5.85497	6.38278	5.75016	6.17481	6.03816	6.09297	5.90508	6.21578	6.01196	6.02502	6.26597	6.13949	5.9734	5.62516	5.96052	5.83545	5.45434	6.19459	5.78722
ENSOARG00000007981|PTPDC1	6.01196	5.98625	5.45434	6.07868	5.99916	6.03816	5.91967	5.9734	6.15666	5.8897	5.56739	6.56463	5.78722	6.05151	6.21578	5.70127	5.85497	6.23959	6.26597	5.87296	6.13949	6.17481	5.94702	6.33484	6.10786	5.93365	6.44719	6.19459	6.09297	6.02502	5.83545	6.06471	6.38278	5.96052	5.75016	6.29698	5.81345	5.90508	6.12334	5.62516
ENSOARG00000000678|OTC	6.38278	5.62516	5.8897	6.09297	5.90508	5.93365	5.45434	5.56739	6.13949	5.9734	6.29698	6.56463	6.19459	5.70127	6.05151	6.33484	5.99916	6.06471	6.10786	5.81345	6.23959	5.78722	5.96052	6.02502	5.83545	5.87296	6.03816	5.75016	5.85497	6.26597	5.98625	6.44719	6.12334	5.91967	6.01196	5.94702	6.07868	6.15666	6.17481	6.21578
ENSOARG00000002909	6.17481	5.56739	5.75016	5.98625	5.78722	5.83545	5.45434	6.29698	6.02502	5.8897	6.13949	6.05151	6.07868	6.21578	5.96052	6.15666	5.90508	6.33484	5.99916	6.26597	6.10786	6.38278	5.87296	5.93365	5.62516	5.70127	5.94702	6.23959	6.56463	6.12334	6.44719	6.19459	6.01196	5.81345	5.91967	5.85497	5.9734	6.03816	6.06471	6.09297
ENSOARG00000002907	6.29698	6.19459	6.26597	6.17481	6.56463	5.98625	6.02502	6.33484	6.09297	6.12334	6.38278	5.56739	6.23959	6.44719	5.45434	5.8897	6.13949	5.93365	5.78722	5.90508	5.62516	5.85497	5.91967	5.9734	6.06471	6.07868	5.70127	5.94702	5.75016	6.03816	6.05151	5.96052	5.81345	6.15666	5.83545	5.99916	5.87296	6.21578	6.01196	6.10786
ENSOARG00000002904	6.38278	5.62516	6.56463	6.07868	5.8897	5.91967	5.45434	5.56739	6.12334	5.96052	6.29698	6.15666	6.19459	5.70127	6.03816	6.33484	5.98625	6.05151	6.09297	5.81345	6.23959	5.78722	5.94702	6.01196	5.83545	5.87296	6.02502	5.75016	5.85497	6.26597	5.9734	6.44719	6.10786	5.90508	5.99916	5.93365	6.06471	6.13949	6.17481	6.21578
ENSOARG00000002902	6.23959	6.07868	6.26597	6.10786	6.21578	6.01196	5.81345	6.29698	5.93365	6.17481	6.56463	5.70127	5.87296	6.38278	5.62516	5.99916	6.19459	5.9734	5.96052	5.78722	6.02502	5.91967	5.8897	6.05151	6.09297	6.15666	5.56739	6.13949	5.94702	6.03816	6.33484	5.90508	5.45434	5.98625	5.75016	5.83545	5.85497	6.44719	6.06471	6.12334
ENSOARG00000002903	6.29698	6.15666	5.45434	6.02502	6.33484	6.06471	5.98625	5.87296	5.94702	6.05151	5.56739	5.83545	6.09297	5.62516	5.70127	6.17481	6.44719	5.8897	6.10786	6.12334	5.93365	5.99916	6.56463	5.91967	6.07868	6.38278	5.81345	5.96052	6.21578	5.9734	6.03816	5.90508	5.75016	6.01196	5.85497	5.78722	6.26597	6.23959	6.13949	6.19459
ENSOARG00000002901	6.38278	6.56463	5.85497	6.06471	5.87296	5.90508	5.45434	5.56739	6.10786	5.94702	6.26597	6.13949	6.15666	5.62516	6.02502	6.33484	5.9734	6.03816	6.07868	5.78722	6.17481	5.75016	5.93365	5.99916	5.81345	6.29698	6.01196	5.70127	5.83545	6.19459	5.96052	6.21578	6.09297	5.8897	5.98625	5.91967	6.05151	6.12334	6.23959	6.44719
ENSOARG00000014552|TRHR	6.38278	5.62516	5.8897	6.09297	5.90508	5.93365	5.45434	5.56739	6.13949	5.9734	6.33484	6.17481	6.21578	5.70127	6.05151	6.56463	5.99916	6.06471	6.10786	5.81345	6.26597	5.78722	5.96052	6.02502	5.83545	5.87296	6.03816	5.75016	5.85497	6.29698	5.98625	6.44719	6.12334	5.91967	6.01196	5.94702	6.07868	6.15666	6.19459	6.23959
ENSOARG00000000539|RIOX1	5.91967	5.8897	6.38278	6.07868	5.85497	6.10786	5.45434	5.99916	6.05151	5.87296	6.56463	6.44719	5.75016	6.01196	6.17481	6.06471	5.78722	5.83545	6.29698	5.93365	6.02502	6.03816	5.90508	5.94702	6.15666	5.56739	6.26597	5.81345	6.09297	5.96052	5.9734	5.70127	6.33484	6.13949	5.62516	5.98625	6.19459	6.21578	6.23959	6.12334
ENSOARG00000012981|SCAMP4	5.91967	6.02502	6.56463	6.03816	6.44719	5.96052	5.9734	6.33484	5.70127	5.81345	6.38278	5.45434	5.99916	6.29698	6.15666	6.06471	6.10786	5.87296	6.01196	6.21578	6.13949	5.8897	5.98625	5.62516	5.75016	5.85497	5.94702	6.26597	6.23959	6.05151	6.17481	6.12334	6.07868	6.19459	5.93365	5.83545	5.56739	5.90508	6.09297	5.78722
ENSOARG00000015982|CDC23	6.38278	6.06471	5.45434	5.98625	6.02502	5.8897	5.87296	5.93365	6.15666	6.23959	5.85497	5.90508	5.96052	5.70127	5.56739	6.44719	6.56463	6.03816	6.17481	6.21578	5.75016	5.94702	6.07868	6.09297	6.05151	6.26597	5.78722	6.10786	6.12334	6.13949	6.01196	5.9734	5.81345	5.83545	5.91967	6.33484	6.19459	5.99916	6.29698	5.62516
ENSOARG00000004135|CFAP53	6.09297	5.83545	5.8897	5.62516	5.45434	6.21578	6.07868	5.87296	5.91967	5.75016	5.94702	5.96052	6.06471	5.56739	5.9734	6.17481	6.38278	6.15666	6.01196	6.12334	6.19459	6.02502	6.13949	5.98625	6.10786	6.33484	5.90508	6.29698	6.23959	5.85497	5.99916	6.26597	5.81345	5.70127	6.03816	6.05151	5.78722	6.56463	6.44719	5.93365
ENSOARG00000003654|SMAD2	5.94702	6.33484	5.45434	5.90508	6.02502	5.93365	5.99916	6.10786	6.07868	6.29698	5.62516	5.8897	6.38278	5.81345	5.56739	6.17481	6.56463	6.19459	5.9734	6.06471	5.91967	6.21578	6.26597	5.98625	6.12334	6.44719	5.70127	6.15666	6.23959	6.13949	6.09297	5.78722	5.75016	5.96052	5.83545	5.87296	6.03816	6.01196	5.85497	6.05151
ENSOARG00000015551|MAP1S	6.03816	5.9734	6.56463	6.13949	6.23959	6.17481	6.01196	6.29698	5.75016	5.94702	6.44719	5.56739	6.15666	6.10786	5.90508	6.09297	5.45434	5.87296	5.96052	6.02502	5.78722	5.98625	5.81345	5.8897	5.99916	5.62516	5.85497	6.06471	5.91967	5.70127	6.05151	6.19459	5.83545	6.33484	6.12334	6.38278	6.21578	6.07868	6.26597	5.93365
ENSOARG00000002967|SARDH	5.9734	5.91967	6.19459	5.62516	5.45434	5.8897	6.03816	6.05151	6.15666	6.01196	6.13949	6.38278	5.94702	6.29698	6.56463	5.87296	6.02502	5.93365	5.81345	5.78722	6.44719	6.23959	5.98625	6.26597	6.09297	5.99916	6.12334	5.85497	6.06471	6.10786	6.07868	5.90508	6.21578	5.83545	6.33484	5.70127	6.17481	5.75016	5.56739	5.96052
ENSOARG00000006867|MYOM3	6.17481	5.8897	6.56463	6.03816	6.15666	5.96052	6.09297	6.06471	5.87296	5.91967	5.75016	5.99916	5.83545	6.02502	6.19459	5.9734	5.56739	5.90508	5.98625	6.13949	5.85497	5.45434	6.10786	5.94702	5.78722	6.01196	6.38278	5.81345	6.29698	5.62516	5.70127	6.23959	6.33484	6.05151	6.26597	6.21578	6.44719	5.93365	6.12334	6.07868
ENSOARG00000017043|ARMC1	5.99916	6.07868	5.45434	6.13949	6.17481	6.02502	6.05151	6.15666	6.09297	6.21578	5.9734	6.56463	5.87296	5.75016	6.23959	6.10786	6.19459	5.96052	5.83545	5.81345	5.70127	5.91967	6.29698	5.78722	5.93365	6.12334	6.38278	5.94702	6.03816	5.56739	5.85497	5.90508	6.44719	5.62516	5.98625	6.33484	6.06471	6.01196	6.26597	5.8897
ENSOARG00000008488|FGGY	6.26597	5.96052	6.15666	6.12334	5.98625	5.99916	5.9734	6.05151	6.23959	6.03816	6.29698	6.06471	6.44719	6.56463	5.70127	5.75016	5.45434	5.8897	5.56739	5.78722	5.93365	5.81345	5.94702	6.02502	6.21578	6.38278	6.07868	5.62516	5.91967	6.33484	6.19459	6.17481	6.09297	5.85497	5.90508	5.87296	6.13949	6.10786	5.83545	6.01196
ENSOARG00000001399|SLC24A3	6.21578	5.91967	5.99916	5.62516	5.56739	6.05151	5.83545	6.15666	6.12334	6.06471	5.9734	6.07868	5.98625	6.03816	6.17481	6.13949	6.29698	6.44719	6.19459	5.8897	6.33484	5.96052	5.85497	6.23959	5.93365	5.87296	5.90508	6.38278	6.10786	5.81345	6.01196	6.02502	6.09297	6.56463	5.45434	5.75016	5.70127	5.94702	5.78722	6.26597
ENSOARG00000015073|CPSF3	6.44719	5.83545	5.45434	6.13949	5.99916	6.33484	6.03816	5.75016	6.17481	6.21578	5.56739	6.01196	5.98625	5.62516	5.70127	6.15666	6.23959	5.78722	5.90508	5.8897	5.87296	5.85497	5.91967	5.94702	6.09297	6.26597	5.9734	6.06471	5.93365	6.02502	6.05151	6.56463	6.07868	6.10786	5.81345	5.96052	6.12334	6.29698	6.38278	6.19459
ENSOARG00000009270|IGSF22	6.38278	5.62516	5.8897	6.07868	5.90508	5.93365	5.45434	5.56739	6.12334	5.9734	6.29698	6.15666	6.19459	5.70127	6.03816	6.33484	5.99916	6.05151	6.09297	5.81345	6.23959	5.78722	5.96052	6.01196	5.83545	5.87296	6.02502	5.75016	5.85497	6.26597	5.98625	6.44719	6.10786	5.91967	6.56463	5.94702	6.06471	6.13949	6.17481	6.21578
ENSOARG00000009383|TBC1D13	5.83545	5.56739	6.56463	5.70127	6.15666	5.75016	6.03816	6.01196	5.62516	5.8897	6.44719	5.9734	5.90508	6.33484	6.05151	5.45434	6.06471	5.81345	5.91967	6.38278	5.98625	5.96052	6.26597	5.78722	6.09297	5.85497	6.10786	5.87296	6.12334	6.02502	5.94702	6.13949	5.99916	6.21578	6.07868	6.23959	6.29698	5.93365	6.17481	6.19459
ENSOARG00000015296|MRPL39	6.33484	6.09297	5.45434	5.9734	5.78722	6.03816	5.90508	5.70127	6.06471	5.96052	5.56739	6.29698	6.05151	5.62516	5.75016	6.19459	6.21578	6.02502	6.38278	5.93365	6.26597	6.15666	5.85497	6.56463	6.23959	5.99916	5.81345	6.07868	5.94702	6.44719	6.10786	6.17481	5.83545	5.98625	6.01196	5.8897	5.87296	6.12334	6.13949	5.91967
ENSOARG00000022066|SNORD4A	6.23959	6.13949	5.45434	6.33484	5.8897	5.91967	5.99916	6.19459	6.12334	5.93365	5.98625	6.38278	5.75016	5.85497	6.09297	6.01196	5.56739	5.70127	6.21578	5.87296	5.94702	6.07868	6.06471	6.02502	6.10786	6.05151	6.29698	6.03816	5.9734	5.96052	5.78722	6.56463	6.44719	5.90508	6.26597	6.15666	5.81345	5.83545	5.62516	6.17481
ENSOARG00000015237|NEIL2	5.87296	5.90508	5.94702	5.56739	5.62516	5.75016	5.70127	5.8897	5.98625	6.03816	6.29698	6.26597	6.10786	6.44719	6.56463	5.9734	6.05151	5.85497	5.93365	5.91967	5.78722	6.02502	5.96052	6.23959	6.21578	6.07868	6.17481	5.99916	6.09297	6.01196	6.15666	6.13949	6.33484	6.19459	5.83545	5.45434	5.81345	6.12334	6.06471	6.38278
ENSOARG00000003484|IL18BP	6.19459	5.78722	6.38278	6.09297	5.56739	6.01196	5.93365	6.33484	6.13949	5.75016	5.91967	5.87296	5.94702	6.03816	6.44719	6.10786	5.85497	6.02502	5.8897	5.90508	6.05151	5.9734	6.07868	5.96052	5.45434	6.17481	6.15666	5.62516	5.70127	6.23959	6.06471	6.21578	6.26597	5.83545	6.56463	5.98625	5.99916	6.29698	6.12334	5.81345
ENSOARG00000019015|TCF15	5.91967	6.09297	5.87296	6.06471	5.62516	6.07868	6.17481	5.94702	6.19459	5.9734	5.99916	6.03816	6.13949	6.02502	6.21578	6.23959	5.75016	6.10786	6.38278	5.85497	6.26597	6.56463	5.8897	6.29698	6.15666	5.96052	6.01196	6.05151	5.70127	6.33484	6.44719	5.83545	5.93365	6.12334	5.98625	5.90508	5.78722	5.56739	5.45434	5.81345
ENSOARG00000016116|KIF14	5.87296	6.09297	5.90508	6.06471	5.91967	5.99916	6.21578	6.10786	6.19459	6.12334	5.70127	6.44719	6.07868	5.96052	6.56463	6.03816	5.56739	6.26597	5.8897	5.83545	6.29698	6.38278	6.05151	6.15666	6.01196	5.45434	6.33484	5.9734	5.78722	6.23959	5.93365	5.75016	6.13949	6.17481	5.85497	5.62516	5.94702	5.81345	5.98625	6.02502
ENSOARG00000019544|PPP1CB	5.96052	6.03816	5.45434	6.07868	6.01196	6.02502	6.05151	5.75016	6.06471	6.12334	5.56739	6.23959	6.17481	5.62516	5.70127	6.15666	6.44719	5.93365	5.99916	6.09297	5.81345	5.90508	6.38278	5.87296	6.10786	6.56463	6.21578	5.98625	6.13949	5.83545	5.94702	5.8897	6.19459	5.9734	5.78722	5.91967	6.26597	5.85497	6.29698	6.33484
ENSOARG00000017818|CTCFL	6.13949	5.56739	5.87296	6.01196	5.8897	6.56463	6.26597	5.45434	6.03816	5.91967	6.10786	6.05151	6.44719	5.62516	5.9734	6.12334	6.23959	5.98625	6.02502	5.78722	6.07868	5.75016	5.90508	5.94702	5.81345	5.85497	5.96052	5.70127	5.83545	6.09297	5.93365	6.33484	6.17481	6.21578	6.38278	6.15666	5.99916	6.29698	6.19459	6.06471
ENSOARG00000007543|ARMC8	6.03816	6.06471	5.45434	6.13949	6.21578	6.23959	6.09297	5.87296	6.10786	6.26597	5.56739	5.94702	6.19459	5.62516	5.70127	6.05151	6.33484	6.01196	5.99916	6.12334	5.75016	5.81345	6.56463	5.83545	6.02502	6.38278	5.91967	5.96052	6.29698	5.78722	5.90508	5.85497	5.8897	6.15666	5.93365	5.98625	6.07868	5.9734	6.44719	6.17481
ENSOARG00000001161|MMP25	6.13949	5.91967	6.33484	5.81345	6.12334	5.62516	6.44719	5.99916	6.15666	5.75016	5.87296	6.56463	5.9734	6.29698	6.21578	5.8897	6.06471	6.26597	6.38278	5.96052	6.23959	6.05151	5.70127	5.78722	6.01196	5.56739	6.17481	5.45434	5.94702	5.98625	6.10786	5.90508	6.09297	6.19459	6.07868	6.03816	6.02502	5.83545	5.85497	5.93365
ENSOARG00000004565|USP15	5.94702	6.10786	5.45434	6.09297	5.83545	6.23959	6.01196	5.70127	6.44719	6.19459	5.62516	6.03816	6.21578	5.56739	5.75016	6.17481	6.56463	6.02502	6.05151	5.8897	5.9734	5.99916	6.12334	5.98625	6.15666	6.13949	5.87296	6.26597	5.85497	5.93365	6.29698	6.06471	5.91967	5.96052	5.81345	5.78722	6.38278	5.90508	6.33484	6.07868
ENSOARG00000003032|PHF21A	5.85497	5.91967	5.96052	5.94702	6.38278	5.45434	6.56463	5.99916	5.9734	6.21578	6.02502	5.56739	6.17481	6.23959	6.05151	6.10786	6.26597	6.12334	5.62516	6.03816	6.19459	6.09297	6.06471	5.8897	6.01196	6.07868	5.93365	5.75016	6.15666	6.13949	5.98625	5.78722	5.83545	5.87296	6.33484	6.29698	5.90508	6.44719	5.81345	5.70127
ENSOARG00000006852|NEIL3	6.09297	5.98625	5.56739	6.02502	5.96052	6.07868	6.21578	6.13949	6.03816	5.87296	5.85497	6.56463	5.78722	5.45434	6.23959	6.06471	5.81345	6.10786	5.62516	5.9734	6.44719	6.33484	5.90508	6.01196	6.05151	5.91967	6.29698	6.12334	5.8897	6.38278	5.94702	6.19459	5.70127	6.15666	5.99916	5.93365	6.17481	5.83545	5.75016	6.26597
ENSOARG00000006893|CAPS	6.02502	6.01196	6.09297	5.96052	5.91967	6.12334	6.06471	6.23959	6.17481	6.33484	6.13949	6.29698	5.75016	6.05151	6.21578	5.8897	6.26597	5.94702	6.19459	5.90508	5.9734	6.56463	5.93365	6.15666	5.99916	6.10786	5.62516	6.03816	5.70127	5.98625	5.87296	6.38278	5.45434	5.83545	6.44719	5.56739	5.85497	6.07868	5.81345	5.78722
ENSOARG00000005590|LIG4	5.96052	5.8897	5.45434	5.93365	6.29698	6.21578	6.02502	5.83545	6.13949	6.07868	5.99916	6.12334	6.09297	5.78722	5.62516	6.15666	6.44719	6.05151	6.01196	5.9734	5.70127	5.91967	6.19459	5.85497	6.26597	6.38278	5.81345	6.10786	6.17481	5.56739	5.94702	5.90508	5.87296	6.23959	5.75016	6.06471	6.56463	5.98625	6.33484	6.03816
ENSOARG00000017873|CARF	5.78722	5.93365	5.45434	5.8897	6.44719	5.83545	6.29698	5.87296	5.81345	6.56463	5.56739	6.21578	6.10786	5.75016	5.96052	5.94702	6.33484	5.98625	6.12334	6.01196	5.62516	6.26597	5.9734	5.91967	5.90508	6.38278	6.06471	6.19459	6.07868	6.05151	6.03816	5.70127	6.02502	6.23959	5.99916	6.09297	6.13949	6.15666	6.17481	5.85497
ENSOARG00000000333|ADAMTS7	5.93365	6.05151	5.91967	5.78722	5.70127	5.8897	6.01196	6.07868	6.23959	6.09297	5.99916	6.38278	5.9734	6.06471	6.56463	5.96052	5.83545	6.12334	6.10786	5.98625	6.19459	6.29698	5.45434	6.33484	6.03816	5.85497	6.26597	5.94702	5.81345	6.44719	6.17481	5.87296	6.21578	6.13949	6.15666	5.56739	6.02502	5.75016	5.62516	5.90508
ENSOARG00000012560|SCTR	6.12334	6.09297	5.96052	5.8897	6.13949	5.93365	5.45434	5.56739	6.56463	5.98625	6.06471	6.29698	6.44719	5.62516	6.26597	6.03816	5.85497	6.21578	6.07868	5.70127	6.17481	6.38278	5.83545	6.02502	6.05151	5.78722	6.33484	5.94702	5.75016	6.01196	6.10786	6.19459	6.23959	5.91967	5.87296	5.81345	5.99916	5.90508	6.15666	5.9734
ENSOARG00000005959|TNFSF8	5.90508	5.91967	5.9734	6.03816	6.17481	5.98625	6.56463	6.19459	6.06471	5.56739	6.21578	6.12334	6.29698	5.85497	6.02502	6.07868	5.62516	5.96052	6.05151	5.94702	5.78722	6.23959	5.8897	5.83545	6.26597	6.15666	6.01196	5.45434	5.81345	5.93365	6.09297	5.75016	5.70127	6.10786	5.99916	6.13949	6.44719	5.87296	6.38278	6.33484
ENSOARG00000024261|SNORD113-1	6.23959	5.62516	5.8897	6.05151	5.90508	5.93365	5.45434	5.56739	6.38278	5.9734	6.19459	6.44719	6.12334	5.70127	6.02502	6.21578	5.99916	6.33484	6.06471	5.81345	6.15666	5.78722	5.96052	6.01196	5.83545	5.87296	6.29698	5.75016	5.85497	6.17481	5.98625	6.26597	6.07868	5.91967	6.56463	5.94702	6.03816	6.09297	6.10786	6.13949
ENSOARG00000017907|ZBTB39	5.96052	6.13949	6.44719	6.17481	6.26597	6.19459	5.9734	6.33484	5.78722	5.83545	6.23959	5.90508	5.81345	5.91967	6.21578	5.56739	6.01196	6.02502	5.85497	5.98625	5.45434	5.8897	6.10786	5.75016	5.94702	5.93365	6.03816	5.87296	6.05151	5.70127	5.62516	6.56463	6.15666	5.99916	6.12334	6.38278	6.07868	6.06471	6.29698	6.09297
ENSOARG00000010589|SMARCA5	5.94702	6.13949	5.45434	6.05151	6.17481	5.85497	6.21578	5.70127	5.98625	6.03816	5.56739	6.01196	5.96052	5.62516	5.75016	5.93365	6.26597	5.90508	5.9734	6.02502	5.83545	5.8897	6.29698	6.07868	6.15666	6.56463	5.81345	5.91967	6.10786	5.78722	6.06471	6.44719	5.87296	6.12334	5.99916	6.23959	6.19459	6.33484	6.09297	6.38278
ENSOARG00000005106|COL28A1	6.07868	5.81345	5.56739	6.13949	5.87296	5.78722	6.44719	5.45434	6.01196	6.03816	5.9734	5.85497	5.96052	6.23959	5.90508	5.70127	5.99916	5.91967	5.83545	5.98625	6.33484	6.26597	5.75016	6.38278	6.19459	6.10786	6.29698	6.15666	5.62516	5.8897	6.09297	6.56463	6.17481	6.12334	6.06471	6.02502	6.05151	6.21578	5.94702	5.93365
ENSOARG00000014673	5.9734	6.02502	5.94702	6.10786	6.38278	5.96052	6.03816	6.06471	5.87296	6.01196	6.05151	6.19459	6.13949	5.90508	5.91967	6.17481	6.21578	5.99916	5.8897	6.33484	5.56739	5.81345	5.98625	5.62516	5.83545	6.12334	6.56463	5.78722	6.09297	5.45434	5.75016	5.93365	6.44719	6.26597	5.85497	6.15666	6.29698	5.70127	6.23959	6.07868
ENSOARG00000014672	5.99916	6.17481	5.45434	6.13949	5.83545	6.33484	6.26597	5.62516	6.38278	6.06471	5.75016	6.15666	6.19459	5.70127	5.78722	6.09297	6.56463	6.02502	6.05151	6.01196	5.93365	6.03816	6.10786	5.91967	6.12334	6.21578	5.90508	6.07868	5.87296	5.94702	5.9734	5.96052	5.98625	6.23959	5.81345	5.56739	6.44719	5.8897	5.85497	6.29698
ENSOARG00000014670	6.19459	6.23959	5.83545	6.01196	6.26597	6.38278	6.21578	5.45434	6.05151	5.8897	6.15666	6.07868	6.09297	5.56739	5.9734	6.17481	5.91967	5.98625	6.02502	5.75016	6.12334	5.70127	6.44719	5.94702	6.56463	5.81345	5.96052	5.62516	5.78722	6.13949	5.90508	6.33484	6.03816	5.85497	5.93365	5.87296	5.99916	6.06471	6.29698	6.10786
ENSOARG00000014679	5.8897	6.05151	5.85497	5.98625	6.21578	6.38278	6.01196	5.45434	5.70127	5.62516	5.99916	5.75016	6.29698	5.96052	6.33484	6.07868	5.87296	6.56463	6.13949	6.23959	5.78722	6.19459	5.56739	5.90508	6.10786	5.93365	6.09297	6.15666	5.9734	5.81345	6.26597	5.83545	5.91967	5.94702	6.17481	6.03816	6.02502	6.44719	6.06471	6.12334
ENSOARG00000018851|MORC4	6.12334	6.15666	5.56739	5.81345	5.75016	5.99916	6.13949	6.02502	6.06471	6.23959	5.45434	6.56463	6.19459	5.83545	6.33484	5.78722	5.96052	6.29698	5.87296	5.9734	6.26597	6.05151	5.62516	6.21578	5.8897	5.94702	6.44719	6.10786	6.03816	5.90508	5.70127	5.98625	6.38278	6.07868	6.09297	5.91967	5.85497	6.01196	6.17481	5.93365
ENSOARG00000018064|SH2B3	5.62516	5.96052	5.98625	5.45434	5.56739	5.75016	5.87296	5.9734	6.19459	6.06471	5.78722	6.56463	5.8897	5.93365	6.29698	6.02502	6.10786	6.23959	6.12334	6.05151	6.15666	6.38278	5.99916	6.44719	6.21578	6.01196	6.13949	5.91967	6.07868	6.17481	6.26597	5.70127	5.94702	6.33484	5.85497	5.81345	6.09297	5.83545	5.90508	6.03816
ENSOARG00000020370|LTK	6.56463	5.56739	5.83545	6.03816	5.85497	5.8897	5.45434	6.33484	6.07868	5.91967	6.21578	6.10786	6.13949	5.62516	5.99916	6.23959	5.94702	6.01196	6.05151	5.75016	6.17481	5.70127	6.38278	5.9734	5.78722	5.81345	5.98625	6.44719	6.29698	6.19459	5.93365	6.26597	6.06471	5.87296	5.96052	5.90508	6.02502	6.09297	6.12334	6.15666
ENSOARG00000023787|SNORA64	6.10786	5.96052	5.94702	5.8897	5.75016	6.01196	6.19459	5.85497	5.56739	6.05151	6.26597	5.81345	6.03816	6.12334	6.15666	5.93365	6.06471	6.17481	5.90508	6.44719	6.29698	5.87296	6.21578	5.99916	5.83545	6.38278	6.33484	5.45434	5.70127	6.09297	5.78722	6.07868	5.91967	5.9734	6.13949	5.98625	6.23959	6.56463	6.02502	5.62516
ENSOARG00000001834	5.99916	6.19459	6.21578	5.75016	5.45434	5.96052	6.15666	6.29698	6.38278	6.44719	6.56463	5.70127	5.8897	6.33484	5.90508	6.17481	6.12334	6.23959	5.9734	5.93365	6.01196	5.98625	6.13949	6.07868	6.09297	6.02502	5.78722	6.26597	6.10786	5.94702	6.03816	5.85497	5.81345	5.87296	5.62516	5.56739	5.83545	6.06471	5.91967	6.05151
ENSOARG00000013024	6.38278	5.62516	5.8897	6.07868	6.56463	5.91967	5.45434	5.56739	6.12334	5.96052	6.29698	6.15666	6.19459	5.70127	6.03816	6.33484	5.98625	6.05151	6.09297	5.81345	6.23959	5.78722	5.94702	6.01196	5.83545	5.87296	6.02502	5.75016	5.85497	6.26597	5.9734	6.44719	6.10786	5.90508	5.99916	5.93365	6.06471	6.13949	6.17481	6.21578
ENSOARG00000019174	6.10786	6.15666	5.78722	5.98625	6.21578	5.83545	6.17481	5.45434	6.01196	5.87296	6.07868	6.38278	6.05151	6.23959	5.94702	6.09297	5.90508	5.96052	5.99916	5.70127	6.33484	5.62516	5.85497	5.93365	6.26597	5.75016	6.56463	5.56739	6.13949	6.06471	5.8897	6.12334	6.44719	5.81345	5.91967	6.19459	5.9734	6.02502	6.03816	6.29698
ENSOARG00000019172	6.33484	5.81345	6.07868	6.06471	5.90508	6.26597	5.8897	6.02502	5.9734	5.45434	5.87296	5.98625	5.70127	6.05151	6.13949	6.19459	5.75016	6.15666	6.10786	5.96052	5.83545	6.03816	5.91967	5.56739	6.09297	5.99916	6.23959	6.01196	5.94702	6.12334	5.62516	5.85497	6.38278	6.44719	5.93365	5.78722	6.56463	6.21578	6.29698	6.17481
ENSOARG00000013588|MED25	6.06471	6.13949	6.44719	5.75016	6.56463	5.78722	6.05151	6.38278	6.29698	5.96052	6.17481	5.45434	5.9734	6.21578	6.33484	5.90508	5.85497	6.09297	5.94702	5.81345	6.12334	5.98625	5.99916	6.07868	5.87296	5.8897	5.70127	6.10786	5.91967	6.15666	6.03816	5.83545	5.56739	6.19459	6.02502	6.23959	6.01196	6.26597	5.62516	5.93365
ENSOARG00000015708|CHODL	6.17481	6.56463	5.62516	5.96052	5.83545	6.03816	5.93365	6.12334	6.29698	6.23959	6.01196	6.44719	5.98625	5.78722	6.15666	6.38278	6.02502	6.33484	5.9734	5.75016	6.10786	6.13949	5.87296	6.26597	5.99916	5.81345	6.21578	5.91967	6.06471	5.94702	6.05151	5.70127	6.19459	5.8897	6.07868	5.45434	6.09297	5.85497	5.56739	5.90508
ENSOARG00000018751|KDM8	6.19459	5.90508	6.44719	6.07868	6.06471	6.15666	5.93365	6.13949	6.05151	5.99916	6.29698	5.45434	6.03816	6.33484	5.96052	6.26597	5.70127	5.56739	5.8897	6.17481	5.81345	5.83545	6.12334	5.91967	5.85497	5.9734	6.23959	6.09297	5.94702	5.75016	5.87296	6.56463	5.98625	6.21578	6.38278	6.10786	6.01196	5.78722	5.62516	6.02502
ENSOARG00000017986|DNASE1L2	6.33484	5.45434	6.29698	5.8897	6.10786	5.70127	6.21578	5.98625	5.91967	6.15666	6.12334	5.99916	6.17481	6.01196	6.23959	5.96052	6.06471	6.38278	6.26597	6.56463	6.09297	6.19459	5.78722	5.85497	6.03816	5.56739	5.87296	6.02502	6.05151	5.94702	5.81345	5.9734	5.90508	5.62516	5.83545	5.75016	6.44719	5.93365	6.07868	6.13949
ENSOARG00000009994|RTN2	6.38278	6.23959	6.44719	6.13949	5.99916	6.29698	6.06471	6.03816	6.02502	6.07868	6.33484	5.45434	6.21578	6.17481	5.75016	6.19459	5.85497	5.98625	6.10786	5.83545	6.15666	6.01196	5.87296	5.56739	5.94702	5.96052	5.81345	6.26597	5.70127	6.05151	6.12334	6.56463	5.62516	5.90508	5.78722	5.9734	5.91967	6.09297	5.93365	5.8897
ENSOARG00000000999|SPINK8	6.38278	5.62516	5.8897	6.09297	5.90508	5.93365	5.45434	5.56739	6.13949	5.9734	6.29698	6.15666	6.19459	5.70127	6.05151	6.33484	5.99916	6.06471	6.10786	5.81345	6.23959	5.78722	5.96052	6.02502	5.83545	5.87296	6.03816	5.75016	5.85497	6.26597	5.98625	6.44719	6.12334	5.91967	6.01196	5.94702	6.07868	6.56463	6.17481	6.21578
ENSOARG00000018268	6.07868	6.19459	6.23959	5.98625	6.06471	5.93365	6.17481	6.33484	6.03816	6.15666	6.38278	5.70127	6.44719	6.56463	5.45434	6.29698	6.13949	5.90508	5.91967	6.02502	5.83545	6.05151	5.75016	6.21578	5.9734	5.99916	5.56739	6.09297	5.96052	5.8897	6.01196	5.85497	5.62516	6.12334	6.10786	5.87296	6.26597	5.81345	5.78722	5.94702
ENSOARG00000023181	6.33484	5.62516	5.8897	6.07868	5.90508	5.91967	5.45434	5.56739	6.12334	5.96052	6.26597	6.15666	6.19459	5.70127	6.03816	6.29698	5.98625	6.05151	6.09297	5.81345	6.56463	5.78722	5.94702	6.01196	5.83545	5.87296	6.02502	5.75016	5.85497	6.23959	5.9734	6.38278	6.10786	6.44719	5.99916	5.93365	6.06471	6.13949	6.17481	6.21578
ENSOARG00000004015|CD248	5.90508	6.02502	6.07868	5.8897	5.83545	6.17481	6.26597	6.21578	6.44719	5.87296	5.93365	6.33484	5.99916	6.10786	6.38278	5.85497	5.81345	5.96052	5.78722	5.9734	6.06471	6.12334	5.45434	6.19459	5.94702	5.62516	6.23959	6.09297	5.98625	6.05151	6.01196	5.56739	6.29698	6.13949	6.56463	5.75016	6.15666	5.91967	5.70127	6.03816
ENSOARG00000021185|PLEKHD1	6.02502	6.29698	6.17481	6.23959	5.62516	5.75016	6.06471	6.07868	5.93365	6.19459	5.99916	6.33484	6.12334	5.45434	5.8897	6.01196	5.85497	5.90508	6.26597	6.05151	5.9734	6.10786	5.81345	6.09297	5.56739	6.15666	6.44719	6.38278	6.13949	5.98625	5.83545	6.03816	6.56463	5.70127	5.87296	5.78722	5.91967	5.94702	5.96052	6.21578
ENSOARG00000020695|TMX1	6.29698	6.09297	5.45434	6.07868	5.83545	6.38278	5.91967	5.75016	6.01196	5.99916	5.62516	6.12334	5.93365	5.56739	5.70127	6.17481	6.23959	5.85497	5.9734	5.78722	6.05151	6.06471	6.03816	5.96052	6.15666	6.19459	5.8897	5.90508	5.94702	5.87296	6.10786	6.02502	5.98625	6.26597	6.56463	5.81345	6.33484	6.44719	6.13949	6.21578
ENSOARG00000024553|5S_rRNA	6.21578	5.56739	5.85497	6.02502	5.87296	5.90508	6.33484	5.45434	6.05151	5.94702	6.17481	6.07868	6.10786	6.26597	6.44719	6.19459	5.96052	5.99916	6.03816	5.75016	6.13949	5.70127	5.93365	5.98625	5.78722	5.83545	6.56463	5.62516	5.81345	6.15666	6.38278	6.23959	6.29698	5.8897	5.9734	5.91967	6.01196	6.06471	6.09297	6.12334
ENSOARG00000022588	6.33484	5.9734	5.98625	5.96052	5.91967	5.78722	5.85497	5.87296	6.09297	5.93365	6.13949	6.23959	5.62516	5.8897	6.06471	5.83545	5.56739	6.01196	6.07868	6.17481	6.02502	5.75016	5.99916	6.38278	5.90508	6.03816	6.15666	5.70127	5.45434	6.10786	5.94702	6.56463	6.19459	6.12334	6.05151	6.29698	6.21578	6.44719	6.26597	5.81345
ENSOARG00000008338|C11orf80	5.8897	6.56463	5.56739	5.90508	5.94702	5.9734	5.45434	6.10786	6.07868	6.15666	5.87296	6.17481	6.01196	5.93365	6.26597	6.23959	5.98625	6.33484	5.81345	6.13949	6.02502	6.44719	6.09297	5.75016	6.03816	5.99916	5.78722	6.05151	6.21578	5.96052	5.70127	6.12334	5.83545	5.62516	6.38278	6.29698	6.19459	5.91967	6.06471	5.85497
ENSOARG00000009568|ZMYND10	6.44719	5.45434	6.56463	6.01196	6.06471	5.81345	6.33484	5.99916	6.13949	6.02502	6.03816	5.56739	6.26597	6.29698	5.78722	5.98625	5.91967	6.07868	5.93365	6.21578	5.96052	6.10786	5.62516	6.17481	6.38278	5.75016	6.15666	6.19459	5.9734	6.05151	6.09297	5.70127	5.90508	5.8897	5.87296	5.85497	5.83545	6.23959	6.12334	5.94702
ENSOARG00000022587	6.56463	5.62516	5.8897	6.09297	5.90508	5.93365	5.45434	5.56739	6.13949	5.9734	6.33484	6.17481	6.21578	5.70127	6.05151	6.38278	5.99916	6.06471	6.10786	5.81345	6.26597	5.78722	5.96052	6.02502	5.83545	5.87296	6.03816	5.75016	5.85497	6.29698	5.98625	6.44719	6.12334	5.91967	6.01196	5.94702	6.07868	6.15666	6.19459	6.23959
ENSOARG00000019596|DRD3	6.29698	5.56739	5.87296	6.05151	5.8897	6.44719	5.45434	6.38278	6.09297	5.94702	6.23959	6.12334	6.15666	5.62516	6.02502	6.26597	5.9734	6.56463	6.06471	5.78722	6.19459	5.75016	5.93365	5.99916	5.81345	5.85497	6.01196	5.70127	5.83545	6.21578	5.96052	6.33484	6.07868	5.90508	5.98625	5.91967	6.03816	6.10786	6.13949	6.17481
ENSOARG00000010401|MCF2	6.33484	5.62516	5.8897	6.07868	5.90508	5.91967	5.45434	5.56739	6.12334	5.96052	6.26597	6.15666	6.17481	5.70127	6.03816	6.29698	5.98625	6.05151	6.09297	5.81345	6.21578	5.78722	5.94702	6.01196	5.83545	5.87296	6.02502	5.75016	5.85497	6.23959	5.9734	6.38278	6.10786	6.44719	5.99916	5.93365	6.06471	6.13949	6.56463	6.19459
ENSOARG00000002394	6.06471	6.13949	5.62516	5.93365	5.70127	6.26597	6.38278	5.45434	6.09297	5.98625	5.8897	5.85497	5.87296	5.56739	5.78722	5.90508	6.44719	6.07868	5.81345	6.02502	6.01196	6.10786	6.17481	5.99916	6.19459	6.15666	5.91967	6.33484	6.03816	6.23959	5.75016	5.94702	5.83545	6.12334	6.29698	5.96052	5.9734	6.21578	6.05151	6.56463
ENSOARG00000012138|OR10V1	6.38278	5.62516	5.87296	6.07868	5.8897	5.91967	5.45434	5.56739	6.12334	5.96052	6.29698	6.15666	6.19459	5.70127	6.03816	6.33484	5.98625	6.05151	6.09297	6.56463	6.23959	5.78722	5.94702	6.01196	5.81345	5.85497	6.02502	5.75016	5.83545	6.26597	5.9734	6.44719	6.10786	5.90508	5.99916	5.93365	6.06471	6.13949	6.17481	6.21578
ENSOARG00000009401|PTGER4	5.81345	6.33484	6.07868	5.87296	5.96052	5.99916	6.23959	6.17481	6.13949	6.15666	5.93365	5.90508	5.9734	5.75016	6.01196	6.02502	5.70127	6.10786	6.26597	6.06471	6.03816	6.38278	5.78722	6.44719	6.21578	5.85497	6.12334	5.98625	5.8897	6.19459	6.56463	5.45434	5.91967	6.29698	5.83545	5.94702	6.05151	5.62516	5.56739	6.09297
ENSOARG00000020520|PRKAB2	5.93365	6.29698	5.8897	6.26597	6.19459	5.98625	6.03816	6.23959	6.09297	6.56463	6.13949	5.56739	6.44719	6.02502	5.85497	6.21578	6.33484	6.01196	5.99916	5.91967	5.83545	5.96052	6.05151	5.62516	6.10786	6.15666	5.75016	6.38278	5.9734	5.78722	5.94702	5.81345	5.70127	6.07868	5.45434	5.90508	6.06471	5.87296	6.12334	6.17481
ENSOARG00000012679|WBP1	5.96052	5.98625	6.23959	5.70127	6.06471	5.87296	5.62516	6.15666	5.9734	5.94702	6.21578	5.93365	6.07868	6.19459	6.44719	6.12334	5.85497	6.03816	6.01196	6.17481	6.26597	6.10786	5.75016	6.13949	5.81345	6.02502	6.29698	5.56739	5.78722	6.33484	5.8897	5.91967	6.38278	6.05151	6.56463	5.99916	5.45434	6.09297	5.90508	5.83545
ENSOARG00000001468|MAPK8	5.81345	6.01196	5.45434	6.02502	6.23959	5.8897	5.98625	5.78722	5.91967	6.15666	5.56739	5.85497	6.06471	5.62516	5.70127	6.19459	6.56463	6.03816	6.05151	6.07868	5.94702	5.96052	6.38278	5.87296	6.09297	6.26597	5.83545	6.17481	6.33484	5.75016	5.93365	6.29698	5.90508	6.12334	5.9734	6.13949	5.99916	6.10786	6.44719	6.21578
ENSOARG00000018246|PHF5A	6.17481	6.07868	5.45434	6.19459	6.06471	6.21578	5.75016	5.87296	5.9734	5.98625	6.44719	5.8897	6.02502	5.96052	6.29698	6.05151	6.38278	6.01196	6.13949	5.94702	6.23959	6.12334	6.10786	5.62516	5.85497	5.83545	6.09297	6.03816	6.15666	6.26597	5.81345	5.99916	5.91967	5.56739	5.70127	5.78722	5.93365	6.56463	6.33484	5.90508
ENSOARG00000012089	6.44719	5.62516	5.8897	6.09297	5.90508	5.93365	5.45434	5.56739	6.13949	5.9734	6.33484	6.17481	6.21578	5.70127	6.05151	6.38278	5.99916	6.06471	6.10786	5.81345	6.26597	5.78722	5.96052	6.02502	5.83545	5.87296	6.03816	5.75016	5.85497	6.29698	5.98625	6.56463	6.12334	5.91967	6.01196	5.94702	6.07868	6.15666	6.19459	6.23959
ENSOARG00000006285|DEAF1	6.02502	6.29698	6.44719	5.87296	5.56739	6.10786	5.98625	5.75016	5.91967	6.12334	6.56463	5.62516	6.07868	6.33484	6.38278	5.93365	5.83545	5.8897	5.94702	5.81345	6.05151	5.90508	6.03816	5.78722	5.99916	5.9734	6.06471	6.17481	6.13949	6.19459	6.09297	6.15666	6.01196	5.70127	6.23959	6.21578	5.45434	6.26597	5.96052	5.85497
ENSOARG00000012084	6.29698	5.9734	5.56739	6.07868	5.81345	6.17481	5.96052	5.78722	6.01196	5.85497	5.45434	6.33484	5.94702	5.62516	6.15666	6.03816	5.90508	6.13949	6.06471	5.75016	6.38278	6.02502	5.70127	6.10786	5.8897	5.83545	6.12334	6.05151	5.87296	6.21578	5.93365	6.56463	6.09297	5.99916	6.23959	6.19459	5.98625	6.44719	6.26597	5.91967
ENSOARG00000018158|SYN3	6.06471	5.45434	6.17481	5.93365	5.78722	6.21578	6.26597	6.10786	6.13949	5.83545	6.03816	5.9734	6.15666	5.56739	6.56463	6.05151	5.85497	5.90508	6.33484	5.75016	6.01196	5.70127	6.12334	5.87296	6.09297	6.23959	5.8897	5.62516	6.19459	6.02502	6.38278	6.07868	5.94702	6.44719	6.29698	5.81345	5.91967	5.96052	5.98625	5.99916
ENSOARG00000014381|SPAG4	5.70127	6.03816	5.90508	6.01196	5.99916	5.62516	6.13949	6.06471	6.09297	6.05151	6.07868	5.96052	6.10786	6.12334	6.44719	6.23959	6.56463	5.75016	6.33484	6.21578	6.26597	5.45434	5.87296	6.38278	5.56739	6.15666	5.81345	5.98625	5.9734	6.29698	5.94702	6.02502	5.93365	6.17481	5.91967	5.78722	5.83545	6.19459	5.85497	5.8897
ENSOARG00000017761|VCPIP1	5.98625	6.06471	5.56739	5.90508	5.99916	6.12334	6.05151	5.87296	5.94702	6.10786	5.62516	5.91967	6.13949	5.81345	5.45434	6.19459	6.56463	5.9734	6.15666	5.93365	5.83545	6.02502	6.38278	6.07868	6.26597	6.44719	5.70127	6.21578	6.03816	5.78722	6.17481	6.09297	5.85497	6.23959	6.01196	5.75016	6.29698	5.8897	5.96052	6.33484
ENSOARG00000019997|RAB1A	6.23959	6.06471	5.45434	5.78722	5.90508	6.26597	5.85497	5.70127	6.21578	5.87296	5.56739	6.56463	6.02502	5.62516	6.07868	6.10786	6.44719	5.98625	5.9734	5.94702	6.12334	5.96052	5.75016	6.33484	6.17481	6.03816	6.29698	5.93365	6.09297	5.8897	5.81345	6.01196	6.19459	5.91967	6.13949	5.99916	6.05151	6.15666	6.38278	5.83545
ENSOARG00000017927|CORO1C	6.07868	6.38278	6.06471	5.56739	5.99916	5.45434	6.19459	6.33484	6.05151	6.09297	6.01196	6.56463	5.87296	5.94702	6.44719	6.21578	5.8897	6.13949	5.83545	5.90508	6.15666	6.29698	5.78722	6.26597	6.10786	5.9734	6.12334	5.91967	5.70127	6.23959	6.03816	5.81345	6.17481	5.98625	6.02502	5.96052	5.85497	5.93365	5.62516	5.75016
ENSOARG00000001250|FAM166A	6.09297	5.56739	6.38278	6.21578	5.85497	5.87296	6.17481	5.45434	5.98625	6.29698	6.06471	6.23959	6.56463	5.62516	6.44719	6.07868	6.33484	5.94702	5.96052	5.78722	6.03816	5.75016	6.26597	5.91967	6.15666	5.83545	5.93365	5.70127	5.81345	6.05151	5.90508	6.10786	5.9734	6.12334	6.19459	5.8897	6.13949	5.99916	6.01196	6.02502
ENSOARG00000007324|SETD9	6.02502	6.15666	5.56739	5.78722	5.8897	6.05151	6.07868	5.62516	6.06471	6.03816	5.70127	6.38278	5.9734	5.45434	5.83545	6.44719	6.56463	6.10786	5.91967	6.26597	6.13949	5.85497	6.29698	6.19459	6.01196	6.12334	5.90508	6.09297	5.98625	6.23959	5.93365	5.75016	5.87296	5.96052	5.99916	5.81345	6.17481	6.33484	5.94702	6.21578
ENSOARG00000013120|BRPF3	5.87296	5.99916	6.38278	6.01196	6.23959	5.93365	6.09297	6.15666	5.81345	6.06471	6.26597	5.75016	6.21578	6.44719	5.83545	6.02502	6.12334	5.94702	5.90508	5.78722	5.85497	5.91967	6.03816	5.56739	5.96052	6.07868	5.45434	6.13949	6.17481	5.70127	5.8897	6.10786	5.62516	5.9734	5.98625	6.33484	6.19459	6.56463	6.05151	6.29698
ENSOARG00000005770|KIF1B	5.83545	5.96052	5.90508	6.38278	6.44719	5.91967	6.12334	6.10786	6.06471	6.15666	5.78722	5.75016	6.13949	5.9734	5.94702	5.87296	6.29698	6.03816	6.02502	5.99916	5.56739	5.85497	6.56463	5.70127	6.07868	6.26597	5.8897	6.09297	6.19459	5.45434	5.93365	5.98625	5.81345	6.05151	5.62516	6.21578	6.23959	6.01196	6.17481	6.33484
ENSOARG00000024323	6.44719	5.62516	5.8897	6.09297	5.90508	5.93365	5.45434	5.56739	6.13949	5.9734	6.33484	6.17481	6.21578	5.70127	6.05151	6.38278	5.99916	6.06471	6.10786	5.81345	6.26597	5.78722	5.96052	6.02502	5.83545	5.87296	6.03816	5.75016	5.85497	6.29698	5.98625	6.56463	6.12334	5.91967	6.01196	5.94702	6.07868	6.15666	6.19459	6.23959
ENSOARG00000024320	6.38278	6.12334	6.06471	6.33484	6.09297	6.26597	6.19459	6.23959	6.29698	6.21578	6.07868	6.56463	6.15666	6.10786	6.44719	6.13949	6.17481	6.05151	5.94702	5.62516	6.01196	5.56739	5.85497	5.90508	5.70127	5.78722	5.91967	5.45434	5.75016	6.02502	5.87296	6.03816	5.96052	5.81345	5.8897	5.83545	5.93365	5.9734	5.98625	5.99916
ENSOARG00000005824|BAG2	6.26597	6.29698	5.56739	6.33484	5.70127	6.56463	6.38278	5.62516	6.01196	6.12334	5.8897	5.45434	6.09297	5.90508	5.85497	6.06471	6.19459	5.98625	6.21578	6.17481	5.94702	5.96052	6.23959	5.93365	6.10786	6.13949	5.83545	6.03816	6.15666	5.99916	6.02502	6.44719	5.81345	5.91967	5.87296	5.78722	5.75016	6.07868	6.05151	5.9734
ENSOARG00000015357|GABRG1	6.29698	5.62516	5.8897	6.03816	5.90508	5.93365	5.45434	5.56739	6.06471	6.44719	6.15666	6.38278	6.10786	5.70127	6.33484	6.17481	5.98625	6.01196	6.05151	5.81345	6.12334	5.78722	5.96052	6.23959	5.83545	5.87296	5.99916	5.75016	5.85497	6.13949	5.9734	6.19459	6.56463	5.91967	6.21578	5.94702	6.02502	6.07868	6.09297	6.26597
ENSOARG00000020436|SLCO1C1	6.12334	6.38278	5.81345	5.98625	5.83545	5.85497	6.13949	5.45434	6.01196	5.8897	6.09297	6.03816	6.26597	5.56739	6.21578	6.10786	5.91967	5.96052	5.99916	6.15666	6.33484	5.70127	5.87296	5.94702	5.75016	6.23959	6.29698	5.62516	5.78722	6.07868	5.90508	6.56463	6.44719	6.17481	5.93365	6.19459	5.9734	6.02502	6.05151	6.06471
ENSOARG00000015886	6.17481	6.06471	6.44719	6.07868	5.62516	6.12334	5.75016	6.13949	6.02502	6.09297	6.29698	5.90508	5.9734	6.19459	6.26597	5.85497	5.70127	5.45434	5.96052	5.91967	5.81345	6.03816	5.8897	5.93365	5.87296	5.78722	5.99916	6.05151	5.94702	6.01196	5.56739	6.33484	6.23959	6.10786	6.38278	6.56463	5.98625	6.21578	6.15666	5.83545
ENSOARG00000014243|TNFSF13	6.29698	6.21578	6.33484	5.90508	5.93365	6.07868	6.19459	6.17481	6.38278	5.8897	5.91967	6.12334	6.13949	6.15666	6.02502	5.75016	5.62516	6.06471	5.81345	5.78722	6.10786	5.94702	5.45434	5.85497	5.83545	5.56739	6.56463	6.05151	5.87296	5.98625	5.9734	6.03816	6.23959	5.99916	6.44719	6.26597	6.09297	5.96052	5.70127	6.01196
ENSOARG00000015880	6.33484	5.62516	5.8897	6.09297	5.90508	5.93365	5.45434	5.56739	6.13949	5.9734	6.56463	6.15666	6.19459	5.70127	6.05151	6.29698	5.99916	6.06471	6.10786	5.81345	6.23959	5.78722	5.96052	6.02502	5.83545	5.87296	6.03816	5.75016	5.85497	6.26597	5.98625	6.38278	6.12334	5.91967	6.01196	5.94702	6.07868	6.44719	6.17481	6.21578
ENSOARG00000004583|SNRNP35	6.29698	5.70127	6.33484	6.56463	5.8897	5.99916	5.45434	5.96052	6.12334	5.62516	6.21578	5.83545	5.85497	6.06471	5.98625	6.13949	5.91967	6.26597	6.23959	5.75016	6.05151	6.07868	5.78722	6.01196	5.87296	5.81345	6.09297	6.10786	5.90508	6.17481	6.03816	5.94702	6.02502	5.93365	5.56739	6.19459	6.15666	5.9734	6.44719	6.38278
ENSOARG00000001885|DYNC1I2	6.44719	6.15666	5.45434	5.96052	6.06471	5.98625	6.10786	5.78722	6.05151	5.87296	5.56739	5.99916	5.91967	5.62516	5.70127	6.17481	6.29698	6.19459	5.9734	6.01196	6.26597	6.23959	6.09297	6.33484	5.83545	6.07868	5.85497	6.13949	6.21578	5.93365	5.94702	6.12334	5.75016	5.81345	6.56463	5.90508	6.03816	6.38278	6.02502	5.8897
ENSOARG00000003289|TRAV10	6.26597	6.44719	5.85497	6.05151	6.33484	5.8897	5.45434	6.38278	6.09297	5.93365	6.23959	6.12334	6.15666	5.56739	6.01196	6.56463	5.96052	6.02502	6.06471	5.75016	6.19459	5.70127	5.91967	5.98625	5.78722	5.83545	5.99916	5.62516	5.81345	6.21578	5.94702	6.29698	6.07868	5.87296	5.9734	5.90508	6.03816	6.10786	6.13949	6.17481
ENSOARG00000016500	6.09297	6.01196	5.45434	6.23959	6.15666	6.19459	6.03816	5.70127	5.9734	5.98625	5.56739	5.96052	6.10786	5.62516	5.81345	6.07868	6.17481	5.91967	5.94702	6.05151	5.75016	5.85497	6.29698	5.83545	6.13949	6.38278	5.8897	6.12334	6.26597	5.78722	5.93365	5.99916	5.90508	6.44719	5.87296	6.02502	6.33484	6.06471	6.21578	6.56463
ENSOARG00000016507	5.90508	5.83545	5.45434	6.17481	6.06471	6.19459	6.23959	6.05151	6.56463	5.56739	5.91967	6.09297	6.26597	5.8897	6.29698	5.93365	6.07868	5.81345	5.96052	5.85497	6.13949	6.03816	5.94702	5.98625	5.99916	6.10786	6.12334	6.15666	6.21578	5.87296	5.9734	6.44719	6.02502	5.70127	6.38278	5.75016	5.62516	6.01196	6.33484	5.78722
ENSOARG00000016506	5.9734	6.01196	6.09297	6.06471	6.03816	6.23959	5.99916	6.33484	5.85497	6.13949	5.96052	5.8897	6.38278	6.10786	5.75016	6.05151	5.70127	5.78722	6.15666	6.12334	5.93365	6.19459	5.62516	6.21578	5.45434	6.07868	6.29698	6.26597	6.02502	5.94702	6.17481	5.98625	5.83545	6.44719	6.56463	5.56739	5.81345	5.87296	5.90508	5.91967
ENSOARG00000015274|DOK5	6.10786	6.15666	6.44719	5.9734	6.21578	6.56463	6.09297	6.03816	5.62516	5.70127	5.81345	5.45434	6.01196	5.99916	5.91967	5.56739	5.90508	5.83545	5.98625	5.94702	6.06471	6.12334	6.26597	5.93365	6.17481	6.38278	5.78722	6.13949	6.23959	6.19459	6.33484	6.07868	5.87296	5.96052	5.85497	5.75016	6.05151	6.29698	5.8897	6.02502
ENSOARG00000016508	6.01196	5.56739	5.81345	6.15666	6.02502	6.12334	6.09297	5.45434	5.96052	5.85497	5.98625	5.9734	6.33484	5.62516	5.91967	5.99916	5.87296	5.93365	6.17481	5.70127	6.07868	6.44719	6.03816	5.8897	6.56463	5.78722	5.90508	6.38278	5.75016	6.26597	6.29698	6.13949	6.19459	6.10786	6.05151	5.83545	5.94702	6.21578	6.23959	6.06471
ENSOARG00000001703|SLC38A7	6.05151	5.90508	6.33484	5.75016	6.38278	6.29698	6.07868	6.13949	5.96052	6.03816	6.26597	5.87296	6.12334	6.23959	6.06471	6.01196	6.02502	5.83545	5.99916	5.8897	5.45434	5.56739	6.15666	5.91967	5.78722	5.70127	6.10786	5.93365	6.17481	5.62516	5.81345	5.9734	5.98625	5.94702	6.09297	5.85497	6.56463	6.19459	6.21578	6.44719
ENSOARG00000019733|MOV10	6.17481	5.9734	6.33484	6.09297	5.87296	5.8897	6.29698	6.06471	5.98625	5.78722	5.91967	6.26597	5.56739	5.75016	6.23959	5.96052	5.85497	6.05151	6.21578	5.94702	6.19459	6.12334	5.81345	6.44719	6.03816	5.70127	5.99916	5.45434	5.90508	6.38278	6.56463	6.15666	5.83545	6.01196	6.07868	6.10786	5.93365	6.02502	6.13949	5.62516
ENSOARG00000014063|CDC6	6.17481	5.93365	5.9734	6.13949	5.98625	5.99916	6.03816	6.02502	6.23959	5.96052	5.90508	6.56463	5.8897	5.45434	6.44719	6.19459	5.94702	5.83545	6.09297	5.62516	6.05151	6.38278	5.81345	6.07868	6.21578	5.75016	6.26597	5.56739	5.70127	6.33484	6.06471	5.91967	6.29698	6.10786	6.01196	5.78722	6.12334	5.85497	5.87296	6.15666
ENSOARG00000015175|MTMR9	5.70127	6.02502	6.13949	6.05151	6.09297	5.90508	5.9734	6.44719	5.98625	6.06471	6.38278	5.81345	6.01196	6.29698	5.8897	6.07868	6.21578	5.99916	5.96052	6.26597	5.45434	5.93365	6.56463	5.62516	6.23959	6.19459	5.94702	6.15666	6.33484	5.56739	5.78722	5.75016	5.91967	6.10786	5.83545	6.03816	6.17481	5.85497	5.87296	6.12334
ENSOARG00000005366	6.44719	5.45434	5.81345	5.87296	6.02502	5.93365	6.05151	5.98625	5.90508	6.19459	6.10786	5.9734	6.12334	5.56739	6.17481	6.06471	5.83545	6.33484	5.8897	5.75016	6.23959	5.70127	6.01196	5.85497	6.07868	5.99916	6.29698	5.62516	5.78722	6.26597	6.56463	5.91967	6.13949	6.03816	5.96052	6.38278	6.09297	6.15666	6.21578	5.94702
ENSOARG00000005360	6.23959	6.17481	5.98625	5.78722	6.56463	5.81345	6.01196	6.38278	5.85497	6.05151	6.21578	5.62516	6.33484	6.06471	6.02502	5.91967	6.29698	5.99916	5.9734	6.44719	5.75016	5.56739	6.26597	5.8897	5.70127	6.19459	5.94702	5.96052	5.87296	5.45434	5.90508	6.09297	5.83545	6.15666	6.12334	6.03816	6.13949	5.93365	6.10786	6.07868
ENSOARG00000020140|TRIT1	6.29698	5.94702	5.45434	6.23959	6.07868	6.19459	5.87296	6.05151	6.02502	6.33484	5.98625	5.9734	6.03816	5.99916	6.44719	6.09297	6.56463	5.70127	5.93365	6.15666	5.81345	5.75016	6.01196	5.8897	5.90508	6.38278	5.62516	5.56739	6.06471	6.13949	6.21578	6.17481	5.91967	5.96052	5.83545	5.78722	6.12334	5.85497	6.26597	6.10786
ENSOARG00000024075|snoZ196	6.12334	6.38278	5.87296	5.90508	6.17481	6.23959	6.05151	5.45434	6.33484	5.99916	5.81345	6.56463	6.03816	5.83545	6.02502	6.06471	5.8897	6.13949	6.07868	5.85497	6.44719	5.93365	5.98625	5.70127	5.94702	5.56739	6.29698	5.91967	5.96052	6.10786	6.01196	6.21578	6.19459	5.9734	6.26597	5.62516	5.75016	6.15666	6.09297	5.78722
ENSOARG00000010907	6.44719	6.33484	5.56739	5.99916	5.83545	5.90508	6.02502	5.91967	6.38278	6.23959	6.26597	5.75016	6.21578	6.09297	5.87296	6.05151	6.13949	6.10786	5.9734	5.8897	6.17481	6.12334	5.96052	6.01196	5.98625	6.07868	5.62516	6.19459	5.81345	6.15666	6.03816	5.93365	5.45434	5.78722	5.70127	5.85497	5.94702	6.56463	6.29698	6.06471
ENSOARG00000013949|SNRNP200	6.10786	5.81345	6.56463	6.09297	6.26597	5.9734	6.01196	6.19459	5.70127	6.02502	6.44719	5.45434	6.15666	6.33484	5.85497	6.07868	6.05151	5.94702	5.87296	6.17481	5.90508	5.93365	6.03816	5.56739	5.91967	5.98625	5.8897	6.06471	6.21578	5.62516	5.96052	6.23959	5.75016	5.78722	6.13949	6.38278	5.83545	6.29698	6.12334	5.99916
ENSOARG00000020941|MYO5A	5.85497	6.33484	5.45434	5.99916	6.21578	5.8897	6.09297	5.96052	6.03816	6.19459	5.56739	6.07868	6.12334	5.90508	5.78722	6.17481	6.29698	5.98625	6.10786	6.56463	5.87296	6.06471	6.44719	6.01196	6.13949	6.38278	5.70127	5.94702	6.26597	5.91967	6.05151	5.9734	5.75016	6.23959	5.81345	5.83545	6.02502	5.62516	5.93365	6.15666
ENSOARG00000015033|IL5	6.38278	5.62516	5.87296	6.07868	5.8897	5.91967	5.45434	5.56739	6.12334	5.96052	6.29698	6.15666	6.19459	5.70127	6.03816	6.33484	5.98625	6.05151	6.09297	5.81345	6.23959	5.78722	5.94702	6.01196	5.83545	6.56463	6.02502	5.75016	5.85497	6.26597	5.9734	6.44719	6.10786	5.90508	5.99916	5.93365	6.06471	6.13949	6.17481	6.21578
ENSOARG00000014696|IGLON5	6.19459	6.12334	6.15666	6.02502	5.62516	6.21578	6.29698	6.38278	6.44719	5.75016	5.8897	6.33484	5.98625	6.13949	6.09297	5.90508	5.93365	6.23959	6.17481	6.03816	5.85497	5.56739	5.70127	6.56463	6.26597	5.96052	6.10786	5.45434	5.94702	5.87296	5.91967	6.06471	5.78722	6.05151	6.07868	5.9734	5.99916	6.01196	5.81345	5.83545
ENSOARG00000009317|PRKAA1	5.9734	6.33484	5.45434	6.12334	6.09297	6.06471	6.01196	5.91967	5.99916	6.26597	5.56739	5.8897	6.38278	5.62516	5.83545	6.23959	6.44719	5.96052	6.15666	6.13949	5.75016	5.94702	6.29698	5.90508	6.05151	6.56463	5.87296	5.98625	6.21578	5.93365	6.03816	6.02502	5.85497	6.07868	5.70127	5.81345	6.17481	5.78722	6.19459	6.10786
ENSOARG00000013280|KCNJ5	6.29698	5.62516	5.85497	6.01196	5.87296	5.90508	5.45434	5.56739	6.23959	5.93365	6.05151	6.56463	6.13949	5.70127	6.44719	6.06471	5.96052	5.98625	6.02502	5.78722	6.15666	5.75016	5.91967	6.19459	6.26597	5.83545	6.33484	6.09297	5.81345	6.17481	5.94702	6.07868	6.38278	5.8897	5.9734	6.12334	5.99916	6.03816	6.10786	6.21578
ENSOARG00000007486|CCDC122	6.15666	5.56739	5.83545	5.99916	5.85497	5.8897	5.45434	6.33484	6.03816	5.93365	6.12334	6.29698	6.06471	5.62516	5.96052	6.13949	6.56463	5.9734	6.01196	6.19459	6.09297	5.75016	5.91967	5.94702	6.21578	5.81345	6.44719	5.70127	5.78722	6.10786	6.23959	6.17481	6.02502	5.87296	6.38278	5.90508	5.98625	6.26597	6.05151	6.07868
ENSOARG00000025496	5.96052	6.03816	6.44719	5.98625	6.19459	6.33484	5.91967	6.29698	5.83545	5.62516	6.10786	5.85497	5.93365	5.8897	6.13949	6.01196	6.05151	6.09297	5.90508	5.99916	5.78722	6.21578	5.9734	5.70127	5.45434	6.23959	6.12334	6.06471	6.56463	5.87296	6.02502	6.07868	5.75016	5.56739	6.26597	5.81345	6.15666	6.38278	6.17481	5.94702
ENSOARG00000015269	6.26597	5.45434	6.56463	6.10786	5.99916	6.09297	5.8897	5.98625	5.75016	5.90508	6.44719	5.56739	6.29698	6.38278	5.83545	5.93365	6.23959	6.07868	6.19459	5.94702	6.02502	5.96052	5.9734	5.81345	5.87296	6.03816	6.06471	5.62516	6.13949	5.70127	5.85497	6.33484	6.05151	6.17481	5.78722	6.01196	6.12334	6.15666	6.21578	5.91967
ENSOARG00000025493	6.44719	5.98625	6.01196	5.90508	6.02502	5.75016	5.45434	6.06471	6.29698	5.78722	6.09297	5.93365	6.21578	6.15666	6.10786	5.9734	5.83545	5.8897	6.07868	6.19459	5.94702	6.17481	6.05151	5.87296	5.62516	5.99916	6.33484	5.56739	5.70127	5.96052	5.81345	6.56463	6.26597	6.12334	5.85497	6.03816	6.23959	5.91967	6.13949	6.38278
ENSOARG00000025492	6.01196	6.13949	5.75016	6.02502	5.78722	5.83545	5.9734	6.23959	6.12334	5.85497	6.19459	6.33484	6.17481	5.45434	6.56463	5.94702	6.05151	6.03816	5.98625	5.62516	6.09297	6.06471	6.44719	5.99916	5.96052	5.70127	6.26597	5.56739	6.10786	6.21578	5.87296	6.15666	6.38278	5.81345	5.8897	6.07868	6.29698	5.90508	5.91967	5.93365
ENSOARG00000025491	6.26597	6.13949	5.56739	5.83545	6.06471	5.99916	5.96052	6.02502	6.07868	5.90508	5.98625	5.9734	6.44719	6.17481	6.56463	5.85497	5.91967	5.94702	6.38278	6.01196	6.12334	5.93365	6.10786	6.05151	6.19459	5.45434	6.09297	6.23959	5.8897	5.87296	5.62516	5.75016	6.15666	6.21578	6.03816	6.29698	5.70127	6.33484	5.81345	5.78722
ENSOARG00000025490	5.96052	5.94702	6.29698	5.93365	5.8897	5.90508	6.03816	6.19459	6.09297	5.91967	5.78722	6.06471	5.62516	6.12334	6.23959	5.98625	6.02502	6.38278	5.56739	5.83545	6.33484	5.9734	6.15666	5.45434	6.17481	5.87296	6.21578	5.81345	6.05151	5.75016	6.01196	6.13949	6.07868	5.99916	6.26597	6.44719	5.85497	6.56463	6.10786	5.70127
ENSOARG00000015261	6.23959	5.56739	5.85497	6.03816	5.87296	5.90508	6.29698	5.45434	6.07868	6.38278	6.19459	6.10786	6.12334	5.62516	5.99916	6.21578	5.96052	6.01196	6.05151	5.78722	6.15666	5.75016	5.93365	6.44719	6.33484	5.83545	5.98625	5.70127	5.81345	6.17481	5.94702	6.26597	6.06471	5.8897	5.9734	5.91967	6.02502	6.09297	6.56463	6.13949
ENSOARG00000016865|KRT36	6.21578	6.29698	5.87296	6.05151	5.8897	5.91967	5.45434	5.56739	6.07868	5.96052	6.33484	6.10786	6.12334	5.62516	6.01196	6.19459	5.98625	6.02502	6.44719	5.78722	6.15666	5.75016	5.94702	6.56463	5.81345	5.85497	5.99916	5.70127	5.83545	6.17481	5.9734	6.23959	6.06471	5.90508	6.38278	5.93365	6.03816	6.09297	6.26597	6.13949
ENSOARG00000025499	6.44719	5.62516	5.8897	6.09297	5.90508	5.93365	5.45434	5.56739	6.13949	5.9734	6.33484	6.17481	6.21578	5.70127	6.05151	6.38278	5.99916	6.06471	6.10786	5.81345	6.26597	5.78722	5.96052	6.02502	5.83545	5.87296	6.03816	5.75016	5.85497	6.29698	5.98625	6.56463	6.12334	5.91967	6.01196	5.94702	6.07868	6.15666	6.19459	6.23959
ENSOARG00000025498	6.26597	5.62516	5.8897	6.05151	5.90508	6.33484	5.45434	5.56739	6.09297	5.96052	6.21578	6.12334	6.56463	5.70127	6.01196	6.23959	5.9734	6.02502	6.06471	5.81345	6.17481	5.78722	5.94702	5.98625	5.83545	5.87296	5.99916	5.75016	5.85497	6.19459	6.38278	6.29698	6.07868	5.91967	6.44719	5.93365	6.03816	6.10786	6.13949	6.15666
ENSOARG00000001378|NAPG	5.96052	6.03816	6.44719	6.19459	6.12334	5.91967	6.17481	6.26597	5.90508	6.15666	6.56463	5.81345	6.33484	6.38278	5.75016	6.06471	6.10786	5.62516	6.02502	5.99916	5.87296	5.78722	5.94702	5.45434	5.85497	5.98625	5.8897	6.01196	5.93365	5.56739	5.70127	6.09297	5.9734	6.07868	6.05151	6.21578	5.83545	6.23959	6.13949	6.29698
ENSOARG00000020517	6.38278	6.29698	5.45434	6.21578	6.23959	5.94702	6.17481	5.75016	6.06471	6.05151	5.56739	5.8897	6.10786	5.62516	5.70127	5.90508	6.26597	5.91967	6.02502	6.01196	5.99916	5.81345	6.12334	5.98625	5.9734	6.19459	5.85497	6.03816	6.15666	5.83545	6.09297	6.44719	5.87296	5.93365	6.13949	6.07868	5.78722	6.56463	6.33484	5.96052
ENSOARG00000009982|DYNLRB1	6.29698	6.01196	5.81345	6.17481	5.87296	6.33484	5.75016	5.62516	5.85497	5.98625	6.10786	5.78722	5.91967	6.09297	5.56739	6.15666	5.90508	5.8897	6.56463	6.05151	6.12334	6.21578	5.9734	5.93365	6.06471	5.94702	5.70127	6.07868	6.02502	6.44719	6.23959	6.38278	5.83545	5.96052	5.45434	5.99916	6.19459	6.03816	6.13949	6.26597
ENSOARG00000007827|DHX29	6.12334	5.96052	5.45434	6.33484	6.09297	6.13949	6.07868	5.75016	6.21578	6.29698	5.56739	5.91967	6.17481	5.62516	5.70127	6.19459	6.56463	5.94702	5.8897	6.02502	5.90508	5.98625	6.26597	5.87296	6.23959	6.44719	5.83545	6.10786	6.06471	5.93365	6.05151	5.9734	5.85497	6.01196	5.78722	5.81345	6.15666	6.03816	5.99916	6.38278
ENSOARG00000022910	6.29698	5.62516	5.87296	6.06471	5.8897	5.91967	5.45434	5.56739	6.10786	5.96052	6.23959	6.13949	6.17481	5.70127	6.03816	6.26597	5.98625	6.05151	6.07868	5.81345	6.21578	5.78722	5.94702	6.01196	5.83545	5.85497	6.02502	5.75016	6.38278	6.56463	5.9734	6.33484	6.09297	5.90508	5.99916	5.93365	6.44719	6.12334	6.15666	6.19459
ENSOARG00000022914	5.99916	6.10786	5.81345	5.91967	6.29698	5.83545	6.09297	5.45434	5.93365	6.44719	6.06471	5.94702	6.23959	5.56739	6.56463	5.98625	6.13949	5.90508	6.03816	5.70127	5.9734	6.38278	6.33484	6.15666	6.01196	5.78722	5.8897	5.62516	5.75016	6.26597	5.87296	6.07868	6.19459	6.12334	6.02502	5.85497	6.17481	6.05151	6.21578	5.96052
ENSOARG00000007266|FKTN	5.75016	6.12334	5.45434	6.05151	6.09297	5.83545	6.07868	5.70127	5.98625	6.06471	5.56739	6.56463	5.94702	5.62516	5.91967	6.03816	5.96052	6.23959	5.85497	6.10786	5.78722	5.9734	6.17481	5.93365	6.29698	6.01196	6.26597	6.02502	6.13949	5.8897	5.87296	5.81345	6.33484	6.15666	5.90508	5.99916	6.44719	6.21578	6.38278	6.19459
ENSOARG00000019791|LRIG2	5.81345	5.83545	5.62516	6.03816	6.05151	5.91967	6.19459	6.33484	6.13949	6.38278	5.78722	5.94702	6.07868	5.90508	5.56739	5.85497	6.17481	5.99916	5.96052	6.12334	5.87296	5.8897	6.29698	5.93365	5.98625	6.23959	6.10786	6.21578	6.09297	5.45434	5.9734	5.75016	6.06471	6.02502	6.01196	6.56463	6.26597	5.70127	6.15666	6.44719
ENSOARG00000004478|CPTP	5.9734	6.05151	6.56463	6.03816	6.15666	6.29698	5.56739	6.21578	5.62516	5.85497	6.38278	5.70127	5.90508	6.44719	6.33484	5.45434	5.78722	5.96052	6.01196	6.23959	5.94702	5.87296	6.12334	5.99916	5.8897	5.75016	6.13949	5.83545	6.17481	6.19459	6.07868	5.93365	5.91967	5.81345	6.26597	5.98625	6.06471	6.02502	6.10786	6.09297
ENSOARG00000003878|DYM	6.03816	6.56463	5.45434	6.05151	6.19459	6.10786	6.07868	5.83545	5.96052	6.26597	5.70127	5.62516	6.29698	5.75016	5.56739	6.17481	6.44719	5.93365	5.94702	5.99916	5.8897	6.01196	6.33484	5.85497	6.09297	6.38278	5.78722	6.21578	6.15666	5.91967	6.06471	6.13949	5.81345	5.9734	5.87296	5.90508	6.12334	6.02502	5.98625	6.23959
ENSOARG00000014236|CCR2	6.21578	5.81345	6.38278	6.06471	6.23959	6.12334	6.33484	6.44719	5.62516	5.99916	5.8897	5.75016	5.98625	5.83545	5.90508	5.85497	6.15666	5.78722	5.94702	5.91967	6.13949	6.19459	5.45434	6.26597	6.07868	5.87296	6.05151	5.96052	5.70127	6.09297	5.93365	5.9734	5.56739	6.10786	6.03816	6.29698	6.17481	6.01196	6.02502	6.56463
ENSOARG00000009304|ADD3	6.06471	6.01196	5.45434	6.21578	5.8897	5.98625	6.26597	6.15666	6.33484	5.9734	5.56739	6.44719	5.90508	5.78722	6.29698	5.91967	5.96052	6.17481	5.85497	5.75016	6.12334	6.10786	5.62516	6.07868	5.93365	5.70127	6.38278	6.19459	6.02502	5.81345	5.87296	5.94702	6.56463	5.99916	6.13949	6.03816	6.05151	5.83545	6.23959	6.09297
ENSOARG00000003468|WDFY3	5.9734	6.26597	6.13949	6.12334	6.38278	5.91967	6.44719	6.56463	5.96052	6.19459	5.90508	6.17481	6.15666	5.81345	5.98625	5.99916	6.06471	6.23959	5.78722	6.07868	5.70127	5.85497	5.93365	6.02502	5.8897	6.21578	5.94702	5.87296	6.29698	5.45434	5.83545	5.62516	6.03816	6.09297	5.75016	6.05151	6.10786	5.56739	6.01196	6.33484
ENSOARG00000013147|TRA2A	5.78722	6.13949	5.56739	5.90508	5.85497	5.75016	5.93365	6.19459	6.05151	6.15666	6.09297	6.56463	5.98625	5.62516	6.12334	5.70127	6.03816	6.07868	5.91967	6.06471	5.96052	5.87296	6.21578	5.8897	5.81345	5.99916	6.33484	6.02502	6.01196	5.83545	5.9734	6.26597	6.38278	6.10786	6.17481	6.44719	5.94702	6.23959	6.29698	5.45434
ENSOARG00000013107|THUMPD1	5.96052	5.90508	5.45434	6.12334	6.05151	5.93365	5.87296	5.78722	5.91967	5.9734	5.75016	6.23959	6.02502	5.56739	5.70127	6.15666	6.56463	5.98625	6.26597	6.21578	5.81345	6.06471	6.17481	5.83545	5.99916	6.29698	6.19459	6.03816	6.13949	5.62516	6.01196	6.38278	6.09297	6.07868	5.8897	5.94702	6.10786	5.85497	6.44719	6.33484
ENSOARG00000014030|CLDN14	6.21578	5.62516	5.85497	6.03816	5.87296	5.90508	5.45434	5.56739	6.07868	5.93365	6.17481	6.09297	6.12334	5.70127	5.99916	6.19459	5.96052	6.01196	6.05151	6.26597	6.15666	5.78722	6.44719	5.9734	5.81345	5.83545	5.98625	5.75016	6.56463	6.29698	5.94702	6.23959	6.06471	5.8897	6.33484	5.91967	6.02502	6.38278	6.10786	6.13949
ENSOARG00000014994|TMED3	6.07868	6.10786	6.05151	5.9734	5.91967	6.02502	5.94702	6.17481	6.26597	5.90508	5.8897	6.33484	6.03816	6.06471	6.56463	6.09297	5.83545	6.13949	5.85497	5.70127	6.19459	6.15666	5.75016	6.29698	5.96052	5.81345	6.21578	6.12334	5.93365	6.44719	5.98625	5.56739	6.23959	5.99916	6.38278	5.78722	6.01196	5.62516	5.45434	5.87296
ENSOARG00000010018	5.94702	5.85497	6.09297	5.98625	6.13949	6.33484	6.02502	6.26597	5.75016	6.01196	6.44719	5.62516	6.29698	6.56463	5.70127	5.9734	6.07868	5.8897	6.03816	6.12334	5.91967	5.93365	6.06471	5.78722	6.05151	6.15666	5.45434	6.21578	6.38278	6.10786	6.19459	5.81345	5.56739	5.83545	5.90508	5.87296	5.99916	6.17481	5.96052	6.23959
ENSOARG00000002672|USP49	5.8897	5.56739	5.96052	5.81345	6.03816	5.91967	5.62516	6.29698	5.78722	5.70127	5.93365	5.90508	5.99916	6.21578	6.44719	5.83545	6.13949	6.19459	6.26597	5.85497	5.75016	5.94702	6.12334	5.9734	6.02502	6.15666	6.09297	6.05151	6.56463	5.45434	5.98625	6.17481	6.38278	6.23959	6.10786	6.33484	6.06471	5.87296	6.01196	6.07868
ENSOARG00000006423|ITGAL	5.96052	5.78722	6.13949	6.05151	5.9734	6.29698	6.10786	6.09297	5.99916	5.70127	5.87296	6.23959	5.83545	5.62516	6.02502	5.8897	5.91967	5.90508	5.75016	5.45434	6.17481	6.07868	6.03816	5.81345	5.94702	5.56739	6.33484	5.93365	5.85497	6.06471	5.98625	6.19459	6.38278	6.12334	6.01196	6.21578	6.26597	6.15666	6.56463	6.44719
ENSOARG00000010012	6.02502	6.26597	5.62516	5.75016	5.8897	5.78722	6.10786	5.96052	6.03816	6.38278	5.56739	5.83545	6.21578	5.87296	5.45434	6.44719	6.56463	5.93365	6.12334	6.19459	5.98625	5.9734	6.01196	6.05151	6.06471	6.33484	5.91967	6.29698	6.07868	5.94702	6.23959	5.90508	5.81345	6.13949	6.09297	5.70127	5.99916	5.85497	6.17481	6.15666
ENSOARG00000019302|ZNF513	5.85497	5.87296	6.56463	6.01196	5.70127	6.23959	5.96052	5.98625	5.90508	5.56739	6.33484	6.26597	5.94702	6.17481	6.44719	5.81345	5.45434	5.75016	5.99916	5.83545	5.91967	6.06471	5.9734	6.29698	6.07868	5.93365	6.12334	5.78722	5.62516	6.05151	5.8897	6.38278	6.03816	6.13949	6.21578	6.02502	6.19459	6.15666	6.09297	6.10786
ENSOARG00000015473|PRDM5	5.96052	5.94702	5.56739	6.15666	5.93365	6.07868	6.23959	5.98625	5.87296	6.17481	5.81345	6.33484	6.10786	5.70127	6.44719	6.05151	5.83545	6.06471	5.75016	5.8897	6.26597	5.85497	5.62516	5.99916	6.01196	5.91967	6.38278	6.13949	6.09297	5.9734	5.45434	6.03816	6.56463	5.90508	6.02502	6.29698	6.21578	5.78722	6.19459	6.12334
ENSOARG00000014219|KLK15	6.21578	5.56739	5.85497	6.02502	6.56463	6.29698	5.45434	6.26597	6.38278	5.91967	6.17481	6.07868	6.10786	5.62516	5.98625	6.19459	6.33484	5.99916	6.03816	5.78722	6.13949	5.75016	5.90508	5.96052	6.44719	5.83545	5.9734	5.70127	5.81345	6.15666	5.93365	6.23959	6.05151	5.87296	5.94702	5.8897	6.01196	6.06471	6.09297	6.12334
ENSOARG00000019131|DHRS1	5.8897	5.83545	6.56463	5.91967	6.02502	5.85497	5.81345	6.15666	5.45434	5.75016	6.38278	6.23959	5.87296	6.44719	5.56739	6.01196	6.17481	5.90508	6.26597	6.33484	6.06471	5.9734	5.94702	5.96052	5.93365	6.05151	5.62516	5.98625	6.13949	6.12334	6.03816	6.07868	5.70127	5.78722	6.29698	6.21578	5.99916	6.10786	6.19459	6.09297
ENSOARG00000021900	6.05151	6.19459	5.70127	5.90508	6.26597	5.75016	6.17481	5.45434	5.94702	6.10786	6.03816	5.9734	5.99916	5.56739	5.87296	6.56463	6.12334	5.8897	5.91967	6.21578	6.02502	6.07868	5.81345	5.85497	6.23959	6.09297	6.13949	6.44719	5.62516	6.15666	6.29698	6.06471	5.93365	6.33484	5.83545	5.78722	6.38278	5.96052	5.98625	6.01196
ENSOARG00000018600|CEP97	6.02502	6.10786	5.45434	5.93365	6.19459	5.87296	6.12334	6.38278	5.96052	6.29698	5.99916	5.8897	6.33484	5.9734	5.62516	6.13949	6.56463	6.03816	5.94702	6.17481	5.81345	6.05151	6.15666	5.85497	5.98625	6.44719	5.83545	6.09297	6.26597	5.56739	6.01196	5.90508	5.91967	6.21578	5.75016	5.70127	6.07868	5.78722	6.06471	6.23959
ENSOARG00000001340|APCDD1	5.93365	6.12334	6.15666	5.62516	5.56739	6.10786	6.03816	6.26597	6.17481	6.29698	6.56463	5.83545	6.44719	6.38278	6.13949	6.33484	5.96052	6.02502	5.91967	5.94702	5.99916	6.09297	5.78722	5.90508	6.19459	6.06471	5.75016	6.23959	6.07868	5.98625	6.21578	5.85497	5.70127	6.05151	6.01196	5.87296	5.81345	5.9734	5.45434	5.8897
ENSOARG00000005460|DDB2	6.23959	5.8897	6.44719	5.9734	6.15666	5.94702	6.21578	6.38278	6.17481	5.45434	6.29698	5.83545	5.75016	6.26597	5.91967	5.78722	6.01196	5.96052	5.87296	6.02502	6.06471	6.05151	6.12334	6.13949	6.03816	5.99916	5.90508	5.62516	5.98625	5.56739	6.09297	6.07868	5.93365	6.10786	6.33484	6.19459	5.70127	6.56463	5.85497	5.81345
ENSOARG00000016133|NCKAP1L	6.05151	6.09297	6.33484	5.75016	6.19459	5.87296	6.44719	6.56463	5.93365	6.10786	5.62516	5.98625	6.02502	5.99916	6.03816	5.90508	6.13949	5.96052	5.85497	5.91967	6.01196	5.9734	5.45434	5.83545	6.15666	5.94702	5.81345	5.70127	5.78722	6.12334	6.17481	5.56739	5.8897	6.23959	6.21578	6.06471	6.38278	6.07868	6.26597	6.29698
ENSOARG00000008196	6.09297	5.62516	5.81345	5.96052	5.83545	6.13949	5.45434	5.56739	5.98625	5.87296	6.06471	6.01196	6.29698	5.70127	5.93365	6.07868	6.19459	5.94702	5.9734	6.26597	6.03816	5.75016	6.44719	5.91967	6.17481	5.78722	6.15666	6.33484	6.38278	6.05151	5.8897	6.10786	6.12334	6.21578	5.90508	5.85497	6.23959	5.99916	6.02502	6.56463
ENSOARG00000012694|ARHGAP39	6.38278	5.87296	6.33484	5.99916	5.56739	5.85497	6.19459	5.70127	5.91967	6.02502	6.56463	6.09297	6.07868	6.26597	6.12334	5.81345	5.98625	5.75016	5.83545	6.03816	6.06471	6.17481	5.9734	5.8897	5.78722	5.93365	6.13949	6.23959	5.90508	6.15666	5.94702	6.21578	6.29698	5.62516	6.44719	6.01196	5.45434	6.05151	5.96052	6.10786
ENSOARG00000004959|ZC3H12B	6.23959	5.56739	5.87296	6.02502	5.8897	5.90508	5.45434	6.29698	6.06471	5.94702	6.19459	6.09297	6.12334	5.62516	6.01196	6.21578	6.56463	6.44719	6.03816	5.78722	6.15666	5.75016	5.93365	5.98625	5.81345	5.85497	5.99916	5.70127	5.83545	6.17481	5.96052	6.26597	6.05151	6.33484	5.9734	5.91967	6.38278	6.07868	6.10786	6.13949
ENSOARG00000020698|ARHGDIB	6.17481	6.05151	6.10786	5.8897	6.13949	5.98625	6.23959	6.44719	5.75016	5.81345	5.45434	6.33484	5.90508	5.70127	5.99916	5.9734	5.83545	5.96052	6.19459	6.02502	6.15666	6.26597	5.56739	6.07868	6.12334	5.62516	5.91967	5.78722	5.94702	6.56463	6.06471	5.87296	5.85497	6.38278	6.01196	6.03816	6.21578	5.93365	6.09297	6.29698
ENSOARG00000001576|FGFR1	5.94702	6.38278	6.44719	6.06471	5.87296	6.09297	6.33484	6.29698	6.12334	6.13949	6.03816	5.81345	5.99916	6.23959	6.19459	5.98625	5.62516	6.07868	5.83545	5.70127	6.10786	6.02502	5.45434	5.90508	5.78722	5.56739	5.93365	6.21578	6.05151	5.85497	5.91967	6.17481	5.8897	5.96052	6.56463	6.26597	6.01196	6.15666	5.9734	5.75016
ENSOARG00000019784|AAK1	5.75016	6.15666	6.03816	6.17481	6.33484	5.94702	6.23959	6.56463	6.06471	5.9734	6.12334	6.07868	5.87296	5.78722	5.99916	5.93365	6.02502	6.26597	5.62516	6.13949	5.56739	5.91967	5.85497	5.8897	6.01196	6.10786	6.29698	5.83545	5.98625	5.90508	5.70127	6.44719	6.38278	6.21578	5.81345	5.96052	6.09297	5.45434	6.05151	6.19459
ENSOARG00000007674|RNF40	5.62516	5.45434	6.56463	6.02502	6.19459	5.90508	5.75016	6.21578	5.8897	5.56739	6.38278	6.06471	5.94702	6.29698	6.33484	5.70127	5.93365	6.10786	5.9734	6.01196	6.23959	5.81345	5.87296	5.98625	5.99916	5.83545	6.12334	6.05151	5.91967	5.78722	5.85497	6.09297	6.26597	6.13949	6.03816	6.44719	5.96052	6.17481	6.07868	6.15666
ENSOARG00000012322|ATAD5	6.17481	6.06471	5.56739	5.93365	6.02502	6.09297	6.23959	5.94702	5.96052	6.07868	5.62516	6.56463	5.87296	5.45434	5.75016	5.90508	5.85497	6.19459	5.8897	5.9734	6.03816	6.44719	5.99916	6.13949	5.91967	6.12334	6.38278	6.33484	5.98625	6.29698	5.83545	5.70127	5.81345	6.10786	6.21578	6.15666	6.01196	5.78722	6.05151	6.26597
ENSOARG00000005676|INO80C	6.44719	6.17481	6.10786	6.26597	5.62516	6.38278	6.02502	5.83545	5.75016	5.45434	5.96052	6.03816	6.12334	5.9734	5.90508	6.09297	5.70127	5.56739	6.19459	5.93365	6.15666	5.87296	5.91967	5.81345	5.8897	5.98625	6.23959	5.99916	5.94702	6.06471	6.07868	6.56463	6.33484	6.21578	5.85497	6.05151	5.78722	6.01196	6.29698	6.13949
ENSOARG00000012140	6.29698	5.96052	5.81345	6.17481	6.03816	6.02502	5.85497	5.91967	6.09297	5.94702	5.9734	5.90508	5.98625	5.75016	5.62516	5.87296	5.8897	6.26597	6.21578	6.06471	6.23959	6.05151	5.78722	5.99916	6.01196	5.83545	6.19459	6.13949	6.12334	5.93365	6.07868	6.56463	6.10786	5.56739	6.44719	6.33484	5.70127	6.38278	6.15666	5.45434
ENSOARG00000011660|RECK	5.70127	6.05151	5.56739	6.01196	5.94702	6.23959	6.38278	6.03816	6.06471	6.21578	5.45434	6.44719	5.98625	5.83545	6.19459	6.02502	5.96052	6.26597	5.99916	5.9734	6.09297	6.29698	5.78722	6.13949	5.91967	5.75016	6.17481	6.33484	6.10786	5.81345	5.62516	6.15666	6.07868	5.87296	6.56463	6.12334	5.93365	5.85497	5.8897	5.90508
ENSOARG00000012143|FBXO42	6.26597	6.29698	6.56463	6.38278	6.23959	6.44719	6.15666	6.07868	5.81345	5.8897	6.09297	5.98625	6.02502	6.19459	6.17481	5.62516	5.75016	5.94702	5.45434	5.87296	5.96052	5.99916	6.12334	5.56739	6.05151	6.01196	6.13949	5.78722	5.85497	5.70127	5.91967	6.33484	5.9734	5.93365	5.90508	6.06471	5.83545	6.03816	6.21578	6.10786
ENSOARG00000006040	6.29698	5.62516	5.87296	6.06471	5.8897	5.91967	5.45434	5.56739	6.10786	5.96052	6.23959	6.13949	6.17481	5.70127	6.02502	6.26597	6.44719	6.03816	6.07868	6.38278	6.19459	5.78722	5.94702	5.99916	5.81345	5.85497	6.01196	5.75016	5.83545	6.21578	5.9734	6.33484	6.09297	5.90508	5.98625	5.93365	6.05151	6.12334	6.15666	6.56463
ENSOARG00000000027|ND4L	5.98625	6.01196	5.45434	6.12334	5.75016	6.07868	5.99916	5.70127	6.09297	5.96052	5.62516	6.56463	6.02502	5.56739	5.78722	5.94702	5.9734	6.06471	6.15666	6.17481	5.83545	6.03816	6.33484	6.44719	6.10786	6.19459	6.29698	5.8897	5.85497	5.81345	5.91967	6.05151	6.38278	6.23959	5.93365	5.90508	6.21578	5.87296	6.13949	6.26597
[truncated: 19,378 more rows]

## Sheet: 3M bias
	lower	mean	upper	H_mean	HD_mean	D_mean	distance	bias
[truncated: 1,425 more rows]

## Sheet: 6M bias
	lower	mean	upper	H_mean	HD_mean	D_mean	distance	bias
[truncated: 53 more rows]

[truncated: 2 more sheets: 12M bias, 110gene bias]
