# Supplementary material for: Dynamic Changes in the Global Transcriptome of Postnatal Skeletal Muscle in Different Sheep
Source: Genes (Basel). 2023 Jun 20;14(6):1298. doi: 10.3390/genes14061298 (PMC10297920; doi:10.3390/genes14061298)
Supplement: Supplementary file 1 [file genes-14-01298-s001.zip › Table S8.xlsx]

## Sheet: GO
	ONTOLOGY	ID	Description	GeneRatio	BgRatio	pvalue	p.adjust	qvalue	Count	geneID
GO:0006511	BP	GO:0006511	ubiquitin-dependent protein catabolic process	96/1436	639/18862	8.02e-11	3.86e-08	3.33e-08	96	KIF14/UHRF1/CDC20/BUB1B/SH3RF2/RAD23B/WFS1/RAD23A/BAG6/UBE4A/AURKB/PSMF1/FBXL4/PSMD11/RNF128/SQSTM1/USP25/UBE2B/PSME4/CUL1/PSMC1/TLK2/NPLOC4/TSG101/KLHL22/USP7/PSMD7/FBXO31/PSMD13/PSMB2/UBC/CAV3/PSMB4/ASB2/PSMA7/UBE2E1/SIRT1/FEM1C/PSMA3/CSNK1D/CUL3/GSK3A/PSMA6/TBL1X/TBL1XR1/ZER1/KEAP1/DNAJC10/UBE2G1/UBR3/UBE2D1/TAF9/ZRANB1/PLK1/IFI27/NUB1/SPSB4/PSMD3/HSPA5/PSMD12/WWP1/EIF3H/ADRM1/PSMA4/PSMA1/RMND…
GO:0010499	BP	GO:0010499	proteasomal ubiquitin-independent protein catabolic process	10/1436	22/18862	1.75e-06	0.000155632	0.000134448	10	PSME4/PSMB2/PSMB4/PSMA7/PSMA3/PSMA6/PSMA4/PSMA1/PSMA2/PSMB3
GO:0030198	BP	GO:0030198	extracellular matrix organization	57/1436	393/18862	1.84e-06	0.000160589	0.000138729	57	COL4A1/COL4A2/PXDN/COL15A1/ADAMTS9/HSD17B12/FBN2/SERPINH1/FSCN1/NID2/HSPG2/CRTAP/PDPN/LOXL2/BMP1/MMP15/GAS2/ADAMTS12/LOXL4/LAMB2/A2M/ADAMTS7/KDR/COL27A1/SPARC/WASHC1/NOTCH1/PECAM1/LAMA4/ITGA1/ADAM12/ADAM19/FKBP10/ADAMTS20/RAMP2/NOXO1/LAMA5/PHLDB1/TIE1/DPP4/FGB/ST7/LOXL1/COL5A1/COL4A4/ITGA9/NPNT/COL4A5/SFRP2/LUM/ADTRP/AGT/VIT/PDGFB/HAS2/APLP1/ITGAX
GO:0043062	BP	GO:0043062	extracellular structure organization	57/1436	394/18862	1.99e-06	0.000166101	0.000143492	57	COL4A1/COL4A2/PXDN/COL15A1/ADAMTS9/HSD17B12/FBN2/SERPINH1/FSCN1/NID2/HSPG2/CRTAP/PDPN/LOXL2/BMP1/MMP15/GAS2/ADAMTS12/LOXL4/LAMB2/A2M/ADAMTS7/KDR/COL27A1/SPARC/WASHC1/NOTCH1/PECAM1/LAMA4/ITGA1/ADAM12/ADAM19/FKBP10/ADAMTS20/RAMP2/NOXO1/LAMA5/PHLDB1/TIE1/DPP4/FGB/ST7/LOXL1/COL5A1/COL4A4/ITGA9/NPNT/COL4A5/SFRP2/LUM/ADTRP/AGT/VIT/PDGFB/HAS2/APLP1/ITGAX
GO:0000226	BP	GO:0000226	microtubule cytoskeleton organization	77/1436	589/18862	2.02e-06	0.000166101	0.000143492	77	KIF20A/ASPM/PRC1/KIFC1/CDC20/STMN1/KIF4A/MAPRE3/NDC80/DLGAP5/TACC2/KIF11/KIF2C/TPPP3/CAPN6/NEK2/SPAG5/AURKB/SENP6/WRAP73/EML1/GAS2/UBE2B/ARHGEF2/CDH5/ESPL1/CCNB2/SPRY1/CHP1/SASS6/PCNT/CENPE/CAV3/SRGAP2/DNAI1/CFL1/NDE1/INO80/BRCA2/SIRT1/MAP1B/CSNK1D/KIF23/PAK1/CCDC69/PDCD6IP/MAPRE2/TUBA8/SUN2/PLK1/CENPA/HTT/SKA3/PHLDB1/CEP63/CHORDC1/TTLL1/TUBB/TACC1/SKA1/FAM107A/ATAT1/PIBF1/USP33/TPGS1/KAT2B/MYBL2…
GO:0030111	BP	GO:0030111	regulation of Wnt signaling pathway	51/1436	365/18862	1.8e-05	0.000937259	0.000809679	51	GRB10/PTK7/MACF1/PSMF1/PSMD11/TRPM4/UBE2B/PSME4/PSMC1/PSMD7/GPRC5B/PSMD13/PSMB2/SEMA5A/PSMB4/PSMA7/KANK1/PSMA3/CSNK1D/HDAC1/CUL3/GSK3A/PSMA6/TBL1X/TBL1XR1/NOTCH1/DKKL1/ATP6V1C2/ZRANB1/UBAC2/PSMD3/PSMD12/IGFBP2/DDX3X/DAB2IP/PSMA4/KLF15/PSMA1/RNF146/MCC/USP34/PSMA2/CSNK1A1/SFRP2/SHISA2/SMARCA4/TMEM198/JUP/PSMB3/LIMD1/PSMD4
GO:0030036	BP	GO:0030036	actin cytoskeleton organization	83/1436	694/18862	2.53e-05	0.0012596	0.00108815	83	NRK/MYH3/STMN1/PTK7/ANLN/SIPA1L1/FGD6/FSCN1/MYH14/MYO1B/LIMCH1/ARHGEF15/SHROOM3/PDLIM3/ECT2/PARVA/PPARGC1B/TNIK/GAS2/ARHGEF2/MARCKS/EVL/FAT1/SDC4/ABLIM3/RUFY3/FHOD3/IQGAP3/BST1/PACSIN1/PALLD/CAPN3/CDC42EP3/CAV3/SEMA5A/KIT/PSTPIP2/CFL1/TCAP/SNX9/SORBS3/KANK1/WASHC1/CUL3/KLHL41/KRT8/SPTAN1/PLEK/PAK1/SYNPO/SORBS1/PDCD6IP/MYO1F/WIPF1/INF2/PLEKHG2/RAC3/AMOTL1/MYADM/ITGB1BP1/ARHGEF17/SHROOM4/TPM4/FLNB/…
GO:0090130	BP	GO:0090130	tissue migration	47/1436	365/18862	0.000273005	0.00829359	0.00716467	47	SCARB1/ADAMTS9/ANLN/MACF1/PLXND1/VASH1/NRP2/GLUL/LOXL2/PATZ1/CDH13/HYAL1/EVL/CDH5/PRCP/CD40/ANGPT2/KDR/ROBO1/SEMA5A/KIT/SPARC/MAP4K4/SIRT1/KANK1/STAT5A/NOTCH1/ADAM17/PTGS2/MAPRE2/ATP2B4/PKN1/DPP4/ITGB1BP1/NOS3/CLEC14A/EPHB4/DAB2IP/HDAC5/MCC/ADTRP/AGT/PDGFB/JUP/HAS2/CSNK2B/NRP1
GO:0007015	BP	GO:0007015	actin filament organization	53/1436	435/18862	0.000454889	0.0126094	0.010893	53	STMN1/FSCN1/MYO1B/LIMCH1/ARHGEF15/SHROOM3/PPARGC1B/GAS2/ARHGEF2/MARCKS/EVL/FAT1/SDC4/RUFY3/FHOD3/PACSIN1/CDC42EP3/CAV3/SEMA5A/PSTPIP2/CFL1/TCAP/SNX9/SORBS3/KANK1/WASHC1/CUL3/SPTAN1/PLEK/PAK1/SYNPO/SORBS1/MYO1F/WIPF1/PLEKHG2/RAC3/MYADM/ITGB1BP1/SHROOM4/TPM4/SHROOM2/FAM107A/GSN/WDR1/BAIAP2/ELMO2/FHOD1/PTGER4/CORO6/RHOBTB1/GAS2L3/NRP1/HAX1
GO:0007517	BP	GO:0007517	muscle organ development	40/1436	317/18862	0.00111378	0.0242593	0.0209572	40	CENPF/KCNAB1/MYH3/FRG1/IGF2/MYH14/HEYL/ARID5B/POPDC2/FKBP1A/MAPK12/SGCG/MYLK2/SOX8/YBX3/ITGB1BP2/CD164/CAPN3/CAV3/TCAP/ASB2/MAFF/SIRT1/KLHL41/COPS2/NOTCH1/MEGF10/MYL6/BMPR1A/LAMA5/CHRND/FOXO4/PAX7/FLNB/SMTNL1/MYOG/MYH15/FZD2/SMYD1/CHD7
GO:0050848	BP	GO:0050848	regulation of calcium-mediated signaling	13/1436	67/18862	0.00143681	0.0292016	0.0252267	13	CDH13/HOMER3/P2RX5/CHP1/BST1/PLEK/EFHB/ITPR1/ATP2B4/HTT/TBC1D10C/SELENOK/C10orf71
GO:0014889	BP	GO:0014889	muscle atrophy	5/1436	13/18862	0.00194641	0.0362409	0.0313078	5	FOXO3/GATM/TRIM63/GSN/MYOG
GO:0061061	BP	GO:0061061	muscle structure development	66/1436	607/18862	0.00210724	0.0383848	0.0331598	66	CENPF/KCNAB1/MYH3/FRG1/IGF2/MBNL1/MYH14/RBM38/HEYL/PDLIM3/ARID5B/SYPL2/CASP3/POPDC2/FKBP1A/NFATC3/MAPK12/SGCG/FHOD3/MYLK2/SOX8/YBX3/ITGB1BP2/CD164/WFIKKN2/CAPN3/CAV3/KIT/TCAP/ASB2/MAFF/SIRT1/GSK3A/KLHL41/KRT8/RORA/COPS2/PAK1/NOTCH1/MEGF10/ADAM12/MYL6/BMPR1A/RAMP2/LAMA5/CHRND/ATG5/FOXO4/PAX7/FLNB/MAMSTR/SEMA4C/BTG1/SMTNL1/HDAC5/MYOG/WDR1/EHD2/MYH15/RARB/FZD2/SMYD1/OBSCN/PDGFB/ALPK3/CHD7
GO:0010506	BP	GO:0010506	regulation of autophagy	40/1436	328/18862	0.0021081	0.0383848	0.0331598	40	SESN1/FOXO3/BNIP3/RHEB/CASP3/PHF23/TLK2/KLHL22/KDR/SREBF2/SIRT1/WASHC1/GSK3A/FYCO1/KEAP1/ITPR1/ATP6V1C2/TPCN1/RRAGD/CLEC16A/HTT/CALCOCO2/VPS35/FEZ2/LAMTOR3/LZTS1/VPS26A/USP33/TRIM68/ATP6V0B/RAB3GAP2/PIP4K2B/TMEM59/NEDD4/RRAGC/DNM1L/LEPR/FBXO7/HAX1/SEC22B
GO:0030048	BP	GO:0030048	actin filament-based movement	22/1436	150/18862	0.0022295	0.0398478	0.0344237	22	MYH3/MYL4/MYH14/MYO1B/LIMCH1/PDPN/TRPM4/PARVA/MYLK2/CAV3/TCAP/MYL6/MYO1F/WIPF1/SUN2/SCN1B/TPM4/ACTN4/GSN/MYBPC1/JUP/CACNA2D1
GO:0033173	BP	GO:0033173	calcineurin-NFAT signaling cascade	9/1436	41/18862	0.00316428	0.0489083	0.0422509	9	HOMER3/NFATC3/CHP1/EFHB/PPP3CC/ATP2B4/TBC1D10C/PPP3CB/C10orf71
GO:0005874	CC	GO:0005874	microtubule	67/1486	423/19520	7.41e-09	1.3e-06	1.09e-06	67	KIF20A/KIF14/ASPM/PRC1/KIFC1/MAP1LC3B/CKAP2/STMN1/KNTC1/KIF4A/MACF1/MAPRE3/KIF11/KIF2C/MTUS2/TPPP3/CAPN6/NEK2/SPAG5/AURKB/SHROOM3/EML6/CALM1/EML1/GAS2/TPT1/ARHGEF2/KIF15/DYNLRB2/KLHL22/PCNT/CENPE/CEP57L1/DNAI1/NDE1/INO80/MAP1B/GTSE1/CSNK1D/CUL3/SLC8A3/GSK3A/KIF23/MAPRE2/TUBA8/PLK1/TRIM63/TPGS2/SKA3/TTLL1/TUBB/CSPP1/SKA1/SHROOM2/REEP4/BIRC5/ATAT1/TPGS1/DST/POLB/CDK1/EFHC2/NCKAP5/INCENP/GAS2L3/DNM1…
GO:0030016	CC	GO:0030016	myofibril	41/1486	224/19520	1.23e-07	9.6e-06	8e-06	41	MYH3/MYL4/FRG1/ENO1/FBXO32/PDLIM3/PARVA/SQSTM1/MYH13/FKBP1A/CASQ2/CALM1/SDC4/FHOD3/MYLK2/ITGB1BP2/PALLD/CAPN3/CAV3/TCAP/DNAJB6/KLHL41/PSMA6/KRT8/PAK1/SYNPO/ATP2B4/TRIM63/CMYA5/PPP3CB/TPM4/FLNB/AHNAK/SMTNL1/KAT2B/DST/MYH15/MYBPC1/OBSCN/JUP/C10orf71
GO:0043292	CC	GO:0043292	contractile fiber	41/1486	231/19520	2.91e-07	1.86e-05	1.55e-05	41	MYH3/MYL4/FRG1/ENO1/FBXO32/PDLIM3/PARVA/SQSTM1/MYH13/FKBP1A/CASQ2/CALM1/SDC4/FHOD3/MYLK2/ITGB1BP2/PALLD/CAPN3/CAV3/TCAP/DNAJB6/KLHL41/PSMA6/KRT8/PAK1/SYNPO/ATP2B4/TRIM63/CMYA5/PPP3CB/TPM4/FLNB/AHNAK/SMTNL1/KAT2B/DST/MYH15/MYBPC1/OBSCN/JUP/C10orf71
GO:0030017	CC	GO:0030017	sarcomere	36/1486	203/19520	1.55e-06	7.12e-05	5.94e-05	36	MYH3/MYL4/FRG1/ENO1/FBXO32/PDLIM3/PARVA/SQSTM1/FKBP1A/CASQ2/CALM1/FHOD3/MYLK2/ITGB1BP2/PALLD/CAPN3/CAV3/TCAP/DNAJB6/KLHL41/PSMA6/KRT8/PAK1/SYNPO/ATP2B4/TRIM63/CMYA5/PPP3CB/TPM4/FLNB/SMTNL1/KAT2B/DST/OBSCN/JUP/C10orf71
GO:0031674	CC	GO:0031674	I band	26/1486	134/19520	8.1e-06	0.000258938	0.000215959	26	FRG1/FBXO32/PDLIM3/PARVA/FKBP1A/CASQ2/FHOD3/ITGB1BP2/PALLD/CAPN3/CAV3/TCAP/DNAJB6/KRT8/PAK1/SYNPO/ATP2B4/TRIM63/PPP3CB/FLNB/SMTNL1/KAT2B/DST/OBSCN/JUP/C10orf71
GO:0030018	CC	GO:0030018	Z disc	24/1486	122/19520	1.4e-05	0.00042248	0.000352357	24	FRG1/FBXO32/PDLIM3/PARVA/FKBP1A/CASQ2/FHOD3/ITGB1BP2/PALLD/CAPN3/CAV3/TCAP/DNAJB6/KRT8/PAK1/SYNPO/ATP2B4/TRIM63/PPP3CB/FLNB/DST/OBSCN/JUP/C10orf71
GO:0005925	CC	GO:0005925	focal adhesion	54/1486	416/19520	8.08e-05	0.0020665	0.0017235	54	TSPAN9/PTK7/HSPG2/PARVA/CDH13/LASP1/ARHGEF2/MARCKS/EVL/FAT1/SDC4/CHP1/PALLD/CAV3/CFL1/MAP4K4/SORBS3/ZNF185/KIF23/PAK1/MAPK1/ADAM17/SORBS1/PDCD6IP/MAPRE2/ITGA1/YES1/DPP4/HSPA5/HYOU1/SHROOM4/ARL14EP/TPM4/FLNB/LAMTOR3/AHNAK/LMO7/MSN/ACTN4/FAM107A/ATAT1/GSN/USP33/DST/PABPC1/FZD2/JUP/LIMD1/PPIA/DCAF6/YWHAZ/ARHGAP31/RPL8/NRP1
GO:0000151	CC	GO:0000151	ubiquitin ligase complex	41/1486	289/19520	8.23e-05	0.0020665	0.0017235	41	CDC20/FBXO32/BUB1B/UBE4A/FBXL4/CDKN1B/UBE2B/CUL1/PCGF6/DCUN1D1/KLHL22/FBXO31/PHC1/DCUN1D2/ASB2/UBE2E1/FEM1C/CUL3/KLHL41/ZER1/KEAP1/UBR3/UBE2D1/DCAF13/SPSB4/WWP1/LMO7/RMND5A/USP33/CBX2/CKS2/FBXL7/RNF19B/RCHY1/SKP2/FBXO17/BMI1/NEDD4/KLHL25/DCAF6/FBXO7
GO:0015629	CC	GO:0015629	actin cytoskeleton	62/1486	502/19520	0.000107123	0.00251025	0.0020936	62	MYH3/MYL4/KNTC1/ANLN/MACF1/SIPA1L1/FSCN1/MYH14/MYO10/MYO1B/LIMCH1/SHROOM3/PDLIM3/NPM3/PARVA/MYH13/GAS2/LASP1/MARCKS/ABLIM3/FHOD3/PALLD/MYRIP/CDC42EP3/PSTPIP2/CFL1/SNX9/ZNF185/SPTAN1/PAK1/KEAP1/ADAM17/SYNPO/SORBS1/PDCD6IP/MYL6/MYO1F/WIPF1/RAC3/NOTCH3/MYADM/SHROOM4/TPM4/FLNB/AHNAK/SHROOM2/ACTN4/FAM107A/GSN/SMTNL1/WDR1/RAB5A/KAT2B/DGKH/BAIAP2/AUTS2/SH3GL1/MYH15/FHOD1/JUP/GAS2L3/HAX1
GO:0062023	CC	GO:0062023	collagen-containing extracellular matrix	54/1486	423/19520	0.000125245	0.00266811	0.00222525	54	COL4A1/FREM2/COL4A2/PXDN/COL15A1/NCAM1/ADAMTS9/FRAS1/FBN2/SERPINH1/NID2/HSPG2/LOXL2/CDH13/LAMB2/COL6A6/ANGPT2/A2M/ECM1/COL27A1/SPARC/SERPINB12/ENTPD2/SEMA7A/LAMA4/ADAM19/ADAMTS20/LAMA5/FGB/NTN3/SPON1/CLEC14A/LOXL1/COL5A1/COL4A4/COL21A1/EFEMP1/EMILIN3/PRG4/NPNT/COL4A5/DST/CTSZ/FBN3/SFRP2/FGL2/LUM/AGT/VIT/PDGFB/SERPINB9/NTN5/APLP1/THBS4
GO:0031012	CC	GO:0031012	extracellular matrix	64/1486	565/19520	0.000895573	0.0121962	0.0101719	64	COL4A1/FREM2/COL4A2/PXDN/COL15A1/LRRN1/NCAM1/ADAMTS9/HSD17B12/FRAS1/FBN2/SERPINH1/NID2/HSPG2/LOXL2/CDH13/MMP15/ADAMTS12/LAMB2/COL6A6/ANGPT2/A2M/ADAMTS7/ECM1/COL27A1/SPARC/SERPINB12/ENTPD2/RTN4RL2/SEMA7A/LAMA4/ADAM19/ADAMTS20/LAMA5/FGB/NTN3/SPON1/CLEC14A/LOXL1/COL5A1/COL4A4/FCGBP/COL21A1/EFEMP1/EMILIN3/LRRC3B/PRG4/NPNT/OTOG/COL4A5/DST/CTSZ/FBN3/SFRP2/FGL2/LUM/COLEC12/AGT/VIT/PDGFB/SERPINB9/NTN5/AP…
GO:0001725	CC	GO:0001725	stress fiber	13/1486	64/19520	0.00092056	0.0121962	0.0101719	13	FSCN1/MYH14/LIMCH1/PDLIM3/ABLIM3/PALLD/SYNPO/SORBS1/SHROOM4/TPM4/ACTN4/FAM107A/FHOD1
GO:0097517	CC	GO:0097517	contractile actin filament bundle	13/1486	64/19520	0.00092056	0.0121962	0.0101719	13	FSCN1/MYH14/LIMCH1/PDLIM3/ABLIM3/PALLD/SYNPO/SORBS1/SHROOM4/TPM4/ACTN4/FAM107A/FHOD1
GO:0031672	CC	GO:0031672	A band	9/1486	37/19520	0.00147945	0.01705	0.0142201	9	MYL4/ENO1/KLHL41/TRIM63/CMYA5/SMTNL1/KAT2B/DST/OBSCN
GO:0030315	CC	GO:0030315	T-tubule	10/1486	51/19520	0.00455302	0.0457253	0.0381358	10	CAPN3/CAV3/CACNB3/CACNG7/ATP2B4/PPP3CB/SCN1B/AHNAK/ASB3/CACNA2D1
GO:0032982	CC	GO:0032982	myosin filament	6/1486	22/19520	0.00496971	0.0485237	0.0404697	6	MYH3/MYH14/MYH13/MYBPH/MYH15/MYBPC1
GO:0015631	MF	GO:0015631	tubulin binding	62/1455	368/18337	1.14e-08	5.91e-06	5.48e-06	62	KIF20A/KIF14/PRC1/CENPF/KIFC1/MAP1LC3B/STMN1/KIF4A/ARL8A/MACF1/MAPRE3/DLGAP5/KIF11/KIF2C/MTUS2/TPPP3/CAPN6/SPAG5/OFD1/EML6/EML1/GAS2/ARHGEF2/KIF15/CHP1/FAM83D/CENPE/CAV3/CEP57L1/NCALD/MAP4K4/NDE1/INO80/BRCA2/MAP1B/GTSE1/WASHC1/KIF23/CCDC69/MAPRE2/IFT74/SUN2/VBP1/PLK1/HTT/PDCD5/TTLL1/DDX3X/SKA1/REEP4/BIRC5/LZTS1/TERF1/TPGS1/DST/POLB/SBDS/EFHC2/FNTA/GAS2L3/DNM1L/RCC2
GO:0008017	MF	GO:0008017	microtubule binding	46/1455	269/18337	5.62e-07	0.000194988	0.000180976	46	KIF20A/KIF14/PRC1/CENPF/KIFC1/MAP1LC3B/KIF4A/MACF1/MAPRE3/DLGAP5/KIF11/KIF2C/MTUS2/CAPN6/SPAG5/EML6/EML1/GAS2/ARHGEF2/KIF15/CHP1/FAM83D/CENPE/CEP57L1/MAP4K4/NDE1/MAP1B/GTSE1/KIF23/CCDC69/MAPRE2/SUN2/PLK1/SKA1/REEP4/BIRC5/LZTS1/TERF1/TPGS1/DST/POLB/SBDS/FNTA/GAS2L3/DNM1L/RCC2
GO:0031625	MF	GO:0031625	ubiquitin protein ligase binding	43/1455	293/18337	6.43e-05	0.0133826	0.0124209	43	MAP1LC3B/WFS1/NFKBIA/CXCR4/BAG6/PATZ1/SQSTM1/USP25/UBE2B/CUL1/RPA2/BLZF1/NPLOC4/CD40/TSG101/TRAF5/UQCRC1/USP7/UBC/SNX9/PSMA3/WASHC1/CUL3/PRDX6/UBE2G1/MFHAS1/UBE2D1/NAE1/NDUFS2/APBB1/HSPA5/TRAF3/TUBB/SNCAIP/CAMLG/PML/UBE2J1/FANCL/SLC25A5/YWHAZ/DNM1L/PA2G4/FBXO7
GO:0044389	MF	GO:0044389	ubiquitin-like protein ligase binding	44/1455	312/18337	0.000135988	0.0200566	0.0186153	44	MAP1LC3B/WFS1/NFKBIA/CXCR4/BAG6/PATZ1/SQSTM1/USP25/UBE2B/CUL1/RPA2/BLZF1/NPLOC4/CD40/TSG101/TRAF5/UQCRC1/USP7/UBC/SNX9/PSMA3/WASHC1/CUL3/PRDX6/UBE2G1/MFHAS1/UBE2D1/NAE1/NDUFS2/APBB1/HSPA5/TRAF3/TUBB/SNCAIP/CAMLG/PML/UBE2J1/FANCL/SLC25A5/YWHAZ/SUMO3/DNM1L/PA2G4/FBXO7
GO:0005201	MF	GO:0005201	extracellular matrix structural constituent	28/1455	170/18337	0.000170088	0.0200566	0.0186153	28	COL4A1/COL4A2/PXDN/COL15A1/FRAS1/FBN2/NID2/HSPG2/LAMB2/COL6A6/ECM1/COL27A1/SPARC/LAMA4/LAMA5/FGB/SPON1/COL5A1/COL4A4/COL21A1/EFEMP1/EMILIN3/PRG4/NPNT/COL4A5/FBN3/FGL2/LUM
GO:0031432	MF	GO:0031432	titin binding	6/1455	13/18337	0.000260199	0.0246007	0.0228328	6	CALM1/CAPN3/TCAP/TRIM63/MYBPC1/OBSCN
GO:0005509	MF	GO:0005509	calcium ion binding	82/1455	711/18337	0.00037323	0.0298584	0.0277127	82	PCDH1/CD93/MYL4/CDH4/LDLR/MACF1/FBN2/NID2/HSPG2/PSPH/LOXL2/CD320/CRTAC1/BMP1/TRPM4/CDH13/CASQ2/CALM1/EML1/CALML4/TPT1/CDH23/RCN1/SLC25A25/GPD2/CDH5/FAT1/SYT12/LETM1/CHP1/REPS1/C1S/ITGB1BP2/EHD4/SCUBE2/RET/CAPN3/PRF1/NCALD/PADI4/SPARC/KCNIP2/CRELD2/SPTAN1/FSTL4/NOTCH1/TTYH1/EFHB/FAT4/GNPTAB/MYL6/ITPR1/FKBP10/S100A11/CGREF1/C1R/HSPA5/MICU3/PLA2G12A/NOTCH3/PPP3CB/S100A1/TPM4/ACTN4/GSN/EFEMP1/LPCAT1/…
GO:0003779	MF	GO:0003779	actin binding	55/1455	439/18337	0.000488793	0.0363104	0.033701	55	MYH3/MYL4/FRG1/ANLN/MACF1/VASH1/FSCN1/MYH14/CXCR4/MYO10/MYO1B/LIMCH1/SHROOM3/PDLIM3/PARVA/MYH13/GAS2/LASP1/MARCKS/EVL/ABLIM3/FHOD3/IQGAP3/PALLD/MYRIP/NCALD/PSTPIP2/CFL1/INO80/MAP1B/WASHC1/ZNF185/SPTAN1/SYNPO/SORBS1/MYO1F/WIPF1/INF2/NOS3/SHROOM4/TPM4/FLNB/SHROOM2/MSN/ACTN4/FAM107A/GSN/WDR1/DST/MYH15/FHOD1/MYBPC1/CORO6/GAS2L3/KLHL4
GO:0022407	BP	GO:0022407	regulation of cell-cell adhesion	27/330	437/18862	1.56e-08	3.8e-06	3.21e-06	27	PDPN/ITGB2/ZAP70/LAPTM5/RASAL3/CORO1A/CCL5/CD74/LCK/TBX21/VAV1/TNFAIP8L2/XCL1/CCDC88B/ADAM19/NCKAP1L/PTPN6/SYK/HLA-DRA/CD6/FERMT3/SPN/PYCARD/JAK3/AKNA/PDCD1LG2/CARD11
GO:0022409	BP	GO:0022409	positive regulation of cell-cell adhesion	21/330	276/18862	1.93e-08	4e-06	3.39e-06	21	PDPN/ITGB2/ZAP70/RASAL3/CORO1A/CCL5/CD74/LCK/VAV1/XCL1/CCDC88B/ADAM19/NCKAP1L/PTPN6/SYK/HLA-DRA/CD6/PYCARD/JAK3/PDCD1LG2/CARD11
GO:0030029	BP	GO:0030029	actin filament-based process	36/330	792/18862	1.71e-07	1.6e-05	1.36e-05	36	PDPN/WAS/FGD2/CYFIP2/VIL1/CORO1A/CASS4/HCLS1/MYO1F/MYO1G/DOCK2/TRPM2/SYNE2/NCKAP1L/AGAP2/DIXDC1/LMOD2/RND1/SHROOM4/HCK/PLEK/MYL3/PYCARD/KCNJ3/CSRP2/SMTNL1/PDLIM1/SH3BP1/RANGRF/ARPC5L/TYROBP/FMNL1/CSF1R/PARVG/PARVB/LCP1
GO:0030155	BP	GO:0030155	regulation of cell adhesion	34/330	732/18862	2.34e-07	2.09e-05	1.76e-05	34	PDPN/ITGB2/ZAP70/LAPTM5/RASAL3/CORO1A/CCL5/CD74/CASS4/LCK/TBX21/VAV1/TNFAIP8L2/XCL1/CCDC88B/CXCR3/LIMS2/ADAM19/NCKAP1L/PTPN6/SYK/HLA-DRA/RND1/CD6/FERMT3/KIF14/SPN/PYCARD/ANGPT2/JAK3/AKNA/PRKX/PDCD1LG2/CARD11
GO:0030036	BP	GO:0030036	actin cytoskeleton organization	31/330	694/18862	1.86e-06	0.000106583	9.01e-05	31	WAS/FGD2/CYFIP2/VIL1/CORO1A/CASS4/HCLS1/MYO1F/MYO1G/DOCK2/TRPM2/NCKAP1L/AGAP2/DIXDC1/LMOD2/RND1/SHROOM4/HCK/PLEK/PYCARD/CSRP2/SMTNL1/PDLIM1/SH3BP1/ARPC5L/TYROBP/FMNL1/CSF1R/PARVG/PARVB/LCP1
GO:0070588	BP	GO:0070588	calcium ion transmembrane transport	16/330	304/18862	9.72e-05	0.00335477	0.00283705	16	CACNG6/CORO1A/LCK/PKDREJ/PKD2L2/TRPM2/DRD1/XCL1/CRACR2A/P2RY6/PTPN6/JPH2/TPCN1/STAC3/GRIN2D/RRAD
GO:0097553	BP	GO:0097553	calcium ion transmembrane import into cytosol	10/330	134/18862	0.000125852	0.00400209	0.00338447	10	CORO1A/LCK/TRPM2/DRD1/XCL1/P2RY6/PTPN6/JPH2/TPCN1/GRIN2D
GO:0051209	BP	GO:0051209	release of sequestered calcium ion into cytosol	9/330	112/18862	0.000155925	0.00483236	0.00408661	9	CORO1A/LCK/TRPM2/DRD1/XCL1/P2RY6/PTPN6/JPH2/TPCN1
GO:0050848	BP	GO:0050848	regulation of calcium-mediated signaling	7/330	67/18862	0.000166488	0.005085	0.00430025	7	ZAP70/SLA2/CHP2/SYK/PLEK/EFHB/TBC1D10C
GO:0032970	BP	GO:0032970	regulation of actin filament-based process	18/330	389/18862	0.000184271	0.00547869	0.00463319	18	PDPN/WAS/CYFIP2/VIL1/CORO1A/HCLS1/TRPM2/NCKAP1L/DIXDC1/LMOD2/RND1/HCK/PLEK/PYCARD/SH3BP1/RANGRF/ARPC5L/CSF1R
GO:0051282	BP	GO:0051282	regulation of sequestering of calcium ion	9/330	115/18862	0.000190646	0.00562252	0.00475482	9	CORO1A/LCK/TRPM2/DRD1/XCL1/P2RY6/PTPN6/JPH2/TPCN1
GO:0019722	BP	GO:0019722	calcium-mediated signaling	12/330	198/18862	0.000199488	0.00583621	0.00493554	12	ZAP70/CCR8/TRPM2/SLA2/CHP2/CXCR3/SYK/PLEK/EFHB/TBC1D10C/GRIN2D/CCR1
GO:1903169	BP	GO:1903169	regulation of calcium ion transmembrane transport	10/330	145/18862	0.000240328	0.00681303	0.0057616	10	CACNG6/CORO1A/DRD1/XCL1/CRACR2A/P2RY6/PTPN6/JPH2/STAC3/RRAD
GO:0007015	BP	GO:0007015	actin filament organization	19/330	435/18862	0.000255918	0.00698428	0.00590643	19	WAS/CYFIP2/VIL1/CORO1A/CASS4/HCLS1/MYO1F/MYO1G/NCKAP1L/LMOD2/RND1/SHROOM4/HCK/PLEK/PYCARD/PDLIM1/SH3BP1/ARPC5L/LCP1
GO:0030838	BP	GO:0030838	positive regulation of actin filament polymerization	8/330	97/18862	0.000301853	0.00765512	0.00647374	8	WAS/VIL1/CORO1A/NCKAP1L/LMOD2/HCK/PYCARD/ARPC5L
GO:0007264	BP	GO:0007264	small GTPase mediated signal transduction	20/330	501/18862	0.000562121	0.0118825	0.0100487	20	PDPN/WAS/FGD2/ARHGAP30/RASAL3/ARHGAP9/CYTH4/DOK2/DOCK2/GMIP/VAV1/PSD4/ARHGAP32/TAGAP/RND1/KIF14/SH3BP1/RANGRF/RASGRP3/RRAD
GO:0031589	BP	GO:0031589	cell-substrate adhesion	16/330	359/18862	0.000625176	0.0127725	0.0108013	16	PDPN/ITGB7/ITGB2/CORO1A/CASS4/MYO1G/LIMS2/ITGAL/FERMT3/KIF14/OTOA/ANGPT2/PRKX/PARVG/TTYH1/PARVB
GO:0030833	BP	GO:0030833	regulation of actin filament polymerization	10/330	169/18862	0.000806205	0.0152761	0.0129186	10	WAS/CYFIP2/VIL1/CORO1A/HCLS1/NCKAP1L/LMOD2/HCK/PYCARD/ARPC5L
GO:0055074	BP	GO:0055074	calcium ion homeostasis	18/330	454/18862	0.00113434	0.019205	0.0162412	18	CORO1A/CCL5/CCR8/LCK/TRPM2/DRD1/XCL1/CXCR3/C5AR1/P2RY6/PTPN6/JPH2/TPCN1/C3AR1/C19orf12/CCL1/GRIN2D/CCR1
GO:0030048	BP	GO:0030048	actin filament-based movement	9/330	150/18862	0.00132187	0.0211448	0.0178816	9	PDPN/WAS/VIL1/MYO1F/MYO1G/SYNE2/MYL3/KCNJ3/RANGRF
GO:0030041	BP	GO:0030041	actin filament polymerization	10/330	188/18862	0.00180055	0.0270971	0.0229153	10	WAS/CYFIP2/VIL1/CORO1A/HCLS1/NCKAP1L/LMOD2/HCK/PYCARD/ARPC5L
GO:0070372	BP	GO:0070372	regulation of ERK1 and ERK2 cascade	13/330	301/18862	0.00259844	0.0354571	0.0299852	13	CCL5/CD74/XCL1/C5AR1/P2RY6/PTPN6/SYK/PYCARD/TBC1D10C/CCL1/APIP/CCR1/CSF1R
GO:0009988	BP	GO:0009988	cell-cell recognition	6/330	80/18862	0.0027804	0.037382	0.031613	6	PRF1/DOCK2/CCT3/CD6/OVGP1/HSPA1L
GO:0005884	CC	GO:0005884	actin filament	9/346	113/19520	0.000184354	0.00792583	0.00652682	9	WAS/CORO1A/HCLS1/LMOD2/SHROOM4/HCK/SMTNL1/PDLIM1/LCP1
GO:0098858	CC	GO:0098858	actin-based cell projection	12/346	216/19520	0.000497436	0.0121872	0.010036	12	PDPN/VIL1/GAP43/DEF6/MYO1F/MYO1G/SYNE2/SPN/TBC1D10C/CDHR5/TTYH1/LCP1
GO:0031674	CC	GO:0031674	I band	9/346	134/19520	0.000651662	0.0139185	0.0114617	9	KY/SYNE2/IGFN1/JPH2/MYL3/CSRP2/SMTNL1/PDLIM1/PARVB
GO:0030016	CC	GO:0030016	myofibril	12/346	224/19520	0.000686579	0.0139185	0.0114617	12	KY/SYNE2/IGFN1/ENO1/LMOD2/JPH2/MYL3/CSRP2/SMTNL1/PDLIM1/PARVB/MYH7B
GO:0043292	CC	GO:0043292	contractile fiber	12/346	231/19520	0.000898323	0.0152369	0.0125474	12	KY/SYNE2/IGFN1/ENO1/LMOD2/JPH2/MYL3/CSRP2/SMTNL1/PDLIM1/PARVB/MYH7B
GO:0030017	CC	GO:0030017	sarcomere	11/346	203/19520	0.00103569	0.0169162	0.0139303	11	KY/SYNE2/IGFN1/ENO1/LMOD2/JPH2/MYL3/CSRP2/SMTNL1/PDLIM1/PARVB
GO:0031672	CC	GO:0031672	A band	4/346	37/19520	0.00403942	0.0494828	0.0407485	4	ENO1/LMOD2/MYL3/SMTNL1
