# Supplementary material for: Dynamic Changes in the Global Transcriptome of Postnatal Skeletal Muscle in Different Sheep
Source: Genes (Basel). 2023 Jun 20;14(6):1298. doi: 10.3390/genes14061298 (PMC10297920; doi:10.3390/genes14061298)
Supplement: Supplementary file 1 [file genes-14-01298-s001.zip › Table S9.xlsx]

## Sheet: HD_3D_vs_3M_DE
ID	baseMean	log2FoldChange	lfcSE	stat	pvalue	padj
ENSOARG00000003018	507.302	-2.14558	0.164421	-13.0493	6.41e-39	1.03e-34
ENSOARG00000005061	3222.46	1.28947	0.113454	11.3656	6.21e-30	4.96e-26
ENSOARG00000020903	3330.91	1.818	0.163024	11.1517	7.02e-29	3.74e-25
ENSOARG00000016399	1334.3	-1.00743	0.0928341	-10.852	1.95e-27	7.8e-24
ENSOARG00000012954	10164	-1.50652	0.142031	-10.607	2.77e-26	8.85e-23
ENSOARG00000009257	2767.26	1.49911	0.142568	10.5151	7.36e-26	1.96e-22
ENSOARG00000019354	379.748	-2.39433	0.228729	-10.468	1.21e-25	2.77e-22
ENSOARG00000021045	1945.5	-3.60903	0.34769	-10.38	3.06e-25	6.11e-22
ENSOARG00000006470	2788.63	-0.88885	0.0879379	-10.1077	5.11e-24	9.08e-21
ENSOARG00000018733	1590.52	2.13043	0.221817	9.60444	7.66e-22	1.22e-18
ENSOARG00000026131	54721.1	-2.91673	0.304059	-9.59262	8.59e-22	1.25e-18
ENSOARG00000004102	1545.72	-0.902185	0.0957608	-9.42123	4.46e-21	5.94e-18
ENSOARG00000009182	6689.15	0.909759	0.0970416	9.37493	6.92e-21	8.52e-18
ENSOARG00000012740	21704.4	1.5931	0.172228	9.24995	2.25e-20	2.57e-17
ENSOARG00000021096	11606.2	1.37692	0.150775	9.13225	6.71e-20	7.15e-17
ENSOARG00000007344	767.493	2.21976	0.243774	9.1058	8.56e-20	8.56e-17
ENSOARG00000017542	457.597	1.98804	0.223026	8.91392	4.93e-19	4.22e-16
ENSOARG00000004630	188.367	-2.87327	0.322404	-8.91203	5.01e-19	4.22e-16
ENSOARG00000012910	750.873	-3.07578	0.344871	-8.91866	4.72e-19	4.22e-16
ENSOARG00000003701	18251.7	1.85719	0.208768	8.89596	5.79e-19	4.63e-16
ENSOARG00000008716	1254.21	2.33309	0.263401	8.85759	8.18e-19	6.23e-16
ENSOARG00000009879	979.775	-3.19126	0.361875	-8.81869	1.16e-18	8.42e-16
ENSOARG00000017689	771.739	1.39234	0.158364	8.79199	1.47e-18	1.02e-15
ENSOARG00000009251	302.179	-1.76298	0.201105	-8.7665	1.84e-18	1.23e-15
ENSOARG00000010281	6732.59	-1.80381	0.206593	-8.73123	2.52e-18	1.61e-15
ENSOARG00000004647	1143.49	-2.82946	0.326851	-8.65672	4.86e-18	2.99e-15
ENSOARG00000013993	1493.23	1.43714	0.166279	8.64293	5.48e-18	3.25e-15
ENSOARG00000007515	7144.94	-1.08129	0.125783	-8.59644	8.22e-18	4.7e-15
ENSOARG00000019993	60021.6	-4.90961	0.575589	-8.52972	1.47e-17	8.09e-15
ENSOARG00000006758	1556.2	1.319	0.15565	8.47416	2.37e-17	1.26e-14
ENSOARG00000004982	171.902	-25.5264	3.02639	-8.43459	3.32e-17	1.71e-14
ENSOARG00000011769	1189.65	-2.27885	0.272473	-8.36358	6.08e-17	3.04e-14
ENSOARG00000000013	1357.02	-1.43477	0.173411	-8.27377	1.3e-16	6.29e-14
ENSOARG00000012051	819.259	-1.82776	0.221147	-8.2649	1.4e-16	6.58e-14
ENSOARG00000004123	344.82	-3.12337	0.379287	-8.23484	1.8e-16	8.22e-14
ENSOARG00000006370	779.037	-3.58124	0.437487	-8.18593	2.7e-16	1.2e-13
ENSOARG00000020243	185.535	-2.79675	0.345272	-8.10015	5.49e-16	2.37e-13
ENSOARG00000016024	4616.46	-1.64718	0.206828	-7.96403	1.67e-15	7.01e-13
ENSOARG00000013921	14487.3	1.32126	0.168069	7.86142	3.8e-15	1.56e-12
ENSOARG00000008990	3774.64	2.06351	0.264645	7.79728	6.33e-15	2.53e-12
ENSOARG00000000014	1158.4	-1.38446	0.178349	-7.76264	8.32e-15	3.24e-12
ENSOARG00000007580	1460.87	0.885881	0.114345	7.74746	9.38e-15	3.57e-12
ENSOARG00000001199	314.984	1.29549	0.16744	7.73702	1.02e-14	3.7e-12
ENSOARG00000019660	566.028	1.22688	0.158546	7.73829	1.01e-14	3.7e-12
ENSOARG00000010847	943.127	-1.10677	0.143423	-7.71681	1.19e-14	4.24e-12
ENSOARG00000020853	3110.51	1.14607	0.149516	7.66519	1.79e-14	5.95e-12
ENSOARG00000000012	575.803	-1.3524	0.176436	-7.6651	1.79e-14	5.95e-12
ENSOARG00000020163	5027.89	-2.9598	0.386099	-7.66591	1.78e-14	5.95e-12
ENSOARG00000012323	653.468	-0.939585	0.123273	-7.62196	2.5e-14	8.16e-12
ENSOARG00000002804	23045.4	1.35372	0.177728	7.61678	2.6e-14	8.32e-12
ENSOARG00000019910	9467.59	1.46577	0.192997	7.59477	3.08e-14	9.67e-12
ENSOARG00000001892	46956.7	1.47818	0.196273	7.53121	5.03e-14	1.55e-11
ENSOARG00000019786	1644.97	-1.20016	0.160147	-7.49415	6.67e-14	2.01e-11
ENSOARG00000017926	526.735	1.61689	0.218167	7.41123	1.25e-13	3.71e-11
ENSOARG00000015588	47.7566	-4.48107	0.606541	-7.38791	1.49e-13	4.26e-11
ENSOARG00000026997	111.901	-2.73543	0.370264	-7.38778	1.49e-13	4.26e-11
ENSOARG00000007655	2085.25	2.48614	0.338909	7.33573	2.21e-13	6.19e-11
ENSOARG00000024209	2655.42	-2.57346	0.351153	-7.3286	2.33e-13	6.41e-11
ENSOARG00000003217	2094.63	0.591764	0.0809979	7.30592	2.75e-13	7.46e-11
ENSOARG00000010118	902.822	-2.24791	0.308138	-7.29512	2.98e-13	7.84e-11
ENSOARG00000008722	1676.93	-1.25452	0.171975	-7.29476	2.99e-13	7.84e-11
ENSOARG00000016999	2414.86	0.960151	0.131838	7.28281	3.27e-13	8.43e-11
ENSOARG00000001978	14719.5	1.54282	0.212032	7.27635	3.43e-13	8.71e-11
ENSOARG00000015763	7051.06	0.940377	0.129599	7.25603	3.99e-13	9.96e-11
ENSOARG00000005490	1065.55	-2.23548	0.310071	-7.20957	5.61e-13	1.38e-10
ENSOARG00000017823	2851.45	1.03895	0.144325	7.19868	6.08e-13	1.47e-10
ENSOARG00000016916	187.157	-2.07414	0.288661	-7.18537	6.7e-13	1.6e-10
ENSOARG00000010099	2628.25	-1.57009	0.219495	-7.1532	8.48e-13	1.99e-10
ENSOARG00000014545	384.216	1.20799	0.168974	7.14896	8.74e-13	2.03e-10
ENSOARG00000019955	1069.59	-1.02375	0.144013	-7.10878	1.17e-12	2.67e-10
ENSOARG00000018487	70.4439	2.47966	0.349046	7.10411	1.21e-12	2.73e-10
ENSOARG00000012181	1600.85	0.816175	0.115215	7.08392	1.4e-12	3.11e-10
ENSOARG00000004306	678.937	-2.74247	0.388639	-7.05659	1.71e-12	3.74e-10
ENSOARG00000000965	393.371	-1.00263	0.142506	-7.0357	1.98e-12	4.29e-10
ENSOARG00000019977	219.869	4.27781	0.614558	6.96079	3.38e-12	7.22e-10
ENSOARG00000019436	1357.25	1.44947	0.208302	6.95851	3.44e-12	7.24e-10
ENSOARG00000011156	140.968	-4.37421	0.633908	-6.90039	5.19e-12	1.05e-09
ENSOARG00000014587	3008.36	1.09909	0.159255	6.90148	5.15e-12	1.05e-09
ENSOARG00000005626	2644.46	1.14327	0.165612	6.90331	5.08e-12	1.05e-09
ENSOARG00000016834	1262.57	0.875235	0.1272	6.88076	5.95e-12	1.16e-09
ENSOARG00000010127	1850.74	0.965759	0.140362	6.88048	5.97e-12	1.16e-09
ENSOARG00000003707	2213.82	-2.70324	0.39287	-6.88076	5.95e-12	1.16e-09
ENSOARG00000008923	16484.4	1.27353	0.185246	6.87482	6.21e-12	1.2e-09
ENSOARG00000013773	761.784	-0.943684	0.138438	-6.81665	9.32e-12	1.77e-09
ENSOARG00000016155	9791.34	1.13582	0.167098	6.79731	1.07e-11	2.01e-09
ENSOARG00000010405	2650.4	-1.83355	0.270099	-6.78845	1.13e-11	2.11e-09
ENSOARG00000006259	1373.84	-0.941845	0.138987	-6.77651	1.23e-11	2.24e-09
ENSOARG00000019213	26093.2	-1.05197	0.155242	-6.77634	1.23e-11	2.24e-09
ENSOARG00000000380	238.091	-1.44444	0.213924	-6.7521	1.46e-11	2.62e-09
ENSOARG00000004792	397.422	2.33864	0.347022	6.73916	1.59e-11	2.8e-09
ENSOARG00000003133	140.327	-2.27538	0.337644	-6.739	1.59e-11	2.8e-09
ENSOARG00000013479	7044.26	-0.572875	0.0852326	-6.72131	1.8e-11	3.13e-09
ENSOARG00000005321	189.718	-1.28996	0.19244	-6.70318	2.04e-11	3.51e-09
ENSOARG00000002637	294.174	-3.41432	0.510492	-6.6883	2.26e-11	3.83e-09
ENSOARG00000014072	429.576	-3.39775	0.508086	-6.68736	2.27e-11	3.83e-09
ENSOARG00000020419	12756.9	1.09779	0.164214	6.68515	2.31e-11	3.84e-09
ENSOARG00000005845	11232.9	-1.05844	0.159176	-6.64947	2.94e-11	4.85e-09
ENSOARG00000000117	2355.45	1.01465	0.152661	6.64644	3e-11	4.9e-09
ENSOARG00000000286	22540.7	1.29466	0.194896	6.64284	3.08e-11	4.97e-09
ENSOARG00000005789	5122.97	0.942415	0.143248	6.57889	4.74e-11	7.58e-09
ENSOARG00000007740	9127.21	1.32827	0.202133	6.5713	4.99e-11	7.85e-09
ENSOARG00000007188	26434	1.15069	0.175121	6.57081	5e-11	7.85e-09
ENSOARG00000012931	2036.02	1.58125	0.240736	6.56838	5.09e-11	7.9e-09
ENSOARG00000017852	80.7202	-3.07996	0.469154	-6.56494	5.21e-11	8e-09
ENSOARG00000007673	1484.42	0.782267	0.11936	6.55382	5.61e-11	8.54e-09
ENSOARG00000006491	2238.03	1.11611	0.170432	6.54875	5.8e-11	8.75e-09
ENSOARG00000018474	881.589	0.933812	0.142694	6.54417	5.98e-11	8.94e-09
ENSOARG00000007492	104.761	-3.66701	0.560557	-6.54173	6.08e-11	9.01e-09
ENSOARG00000025305	192.294	-1.76908	0.271302	-6.52072	7e-11	1.03e-08
ENSOARG00000001022	374.803	-0.826515	0.126978	-6.50911	7.56e-11	1.1e-08
ENSOARG00000012032	1525.55	-2.71472	0.417451	-6.50309	7.87e-11	1.13e-08
ENSOARG00000012595	3014.93	1.30816	0.201257	6.49996	8.03e-11	1.15e-08
ENSOARG00000001036	1680.26	-1.27189	0.196103	-6.48579	8.83e-11	1.25e-08
ENSOARG00000011811	225	2.44397	0.377916	6.46696	1e-10	1.4e-08
ENSOARG00000013316	1254.81	-0.928036	0.143572	-6.4639	1.02e-10	1.42e-08
ENSOARG00000007229	2994.79	2.12102	0.328182	6.46293	1.03e-10	1.42e-08
ENSOARG00000010853	3716.55	0.883076	0.136807	6.4549	1.08e-10	1.47e-08
ENSOARG00000002528	585.068	-1.51648	0.234931	-6.45501	1.08e-10	1.47e-08
ENSOARG00000017023	246.25	-2.04465	0.317745	-6.43488	1.24e-10	1.66e-08
ENSOARG00000008658	758.58	0.882172	0.137369	6.42191	1.35e-10	1.79e-08
ENSOARG00000015916	1792.23	0.707935	0.110351	6.41531	1.41e-10	1.84e-08
ENSOARG00000005587	1171.49	-2.02946	0.316285	-6.41655	1.39e-10	1.84e-08
ENSOARG00000016260	1268.11	-2.07657	0.323917	-6.4108	1.45e-10	1.87e-08
ENSOARG00000008335	1217.14	-2.39185	0.373058	-6.41148	1.44e-10	1.87e-08
ENSOARG00000008239	1556.11	-0.765966	0.119586	-6.40516	1.5e-10	1.91e-08
ENSOARG00000010899	2180.23	-0.635193	0.0991727	-6.40492	1.5e-10	1.91e-08
ENSOARG00000011427	16501.2	-0.595104	0.0929943	-6.39936	1.56e-10	1.96e-08
ENSOARG00000009076	3584.42	0.752107	0.117647	6.39289	1.63e-10	2.03e-08
ENSOARG00000003303	1269.17	1.04376	0.163383	6.38842	1.68e-10	2.08e-08
ENSOARG00000017944	2532.54	-0.921866	0.144444	-6.38217	1.75e-10	2.15e-08
ENSOARG00000008455	1980.55	1.42357	0.223216	6.37753	1.8e-10	2.2e-08
ENSOARG00000011323	49960.4	-2.42387	0.380274	-6.37403	1.84e-10	2.23e-08
ENSOARG00000021000	14.9355	7.31998	1.14907	6.37036	1.89e-10	2.27e-08
ENSOARG00000009833	2001.92	1.32889	0.208694	6.36763	1.92e-10	2.29e-08
ENSOARG00000024722	574.823	-1.80902	0.284177	-6.36584	1.94e-10	2.3e-08
ENSOARG00000001346	1085.82	-2.01783	0.317725	-6.35087	2.14e-10	2.5e-08
ENSOARG00000008600	8106.91	0.890134	0.140145	6.35151	2.13e-10	2.5e-08
ENSOARG00000015021	827.421	1.03906	0.164355	6.32201	2.58e-10	2.99e-08
ENSOARG00000007665	8341.68	1.05419	0.166951	6.31434	2.71e-10	3.12e-08
ENSOARG00000021110	1021.07	1.04279	0.165206	6.31207	2.75e-10	3.15e-08
ENSOARG00000000667	1081.52	-0.78122	0.124091	-6.29552	3.06e-10	3.45e-08
ENSOARG00000016438	675.383	-0.940259	0.149333	-6.2964	3.05e-10	3.45e-08
ENSOARG00000005440	13615.7	0.663903	0.105533	6.29093	3.16e-10	3.53e-08
ENSOARG00000004404	1156.66	0.90675	0.144412	6.27893	3.41e-10	3.79e-08
ENSOARG00000003648	2541.1	-0.545678	0.0870015	-6.27205	3.56e-10	3.93e-08
ENSOARG00000016237	2369.89	2.54588	0.406115	6.26887	3.64e-10	3.98e-08
ENSOARG00000009235	455.734	-1.06181	0.169494	-6.26459	3.74e-10	4.07e-08
ENSOARG00000001504	3515.86	0.91259	0.145977	6.25159	4.06e-10	4.38e-08
ENSOARG00000006139	26.0974	4.98033	0.796729	6.25098	4.08e-10	4.38e-08
ENSOARG00000014441	2834.33	1.20558	0.193213	6.23967	4.39e-10	4.64e-08
ENSOARG00000020336	4275.99	-1.64918	0.264306	-6.23967	4.39e-10	4.64e-08
ENSOARG00000021006	3806.11	0.969464	0.15547	6.23569	4.5e-10	4.73e-08
ENSOARG00000009781	3157.38	1.21689	0.195412	6.2273	4.75e-10	4.93e-08
ENSOARG00000007293	479.479	-1.46552	0.235315	-6.22791	4.73e-10	4.93e-08
ENSOARG00000014634	1497.49	0.694679	0.111602	6.22463	4.83e-10	4.98e-08
ENSOARG00000017761	1640.21	1.0299	0.165512	6.2225	4.89e-10	5.02e-08
ENSOARG00000008705	587.147	-3.16233	0.508587	-6.21788	5.04e-10	5.13e-08
ENSOARG00000003117	2278.53	-0.983284	0.158227	-6.21439	5.15e-10	5.22e-08
ENSOARG00000005837	136.161	-3.68269	0.595388	-6.18536	6.2e-10	6.23e-08
ENSOARG00000000762	285.198	-1.2554	0.203373	-6.17292	6.7e-10	6.7e-08
ENSOARG00000003586	7561.81	-2.64128	0.428049	-6.1705	6.81e-10	6.76e-08
ENSOARG00000012271	2108.31	-1.16185	0.188454	-6.16516	7.04e-10	6.87e-08
ENSOARG00000010235	1695.16	0.983474	0.159524	6.16504	7.05e-10	6.87e-08
ENSOARG00000016190	34.912	-5.50621	0.893051	-6.16562	7.02e-10	6.87e-08
ENSOARG00000003878	3543.15	1.1136	0.181305	6.14212	8.14e-10	7.89e-08
ENSOARG00000004809	1923.94	-2.8797	0.46903	-6.1397	8.27e-10	7.97e-08
ENSOARG00000010301	2250.43	1.17364	0.191834	6.11799	9.48e-10	9.07e-08
ENSOARG00000009294	2977.34	-1.07191	0.175229	-6.11719	9.52e-10	9.07e-08
ENSOARG00000017765	1731.15	1.43443	0.234716	6.11134	9.88e-10	9.35e-08
ENSOARG00000012286	43.2173	4.88339	0.799536	6.10778	1.01e-09	9.5e-08
ENSOARG00000006055	4997.43	1.43703	0.235963	6.09004	1.13e-09	1.06e-07
ENSOARG00000013062	3724.42	1.59733	0.262741	6.07947	1.21e-09	1.12e-07
ENSOARG00000020367	1333.95	-0.886071	0.145765	-6.07874	1.21e-09	1.12e-07
ENSOARG00000011626	21294.6	-1.97402	0.324843	-6.07685	1.23e-09	1.13e-07
ENSOARG00000008732	1783.07	0.916458	0.151174	6.06228	1.34e-09	1.23e-07
ENSOARG00000026659	97.8646	-1.67046	0.275946	-6.05357	1.42e-09	1.29e-07
ENSOARG00000000736	240.03	-1.33789	0.2211	-6.05107	1.44e-09	1.3e-07
ENSOARG00000012160	231.301	-1.26195	0.209441	-6.02534	1.69e-09	1.52e-07
ENSOARG00000004628	34.1663	4.92243	0.817496	6.02135	1.73e-09	1.54e-07
ENSOARG00000014317	1349.25	-0.576897	0.0958045	-6.02161	1.73e-09	1.54e-07
ENSOARG00000006630	4506.51	-2.64839	0.439937	-6.01993	1.74e-09	1.54e-07
ENSOARG00000003442	27869.8	1.01492	0.168868	6.0101	1.85e-09	1.63e-07
ENSOARG00000025887	325.202	-1.2242	0.203766	-6.00786	1.88e-09	1.64e-07
ENSOARG00000019970	601.721	1.14327	0.190415	6.0041	1.92e-09	1.67e-07
ENSOARG00000016752	2948.89	0.924903	0.154261	5.99571	2.03e-09	1.75e-07
ENSOARG00000017696	32.1102	-6.01469	1.00336	-5.99454	2.04e-09	1.75e-07
ENSOARG00000011946	2864.95	1.81046	0.302	5.9949	2.04e-09	1.75e-07
ENSOARG00000017214	10398.3	1.75768	0.293386	5.991	2.09e-09	1.77e-07
ENSOARG00000019568	1513.45	1.76365	0.294832	5.98188	2.21e-09	1.86e-07
ENSOARG00000012978	1516.86	1.20205	0.200926	5.98252	2.2e-09	1.86e-07
ENSOARG00000012940	4250.16	-0.773674	0.129431	-5.97748	2.27e-09	1.87e-07
ENSOARG00000005824	4085.52	0.867886	0.145211	5.97671	2.28e-09	1.87e-07
ENSOARG00000018288	1957.15	-0.876784	0.146684	-5.97737	2.27e-09	1.87e-07
ENSOARG00000009874	621.657	0.777407	0.130017	5.97927	2.24e-09	1.87e-07
ENSOARG00000009595	2093.89	2.08088	0.348019	5.97921	2.24e-09	1.87e-07
ENSOARG00000012738	4244.25	0.799422	0.133811	5.97426	2.31e-09	1.89e-07
ENSOARG00000017375	15133	1.29068	0.216079	5.97318	2.33e-09	1.89e-07
ENSOARG00000015112	490032	1.05208	0.176155	5.97248	2.34e-09	1.89e-07
ENSOARG00000021155	1012.68	1.30602	0.218807	5.96884	2.39e-09	1.92e-07
ENSOARG00000005284	650.605	-1.17313	0.196642	-5.96583	2.43e-09	1.94e-07
ENSOARG00000020568	260.708	-3.57507	0.599361	-5.96481	2.45e-09	1.94e-07
ENSOARG00000008478	523.746	-2.73146	0.45789	-5.96533	2.44e-09	1.94e-07
ENSOARG00000010069	13408.7	-1.47617	0.247973	-5.95294	2.63e-09	2.07e-07
ENSOARG00000008603	3931.12	-0.688775	0.11598	-5.93873	2.87e-09	2.25e-07
ENSOARG00000004749	608.441	-1.66504	0.280507	-5.9358	2.92e-09	2.28e-07
ENSOARG00000000015	693.137	-1.23474	0.208604	-5.91904	3.24e-09	2.51e-07
ENSOARG00000018521	324.464	-1.27399	0.21556	-5.91013	3.42e-09	2.64e-07
ENSOARG00000007675	546.017	-2.23486	0.378271	-5.9081	3.46e-09	2.66e-07
ENSOARG00000018605	227.739	-1.06261	0.180246	-5.89532	3.74e-09	2.86e-07
ENSOARG00000020627	2042.53	0.796742	0.135827	5.86584	4.47e-09	3.4e-07
ENSOARG00000008615	10650.7	1.26389	0.216267	5.84412	5.09e-09	3.86e-07
ENSOARG00000015104	1370.84	0.741748	0.127034	5.83897	5.25e-09	3.95e-07
ENSOARG00000007833	811.85	-0.835364	0.143073	-5.83871	5.26e-09	3.95e-07
ENSOARG00000017739	5557.71	-1.7849	0.305839	-5.83609	5.34e-09	3.99e-07
ENSOARG00000016694	314.23	-2.82911	0.486243	-5.81831	5.94e-09	4.42e-07
ENSOARG00000010155	4594.13	1.51967	0.261265	5.81659	6.01e-09	4.44e-07
ENSOARG00000013817	140.946	-1.4573	0.250631	-5.81452	6.08e-09	4.44e-07
ENSOARG00000000129	19442.4	-1.01014	0.173708	-5.81518	6.06e-09	4.44e-07
ENSOARG00000006298	7370.87	-1.93468	0.332686	-5.81535	6.05e-09	4.44e-07
ENSOARG00000007889	156.036	-2.74181	0.471848	-5.8108	6.22e-09	4.52e-07
ENSOARG00000002578	3531.38	1.43958	0.248159	5.80105	6.59e-09	4.77e-07
ENSOARG00000014707	4822.45	-0.644064	0.111046	-5.79998	6.63e-09	4.78e-07
ENSOARG00000014759	4947.27	2.43679	0.420492	5.7951	6.83e-09	4.9e-07
ENSOARG00000018058	1767.14	0.991387	0.171125	5.79335	6.9e-09	4.93e-07
ENSOARG00000020674	38790.4	0.888343	0.153365	5.79236	6.94e-09	4.93e-07
ENSOARG00000005608	461.607	1.18709	0.205092	5.78809	7.12e-09	5.04e-07
ENSOARG00000002423	2124.92	-0.949228	0.16407	-5.78552	7.23e-09	5.09e-07
ENSOARG00000004138	890.601	-1.65769	0.28658	-5.78438	7.28e-09	5.09e-07
ENSOARG00000007619	1912.68	0.944543	0.163302	5.78403	7.29e-09	5.09e-07
ENSOARG00000012692	863.42	-0.683046	0.118181	-5.77967	7.48e-09	5.18e-07
ENSOARG00000000728	14088.6	0.917869	0.158802	5.77998	7.47e-09	5.18e-07
ENSOARG00000010575	685.309	-0.958712	0.165925	-5.77799	7.56e-09	5.19e-07
ENSOARG00000000813	404.187	-1.19009	0.205973	-5.77788	7.56e-09	5.19e-07
ENSOARG00000004816	5157.36	-0.608581	0.10538	-5.77512	7.69e-09	5.26e-07
ENSOARG00000003271	15231	1.02175	0.176951	5.7742	7.73e-09	5.26e-07
ENSOARG00000000683	41434.9	0.838512	0.145282	5.77161	7.85e-09	5.32e-07
ENSOARG00000020889	1243.03	1.77741	0.308005	5.77073	7.89e-09	5.33e-07
ENSOARG00000005730	3121.32	1.00814	0.174856	5.76553	8.14e-09	5.47e-07
ENSOARG00000013819	5917.07	1.87496	0.325363	5.76266	8.28e-09	5.54e-07
ENSOARG00000012635	1375.3	0.899278	0.156172	5.75827	8.5e-09	5.66e-07
ENSOARG00000020312	79.5052	-3.93545	0.684552	-5.74895	8.98e-09	5.96e-07
ENSOARG00000012156	3764.51	-0.823674	0.143509	-5.73952	9.49e-09	6.27e-07
ENSOARG00000016202	1242.19	-1.11798	0.194933	-5.7352	9.74e-09	6.41e-07
ENSOARG00000016610	646.042	1.9402	0.338659	5.72907	1.01e-08	6.62e-07
ENSOARG00000004578	83.6381	-2.44096	0.426208	-5.72715	1.02e-08	6.67e-07
ENSOARG00000020299	483.468	-1.83448	0.320688	-5.72045	1.06e-08	6.88e-07
ENSOARG00000017468	2939.1	1.19668	0.209179	5.72083	1.06e-08	6.88e-07
ENSOARG00000008091	27.7948	3.91169	0.683917	5.71954	1.07e-08	6.89e-07
ENSOARG00000012154	4375.17	1.07919	0.188803	5.71597	1.09e-08	7.01e-07
ENSOARG00000014595	953.403	-1.28059	0.224138	-5.71341	1.11e-08	7.08e-07
ENSOARG00000003832	7466.25	-1.55963	0.27305	-5.71186	1.12e-08	7.12e-07
ENSOARG00000008734	1596.15	-1.22461	0.214437	-5.71084	1.12e-08	7.13e-07
ENSOARG00000019038	1581.8	1.16505	0.20423	5.70462	1.17e-08	7.37e-07
ENSOARG00000016673	1046.92	-0.959175	0.168219	-5.70195	1.18e-08	7.46e-07
ENSOARG00000011216	1488.78	-0.584338	0.102517	-5.69991	1.2e-08	7.52e-07
ENSOARG00000000024	113.454	-1.2051	0.211524	-5.69724	1.22e-08	7.58e-07
ENSOARG00000008561	4052.67	-3.51404	0.61678	-5.6974	1.22e-08	7.58e-07
ENSOARG00000007439	327.159	-1.34015	0.235286	-5.69584	1.23e-08	7.61e-07
ENSOARG00000010030	9191.83	1.04712	0.184173	5.68553	1.3e-08	8.05e-07
ENSOARG00000016432	2492.54	0.852024	0.149898	5.68402	1.32e-08	8.09e-07
ENSOARG00000008780	1282.65	-0.886679	0.156009	-5.68352	1.32e-08	8.09e-07
ENSOARG00000007330	133.808	-2.15262	0.378991	-5.67986	1.35e-08	8.2e-07
ENSOARG00000019964	961.964	-0.677599	0.119291	-5.68023	1.35e-08	8.2e-07
ENSOARG00000006039	29.8064	-6.16107	1.08494	-5.67874	1.36e-08	8.22e-07
ENSOARG00000002897	2145.95	-0.686487	0.120918	-5.67728	1.37e-08	8.23e-07
ENSOARG00000007478	702.908	-0.568555	0.100158	-5.67656	1.37e-08	8.23e-07
ENSOARG00000017185	2516.96	-0.532151	0.0937404	-5.67686	1.37e-08	8.23e-07
ENSOARG00000020401	3319.02	0.9543	0.168242	5.67219	1.41e-08	8.41e-07
ENSOARG00000012784	529.467	-2.20053	0.388076	-5.67035	1.43e-08	8.44e-07
ENSOARG00000005717	160.649	-1.35358	0.238699	-5.67064	1.42e-08	8.44e-07
ENSOARG00000007110	200.495	-2.41289	0.425911	-5.66525	1.47e-08	8.66e-07
ENSOARG00000021131	1428.11	0.878427	0.155251	5.65811	1.53e-08	9e-07
ENSOARG00000001185	4941.26	0.821744	0.145375	5.6526	1.58e-08	9.22e-07
ENSOARG00000003330	325.788	-1.8777	0.332154	-5.6531	1.58e-08	9.22e-07
ENSOARG00000007835	4800.44	1.21704	0.215395	5.65029	1.6e-08	9.32e-07
ENSOARG00000018561	11855.4	-0.851979	0.150818	-5.64906	1.61e-08	9.35e-07
ENSOARG00000012676	1898.06	1.28276	0.227143	5.64736	1.63e-08	9.41e-07
ENSOARG00000016027	12771.4	0.854641	0.151599	5.63752	1.73e-08	9.92e-07
ENSOARG00000004239	3976	1.36264	0.241866	5.63384	1.76e-08	1.01e-06
ENSOARG00000018890	1060.56	1.49441	0.265232	5.63434	1.76e-08	1.01e-06
ENSOARG00000017434	189772	1.26604	0.224803	5.63175	1.78e-08	1.02e-06
ENSOARG00000001219	29233	1.30062	0.231021	5.62988	1.8e-08	1.02e-06
ENSOARG00000011146	3060.1	-3.94529	0.701098	-5.6273	1.83e-08	1.03e-06
ENSOARG00000006996	35230.8	-5.10073	0.908348	-5.61539	1.96e-08	1.1e-06
ENSOARG00000001442	2117.62	-0.764432	0.136263	-5.60997	2.02e-08	1.14e-06
ENSOARG00000000415	530.789	1.18821	0.212096	5.6022	2.12e-08	1.18e-06
ENSOARG00000013207	840.519	-1.73314	0.309347	-5.60258	2.11e-08	1.18e-06
ENSOARG00000000371	2240.07	-0.894354	0.159929	-5.59218	2.24e-08	1.25e-06
ENSOARG00000000960	1916.06	-0.671728	0.120157	-5.59041	2.27e-08	1.25e-06
ENSOARG00000003613	5660.23	1.18584	0.212236	5.58733	2.31e-08	1.27e-06
ENSOARG00000008304	179.358	-1.99953	0.358191	-5.58229	2.37e-08	1.3e-06
ENSOARG00000020813	4396.29	0.901112	0.161512	5.57923	2.42e-08	1.31e-06
ENSOARG00000006089	1213.77	-0.725714	0.130063	-5.57971	2.41e-08	1.31e-06
ENSOARG00000009342	1789.14	0.673056	0.120612	5.58035	2.4e-08	1.31e-06
ENSOARG00000011367	1315.06	2.19514	0.39388	5.57312	2.5e-08	1.36e-06
ENSOARG00000015680	8454.46	1.01564	0.182331	5.57034	2.54e-08	1.37e-06
ENSOARG00000010839	565.9	1.77756	0.319225	5.56836	2.57e-08	1.38e-06
ENSOARG00000017977	84.4986	-3.44232	0.61882	-5.56272	2.66e-08	1.43e-06
ENSOARG00000020209	1763.71	-1.55098	0.278986	-5.55934	2.71e-08	1.45e-06
ENSOARG00000020993	1625.39	-0.782352	0.140793	-5.55677	2.75e-08	1.47e-06
ENSOARG00000006356	1837.72	0.796125	0.143296	5.5558	2.76e-08	1.47e-06
ENSOARG00000009968	784.519	0.75039	0.135093	5.55463	2.78e-08	1.47e-06
ENSOARG00000004952	858.403	0.65242	0.117528	5.5512	2.84e-08	1.49e-06
ENSOARG00000009895	1163.29	2.08398	0.375393	5.55146	2.83e-08	1.49e-06
ENSOARG00000015163	2061.81	-1.24569	0.224605	-5.54613	2.92e-08	1.53e-06
ENSOARG00000000583	137.022	1.24161	0.224085	5.54079	3.01e-08	1.57e-06
ENSOARG00000019658	51.5853	3.19099	0.576059	5.53934	3.04e-08	1.58e-06
ENSOARG00000017667	1151.27	-1.86238	0.336319	-5.53755	3.07e-08	1.59e-06
ENSOARG00000023986	196.42	-2.2082	0.39896	-5.53489	3.11e-08	1.61e-06
ENSOARG00000009100	10.0952	6.75309	1.22023	5.53426	3.13e-08	1.61e-06
ENSOARG00000003600	2187.14	0.947244	0.171214	5.53253	3.16e-08	1.62e-06
ENSOARG00000007033	1054.31	-1.00479	0.18162	-5.5324	3.16e-08	1.62e-06
ENSOARG00000025267	600.972	-0.761698	0.137764	-5.52899	3.22e-08	1.65e-06
ENSOARG00000003026	3800.62	-0.73868	0.13376	-5.52244	3.34e-08	1.7e-06
ENSOARG00000011430	1174.28	-1.24563	0.225557	-5.52244	3.34e-08	1.7e-06
ENSOARG00000000601	350.031	-1.3097	0.237204	-5.52141	3.36e-08	1.7e-06
ENSOARG00000013202	18194.5	-2.02572	0.36696	-5.52027	3.38e-08	1.71e-06
ENSOARG00000014168	19425.4	1.97324	0.357526	5.51916	3.41e-08	1.71e-06
ENSOARG00000020255	296.901	-1.6201	0.293799	-5.51432	3.5e-08	1.76e-06
ENSOARG00000012645	45026.6	-1.20891	0.219288	-5.5129	3.53e-08	1.76e-06
ENSOARG00000020239	10292.7	-0.901004	0.163591	-5.50766	3.64e-08	1.81e-06
ENSOARG00000012654	5633.91	0.617693	0.112147	5.5079	3.63e-08	1.81e-06
ENSOARG00000020357	724.573	-0.990775	0.179962	-5.50546	3.68e-08	1.82e-06
ENSOARG00000016344	801.476	-1.27698	0.232247	-5.49838	3.83e-08	1.89e-06
ENSOARG00000017998	2738.92	-0.50951	0.0926814	-5.49743	3.85e-08	1.9e-06
ENSOARG00000016175	531.987	-2.29077	0.416892	-5.49487	3.91e-08	1.92e-06
ENSOARG00000012704	635.92	2.74468	0.499839	5.49112	3.99e-08	1.95e-06
ENSOARG00000003059	1183.43	-1.67751	0.306324	-5.47627	4.34e-08	2.12e-06
ENSOARG00000007695	371.891	-1.02362	0.186969	-5.47479	4.38e-08	2.13e-06
ENSOARG00000017987	2440.41	1.18696	0.216918	5.47195	4.45e-08	2.16e-06
ENSOARG00000004776	1695.18	-0.56071	0.102537	-5.46836	4.54e-08	2.19e-06
ENSOARG00000002903	2091.62	0.48825	0.089303	5.46734	4.57e-08	2.2e-06
ENSOARG00000008579	211.199	-1.94043	0.354999	-5.46602	4.6e-08	2.21e-06
ENSOARG00000004403	1844.94	1.69771	0.310723	5.46374	4.66e-08	2.23e-06
ENSOARG00000026670	190.858	-2.65875	0.486812	-5.46155	4.72e-08	2.25e-06
ENSOARG00000016321	63.6703	-1.99291	0.364995	-5.4601	4.76e-08	2.27e-06
ENSOARG00000005051	2549.82	-1.19292	0.218538	-5.45864	4.8e-08	2.28e-06
ENSOARG00000004350	5455.42	0.792119	0.145124	5.45821	4.81e-08	2.28e-06
ENSOARG00000005530	14.0565	-7.30741	1.34099	-5.44924	5.06e-08	2.39e-06
ENSOARG00000010793	2486.92	-1.68351	0.309477	-5.43984	5.33e-08	2.51e-06
ENSOARG00000004806	185.953	-1.59405	0.293063	-5.43929	5.35e-08	2.51e-06
ENSOARG00000015838	1584.84	-0.598152	0.110022	-5.43666	5.43e-08	2.54e-06
ENSOARG00000000552	409.168	1.42871	0.263008	5.4322	5.57e-08	2.6e-06
ENSOARG00000012642	534.392	-0.993667	0.183077	-5.42759	5.71e-08	2.66e-06
ENSOARG00000018014	649.951	1.02211	0.188684	5.41701	6.06e-08	2.81e-06
ENSOARG00000009538	14442.4	-0.793332	0.146467	-5.41645	6.08e-08	2.81e-06
ENSOARG00000002682	538.072	-2.34536	0.433077	-5.41557	6.11e-08	2.82e-06
ENSOARG00000013220	666.778	0.856596	0.158232	5.41356	6.18e-08	2.83e-06
ENSOARG00000004668	608.104	1.05022	0.194001	5.41348	6.18e-08	2.83e-06
ENSOARG00000009974	1723.6	-0.906033	0.167793	-5.39972	6.67e-08	3.05e-06
ENSOARG00000007827	4525.38	0.736462	0.136433	5.39799	6.74e-08	3.07e-06
ENSOARG00000013023	432.056	-1.77321	0.32852	-5.39757	6.76e-08	3.07e-06
ENSOARG00000011729	1444.13	-1.20068	0.22246	-5.39729	6.77e-08	3.07e-06
ENSOARG00000017877	35.6251	2.99162	0.554581	5.39438	6.88e-08	3.11e-06
ENSOARG00000018450	4569.27	0.804786	0.149219	5.39333	6.92e-08	3.11e-06
ENSOARG00000018988	154.587	-1.77623	0.329337	-5.39335	6.92e-08	3.11e-06
ENSOARG00000016619	437.94	-0.94551	0.175349	-5.39216	6.96e-08	3.12e-06
ENSOARG00000014798	6837.1	0.646279	0.119956	5.38762	7.14e-08	3.19e-06
ENSOARG00000004973	2958.57	-0.605332	0.11238	-5.3865	7.18e-08	3.2e-06
ENSOARG00000003637	5776.73	0.580426	0.107844	5.38208	7.36e-08	3.27e-06
ENSOARG00000009036	696.735	-1.20271	0.223541	-5.38027	7.44e-08	3.29e-06
ENSOARG00000012257	165.705	1.23453	0.229462	5.38011	7.44e-08	3.29e-06
ENSOARG00000008101	426.386	-0.98606	0.183308	-5.37926	7.48e-08	3.29e-06
ENSOARG00000002594	485.483	1.26434	0.235052	5.37898	7.49e-08	3.29e-06
ENSOARG00000004252	5435.89	-0.662955	0.123297	-5.37688	7.58e-08	3.32e-06
ENSOARG00000011024	19.3857	-2.50482	0.466481	-5.3696	7.89e-08	3.45e-06
ENSOARG00000017124	143.319	-2.50442	0.467075	-5.36192	8.23e-08	3.58e-06
ENSOARG00000002416	724.545	1.64136	0.306118	5.36184	8.24e-08	3.58e-06
ENSOARG00000016830	385.404	-0.796649	0.148628	-5.36002	8.32e-08	3.61e-06
ENSOARG00000010592	18734.8	-0.820977	0.153305	-5.35517	8.55e-08	3.69e-06
ENSOARG00000003628	3216.93	-0.563233	0.105188	-5.35456	8.58e-08	3.7e-06
ENSOARG00000010053	2908.17	-0.883117	0.164999	-5.35227	8.69e-08	3.73e-06
ENSOARG00000010875	3486.43	1.25604	0.234697	5.35174	8.71e-08	3.74e-06
ENSOARG00000020389	4119.7	1.60728	0.30039	5.35064	8.76e-08	3.75e-06
ENSOARG00000009107	710.956	-1.91227	0.357478	-5.34933	8.83e-08	3.76e-06
ENSOARG00000008055	1145.08	0.837052	0.156531	5.34752	8.92e-08	3.79e-06
ENSOARG00000012084	3926.1	-0.66308	0.124129	-5.34186	9.2e-08	3.9e-06
ENSOARG00000016862	800.363	-0.895812	0.167703	-5.34167	9.21e-08	3.9e-06
ENSOARG00000020583	241.291	-1.51794	0.284195	-5.34119	9.23e-08	3.9e-06
ENSOARG00000005658	1648.33	-1.40457	0.26309	-5.33877	9.36e-08	3.94e-06
ENSOARG00000000800	69.0254	-1.88901	0.35388	-5.33799	9.4e-08	3.95e-06
ENSOARG00000017562	9.95159	6.73179	1.26154	5.33616	9.49e-08	3.97e-06
ENSOARG00000005949	777.033	-1.0841	0.203409	-5.32968	9.84e-08	4.11e-06
ENSOARG00000008598	254.779	-0.911916	0.171179	-5.32727	9.97e-08	4.15e-06
ENSOARG00000020088	998.889	-1.48097	0.278274	-5.32197	1.03e-07	4.25e-06
ENSOARG00000020221	9195.05	1.04225	0.195826	5.32233	1.02e-07	4.25e-06
ENSOARG00000025735	183.948	-0.953416	0.1792	-5.32041	1.04e-07	4.28e-06
ENSOARG00000008789	1917.68	-0.768909	0.144554	-5.31916	1.04e-07	4.3e-06
ENSOARG00000009427	659.32	-0.887823	0.166995	-5.31646	1.06e-07	4.35e-06
ENSOARG00000021004	1003.13	1.68118	0.316269	5.31566	1.06e-07	4.36e-06
ENSOARG00000018491	1100.03	0.71055	0.133701	5.31446	1.07e-07	4.38e-06
ENSOARG00000000890	4090.06	-0.916012	0.172688	-5.30444	1.13e-07	4.59e-06
ENSOARG00000004590	2105.1	-0.890215	0.167829	-5.30428	1.13e-07	4.59e-06
ENSOARG00000016157	373.381	-1.87804	0.354016	-5.30496	1.13e-07	4.59e-06
ENSOARG00000012153	52.2405	-1.6099	0.303581	-5.30304	1.14e-07	4.6e-06
ENSOARG00000013666	2701.33	0.76058	0.143416	5.3033	1.14e-07	4.6e-06
ENSOARG00000009317	1532.91	1.15844	0.21849	5.30205	1.15e-07	4.61e-06
ENSOARG00000020895	991.815	1.49866	0.282707	5.3011	1.15e-07	4.63e-06
ENSOARG00000004390	3413.88	0.740297	0.139719	5.29845	1.17e-07	4.68e-06
ENSOARG00000020280	8741.15	-1.52543	0.288018	-5.29631	1.18e-07	4.72e-06
ENSOARG00000017458	228.512	-1.35729	0.25671	-5.28724	1.24e-07	4.95e-06
ENSOARG00000005633	2040.23	1.05233	0.199088	5.28576	1.25e-07	4.98e-06
ENSOARG00000007853	1050.42	1.25311	0.237281	5.28112	1.28e-07	5.1e-06
ENSOARG00000013756	902.44	0.835361	0.158564	5.26828	1.38e-07	5.45e-06
ENSOARG00000008804	2208.32	-0.456627	0.0867169	-5.26572	1.4e-07	5.51e-06
ENSOARG00000000707	419.947	1.7369	0.32988	5.26524	1.4e-07	5.51e-06
ENSOARG00000020122	283.039	-1.42038	0.269776	-5.26503	1.4e-07	5.51e-06
ENSOARG00000003994	3154.19	0.918558	0.174563	5.26203	1.42e-07	5.58e-06
ENSOARG00000014558	64.5479	-4.2481	0.80802	-5.25741	1.46e-07	5.71e-06
ENSOARG00000013903	11625	0.741296	0.141091	5.25401	1.49e-07	5.81e-06
ENSOARG00000020935	22933.1	-0.665306	0.126732	-5.24969	1.52e-07	5.93e-06
ENSOARG00000018224	1315.89	1.1174	0.212874	5.24913	1.53e-07	5.93e-06
ENSOARG00000001370	3566.33	-1.85175	0.352977	-5.24609	1.55e-07	6.02e-06
ENSOARG00000024483	252.894	-0.892898	0.170265	-5.24416	1.57e-07	6.06e-06
ENSOARG00000007138	2254.09	1.67171	0.318828	5.2433	1.58e-07	6.08e-06
ENSOARG00000018774	82.1116	1.76655	0.336967	5.2425	1.58e-07	6.09e-06
ENSOARG00000008245	11383.6	2.95254	0.563673	5.23803	1.62e-07	6.22e-06
ENSOARG00000010258	3801.58	-0.670803	0.128131	-5.23529	1.65e-07	6.3e-06
ENSOARG00000025687	1028.25	-0.745409	0.142484	-5.23152	1.68e-07	6.42e-06
ENSOARG00000018568	1874.33	-1.05357	0.201702	-5.22341	1.76e-07	6.69e-06
ENSOARG00000017462	178.779	3.06236	0.586523	5.22121	1.78e-07	6.75e-06
ENSOARG00000014503	298.945	1.36519	0.261564	5.21935	1.8e-07	6.8e-06
ENSOARG00000015796	5783.34	1.16881	0.224015	5.21754	1.81e-07	6.86e-06
ENSOARG00000020941	2063.26	0.658856	0.126297	5.21671	1.82e-07	6.87e-06
ENSOARG00000005341	396.436	-0.738937	0.141658	-5.21635	1.82e-07	6.87e-06
ENSOARG00000018318	2142.06	-0.978915	0.1878	-5.21253	1.86e-07	6.99e-06
ENSOARG00000000318	180.798	-1.35721	0.260445	-5.21112	1.88e-07	7.03e-06
ENSOARG00000016285	1598.52	1.66254	0.319419	5.20489	1.94e-07	7.25e-06
ENSOARG00000003520	2622.6	0.790577	0.152186	5.1948	2.05e-07	7.63e-06
ENSOARG00000015394	1426.61	-1.5547	0.299295	-5.19455	2.05e-07	7.63e-06
ENSOARG00000003714	418.266	-1.24776	0.240257	-5.19343	2.06e-07	7.64e-06
ENSOARG00000021101	1806.26	0.889938	0.171353	5.1936	2.06e-07	7.64e-06
ENSOARG00000002991	950.427	0.805369	0.155091	5.19289	2.07e-07	7.65e-06
ENSOARG00000010017	336.816	-2.42	0.466093	-5.19211	2.08e-07	7.66e-06
ENSOARG00000008817	23880.1	0.904395	0.174278	5.18939	2.11e-07	7.76e-06
ENSOARG00000018848	5714.35	-0.703932	0.135661	-5.18889	2.12e-07	7.76e-06
ENSOARG00000007220	2526.35	0.780454	0.150481	5.1864	2.14e-07	7.83e-06
ENSOARG00000012053	54.3341	-3.09879	0.597489	-5.18636	2.14e-07	7.83e-06
ENSOARG00000011354	2941.8	1.13015	0.217949	5.18539	2.16e-07	7.85e-06
ENSOARG00000017433	273.146	-1.19593	0.230714	-5.18361	2.18e-07	7.91e-06
ENSOARG00000017325	71.289	-2.39567	0.462305	-5.18201	2.2e-07	7.94e-06
ENSOARG00000000253	2097.81	-2.29578	0.443011	-5.18221	2.19e-07	7.94e-06
ENSOARG00000009453	3344.14	1.17824	0.227399	5.18139	2.2e-07	7.95e-06
ENSOARG00000011861	4226.86	1.01793	0.196774	5.17312	2.3e-07	8.29e-06
ENSOARG00000004644	289.607	-1.28902	0.249629	-5.16375	2.42e-07	8.7e-06
ENSOARG00000019021	5863.44	0.841151	0.162958	5.16176	2.45e-07	8.77e-06
ENSOARG00000012767	1265.79	0.964731	0.187038	5.15793	2.5e-07	8.91e-06
ENSOARG00000011382	283.476	0.800925	0.155288	5.15766	2.5e-07	8.91e-06
ENSOARG00000006228	185.858	-1.52415	0.29547	-5.15839	2.49e-07	8.91e-06
ENSOARG00000020951	4763.49	-0.723636	0.140531	-5.14929	2.61e-07	9.27e-06
ENSOARG00000008849	5179.11	1.47938	0.287293	5.14937	2.61e-07	9.27e-06
ENSOARG00000001136	68733.9	-1.18113	0.229413	-5.1485	2.63e-07	9.27e-06
ENSOARG00000026007	45892.3	-2.23693	0.434468	-5.14866	2.62e-07	9.27e-06
ENSOARG00000012236	3259.54	1.10881	0.215502	5.14524	2.67e-07	9.41e-06
ENSOARG00000014023	29.9161	2.95502	0.57436	5.14489	2.68e-07	9.41e-06
ENSOARG00000005707	4171.08	0.833806	0.162187	5.14102	2.73e-07	9.58e-06
ENSOARG00000015437	2406.08	0.79145	0.154041	5.13791	2.78e-07	9.72e-06
ENSOARG00000011965	1768.43	1.06479	0.207719	5.12611	2.96e-07	1.03e-05
ENSOARG00000020591	718.142	0.834865	0.163053	5.1202	3.05e-07	1.06e-05
ENSOARG00000007822	426.867	-2.23546	0.436883	-5.11683	3.11e-07	1.08e-05
ENSOARG00000006067	2935.05	0.914423	0.178785	5.11464	3.14e-07	1.09e-05
ENSOARG00000000876	105.984	-1.4904	0.291528	-5.11238	3.18e-07	1.1e-05
ENSOARG00000004976	35361.4	-0.907116	0.177485	-5.11095	3.21e-07	1.11e-05
ENSOARG00000004526	2070.85	0.833185	0.163134	5.10738	3.27e-07	1.12e-05
ENSOARG00000009321	124.679	-1.68918	0.330717	-5.10764	3.26e-07	1.12e-05
ENSOARG00000007238	4127.7	-0.891771	0.174622	-5.10688	3.28e-07	1.12e-05
ENSOARG00000008367	5685.65	1.39052	0.272489	5.10301	3.34e-07	1.14e-05
ENSOARG00000002685	1713	0.846902	0.16597	5.10274	3.35e-07	1.14e-05
ENSOARG00000001763	1445.01	0.762353	0.149434	5.10162	3.37e-07	1.15e-05
ENSOARG00000012429	4425.71	-0.955409	0.187379	-5.09881	3.42e-07	1.16e-05
ENSOARG00000001924	1002.91	1.32848	0.260733	5.09519	3.48e-07	1.18e-05
ENSOARG00000014970	278.392	-1.4224	0.279161	-5.09527	3.48e-07	1.18e-05
ENSOARG00000003141	1024.01	-1.29289	0.253978	-5.09055	3.57e-07	1.21e-05
ENSOARG00000017705	254.843	-1.24754	0.245109	-5.08973	3.59e-07	1.21e-05
ENSOARG00000014388	916.725	-0.540044	0.106162	-5.08696	3.64e-07	1.23e-05
ENSOARG00000017275	114.323	1.08773	0.213846	5.08652	3.65e-07	1.23e-05
ENSOARG00000006429	210.468	-2.71875	0.534705	-5.08459	3.68e-07	1.24e-05
ENSOARG00000015049	8075.65	-0.442904	0.0871798	-5.08036	3.77e-07	1.26e-05
ENSOARG00000020445	10323.7	1.19465	0.235347	5.0761	3.85e-07	1.29e-05
ENSOARG00000006979	2334.17	-0.659609	0.130014	-5.07339	3.91e-07	1.3e-05
ENSOARG00000007974	236.642	-1.07671	0.212218	-5.0736	3.9e-07	1.3e-05
ENSOARG00000018221	4304.88	-1.13545	0.223856	-5.07223	3.93e-07	1.3e-05
ENSOARG00000006112	235.22	1.03691	0.204513	5.07017	3.97e-07	1.32e-05
ENSOARG00000014378	794.558	-0.652573	0.128717	-5.06983	3.98e-07	1.32e-05
ENSOARG00000010934	97.914	-1.86174	0.367631	-5.06415	4.1e-07	1.35e-05
ENSOARG00000012925	1032.77	0.911317	0.180022	5.06224	4.14e-07	1.36e-05
ENSOARG00000021199	771.302	-1.13288	0.223781	-5.06248	4.14e-07	1.36e-05
ENSOARG00000008800	31817.7	0.876547	0.173353	5.05642	4.27e-07	1.4e-05
ENSOARG00000005028	4588.79	-0.791373	0.156566	-5.05456	4.31e-07	1.41e-05
ENSOARG00000012666	1675.22	-1.12374	0.22246	-5.05143	4.39e-07	1.43e-05
ENSOARG00000025479	817.152	-2.55097	0.505575	-5.04567	4.52e-07	1.47e-05
ENSOARG00000014048	111844	0.869218	0.172295	5.04493	4.54e-07	1.47e-05
ENSOARG00000025693	165.363	-3.54484	0.70265	-5.04496	4.54e-07	1.47e-05
ENSOARG00000008314	357.713	-0.92252	0.182904	-5.04373	4.57e-07	1.48e-05
ENSOARG00000012375	284.275	-1.79652	0.356345	-5.04151	4.62e-07	1.49e-05
ENSOARG00000004257	717.21	-2.02773	0.402465	-5.03826	4.7e-07	1.51e-05
ENSOARG00000006936	836.872	-0.681629	0.135376	-5.0351	4.78e-07	1.54e-05
ENSOARG00000006221	2510.9	-0.41465	0.0824442	-5.02947	4.92e-07	1.58e-05
ENSOARG00000000850	693.543	-2.31532	0.460368	-5.02928	4.92e-07	1.58e-05
ENSOARG00000016313	689.618	1.05215	0.209236	5.02856	4.94e-07	1.58e-05
ENSOARG00000018536	173.183	-1.94633	0.387183	-5.02691	4.98e-07	1.59e-05
ENSOARG00000020071	44.275	-3.07569	0.61245	-5.02194	5.12e-07	1.63e-05
ENSOARG00000008745	15.7748	-4.22254	0.841173	-5.01982	5.17e-07	1.64e-05
ENSOARG00000000257	584.345	1.15737	0.230695	5.01687	5.25e-07	1.67e-05
ENSOARG00000002182	150.409	-1.54602	0.308195	-5.01637	5.27e-07	1.67e-05
ENSOARG00000019211	1313.74	-0.550738	0.109876	-5.01235	5.38e-07	1.7e-05
ENSOARG00000013878	1111.85	-0.836547	0.167023	-5.00858	5.48e-07	1.73e-05
ENSOARG00000013362	514.501	0.820879	0.163911	5.00808	5.5e-07	1.73e-05
ENSOARG00000019837	24351.1	-1.1637	0.232707	-5.00069	5.71e-07	1.79e-05
ENSOARG00000011810	3648.5	0.960034	0.192003	5.0001	5.73e-07	1.8e-05
ENSOARG00000012026	763.424	-1.74508	0.349126	-4.99843	5.78e-07	1.81e-05
ENSOARG00000010111	353.457	-1.24743	0.249604	-4.99765	5.8e-07	1.81e-05
ENSOARG00000011479	315.865	-1.8681	0.374007	-4.99483	5.89e-07	1.84e-05
ENSOARG00000007558	360.569	1.39966	0.280481	4.99021	6.03e-07	1.88e-05
ENSOARG00000025564	63.2777	-3.40307	0.682236	-4.98811	6.1e-07	1.89e-05
ENSOARG00000017230	5242.9	-0.649248	0.130192	-4.98686	6.14e-07	1.9e-05
ENSOARG00000013460	534.655	1.03079	0.206737	4.98602	6.16e-07	1.91e-05
ENSOARG00000008595	2971.06	0.966531	0.193923	4.98411	6.22e-07	1.92e-05
ENSOARG00000019280	16.2723	-7.51831	1.50901	-4.98226	6.28e-07	1.94e-05
ENSOARG00000019468	1128.85	1.03667	0.208115	4.98123	6.32e-07	1.94e-05
ENSOARG00000020285	672.553	-1.581	0.317481	-4.97982	6.36e-07	1.95e-05
ENSOARG00000007797	386.867	-0.768225	0.154372	-4.97644	6.48e-07	1.98e-05
ENSOARG00000017316	3068.62	-0.519208	0.104355	-4.97541	6.51e-07	1.99e-05
ENSOARG00000007735	349.755	-0.78026	0.156841	-4.97484	6.53e-07	1.99e-05
ENSOARG00000011139	266.162	0.819213	0.164741	4.97273	6.6e-07	2.01e-05
ENSOARG00000006905	1682.58	0.512528	0.10309	4.97166	6.64e-07	2.02e-05
ENSOARG00000007097	922.167	-0.608072	0.122331	-4.9707	6.67e-07	2.02e-05
ENSOARG00000003894	980.088	-1.61828	0.325615	-4.96991	6.7e-07	2.03e-05
ENSOARG00000002330	3740.19	-0.676676	0.136179	-4.96903	6.73e-07	2.03e-05
ENSOARG00000007774	89.797	2.05929	0.414553	4.96749	6.78e-07	2.05e-05
ENSOARG00000006205	2133.39	-1.13067	0.22774	-4.96476	6.88e-07	2.07e-05
ENSOARG00000000498	1046.94	-1.40249	0.28247	-4.96508	6.87e-07	2.07e-05
ENSOARG00000008779	393.32	-0.746419	0.150361	-4.96419	6.9e-07	2.07e-05
ENSOARG00000004435	233.684	1.04317	0.21016	4.96366	6.92e-07	2.07e-05
ENSOARG00000020023	5178.43	-0.763738	0.153927	-4.9617	6.99e-07	2.09e-05
ENSOARG00000012746	1427.25	-4.80705	0.970538	-4.95297	7.31e-07	2.18e-05
ENSOARG00000014242	21318.1	-1.09196	0.220496	-4.95231	7.33e-07	2.18e-05
ENSOARG00000005541	970.32	1.53954	0.310901	4.95187	7.35e-07	2.19e-05
ENSOARG00000003687	66.8851	-1.44172	0.291199	-4.95098	7.38e-07	2.19e-05
ENSOARG00000016570	724.749	0.760358	0.153618	4.94966	7.43e-07	2.2e-05
ENSOARG00000000698	809.868	0.587876	0.11879	4.94887	7.46e-07	2.21e-05
ENSOARG00000000742	3142.36	-1.45737	0.294583	-4.94723	7.53e-07	2.22e-05
ENSOARG00000011826	13851.9	-0.533727	0.107926	-4.94531	7.6e-07	2.24e-05
ENSOARG00000004089	289.506	1.27201	0.257298	4.94373	7.66e-07	2.25e-05
ENSOARG00000013971	3420.7	0.782114	0.158206	4.94365	7.67e-07	2.25e-05
ENSOARG00000015423	11810	0.994178	0.201163	4.94215	7.73e-07	2.26e-05
ENSOARG00000010266	707.342	1.42483	0.288342	4.94146	7.75e-07	2.27e-05
ENSOARG00000020259	2127.85	-1.29711	0.262573	-4.93998	7.81e-07	2.28e-05
ENSOARG00000008984	55.0787	3.2913	0.66635	4.9393	7.84e-07	2.28e-05
ENSOARG00000008814	2629.48	0.692905	0.140295	4.93891	7.86e-07	2.28e-05
ENSOARG00000003734	740.744	-0.722873	0.146434	-4.93651	7.95e-07	2.31e-05
ENSOARG00000011215	4620.68	0.685269	0.138838	4.93575	7.98e-07	2.31e-05
ENSOARG00000011132	2184.36	-1.10477	0.224068	-4.93051	8.2e-07	2.37e-05
ENSOARG00000016130	3702.07	0.577551	0.117215	4.92727	8.34e-07	2.41e-05
ENSOARG00000017915	2352.8	1.17125	0.237819	4.92494	8.44e-07	2.43e-05
ENSOARG00000000587	37990.2	-0.368661	0.0748703	-4.92399	8.48e-07	2.43e-05
ENSOARG00000024302	22.1681	-2.36643	0.480565	-4.92428	8.47e-07	2.43e-05
ENSOARG00000008475	72.8868	-1.37942	0.280222	-4.92262	8.54e-07	2.45e-05
ENSOARG00000001140	44.5018	1.99789	0.405952	4.92148	8.59e-07	2.46e-05
ENSOARG00000016132	10832.8	0.953927	0.193922	4.91914	8.69e-07	2.48e-05
ENSOARG00000003105	6226.09	-0.832565	0.169324	-4.917	8.79e-07	2.5e-05
ENSOARG00000017754	685.819	-1.46054	0.297053	-4.91677	8.8e-07	2.5e-05
ENSOARG00000006240	109.095	-1.40891	0.286575	-4.91638	8.82e-07	2.5e-05
ENSOARG00000011602	400.971	-1.68094	0.342004	-4.91499	8.88e-07	2.52e-05
ENSOARG00000006032	6399.74	-0.552975	0.112551	-4.91312	8.96e-07	2.54e-05
ENSOARG00000006742	874.424	-0.892207	0.181701	-4.91032	9.09e-07	2.57e-05
ENSOARG00000007414	5704.12	-0.775214	0.158072	-4.9042	9.38e-07	2.64e-05
ENSOARG00000014137	1642.17	0.743167	0.151531	4.9044	9.37e-07	2.64e-05
ENSOARG00000008499	412.248	-1.80088	0.367328	-4.90266	9.45e-07	2.66e-05
ENSOARG00000007925	6565.03	-0.868827	0.177263	-4.90134	9.52e-07	2.67e-05
ENSOARG00000009217	1170.76	-1.7076	0.348512	-4.89969	9.6e-07	2.69e-05
ENSOARG00000020210	71.5995	-1.87107	0.381959	-4.89862	9.65e-07	2.7e-05
ENSOARG00000005055	3623.48	0.944125	0.192766	4.89778	9.69e-07	2.71e-05
ENSOARG00000020954	14298.9	1.0664	0.217848	4.89518	9.82e-07	2.74e-05
ENSOARG00000014718	1212.36	-2.00617	0.409927	-4.89398	9.88e-07	2.75e-05
ENSOARG00000011827	95.1758	-10.0662	2.05748	-4.89246	9.96e-07	2.76e-05
ENSOARG00000026517	390.082	2.47795	0.507017	4.88731	1.02e-06	2.83e-05
ENSOARG00000021104	670.115	0.86989	0.178017	4.88655	1.03e-06	2.84e-05
ENSOARG00000019650	571.153	1.1871	0.243013	4.88493	1.03e-06	2.86e-05
ENSOARG00000010043	1305.05	0.840553	0.172204	4.88115	1.05e-06	2.91e-05
ENSOARG00000013082	5556.3	2.71871	0.556999	4.881	1.06e-06	2.91e-05
ENSOARG00000019371	380.145	-0.999258	0.204742	-4.88057	1.06e-06	2.91e-05
ENSOARG00000014506	4721.92	-0.951191	0.194923	-4.87984	1.06e-06	2.91e-05
ENSOARG00000012113	1505.03	0.761338	0.156028	4.8795	1.06e-06	2.91e-05
ENSOARG00000013463	342.154	-1.06641	0.218575	-4.87894	1.07e-06	2.92e-05
ENSOARG00000015183	598.075	1.1012	0.225863	4.87549	1.09e-06	2.96e-05
ENSOARG00000018032	271.671	-1.62217	0.332771	-4.87474	1.09e-06	2.97e-05
ENSOARG00000005390	55.0537	-3.78423	0.776658	-4.87245	1.1e-06	3e-05
ENSOARG00000006340	1516.74	1.40328	0.288098	4.87084	1.11e-06	3.02e-05
ENSOARG00000006854	1201.39	-0.553928	0.113765	-4.86904	1.12e-06	3.04e-05
ENSOARG00000010834	193.559	1.22813	0.252383	4.86612	1.14e-06	3.08e-05
ENSOARG00000014350	755.51	0.872387	0.179424	4.86216	1.16e-06	3.14e-05
ENSOARG00000008995	2410.55	0.598473	0.123128	4.86057	1.17e-06	3.16e-05
ENSOARG00000003849	361.14	-1.74461	0.35896	-4.86017	1.17e-06	3.16e-05
ENSOARG00000009812	411.476	-2.79176	0.574733	-4.8575	1.19e-06	3.2e-05
ENSOARG00000009304	2162.67	-1.26831	0.261197	-4.85575	1.2e-06	3.21e-05
ENSOARG00000018303	373.922	1.21713	0.250665	4.85558	1.2e-06	3.21e-05
ENSOARG00000014923	2400.18	1.05834	0.217972	4.85538	1.2e-06	3.21e-05
ENSOARG00000011687	5208.59	-0.581188	0.119699	-4.85542	1.2e-06	3.21e-05
ENSOARG00000000772	1066.92	-0.793018	0.163644	-4.84601	1.26e-06	3.36e-05
ENSOARG00000011184	4827.34	1.33334	0.275329	4.84273	1.28e-06	3.41e-05
ENSOARG00000000170	24987.2	-1.14635	0.236772	-4.84159	1.29e-06	3.42e-05
ENSOARG00000004871	136406	-2.41205	0.498223	-4.84131	1.29e-06	3.42e-05
ENSOARG00000007216	22.7891	-5.37494	1.11035	-4.84078	1.29e-06	3.42e-05
ENSOARG00000013193	512.042	-3.70439	0.765516	-4.83907	1.3e-06	3.45e-05
ENSOARG00000011407	5027.5	1.00031	0.206734	4.83864	1.31e-06	3.45e-05
ENSOARG00000011932	24447.8	-0.66657	0.137812	-4.8368	1.32e-06	3.48e-05
ENSOARG00000007851	4010.54	1.14481	0.236775	4.83501	1.33e-06	3.5e-05
ENSOARG00000017949	3832.89	0.784241	0.162239	4.83387	1.34e-06	3.51e-05
ENSOARG00000013691	974.828	0.874108	0.180828	4.83391	1.34e-06	3.51e-05
ENSOARG00000009456	385.438	0.982633	0.203359	4.83201	1.35e-06	3.54e-05
ENSOARG00000020394	555.093	0.6495	0.134438	4.83121	1.36e-06	3.54e-05
ENSOARG00000002357	11055.3	-0.931298	0.192777	-4.83097	1.36e-06	3.54e-05
ENSOARG00000002553	675.477	-1.11451	0.230727	-4.83043	1.36e-06	3.55e-05
ENSOARG00000020262	419.568	-0.930248	0.19264	-4.82896	1.37e-06	3.57e-05
ENSOARG00000015063	101.641	-1.59057	0.329405	-4.8286	1.37e-06	3.57e-05
ENSOARG00000018889	1739.45	0.530324	0.109851	4.82768	1.38e-06	3.58e-05
ENSOARG00000004509	9055.83	0.707512	0.146576	4.82692	1.39e-06	3.58e-05
ENSOARG00000010275	355.701	-0.820639	0.170009	-4.82702	1.39e-06	3.58e-05
ENSOARG00000014259	5042.5	-0.647746	0.134213	-4.82627	1.39e-06	3.59e-05
ENSOARG00000013608	815.643	1.2007	0.249065	4.82082	1.43e-06	3.68e-05
ENSOARG00000000339	1998.63	0.898065	0.186283	4.82096	1.43e-06	3.68e-05
ENSOARG00000016996	7783.74	1.2414	0.257543	4.82019	1.43e-06	3.68e-05
ENSOARG00000001279	32.2447	4.58601	0.951953	4.81747	1.45e-06	3.73e-05
ENSOARG00000021196	732.848	0.991889	0.206086	4.81299	1.49e-06	3.8e-05
ENSOARG00000000971	1621.78	0.683294	0.141974	4.81279	1.49e-06	3.8e-05
ENSOARG00000008452	245.625	1.03556	0.215155	4.81309	1.49e-06	3.8e-05
ENSOARG00000009240	3531.85	-1.48	0.307704	-4.80982	1.51e-06	3.85e-05
ENSOARG00000005082	423.521	-1.0773	0.224315	-4.80261	1.57e-06	3.98e-05
ENSOARG00000012425	32086.1	1.38708	0.288806	4.8028	1.56e-06	3.98e-05
ENSOARG00000020656	123.178	1.63533	0.340878	4.7974	1.61e-06	4.07e-05
ENSOARG00000012575	7760.9	1.75412	0.365854	4.7946	1.63e-06	4.12e-05
ENSOARG00000018831	361.003	1.15444	0.240829	4.79361	1.64e-06	4.14e-05
ENSOARG00000008413	3156.54	0.616534	0.128633	4.79298	1.64e-06	4.15e-05
ENSOARG00000013798	289.832	-0.932362	0.194568	-4.79195	1.65e-06	4.16e-05
ENSOARG00000002052	2313.37	0.693811	0.144811	4.79113	1.66e-06	4.17e-05
ENSOARG00000003267	1510.48	0.749585	0.156618	4.78607	1.7e-06	4.27e-05
ENSOARG00000013509	92.2684	3.2505	0.679376	4.78454	1.71e-06	4.28e-05
ENSOARG00000012100	1147.59	1.50502	0.314545	4.78475	1.71e-06	4.28e-05
ENSOARG00000015214	1656.21	-0.90742	0.189658	-4.78452	1.71e-06	4.28e-05
ENSOARG00000015440	1764.57	-1.59232	0.33308	-4.78059	1.75e-06	4.36e-05
ENSOARG00000010803	1616.65	0.799488	0.167269	4.77965	1.76e-06	4.37e-05
ENSOARG00000009211	123.229	-1.8496	0.387089	-4.77822	1.77e-06	4.4e-05
ENSOARG00000018436	688.565	-0.594344	0.124407	-4.77741	1.78e-06	4.41e-05
ENSOARG00000011254	929.178	-0.752796	0.157589	-4.77697	1.78e-06	4.41e-05
ENSOARG00000017189	745.655	-3.43588	0.719775	-4.77355	1.81e-06	4.48e-05
ENSOARG00000014182	1379.41	0.701557	0.146977	4.77323	1.81e-06	4.48e-05
ENSOARG00000016314	45.022	3.00661	0.630133	4.77139	1.83e-06	4.5e-05
ENSOARG00000007513	36079.2	1.69498	0.355238	4.7714	1.83e-06	4.5e-05
ENSOARG00000018254	731.465	-1.67058	0.350112	-4.77156	1.83e-06	4.5e-05
ENSOARG00000005832	566.704	-0.662137	0.138845	-4.76889	1.85e-06	4.55e-05
ENSOARG00000003782	26671.2	1.40545	0.294723	4.76871	1.85e-06	4.55e-05
ENSOARG00000007425	762.057	-1.2141	0.254685	-4.76705	1.87e-06	4.56e-05
ENSOARG00000016597	9672.12	-0.494944	0.103814	-4.76758	1.86e-06	4.56e-05
ENSOARG00000003174	1424.54	0.744348	0.156146	4.76699	1.87e-06	4.56e-05
ENSOARG00000011345	538.307	-1.53111	0.321185	-4.76706	1.87e-06	4.56e-05
ENSOARG00000017555	1145.23	0.815292	0.171089	4.76531	1.89e-06	4.59e-05
ENSOARG00000007944	8.40166	6.48947	1.36229	4.76363	1.9e-06	4.62e-05
ENSOARG00000010218	746.9	-0.754217	0.158463	-4.75958	1.94e-06	4.71e-05
ENSOARG00000005539	1733.86	-1.75737	0.369463	-4.75655	1.97e-06	4.77e-05
ENSOARG00000012386	2930.91	0.579459	0.121859	4.75514	1.98e-06	4.8e-05
ENSOARG00000017983	1355.41	1.74481	0.366964	4.7547	1.99e-06	4.8e-05
ENSOARG00000009978	4139.42	2.78106	0.584968	4.7542	1.99e-06	4.81e-05
ENSOARG00000019983	6370.12	-0.534795	0.112526	-4.75264	2.01e-06	4.83e-05
ENSOARG00000003979	5400.66	1.01272	0.213095	4.75245	2.01e-06	4.83e-05
ENSOARG00000013623	18253.6	1.14771	0.241748	4.74756	2.06e-06	4.94e-05
ENSOARG00000015316	1639.58	0.966272	0.203679	4.7441	2.09e-06	5.02e-05
ENSOARG00000007306	19221.4	-0.693567	0.146212	-4.74358	2.1e-06	5.03e-05
ENSOARG00000011910	320.312	0.872329	0.184012	4.7406	2.13e-06	5.09e-05
ENSOARG00000021144	703.762	0.907057	0.191382	4.73951	2.14e-06	5.11e-05
ENSOARG00000011606	5341.37	-0.694165	0.146476	-4.73911	2.15e-06	5.12e-05
ENSOARG00000012882	122.214	-1.1923	0.251634	-4.73822	2.16e-06	5.13e-05
ENSOARG00000008365	16429.2	-0.963424	0.203394	-4.73674	2.17e-06	5.15e-05
ENSOARG00000008981	5.91362	5.98052	1.26255	4.73686	2.17e-06	5.15e-05
ENSOARG00000019945	861.605	-0.713886	0.150826	-4.73317	2.21e-06	5.24e-05
ENSOARG00000009936	1675.16	0.764174	0.161531	4.73082	2.24e-06	5.28e-05
ENSOARG00000006225	554.908	1.05124	0.22221	4.73085	2.24e-06	5.28e-05
ENSOARG00000017853	5668.58	0.85242	0.180251	4.72908	2.26e-06	5.32e-05
ENSOARG00000007664	129.573	1.24405	0.263098	4.72846	2.26e-06	5.33e-05
ENSOARG00000021062	12.8704	-7.18095	1.51928	-4.72655	2.28e-06	5.37e-05
ENSOARG00000005364	571.727	-0.640025	0.135436	-4.72566	2.29e-06	5.39e-05
ENSOARG00000014224	818.604	-1.81419	0.384006	-4.72438	2.31e-06	5.41e-05
ENSOARG00000027010	847.649	-0.636207	0.134808	-4.71936	2.37e-06	5.54e-05
ENSOARG00000000701	2079.72	-0.490215	0.103929	-4.71681	2.4e-06	5.6e-05
ENSOARG00000009515	2523.67	-1.12108	0.237915	-4.71209	2.45e-06	5.72e-05
ENSOARG00000019219	4581.74	-0.961731	0.204156	-4.71076	2.47e-06	5.75e-05
ENSOARG00000026953	2319.61	-1.33701	0.283908	-4.70931	2.49e-06	5.79e-05
ENSOARG00000002841	575.154	-0.924063	0.196245	-4.70871	2.49e-06	5.79e-05
ENSOARG00000002048	5442.54	-0.430043	0.0913438	-4.70797	2.5e-06	5.81e-05
ENSOARG00000013801	5758.29	1.16586	0.247694	4.70687	2.52e-06	5.83e-05
ENSOARG00000014289	2661.18	1.40215	0.297962	4.7058	2.53e-06	5.85e-05
ENSOARG00000015074	264.825	-0.862191	0.183279	-4.70425	2.55e-06	5.89e-05
ENSOARG00000018011	6340.49	0.832558	0.176999	4.70375	2.55e-06	5.89e-05
ENSOARG00000005232	387.201	-1.11073	0.236402	-4.69845	2.62e-06	6.04e-05
ENSOARG00000013899	3104.63	-3.34353	0.711807	-4.69725	2.64e-06	6.07e-05
ENSOARG00000001166	1521.01	0.999763	0.212863	4.69674	2.64e-06	6.07e-05
ENSOARG00000003962	39.4395	1.79417	0.382039	4.69631	2.65e-06	6.08e-05
ENSOARG00000002431	12.9695	-7.19106	1.53141	-4.69573	2.66e-06	6.09e-05
ENSOARG00000000476	15359	1.94204	0.413907	4.69197	2.71e-06	6.19e-05
ENSOARG00000018946	1599.09	0.990496	0.211113	4.69178	2.71e-06	6.19e-05
ENSOARG00000017386	1016.88	-0.626446	0.133581	-4.68964	2.74e-06	6.24e-05
ENSOARG00000010857	597.837	0.902062	0.192434	4.68765	2.76e-06	6.3e-05
ENSOARG00000006294	2068.26	-0.661871	0.141399	-4.68089	2.86e-06	6.5e-05
ENSOARG00000005164	7.18815	6.26457	1.33858	4.68	2.87e-06	6.52e-05
ENSOARG00000000023	470630	-0.616891	0.131824	-4.67967	2.87e-06	6.52e-05
ENSOARG00000017822	167.075	-1.23378	0.26369	-4.6789	2.88e-06	6.53e-05
ENSOARG00000009139	7169.49	1.09272	0.233626	4.67724	2.91e-06	6.58e-05
ENSOARG00000016671	827.88	1.21526	0.259844	4.67689	2.91e-06	6.58e-05
ENSOARG00000020063	407.787	-1.25723	0.26886	-4.67616	2.92e-06	6.59e-05
ENSOARG00000003340	840.302	1.26847	0.271276	4.67594	2.93e-06	6.59e-05
ENSOARG00000020715	23237	1.49008	0.318788	4.67421	2.95e-06	6.64e-05
ENSOARG00000014093	749.134	-1.07249	0.229536	-4.67243	2.98e-06	6.69e-05
ENSOARG00000013142	3215.79	0.62542	0.133875	4.67167	2.99e-06	6.7e-05
ENSOARG00000015676	8260.84	-0.667453	0.142936	-4.66959	3.02e-06	6.76e-05
ENSOARG00000009071	259.569	0.64832	0.138912	4.66712	3.05e-06	6.83e-05
ENSOARG00000019208	719.776	-2.07429	0.444687	-4.66461	3.09e-06	6.91e-05
ENSOARG00000011365	262.381	1.03141	0.22113	4.66425	3.1e-06	6.91e-05
ENSOARG00000020014	278.449	-1.63208	0.35027	-4.65951	3.17e-06	7.06e-05
ENSOARG00000006780	3492.2	1.15108	0.247093	4.65849	3.19e-06	7.09e-05
ENSOARG00000004274	1580.81	-1.36946	0.294071	-4.6569	3.21e-06	7.12e-05
ENSOARG00000005436	960.967	1.6012	0.343838	4.65685	3.21e-06	7.12e-05
ENSOARG00000004708	1679.55	0.842048	0.180867	4.65563	3.23e-06	7.15e-05
ENSOARG00000013701	2676.19	-0.586686	0.126055	-4.6542	3.25e-06	7.19e-05
ENSOARG00000017646	861.702	-2.31435	0.497501	-4.65195	3.29e-06	7.26e-05
ENSOARG00000017278	433.068	0.687912	0.147879	4.65185	3.29e-06	7.26e-05
ENSOARG00000006459	2770.77	0.669379	0.143974	4.64931	3.33e-06	7.34e-05
ENSOARG00000004444	997.56	1.5171	0.326477	4.64688	3.37e-06	7.41e-05
ENSOARG00000005093	2449.12	-0.713557	0.153661	-4.6437	3.42e-06	7.52e-05
ENSOARG00000017181	88.3359	1.72251	0.371065	4.64208	3.45e-06	7.57e-05
ENSOARG00000005007	104.033	-1.84504	0.397536	-4.6412	3.46e-06	7.59e-05
ENSOARG00000018469	1127.61	-0.906439	0.195318	-4.64083	3.47e-06	7.59e-05
ENSOARG00000019634	578.84	0.851282	0.183503	4.63908	3.5e-06	7.65e-05
ENSOARG00000008771	1275.88	-0.478117	0.103092	-4.63778	3.52e-06	7.67e-05
ENSOARG00000009923	6354.08	1.45241	0.313173	4.63774	3.52e-06	7.67e-05
ENSOARG00000016125	3728.08	-0.582874	0.125746	-4.63534	3.56e-06	7.75e-05
ENSOARG00000003688	2008.04	-0.606839	0.130943	-4.63439	3.58e-06	7.78e-05
ENSOARG00000013667	1799.46	1.20944	0.261016	4.63361	3.59e-06	7.79e-05
ENSOARG00000002143	47.554	2.61529	0.564433	4.63347	3.6e-06	7.79e-05
ENSOARG00000018471	1303.11	-0.802095	0.173133	-4.63282	3.61e-06	7.81e-05
ENSOARG00000015604	5924.25	1.73194	0.37401	4.63073	3.64e-06	7.87e-05
ENSOARG00000007495	1854.22	-1.5095	0.326161	-4.6281	3.69e-06	7.96e-05
ENSOARG00000010949	654.455	-1.7125	0.370057	-4.62765	3.7e-06	7.97e-05
ENSOARG00000006766	8974.22	0.774763	0.167445	4.62697	3.71e-06	7.99e-05
ENSOARG00000010624	785.04	0.939433	0.203113	4.62517	3.74e-06	8.05e-05
ENSOARG00000000975	888.937	-0.970148	0.209809	-4.62396	3.76e-06	8.07e-05
ENSOARG00000000676	235.583	-1.50347	0.32514	-4.62405	3.76e-06	8.07e-05
ENSOARG00000006425	17.8278	-5.1389	1.11176	-4.62229	3.8e-06	8.13e-05
ENSOARG00000015487	1298.15	0.900585	0.194886	4.62108	3.82e-06	8.16e-05
ENSOARG00000003310	1412.2	-1.10512	0.239154	-4.62094	3.82e-06	8.16e-05
ENSOARG00000020009	257.512	-1.91231	0.414114	-4.61785	3.88e-06	8.27e-05
ENSOARG00000001652	2899.5	1.09242	0.236657	4.61603	3.91e-06	8.33e-05
ENSOARG00000000446	529.674	0.75877	0.164422	4.61478	3.94e-06	8.37e-05
ENSOARG00000008783	25716.6	-0.912956	0.19785	-4.61439	3.94e-06	8.37e-05
ENSOARG00000015283	4278.43	0.631656	0.137026	4.60976	4.03e-06	8.55e-05
ENSOARG00000007371	151.91	-1.52313	0.330774	-4.60474	4.13e-06	8.74e-05
ENSOARG00000009522	2168.69	0.974767	0.211695	4.60459	4.13e-06	8.74e-05
ENSOARG00000010117	10874.4	0.657254	0.142795	4.60278	4.17e-06	8.81e-05
ENSOARG00000009358	370.507	1.08279	0.235331	4.60115	4.2e-06	8.86e-05
ENSOARG00000018950	368.025	0.86951	0.189031	4.59983	4.23e-06	8.91e-05
ENSOARG00000010661	5.28285	5.81881	1.26654	4.59427	4.34e-06	9.14e-05
ENSOARG00000014319	350.059	-3.36259	0.732031	-4.5935	4.36e-06	9.16e-05
ENSOARG00000009592	679.362	1.24692	0.271463	4.59333	4.36e-06	9.16e-05
ENSOARG00000011884	1020.23	-0.677517	0.147509	-4.59306	4.37e-06	9.16e-05
ENSOARG00000015819	10632.9	-0.645131	0.14049	-4.592	4.39e-06	9.19e-05
ENSOARG00000006866	6.82635	6.18593	1.34752	4.5906	4.42e-06	9.24e-05
ENSOARG00000012184	1666.25	-1.3093	0.285386	-4.5878	4.48e-06	9.35e-05
ENSOARG00000011523	32923.2	-0.800681	0.174529	-4.58767	4.48e-06	9.35e-05
ENSOARG00000025638	94.9368	-1.44891	0.31596	-4.58574	4.52e-06	9.42e-05
ENSOARG00000000388	2966.64	0.524684	0.114505	4.58222	4.6e-06	9.57e-05
ENSOARG00000012663	232.884	-2.33445	0.509487	-4.58195	4.61e-06	9.57e-05
ENSOARG00000008236	16908	-0.736457	0.16079	-4.58025	4.64e-06	9.63e-05
ENSOARG00000016831	5633.54	-0.842704	0.184023	-4.57935	4.66e-06	9.66e-05
ENSOARG00000014522	3339.14	0.513915	0.112256	4.57805	4.69e-06	9.71e-05
ENSOARG00000005034	21535.6	0.742887	0.162311	4.57695	4.72e-06	9.75e-05
ENSOARG00000008825	12582.8	-0.592456	0.129497	-4.57506	4.76e-06	9.82e-05
ENSOARG00000010381	2898.15	0.889305	0.194455	4.57333	4.8e-06	9.89e-05
ENSOARG00000017538	524.792	-1.86408	0.407623	-4.57305	4.81e-06	9.89e-05
ENSOARG00000004127	85.9334	-3.5204	0.770104	-4.57133	4.85e-06	9.96e-05
ENSOARG00000020010	2130.84	0.892868	0.195383	4.56983	4.88e-06	0.000100212
ENSOARG00000021035	1790.07	-1.39142	0.304522	-4.56919	4.9e-06	0.000100389
ENSOARG00000020671	4308.38	1.20091	0.262931	4.56739	4.94e-06	0.000101124
ENSOARG00000001089	1561.31	0.933852	0.204504	4.56643	4.96e-06	0.000101462
ENSOARG00000008051	1757.62	-0.54424	0.119213	-4.56529	4.99e-06	0.000101883
ENSOARG00000016841	5743.62	-0.644231	0.141139	-4.56451	5.01e-06	0.000102129
ENSOARG00000013821	2277.09	0.895594	0.196506	4.55758	5.17e-06	0.000105424
ENSOARG00000012477	1025.32	0.785679	0.172413	4.55696	5.19e-06	0.000105602
ENSOARG00000000940	5728.11	0.599691	0.131636	4.55567	5.22e-06	0.000106118
ENSOARG00000010740	2447.7	1.21248	0.266178	4.55513	5.24e-06	0.000106254
ENSOARG00000009845	395.016	-1.18123	0.259337	-4.5548	5.24e-06	0.000106285
ENSOARG00000019266	382.162	-0.892848	0.196048	-4.55422	5.26e-06	0.000106444
ENSOARG00000015482	3289.35	1.34438	0.295444	4.55037	5.36e-06	0.000108275
ENSOARG00000000263	1581.32	-0.594669	0.130734	-4.54869	5.4e-06	0.000109003
ENSOARG00000004301	422.349	-1.64301	0.361425	-4.54593	5.47e-06	0.000110303
ENSOARG00000002000	391.481	1.25113	0.275313	4.54439	5.51e-06	0.000110877
ENSOARG00000004373	384.001	-0.830762	0.182814	-4.54431	5.51e-06	0.000110877
ENSOARG00000007807	384.12	-0.638084	0.140435	-4.54362	5.53e-06	0.000110972
ENSOARG00000012970	49426.2	-0.677003	0.149001	-4.5436	5.53e-06	0.000110972
ENSOARG00000003085	925.484	-1.21115	0.266642	-4.54223	5.57e-06	0.000111557
ENSOARG00000019706	51151.7	1.29626	0.285413	4.54168	5.58e-06	0.000111707
ENSOARG00000006027	20021.1	0.618573	0.136228	4.54072	5.61e-06	0.000112075
ENSOARG00000012675	163.397	-1.19999	0.264382	-4.53883	5.66e-06	0.000112944
ENSOARG00000004188	891.713	-1.17065	0.257953	-4.53823	5.67e-06	0.000113125
ENSOARG00000005694	2193.66	-1.43839	0.316985	-4.5377	5.69e-06	0.000113266
ENSOARG00000022546	13.6005	-3.07921	0.678748	-4.5366	5.72e-06	0.000113716
ENSOARG00000013745	1399.53	-1.19234	0.262975	-4.53406	5.79e-06	0.000114952
ENSOARG00000002458	50212.4	-0.681092	0.150268	-4.5325	5.83e-06	0.000115659
ENSOARG00000009533	1196.05	-1.58324	0.349342	-4.53206	5.84e-06	0.000115759
ENSOARG00000013511	582.16	0.754147	0.166527	4.52867	5.94e-06	0.000117487
ENSOARG00000008334	3780.75	-0.913905	0.201828	-4.52814	5.95e-06	0.000117488
ENSOARG00000011960	582.559	-0.902472	0.199302	-4.52817	5.95e-06	0.000117488
ENSOARG00000017601	18831.6	1.1593	0.256073	4.5272	5.98e-06	0.000117865
ENSOARG00000013829	2181.11	0.858248	0.189605	4.52651	6e-06	0.000118108
ENSOARG00000005320	2329.51	-0.532762	0.117728	-4.52535	6.03e-06	0.00011861
ENSOARG00000001508	122048	-2.25115	0.497502	-4.5249	6.04e-06	0.000118715
ENSOARG00000007778	3062.66	1.29272	0.285739	4.52411	6.06e-06	0.000119015
ENSOARG00000008148	6699.53	-1.02695	0.227086	-4.52231	6.12e-06	0.000119888
ENSOARG00000003167	87.3807	1.49119	0.32983	4.5211	6.15e-06	0.000120425
ENSOARG00000018427	1634.47	0.605876	0.134141	4.51672	6.28e-06	0.00012279
ENSOARG00000016495	13100.8	-0.939478	0.208206	-4.51225	6.41e-06	0.000125255
ENSOARG00000012019	13825.5	-0.85085	0.188588	-4.51168	6.43e-06	0.00012529
ENSOARG00000020518	1674.56	-0.73086	0.161984	-4.51193	6.42e-06	0.00012529
ENSOARG00000014531	1607.62	0.782399	0.17345	4.5108	6.46e-06	0.000125504
ENSOARG00000001051	2933.54	0.810636	0.179706	4.51089	6.46e-06	0.000125504
ENSOARG00000010474	5882.67	-0.935318	0.207423	-4.50923	6.51e-06	0.000126234
ENSOARG00000008850	614.518	-0.706108	0.156598	-4.50905	6.51e-06	0.000126234
ENSOARG00000005125	211.865	-0.765455	0.169902	-4.50529	6.63e-06	0.000128183
ENSOARG00000012787	618.708	-0.846918	0.187979	-4.50539	6.63e-06	0.000128183
ENSOARG00000012871	3849.14	1.08683	0.24127	4.5046	6.65e-06	0.000128444
ENSOARG00000010768	236.721	-1.49126	0.3311	-4.50397	6.67e-06	0.000128671
ENSOARG00000003677	37010.3	-0.846126	0.187909	-4.50286	6.7e-06	0.000129188
ENSOARG00000004338	5131.05	1.56086	0.34698	4.49843	6.85e-06	0.000131751
ENSOARG00000003363	422.641	0.883679	0.196455	4.49812	6.86e-06	0.000131782
ENSOARG00000010167	1902.71	0.677926	0.150729	4.49764	6.87e-06	0.00013192
ENSOARG00000007210	1182.92	1.27486	0.283844	4.49142	7.08e-06	0.000135673
ENSOARG00000007283	271.47	1.40378	0.312571	4.49109	7.09e-06	0.00013572
ENSOARG00000000005	4539.88	-0.892444	0.198753	-4.49022	7.11e-06	0.000136109
ENSOARG00000009069	8913.62	1.18064	0.263037	4.48849	7.17e-06	0.000136818
ENSOARG00000015422	10611.2	-0.871115	0.194067	-4.48873	7.17e-06	0.000136818
ENSOARG00000013255	1486.62	-0.714443	0.159177	-4.48835	7.18e-06	0.000136818
ENSOARG00000013636	2304.84	-1.95764	0.436285	-4.48706	7.22e-06	0.000137487
ENSOARG00000015722	2472.43	0.465526	0.103789	4.4853	7.28e-06	0.00013846
ENSOARG00000006850	540.078	0.792005	0.176591	4.48496	7.29e-06	0.000138518
ENSOARG00000006209	14887.2	-0.764805	0.170552	-4.4843	7.32e-06	0.000138786
ENSOARG00000010371	1385.13	-0.565329	0.126154	-4.48127	7.42e-06	0.000140601
ENSOARG00000017354	1576.99	-0.506734	0.113114	-4.47987	7.47e-06	0.000141363
ENSOARG00000011474	354.375	-0.966043	0.215746	-4.47768	7.55e-06	0.000142541
ENSOARG00000025473	61.7755	-2.73837	0.611606	-4.47734	7.56e-06	0.000142541
ENSOARG00000008692	1326.52	-0.479258	0.107036	-4.47753	7.55e-06	0.000142541
ENSOARG00000003492	12532.6	1.19737	0.267458	4.47686	7.57e-06	0.000142689
ENSOARG00000006265	5885.14	0.966651	0.215953	4.47621	7.6e-06	0.000142958
ENSOARG00000003437	2804.46	1.02628	0.229506	4.47167	7.76e-06	0.000145855
ENSOARG00000000950	587.118	1.94846	0.436188	4.46701	7.93e-06	0.000148894
ENSOARG00000019651	1083.96	0.572055	0.128079	4.46643	7.95e-06	0.000149123
ENSOARG00000010854	488.967	1.65467	0.370553	4.46539	7.99e-06	0.000149671
ENSOARG00000010972	578.252	1.01366	0.227032	4.46484	8.01e-06	0.000149883
ENSOARG00000020139	4068.32	1.27474	0.285626	4.46299	8.08e-06	0.000151009
ENSOARG00000015148	1029.29	0.486194	0.108947	4.46267	8.09e-06	0.000151059
ENSOARG00000011809	1516.25	-0.652764	0.146327	-4.46098	8.16e-06	0.000152074
ENSOARG00000020644	1155.18	0.568859	0.127579	4.45888	8.24e-06	0.000153395
ENSOARG00000017648	161.305	0.968788	0.217322	4.45785	8.28e-06	0.000153951
ENSOARG00000004687	795.048	-0.632883	0.142034	-4.45586	8.36e-06	0.00015521
ENSOARG00000018201	497.357	-0.791123	0.177616	-4.45413	8.42e-06	0.000156285
ENSOARG00000026930	141.066	-1.09351	0.245688	-4.45081	8.55e-06	0.000158538
ENSOARG00000018143	50.1574	-3.33563	0.749932	-4.44791	8.67e-06	0.000160505
ENSOARG00000008588	3404.6	-1.31481	0.29569	-4.44658	8.72e-06	0.000161313
ENSOARG00000001573	58316.9	1.20107	0.270225	4.4447	8.8e-06	0.000162355
ENSOARG00000020260	545.525	0.774071	0.174152	4.44479	8.8e-06	0.000162355
ENSOARG00000011418	546.429	0.941767	0.211984	4.44263	8.89e-06	0.000163736
ENSOARG00000006135	41.6549	2.31733	0.521975	4.43954	9.01e-06	0.000165911
ENSOARG00000003538	1632.12	-1.18916	0.267914	-4.43858	9.06e-06	0.000166465
ENSOARG00000008504	54.9145	-2.47077	0.556778	-4.43762	9.1e-06	0.000167013
ENSOARG00000008910	2157.48	0.788182	0.1777	4.43545	9.19e-06	0.00016851
ENSOARG00000020267	697.201	-0.852736	0.19244	-4.43118	9.37e-06	0.000171364
ENSOARG00000000119	4130.51	1.39582	0.31499	4.43132	9.37e-06	0.000171364
ENSOARG00000020034	86840.1	1.19928	0.270651	4.4311	9.38e-06	0.000171364
ENSOARG00000013833	216.898	-4.03877	0.911737	-4.42975	9.43e-06	0.000172238
ENSOARG00000018593	52531.3	-1.44673	0.326643	-4.4291	9.46e-06	0.000172564
ENSOARG00000000378	1001.32	-0.812678	0.18358	-4.42682	9.56e-06	0.000174198
ENSOARG00000012485	34.6437	-2.0917	0.472793	-4.42412	9.68e-06	0.000176185
ENSOARG00000001211	750.601	-0.625924	0.141515	-4.42303	9.73e-06	0.000176882
ENSOARG00000000778	1193.31	0.849828	0.192171	4.42225	9.77e-06	0.000177319
ENSOARG00000016951	28.7322	3.75805	0.849923	4.42164	9.8e-06	0.00017742
ENSOARG00000020103	12.247	-6.51925	1.47432	-4.42188	9.78e-06	0.00017742
ENSOARG00000015816	1752.53	0.806643	0.182527	4.41932	9.9e-06	0.000179131
ENSOARG00000015646	249.464	2.132	0.482541	4.41827	9.95e-06	0.000179798
ENSOARG00000003316	2637.59	1.33602	0.302517	4.41636	1e-05	0.00018119
ENSOARG00000002185	2081.35	-0.985728	0.223343	-4.41351	1.02e-05	0.000183381
ENSOARG00000015675	492.932	-1.51281	0.342882	-4.41205	1.02e-05	0.000184418
ENSOARG00000003932	1125.32	-1.0686	0.242312	-4.41001	1.03e-05	0.000185953
ENSOARG00000003426	429.201	-0.913053	0.207173	-4.40719	1.05e-05	0.000187968
ENSOARG00000005156	3745.15	0.874987	0.198536	4.4072	1.05e-05	0.000187968
ENSOARG00000025904	54.1462	-1.79346	0.407037	-4.40613	1.05e-05	0.000188679
ENSOARG00000015147	406.01	-1.12301	0.254918	-4.40536	1.06e-05	0.000188923
ENSOARG00000008088	4195.6	-0.403426	0.0915715	-4.40559	1.05e-05	0.000188923
ENSOARG00000005010	6527.28	0.647414	0.147031	4.40325	1.07e-05	0.000190557
ENSOARG00000020652	1401.04	0.913017	0.207436	4.40144	1.08e-05	0.000191938
ENSOARG00000018385	310.781	-0.748807	0.170137	-4.4012	1.08e-05	0.000191938
ENSOARG00000005015	3669.77	-0.583911	0.132726	-4.39938	1.09e-05	0.000193181
ENSOARG00000026132	359.881	-1.07472	0.244293	-4.39932	1.09e-05	0.000193181
ENSOARG00000005657	1798.41	0.752864	0.171176	4.3982	1.09e-05	0.000193968
ENSOARG00000007382	683.215	1.38248	0.314376	4.39753	1.09e-05	0.000194134
ENSOARG00000017715	118.81	-1.49408	0.339741	-4.39769	1.09e-05	0.000194134
ENSOARG00000012687	9641.39	0.658975	0.149889	4.39641	1.1e-05	0.000194916
ENSOARG00000010390	700.874	1.03322	0.235093	4.39495	1.11e-05	0.000196018
ENSOARG00000006492	5775.11	-0.858414	0.195449	-4.39201	1.12e-05	0.000198468
ENSOARG00000026476	153.556	-1.39288	0.31727	-4.3902	1.13e-05	0.000199902
ENSOARG00000026832	164.373	-1.27335	0.290173	-4.38825	1.14e-05	0.000201264
ENSOARG00000017734	1324.88	0.562592	0.128201	4.38834	1.14e-05	0.000201264
ENSOARG00000008177	916.292	-0.514474	0.117282	-4.38662	1.15e-05	0.000202045
ENSOARG00000003205	1305.79	-0.767439	0.174975	-4.38598	1.15e-05	0.000202045
ENSOARG00000003422	80.6918	-2.75309	0.6276	-4.3867	1.15e-05	0.000202045
ENSOARG00000016574	9940.88	-1.16272	0.265101	-4.38594	1.15e-05	0.000202045
ENSOARG00000011824	13775.2	-1.50098	0.342206	-4.38619	1.15e-05	0.000202045
ENSOARG00000008072	31181.5	0.884479	0.201672	4.38573	1.16e-05	0.000202045
ENSOARG00000008358	58.6846	2.46266	0.56135	4.38703	1.15e-05	0.000202045
ENSOARG00000020639	16305.2	-0.925241	0.210994	-4.38515	1.16e-05	0.000202363
ENSOARG00000018421	2322.54	-0.555191	0.126627	-4.38446	1.16e-05	0.000202787
ENSOARG00000009256	23.0198	3.9391	0.898641	4.38339	1.17e-05	0.000203562
ENSOARG00000000457	5.94465	-6.06763	1.38497	-4.38105	1.18e-05	0.00020554
ENSOARG00000015718	398.589	1.36222	0.310968	4.3806	1.18e-05	0.000205743
ENSOARG00000010012	80.9667	2.32883	0.531679	4.38015	1.19e-05	0.000205942
ENSOARG00000013922	2526.98	1.27104	0.290197	4.3799	1.19e-05	0.000205954
ENSOARG00000015465	6967.92	1.05605	0.241351	4.37557	1.21e-05	0.000209863
ENSOARG00000000619	486.613	-0.901223	0.206072	-4.37335	1.22e-05	0.000211777
ENSOARG00000004157	521.733	-0.547987	0.125312	-4.37297	1.23e-05	0.000211914
ENSOARG00000007307	63.7681	1.8903	0.432338	4.37227	1.23e-05	0.000212367
ENSOARG00000017888	15804.5	0.750493	0.171734	4.3701	1.24e-05	0.000214256
ENSOARG00000018622	18261.7	-0.899136	0.205769	-4.36964	1.24e-05	0.000214481
ENSOARG00000009622	280.806	0.999605	0.228909	4.36681	1.26e-05	0.000217036
ENSOARG00000003604	391.523	1.17636	0.26956	4.36401	1.28e-05	0.000219365
ENSOARG00000002285	2242.4	0.537761	0.123223	4.36411	1.28e-05	0.000219365
ENSOARG00000020371	839.39	-0.918156	0.210444	-4.36295	1.28e-05	0.000219725
ENSOARG00000015602	2437.95	-0.697931	0.159951	-4.36339	1.28e-05	0.000219725
ENSOARG00000020575	192.554	-2.15688	0.494355	-4.36301	1.28e-05	0.000219725
ENSOARG00000021728	36.8126	-1.7881	0.409992	-4.36132	1.29e-05	0.000220961
ENSOARG00000013200	2755.04	0.522376	0.119777	4.36125	1.29e-05	0.000220961
ENSOARG00000012371	102.693	-1.21439	0.278673	-4.35778	1.31e-05	0.000224018
ENSOARG00000001988	261.586	-1.00403	0.230397	-4.35781	1.31e-05	0.000224018
ENSOARG00000001759	135.51	1.11697	0.256384	4.35661	1.32e-05	0.000224974
ENSOARG00000016728	654.289	0.626027	0.143715	4.35602	1.32e-05	0.000225345
ENSOARG00000017178	1327.55	0.630351	0.144776	4.35397	1.34e-05	0.000227227
ENSOARG00000012331	2168.52	1.62525	0.373622	4.35	1.36e-05	0.00023113
ENSOARG00000007964	2362.88	0.719003	0.165361	4.34807	1.37e-05	0.000232925
ENSOARG00000010421	185.105	-1.33055	0.306045	-4.34758	1.38e-05	0.000233204
ENSOARG00000010832	1109.04	0.714628	0.164401	4.34686	1.38e-05	0.000233713
ENSOARG00000011779	834.673	-1.7014	0.391437	-4.34655	1.38e-05	0.0002338
ENSOARG00000020579	1557.97	0.693215	0.15952	4.34564	1.39e-05	0.00023452
ENSOARG00000018337	50.9647	-3.44229	0.792435	-4.34394	1.4e-05	0.000236104
ENSOARG00000016004	233.992	-0.858805	0.197723	-4.34346	1.4e-05	0.000236361
ENSOARG00000013051	3887.84	-0.713352	0.164282	-4.34225	1.41e-05	0.000237426
ENSOARG00000020305	749.673	0.850457	0.195925	4.34073	1.42e-05	0.000238824
ENSOARG00000007640	141.567	-2.03307	0.46847	-4.3398	1.43e-05	0.00023958
ENSOARG00000006838	27239.6	0.599622	0.138242	4.33747	1.44e-05	0.000241874
ENSOARG00000000776	4240.36	-1.79069	0.413298	-4.33267	1.47e-05	0.000246938
ENSOARG00000002041	171.276	-1.57079	0.362563	-4.33246	1.47e-05	0.000246938
ENSOARG00000011685	1529.41	0.830898	0.191804	4.33202	1.48e-05	0.000247165
ENSOARG00000011962	155.158	1.84269	0.425487	4.33079	1.49e-05	0.000248293
ENSOARG00000013286	12516.9	1.02476	0.236684	4.32968	1.49e-05	0.000249027
ENSOARG00000016161	1200.67	-0.714509	0.165022	-4.32979	1.49e-05	0.000249027
ENSOARG00000008042	2905.18	0.829458	0.191692	4.32704	1.51e-05	0.000251773
ENSOARG00000017460	378.107	-1.22414	0.28294	-4.3265	1.51e-05	0.000252125
ENSOARG00000017744	8692.87	-1.21157	0.280065	-4.32602	1.52e-05	0.000252413
ENSOARG00000020939	1256.95	0.553582	0.127982	4.32547	1.52e-05	0.000252782
ENSOARG00000011463	2262.39	-1.36309	0.315191	-4.32466	1.53e-05	0.000253364
ENSOARG00000015072	282.124	2.57793	0.596123	4.3245	1.53e-05	0.000253364
ENSOARG00000011110	1087.75	0.770536	0.178268	4.32235	1.54e-05	0.000255587
ENSOARG00000020044	190.03	1.45151	0.336148	4.31806	1.57e-05	0.000260329
ENSOARG00000007396	3888.9	0.648289	0.150179	4.31678	1.58e-05	0.000261573
ENSOARG00000005613	1843.56	1.15236	0.266992	4.31608	1.59e-05	0.000262131
ENSOARG00000014800	645.147	1.97061	0.456793	4.314	1.6e-05	0.000264335
ENSOARG00000004015	1618.33	-1.11679	0.258901	-4.3136	1.61e-05	0.000264548
ENSOARG00000015709	336.619	-0.656533	0.152224	-4.31294	1.61e-05	0.000265067
ENSOARG00000009369	2889.37	-0.657249	0.152477	-4.31047	1.63e-05	0.000267764
ENSOARG00000000674	1324.38	-1.16527	0.270491	-4.30799	1.65e-05	0.000270144
ENSOARG00000010746	58.1367	-2.18932	0.508219	-4.30784	1.65e-05	0.000270144
ENSOARG00000020003	524.417	1.44669	0.335825	4.30786	1.65e-05	0.000270144
ENSOARG00000013559	1492.7	-1.44199	0.334925	-4.30541	1.67e-05	0.000272847
ENSOARG00000014243	97.6508	-1.31735	0.306092	-4.30377	1.68e-05	0.000274589
ENSOARG00000018407	8323.88	-0.779279	0.18118	-4.30114	1.7e-05	0.000277584
ENSOARG00000016431	3524.64	1.06789	0.248295	4.30089	1.7e-05	0.000277615
ENSOARG00000000558	9197	0.653227	0.151966	4.29852	1.72e-05	0.000280318
ENSOARG00000020558	1344.26	-0.574036	0.133614	-4.29624	1.74e-05	0.000282919
ENSOARG00000015328	1843.01	-0.581268	0.135431	-4.29199	1.77e-05	0.000288101
ENSOARG00000021831	712.143	-1.83832	0.428349	-4.29164	1.77e-05	0.000288265
ENSOARG00000004788	490.267	1.18687	0.27658	4.29123	1.78e-05	0.000288496
ENSOARG00000008653	452.834	-1.09452	0.255141	-4.28987	1.79e-05	0.000289984
ENSOARG00000007805	1985.37	0.757139	0.176517	4.28932	1.79e-05	0.000290402
ENSOARG00000018868	34.1212	-4.69667	1.09518	-4.28849	1.8e-05	0.00029119
ENSOARG00000011340	931.564	-1.59409	0.371837	-4.28707	1.81e-05	0.000292567
ENSOARG00000011858	5101.37	-0.827986	0.193139	-4.287	1.81e-05	0.000292567
ENSOARG00000011789	8175.36	0.844707	0.197142	4.28476	1.83e-05	0.000295231
ENSOARG00000000239	2277.58	-0.910948	0.21274	-4.28198	1.85e-05	0.000298633
ENSOARG00000008341	48.6323	1.62673	0.380165	4.27901	1.88e-05	0.000302352
ENSOARG00000015243	4228.1	0.632981	0.147944	4.27852	1.88e-05	0.000302448
ENSOARG00000017883	2988.72	1.57558	0.368256	4.27849	1.88e-05	0.000302448
ENSOARG00000011945	15344	-4.10887	0.960543	-4.27765	1.89e-05	0.000302725
ENSOARG00000020749	3597.73	-0.915088	0.213954	-4.27702	1.89e-05	0.000302725
ENSOARG00000003288	540.1	2.03358	0.475393	4.27768	1.89e-05	0.000302725
ENSOARG00000005267	697.731	-0.595997	0.139332	-4.27753	1.89e-05	0.000302725
ENSOARG00000018980	3924.25	-1.01463	0.237232	-4.27695	1.89e-05	0.000302725
ENSOARG00000008423	2099.02	0.620615	0.145098	4.2772	1.89e-05	0.000302725
ENSOARG00000002346	304.893	-0.929554	0.217441	-4.27496	1.91e-05	0.00030513
ENSOARG00000002169	2721.76	-0.410507	0.0960765	-4.27271	1.93e-05	0.000307606
ENSOARG00000007824	549.548	0.511232	0.119647	4.27285	1.93e-05	0.000307606
ENSOARG00000001894	3092.66	-0.67159	0.157213	-4.27185	1.94e-05	0.000308496
ENSOARG00000015843	17.093	-5.40807	1.26621	-4.27106	1.95e-05	0.000309279
ENSOARG00000005600	1787.9	-0.688459	0.161211	-4.27053	1.95e-05	0.000309703
ENSOARG00000015610	216.547	-1.05207	0.246403	-4.2697	1.96e-05	0.000310558
ENSOARG00000013599	36.8953	1.86411	0.436635	4.26926	1.96e-05	0.000310861
ENSOARG00000003740	66.928	1.34782	0.315797	4.26799	1.97e-05	0.000312179
ENSOARG00000006820	436.781	0.720024	0.168708	4.26787	1.97e-05	0.000312179
ENSOARG00000007731	83.3957	-3.73143	0.874541	-4.26673	1.98e-05	0.000313476
ENSOARG00000007635	1640.38	0.732176	0.171629	4.26604	1.99e-05	0.000314129
ENSOARG00000009552	233.585	2.18311	0.511969	4.26415	2.01e-05	0.000316495
ENSOARG00000006400	4.53403	5.59735	1.31278	4.26375	2.01e-05	0.000316753
ENSOARG00000001615	3381.35	0.871657	0.204482	4.26277	2.02e-05	0.00031783
ENSOARG00000012074	3431.9	-1.29153	0.303103	-4.26102	2.03e-05	0.000320011
ENSOARG00000004946	10392.5	-0.688962	0.161702	-4.26069	2.04e-05	0.000320171
ENSOARG00000015615	8543.69	-0.772605	0.181452	-4.2579	2.06e-05	0.000323865
ENSOARG00000006653	20448	-0.978597	0.230037	-4.25409	2.1e-05	0.000329115
ENSOARG00000003405	27.2353	-2.37258	0.557776	-4.25364	2.1e-05	0.000329458
ENSOARG00000021172	352.687	-0.962747	0.226413	-4.25217	2.12e-05	0.000331294
ENSOARG00000009473	41.8731	-8.88156	2.0895	-4.25057	2.13e-05	0.000333351
ENSOARG00000004702	1593.41	-1.11164	0.261782	-4.24642	2.17e-05	0.000339247
ENSOARG00000011734	6508.81	1.1878	0.279843	4.24451	2.19e-05	0.000341813
ENSOARG00000012129	81.8697	-1.69012	0.39838	-4.24248	2.21e-05	0.000344591
ENSOARG00000003481	848.741	0.58545	0.138084	4.23982	2.24e-05	0.00034836
ENSOARG00000016056	2529.71	1.28701	0.303589	4.23931	2.24e-05	0.000348808
ENSOARG00000013280	132.832	-6.13295	1.44699	-4.2384	2.25e-05	0.00034988
ENSOARG00000023039	62.7207	-1.68998	0.398923	-4.23636	2.27e-05	0.00035274
ENSOARG00000004345	618.779	-0.446902	0.105525	-4.23505	2.28e-05	0.000354191
ENSOARG00000012326	2163.19	-0.888075	0.20971	-4.23478	2.29e-05	0.000354191
ENSOARG00000018352	2696.26	0.765215	0.18069	4.23496	2.29e-05	0.000354191
ENSOARG00000012366	811.588	-0.677557	0.16002	-4.23419	2.29e-05	0.000354779
ENSOARG00000001277	76518.7	-1.75327	0.414244	-4.23247	2.31e-05	0.000357164
ENSOARG00000003475	711.838	0.931378	0.220094	4.23173	2.32e-05	0.000357993
ENSOARG00000012065	286.456	1.00907	0.23852	4.23053	2.33e-05	0.000359556
ENSOARG00000012433	1016.55	1.01251	0.239368	4.22992	2.34e-05	0.000360192
ENSOARG00000012811	3875.13	0.652056	0.15418	4.22918	2.35e-05	0.000361021
ENSOARG00000014733	11670	-0.895704	0.211858	-4.22785	2.36e-05	0.000362825
ENSOARG00000009773	12375.1	0.756091	0.178864	4.22719	2.37e-05	0.000363539
ENSOARG00000009888	3492.23	1.01048	0.239314	4.2224	2.42e-05	0.000370997
ENSOARG00000008837	9400.14	0.954594	0.226109	4.22183	2.42e-05	0.000371571
ENSOARG00000010349	2479.83	0.580221	0.137477	4.2205	2.44e-05	0.000372847
ENSOARG00000016623	2593.44	0.621148	0.147162	4.22084	2.43e-05	0.000372847
ENSOARG00000018736	35.9896	-2.80885	0.66554	-4.22041	2.44e-05	0.000372847
ENSOARG00000001985	506.534	-1.63889	0.388424	-4.21934	2.45e-05	0.00037427
ENSOARG00000000613	14.6833	-6.19643	1.46873	-4.2189	2.45e-05	0.00037464
ENSOARG00000009132	1972.12	0.623728	0.147875	4.21793	2.47e-05	0.000375901
ENSOARG00000011989	448.286	1.15681	0.27434	4.21672	2.48e-05	0.000377554
ENSOARG00000020090	1839.83	0.818365	0.194168	4.21473	2.5e-05	0.000380545
ENSOARG00000003638	5555.13	0.740189	0.175644	4.21414	2.51e-05	0.000381178
ENSOARG00000002256	3805.81	-0.894439	0.212279	-4.21351	2.51e-05	0.000381877
ENSOARG00000004770	1779.99	0.77534	0.184191	4.20944	2.56e-05	0.000388451
ENSOARG00000012945	245.717	-0.779753	0.185262	-4.20893	2.57e-05	0.000388967
ENSOARG00000003980	3173.31	0.499875	0.118774	4.20864	2.57e-05	0.000389099
ENSOARG00000001844	962.908	0.772858	0.183652	4.20828	2.57e-05	0.000389343
ENSOARG00000008460	1063.95	0.667652	0.158669	4.20782	2.58e-05	0.000389761
ENSOARG00000013048	596.779	-0.99774	0.237141	-4.20737	2.58e-05	0.000390181
ENSOARG00000007864	372.245	1.2127	0.288364	4.20546	2.61e-05	0.00039312
ENSOARG00000018575	119.374	-1.15677	0.275132	-4.20441	2.62e-05	0.000394571
ENSOARG00000008682	3562.57	-1.00147	0.238248	-4.20347	2.63e-05	0.000395844
ENSOARG00000006232	200.658	-1.38153	0.328705	-4.20295	2.63e-05	0.000396376
ENSOARG00000007960	436.86	0.856951	0.203903	4.20273	2.64e-05	0.000396384
ENSOARG00000020623	4445.99	-0.91848	0.218648	-4.20072	2.66e-05	0.000399555
ENSOARG00000007978	5.51831	5.88253	1.40097	4.19889	2.68e-05	0.00040242
ENSOARG00000012328	32.6322	-8.52187	2.02981	-4.19835	2.69e-05	0.000403003
ENSOARG00000005009	949.415	0.656003	0.15629	4.19734	2.7e-05	0.000404428
ENSOARG00000010711	2436.41	-0.965339	0.230033	-4.19652	2.71e-05	0.000405506
ENSOARG00000006711	64.5603	-6.5277	1.55576	-4.19582	2.72e-05	0.000406
ENSOARG00000016349	20.7357	2.18256	0.52016	4.19594	2.72e-05	0.000406
ENSOARG00000003764	1255.37	-1.43583	0.342373	-4.19377	2.74e-05	0.000409311
ENSOARG00000003455	526.844	-3.14458	0.750086	-4.19229	2.76e-05	0.000411219
ENSOARG00000002251	147.856	6.35789	1.5165	4.19248	2.76e-05	0.000411219
ENSOARG00000011087	416.395	0.639873	0.152715	4.18997	2.79e-05	0.00041506
ENSOARG00000016068	14900.9	-0.625017	0.149205	-4.18898	2.8e-05	0.000416233
ENSOARG00000019145	1005.04	-0.981346	0.234272	-4.18891	2.8e-05	0.000416233
ENSOARG00000009636	2492.79	0.675339	0.161234	4.18857	2.81e-05	0.000416471
ENSOARG00000002753	17812.2	-0.715555	0.170986	-4.18489	2.85e-05	0.000422883
ENSOARG00000002424	2999.12	-0.540434	0.129159	-4.18425	2.86e-05	0.00042368
ENSOARG00000006676	6867.32	-0.573957	0.137229	-4.18249	2.88e-05	0.000426582
ENSOARG00000012001	6373.22	1.77598	0.424917	4.17958	2.92e-05	0.000431666
ENSOARG00000015539	258.695	1.8424	0.441081	4.17701	2.95e-05	0.000436175
ENSOARG00000014841	124.367	2.17448	0.520693	4.17614	2.97e-05	0.000437451
ENSOARG00000016953	911.628	-0.542739	0.130006	-4.17471	2.98e-05	0.000439799
ENSOARG00000004901	158.814	1.15931	0.27778	4.17346	3e-05	0.000441394
ENSOARG00000001555	517.533	-0.457104	0.109522	-4.17364	3e-05	0.000441394
ENSOARG00000011629	3420.08	-0.617917	0.148078	-4.17291	3.01e-05	0.000442065
ENSOARG00000012566	269.701	-2.12103	0.508475	-4.17135	3.03e-05	0.000444691
ENSOARG00000003783	1555.85	-0.626192	0.150169	-4.16992	3.05e-05	0.000447082
ENSOARG00000014217	6577.95	-1.36584	0.327577	-4.16954	3.05e-05	0.000447417
ENSOARG00000009659	1909.19	-2.87387	0.689356	-4.16891	3.06e-05	0.000448234
ENSOARG00000005434	29.2505	8.28808	1.98836	4.16829	3.07e-05	0.000449049
ENSOARG00000004295	1182.27	-0.649525	0.155856	-4.16747	3.08e-05	0.000450252
ENSOARG00000017239	1896.93	-0.533937	0.128127	-4.16724	3.08e-05	0.000450304
ENSOARG00000009882	1840.66	-0.911279	0.218693	-4.16693	3.09e-05	0.000450511
ENSOARG00000011853	971.039	-0.789305	0.189501	-4.16517	3.11e-05	0.000453576
ENSOARG00000006958	798.317	-1.10701	0.265797	-4.16487	3.12e-05	0.000453756
ENSOARG00000006184	857.204	-1.30298	0.312916	-4.16397	3.13e-05	0.000455131
ENSOARG00000016109	166.711	1.25829	0.302228	4.16337	3.14e-05	0.000455926
ENSOARG00000020466	54.9021	-2.36587	0.568423	-4.16217	3.15e-05	0.000457915
ENSOARG00000003633	72.7958	-1.18209	0.28405	-4.16157	3.16e-05	0.000458691
ENSOARG00000006079	12.6218	3.34614	0.804682	4.15834	3.21e-05	0.000464815
ENSOARG00000011693	1063.95	0.615633	0.148072	4.15766	3.22e-05	0.000465361
ENSOARG00000015529	2719.46	-0.508622	0.122328	-4.15784	3.21e-05	0.000465361
ENSOARG00000014476	3909.56	-1.01924	0.245171	-4.15726	3.22e-05	0.000465751
ENSOARG00000014668	2268.9	0.784844	0.188799	4.15704	3.22e-05	0.000465773
ENSOARG00000007965	573.8	-0.93581	0.225137	-4.15662	3.23e-05	0.000466207
ENSOARG00000016405	37402.8	1.13899	0.274125	4.15502	3.25e-05	0.000469066
ENSOARG00000007603	78.7543	2.73183	0.657658	4.15387	3.27e-05	0.000470993
ENSOARG00000010741	5746.42	0.935472	0.225274	4.1526	3.29e-05	0.000472771
ENSOARG00000013365	3887.99	-0.393445	0.0947438	-4.15273	3.29e-05	0.000472771
ENSOARG00000008566	516.841	1.00518	0.242261	4.14914	3.34e-05	0.000479532
ENSOARG00000002486	2621.7	-1.2841	0.309854	-4.14421	3.41e-05	0.000489533
ENSOARG00000006529	343.3	1.03907	0.25075	4.14384	3.42e-05	0.000489885
ENSOARG00000006241	1564.47	-0.630115	0.152162	-4.14108	3.46e-05	0.000495371
ENSOARG00000002535	40.4025	-2.21428	0.534837	-4.1401	3.47e-05	0.00049637
ENSOARG00000026632	81.1481	-1.12583	0.271918	-4.14034	3.47e-05	0.00049637
ENSOARG00000008137	2346.54	1.57267	0.379873	4.14	3.47e-05	0.00049637
ENSOARG00000001455	258.218	-1.15081	0.278134	-4.13763	3.51e-05	0.00050109
ENSOARG00000014181	516.271	0.718713	0.173762	4.1362	3.53e-05	0.000503315
ENSOARG00000017077	457.384	0.878483	0.21238	4.13637	3.53e-05	0.000503315
ENSOARG00000007343	28898.5	1.2678	0.306629	4.13464	3.56e-05	0.0005063
ENSOARG00000012099	432.793	0.833286	0.201561	4.13415	3.56e-05	0.000506918
ENSOARG00000013754	493.281	0.814227	0.197017	4.13278	3.58e-05	0.000509045
ENSOARG00000008965	904.307	1.40289	0.339446	4.13289	3.58e-05	0.000509045
ENSOARG00000003850	724.891	-1.2975	0.314067	-4.1313	3.61e-05	0.000511886
ENSOARG00000009862	77.543	-0.939166	0.227354	-4.13085	3.61e-05	0.000512442
ENSOARG00000000316	2675.28	0.674981	0.163496	4.12842	3.65e-05	0.000517411
ENSOARG00000019679	1561.66	1.12163	0.271718	4.12791	3.66e-05	0.000518116
ENSOARG00000018238	4357.11	1.25818	0.305033	4.12475	3.71e-05	0.000524813
ENSOARG00000006858	491.743	0.537435	0.130339	4.12336	3.73e-05	0.000527446
ENSOARG00000017639	778.905	-1.62031	0.392975	-4.12319	3.74e-05	0.000527446
ENSOARG00000005026	336.973	1.06	0.257142	4.12225	3.75e-05	0.000529139
ENSOARG00000006129	848.799	0.729803	0.177122	4.12035	3.78e-05	0.000533058
ENSOARG00000018530	5.03247	-5.82602	1.41408	-4.12	3.79e-05	0.000533393
ENSOARG00000018850	2043.9	-0.630662	0.153105	-4.11915	3.8e-05	0.000534894
ENSOARG00000008998	1018.61	1.0896	0.264615	4.11768	3.83e-05	0.000537837
ENSOARG00000011472	759.537	0.766915	0.186275	4.1171	3.84e-05	0.000538715
ENSOARG00000010067	223.422	-0.899024	0.218398	-4.11644	3.85e-05	0.000539784
ENSOARG00000013927	4412.35	-0.564723	0.13724	-4.11485	3.87e-05	0.000543054
ENSOARG00000002683	20016.7	0.946111	0.23	4.11352	3.9e-05	0.000545713
ENSOARG00000000959	284.68	-0.528636	0.128574	-4.11154	3.93e-05	0.000549939
ENSOARG00000001500	19210.2	-0.778645	0.189415	-4.11079	3.94e-05	0.000550745
ENSOARG00000021119	495.098	-0.704066	0.171269	-4.11089	3.94e-05	0.000550745
ENSOARG00000013120	1373.07	0.839097	0.204135	4.11049	3.95e-05	0.00055098
ENSOARG00000003451	3325.83	-0.986933	0.240133	-4.10994	3.96e-05	0.000551351
ENSOARG00000016724	1350.24	-1.01972	0.248102	-4.11008	3.96e-05	0.000551351
ENSOARG00000018925	283.443	-0.907243	0.220825	-4.10843	3.98e-05	0.000554472
ENSOARG00000020335	1670.34	0.586866	0.142925	4.1061	4.02e-05	0.000559598
ENSOARG00000005397	28960.4	-0.817626	0.199195	-4.10466	4.05e-05	0.000562621
ENSOARG00000005533	5654.3	0.754858	0.183912	4.10444	4.05e-05	0.000562662
ENSOARG00000011930	342.834	-1.23785	0.301609	-4.10415	4.06e-05	0.000562887
ENSOARG00000011159	13837.8	1.19241	0.290584	4.10349	4.07e-05	0.000564007
ENSOARG00000000773	2348.43	1.16968	0.285097	4.10275	4.08e-05	0.000565315
ENSOARG00000020968	42.6219	2.01217	0.490542	4.10194	4.1e-05	0.000566326
ENSOARG00000020724	10404.5	-1.07381	0.261769	-4.10213	4.09e-05	0.000566326
ENSOARG00000017736	2623.99	-0.989811	0.241347	-4.1012	4.11e-05	0.000567641
ENSOARG00000016889	2171.61	-0.589965	0.143877	-4.10049	4.12e-05	0.000568905
ENSOARG00000007871	362.507	-0.79124	0.193072	-4.09815	4.16e-05	0.000574178
ENSOARG00000014701	18314	0.879989	0.214752	4.0977	4.17e-05	0.000574811
ENSOARG00000019448	40.8781	2.0913	0.510859	4.09369	4.25e-05	0.000584337
ENSOARG00000011575	216237	1.33522	0.326318	4.09177	4.28e-05	0.000588702
ENSOARG00000005929	2011.24	1.5824	0.386801	4.09099	4.3e-05	0.000590179
ENSOARG00000004504	43.8365	-1.19655	0.292544	-4.09017	4.31e-05	0.000591745
ENSOARG00000017392	1061.44	-0.673321	0.164634	-4.08982	4.32e-05	0.000592135
ENSOARG00000005939	3892.03	1.13504	0.277623	4.08842	4.34e-05	0.000594697
ENSOARG00000011805	103454	-0.680335	0.166404	-4.08845	4.34e-05	0.000594697
ENSOARG00000012588	8461.89	0.731512	0.17896	4.08758	4.36e-05	0.000595835
ENSOARG00000010141	621.014	-1.45726	0.356493	-4.08777	4.36e-05	0.000595835
ENSOARG00000015164	8581.14	0.951655	0.232853	4.08694	4.37e-05	0.000596968
ENSOARG00000007777	2576.22	0.629508	0.154119	4.08455	4.42e-05	0.000602633
ENSOARG00000016539	458.148	-0.755255	0.184925	-4.08412	4.42e-05	0.000603236
ENSOARG00000006963	1246.4	-0.511863	0.125343	-4.08369	4.43e-05	0.00060383
ENSOARG00000001456	737.275	-1.69323	0.414653	-4.08348	4.44e-05	0.000603861
ENSOARG00000008384	159.349	-1.187	0.290735	-4.08275	4.45e-05	0.00060475
ENSOARG00000011636	61.5486	-2.56831	0.629063	-4.08276	4.45e-05	0.00060475
ENSOARG00000016717	15558.2	-2.43432	0.596288	-4.08245	4.46e-05	0.000605007
ENSOARG00000008306	220661	-0.674787	0.165313	-4.08186	4.47e-05	0.000606027
ENSOARG00000002789	171.94	-1.07217	0.262828	-4.07935	4.52e-05	0.00061157
ENSOARG00000010816	5897.12	0.913038	0.223817	4.07939	4.52e-05	0.00061157
ENSOARG00000002461	96.868	-1.31134	0.321551	-4.07817	4.54e-05	0.000614167
ENSOARG00000016415	146.773	-2.04273	0.501235	-4.07539	4.59e-05	0.000621018
ENSOARG00000017568	393.93	0.919894	0.225783	4.07424	4.62e-05	0.00062199
ENSOARG00000010932	971.079	0.546949	0.134241	4.07437	4.61e-05	0.00062199
ENSOARG00000009933	246.33	0.698917	0.171534	4.07451	4.61e-05	0.00062199
ENSOARG00000006254	427.146	-0.672706	0.165111	-4.07427	4.62e-05	0.00062199
ENSOARG00000016737	5079.84	-0.732436	0.179817	-4.07323	4.64e-05	0.000624172
ENSOARG00000007984	774.902	2.61766	0.643036	4.07078	4.69e-05	0.000630246
ENSOARG00000000853	55.7814	-1.80546	0.443701	-4.06909	4.72e-05	0.000634297
ENSOARG00000017295	2738.79	1.00911	0.248044	4.06828	4.74e-05	0.000635991
ENSOARG00000000936	24869.7	0.819024	0.201421	4.06623	4.78e-05	0.000641072
ENSOARG00000009355	551.944	0.546844	0.134501	4.06574	4.79e-05	0.00064187
ENSOARG00000026457	8183.31	1.49597	0.368025	4.06486	4.81e-05	0.000643752
ENSOARG00000002988	1937.18	0.875487	0.215465	4.06324	4.84e-05	0.00064769
ENSOARG00000015811	1706.98	0.886232	0.21817	4.06212	4.86e-05	0.000649978
ENSOARG00000009038	485.783	0.793403	0.195322	4.06203	4.86e-05	0.000649978
ENSOARG00000006118	7688.14	-0.726852	0.179036	-4.05981	4.91e-05	0.000655633
ENSOARG00000011640	128.909	-1.35704	0.334376	-4.05842	4.94e-05	0.000658998
ENSOARG00000006450	1869.39	0.950554	0.234252	4.05783	4.95e-05	0.000660128
ENSOARG00000013437	1293.2	0.726624	0.179137	4.05625	4.99e-05	0.000664049
ENSOARG00000005317	1462.54	0.530215	0.130804	4.05349	5.05e-05	0.000671362
ENSOARG00000010047	1612.17	0.96183	0.237308	4.05309	5.05e-05	0.000671958
ENSOARG00000001899	3382.87	0.471549	0.116376	4.05194	5.08e-05	0.000674714
ENSOARG00000002484	5462.07	0.786701	0.194188	4.05123	5.09e-05	0.000676214
ENSOARG00000013816	262.221	0.735821	0.181694	4.04978	5.13e-05	0.000679855
ENSOARG00000009607	16945.4	0.745523	0.184258	4.04609	5.21e-05	0.000690078
ENSOARG00000014267	855.316	-0.621513	0.153626	-4.04562	5.22e-05	0.000690896
ENSOARG00000009303	3058.75	0.681937	0.168597	4.04478	5.24e-05	0.000692801
ENSOARG00000016712	1217.2	-0.453509	0.112139	-4.04417	5.25e-05	0.000694022
ENSOARG00000005466	20561.1	0.934947	0.231206	4.04378	5.26e-05	0.000694605
ENSOARG00000020195	7805.95	0.844021	0.208757	4.04309	5.28e-05	0.000695565
ENSOARG00000012543	2798.51	-1.18253	0.292482	-4.04307	5.28e-05	0.000695565
ENSOARG00000014241	139.885	-0.980319	0.242546	-4.04179	5.3e-05	0.000698787
ENSOARG00000003991	90.9495	1.58229	0.391599	4.04059	5.33e-05	0.000701816
ENSOARG00000012807	3574.4	0.664456	0.164465	4.04012	5.34e-05	0.000702646
ENSOARG00000009180	198.379	-1.176	0.291119	-4.03959	5.35e-05	0.000703642
ENSOARG00000005585	975.92	0.460746	0.114078	4.03887	5.37e-05	0.000705247
ENSOARG00000019931	732.616	0.636101	0.157506	4.03859	5.38e-05	0.000705496
ENSOARG00000017186	758.95	0.832787	0.206272	4.03733	5.41e-05	0.000708712
ENSOARG00000008748	1373.7	-0.575921	0.142665	-4.03688	5.42e-05	0.000709506
ENSOARG00000026780	155.462	-1.06381	0.263657	-4.03482	5.46e-05	0.000712932
ENSOARG00000015910	4052.22	-0.648224	0.160657	-4.03483	5.46e-05	0.000712932
ENSOARG00000020530	1071.65	-0.760458	0.188475	-4.03478	5.47e-05	0.000712932
ENSOARG00000013043	168.208	-1.55847	0.386226	-4.03513	5.46e-05	0.000712932
ENSOARG00000003903	67625.6	0.430362	0.106655	4.03507	5.46e-05	0.000712932
ENSOARG00000016510	1223.69	0.944354	0.234085	4.03423	5.48e-05	0.000713454
ENSOARG00000011397	23200.7	-0.784759	0.194519	-4.03436	5.48e-05	0.000713454
ENSOARG00000004554	13032.6	-0.455355	0.112943	-4.03171	5.54e-05	0.000720563
ENSOARG00000008012	2246.24	0.733227	0.181892	4.03111	5.55e-05	0.000720656
ENSOARG00000007819	5665.93	0.591069	0.146625	4.03115	5.55e-05	0.000720656
ENSOARG00000000580	21787.4	-0.537043	0.133217	-4.03133	5.55e-05	0.000720656
ENSOARG00000001531	903.174	0.627025	0.155632	4.0289	5.6e-05	0.000726858
ENSOARG00000009894	718.42	-0.843442	0.209407	-4.02777	5.63e-05	0.000729779
ENSOARG00000013929	22.7605	3.08865	0.767638	4.02357	5.73e-05	0.000742313
ENSOARG00000016301	1041.19	1.0237	0.254492	4.02253	5.76e-05	0.000745004
ENSOARG00000005389	1451.79	-0.696017	0.173094	-4.02103	5.79e-05	0.000749152
ENSOARG00000021072	376.979	0.787974	0.195987	4.02055	5.81e-05	0.000750086
ENSOARG00000004429	16793.9	1.16583	0.29009	4.01886	5.85e-05	0.000754867
ENSOARG00000004691	548.518	0.661101	0.164527	4.01819	5.86e-05	0.000755799
ENSOARG00000005977	89.7355	-1.31396	0.326993	-4.01833	5.86e-05	0.000755799
ENSOARG00000015820	1173.33	-0.564745	0.140575	-4.0174	5.88e-05	0.000757724
ENSOARG00000015678	358.076	-0.782748	0.194889	-4.01638	5.91e-05	0.000759779
ENSOARG00000001128	334.307	-0.504639	0.125643	-4.01647	5.91e-05	0.000759779
ENSOARG00000001460	716.046	0.73631	0.183365	4.01555	5.93e-05	0.000761498
ENSOARG00000010841	182.997	-1.13085	0.281622	-4.01547	5.93e-05	0.000761498
ENSOARG00000017300	799	-1.00278	0.24976	-4.01496	5.95e-05	0.000762524
ENSOARG00000017061	899.71	-1.18135	0.294382	-4.01297	6e-05	0.000768383
ENSOARG00000006284	1025.29	-1.30748	0.325876	-4.01221	6.02e-05	0.000769607
ENSOARG00000011366	29896.5	-0.585041	0.145814	-4.01226	6.01e-05	0.000769607
ENSOARG00000006712	35364.9	1.12849	0.281288	4.01185	6.02e-05	0.000770167
ENSOARG00000007620	1410.53	1.1207	0.279408	4.01097	6.05e-05	0.000772433
ENSOARG00000019327	551.253	-1.14664	0.28594	-4.01009	6.07e-05	0.000774665
ENSOARG00000018340	289.894	-1.108	0.276323	-4.00981	6.08e-05	0.000774665
ENSOARG00000006456	24343.1	-0.888768	0.221655	-4.0097	6.08e-05	0.000774665
ENSOARG00000014296	1187.55	-0.873476	0.21785	-4.00954	6.08e-05	0.000774665
ENSOARG00000017096	1357.14	0.862798	0.21521	4.0091	6.1e-05	0.000775126
ENSOARG00000013242	3038.32	1.43471	0.357871	4.00902	6.1e-05	0.000775126
ENSOARG00000006042	1349.31	0.770012	0.192094	4.00851	6.11e-05	0.000776183
ENSOARG00000002098	41.9585	1.39049	0.346939	4.00789	6.13e-05	0.000777065
ENSOARG00000018396	1241.37	-0.939671	0.234456	-4.00787	6.13e-05	0.000777065
ENSOARG00000004565	3808.11	0.630958	0.157477	4.00666	6.16e-05	0.000780427
ENSOARG00000011051	760.708	0.995008	0.248353	4.00642	6.16e-05	0.000780598
ENSOARG00000005812	43.3609	-1.5736	0.392908	-4.00502	6.2e-05	0.000784002
ENSOARG00000010894	1551.89	-0.510184	0.127386	-4.00503	6.2e-05	0.000784002
ENSOARG00000008575	1014.16	0.974004	0.243266	4.00387	6.23e-05	0.000787194
ENSOARG00000019074	615.519	-0.842553	0.210468	-4.00323	6.25e-05	0.000788707
ENSOARG00000015258	204.241	1.18554	0.296174	4.00286	6.26e-05	0.000789336
ENSOARG00000002610	799.264	-0.52708	0.131692	-4.00238	6.27e-05	0.000789686
ENSOARG00000002100	37.0271	2.75457	0.688203	4.00255	6.27e-05	0.000789686
ENSOARG00000018783	464.167	-0.973192	0.243224	-4.00121	6.3e-05	0.00079298
ENSOARG00000007566	3752.4	-0.50296	0.125724	-4.00052	6.32e-05	0.000794674
ENSOARG00000003691	9472.31	-1.04889	0.26224	-3.99974	6.34e-05	0.00079665
ENSOARG00000016067	56.9693	-1.98043	0.495207	-3.9992	6.36e-05	0.000797858
ENSOARG00000000907	508.235	-1.29118	0.322884	-3.9989	6.36e-05	0.000798246
ENSOARG00000013347	66.7863	-2.64625	0.661779	-3.99868	6.37e-05	0.000798346
ENSOARG00000003381	10023.5	-0.760132	0.190121	-3.99815	6.38e-05	0.000799521
ENSOARG00000003308	1293.09	0.988415	0.247419	3.9949	6.47e-05	0.000809297
ENSOARG00000011287	1410.57	0.899371	0.225128	3.99493	6.47e-05	0.000809297
ENSOARG00000008099	1512.66	1.09932	0.275335	3.99264	6.53e-05	0.000816408
ENSOARG00000018070	415.227	-0.721804	0.180825	-3.99173	6.56e-05	0.000818915
ENSOARG00000013842	1580.52	-0.812226	0.203518	-3.99093	6.58e-05	0.000821052
ENSOARG00000018440	19.8634	-3.80204	0.952883	-3.99004	6.61e-05	0.000823487
ENSOARG00000010387	2690.03	-0.674052	0.168998	-3.98851	6.65e-05	0.000828157
ENSOARG00000005518	373.271	-1.57115	0.393981	-3.9879	6.67e-05	0.000829659
ENSOARG00000017139	324.86	0.658146	0.165046	3.98766	6.67e-05	0.000829859
ENSOARG00000015818	9504.12	-0.712498	0.178772	-3.98551	6.73e-05	0.000836087
ENSOARG00000013133	1991.9	-0.361753	0.0907663	-3.98554	6.73e-05	0.000836087
ENSOARG00000020036	773.361	0.710403	0.178257	3.98526	6.74e-05	0.000836325
ENSOARG00000003025	111.914	-1.513	0.379765	-3.98404	6.78e-05	0.000838693
ENSOARG00000001917	32.246	3.8995	0.978762	3.98411	6.77e-05	0.000838693
ENSOARG00000024508	11.4593	-2.5865	0.649216	-3.98404	6.78e-05	0.000838693
ENSOARG00000005542	7537.6	-0.633938	0.159131	-3.98374	6.78e-05	0.000839083
ENSOARG00000000161	11957.6	0.695094	0.174508	3.98317	6.8e-05	0.00084046
ENSOARG00000018964	4495.46	1.05906	0.266027	3.98101	6.86e-05	0.000847468
ENSOARG00000002129	8301.91	-1.45116	0.364575	-3.98041	6.88e-05	0.000848968
ENSOARG00000008386	91.5015	-1.05947	0.266208	-3.97987	6.9e-05	0.000850239
ENSOARG00000005554	986.934	0.749391	0.188371	3.97827	6.94e-05	0.000854679
ENSOARG00000009378	8075.87	1.05201	0.264437	3.9783	6.94e-05	0.000854679
ENSOARG00000008130	316.115	-1.03803	0.260941	-3.97802	6.95e-05	0.000854916
ENSOARG00000009348	1203.81	1.276	0.320798	3.97757	6.96e-05	0.00085585
ENSOARG00000013758	298.629	-0.730983	0.18379	-3.97728	6.97e-05	0.000856099
ENSOARG00000001534	420.819	-2.15744	0.542486	-3.97696	6.98e-05	0.000856099
ENSOARG00000006260	2427.73	0.980765	0.246604	3.97708	6.98e-05	0.000856099
ENSOARG00000008888	5544.22	0.563395	0.141679	3.97656	6.99e-05	0.000856874
ENSOARG00000012251	298.048	-0.912146	0.229479	-3.97486	7.04e-05	0.000862339
ENSOARG00000012014	42208.1	-1.12777	0.283842	-3.97323	7.09e-05	0.000867627
ENSOARG00000017777	3886.92	0.775965	0.195323	3.97272	7.11e-05	0.00086867
ENSOARG00000002812	17374.7	-0.664676	0.167316	-3.97258	7.11e-05	0.00086867
ENSOARG00000014339	111747	-1.20192	0.302587	-3.97214	7.12e-05	0.000869592
ENSOARG00000007458	21.684	2.57653	0.648738	3.97159	7.14e-05	0.000870932
ENSOARG00000018135	628.575	-0.94284	0.23747	-3.97036	7.18e-05	0.000874779
ENSOARG00000008953	16702	1.18086	0.297513	3.9691	7.21e-05	0.000878751
ENSOARG00000001700	1556.82	-0.577068	0.145407	-3.96865	7.23e-05	0.000879746
ENSOARG00000008543	255.296	-0.720808	0.181659	-3.96791	7.25e-05	0.000881812
ENSOARG00000000521	3190.72	-0.87726	0.221108	-3.96757	7.26e-05	0.00088192
ENSOARG00000010662	40770.7	-1.42016	0.357946	-3.96752	7.26e-05	0.00088192
ENSOARG00000007484	398.779	0.679782	0.171363	3.96692	7.28e-05	0.000882813
ENSOARG00000008892	8639.76	-0.475896	0.119965	-3.96695	7.28e-05	0.000882813
ENSOARG00000019182	2022.07	-1.17611	0.296555	-3.96592	7.31e-05	0.000885831
ENSOARG00000007118	367.661	-0.627694	0.15829	-3.96546	7.33e-05	0.000886866
ENSOARG00000017281	579.723	-0.597081	0.150592	-3.9649	7.34e-05	0.000888291
ENSOARG00000008146	379.578	-1.26254	0.318459	-3.96452	7.35e-05	0.00088903
ENSOARG00000000854	414.193	-0.803894	0.202855	-3.96291	7.4e-05	0.00089438
ENSOARG00000010049	2310.6	-0.874677	0.220727	-3.9627	7.41e-05	0.000894468
ENSOARG00000010367	388.075	-0.638291	0.161094	-3.96223	7.43e-05	0.000895554
ENSOARG00000003561	150.359	-1.31519	0.332017	-3.96122	7.46e-05	0.000898701
ENSOARG00000002034	960.441	0.694811	0.175502	3.959	7.53e-05	0.000905292
ENSOARG00000011018	34.0663	-3.74892	0.946951	-3.95893	7.53e-05	0.000905292
ENSOARG00000018958	2822.93	0.640941	0.161886	3.9592	7.52e-05	0.000905292
ENSOARG00000005342	273.124	-0.675126	0.170547	-3.95859	7.54e-05	0.000905898
ENSOARG00000010300	256.032	-0.934686	0.236176	-3.95758	7.57e-05	0.000908386
ENSOARG00000010844	999.242	-0.587137	0.148352	-3.95774	7.57e-05	0.000908386
ENSOARG00000003467	1577.11	-0.94041	0.237665	-3.95687	7.59e-05	0.000910414
ENSOARG00000018580	2358.74	0.805296	0.203535	3.95654	7.6e-05	0.000910974
ENSOARG00000001075	324.942	-0.633193	0.160048	-3.95628	7.61e-05	0.000911278
ENSOARG00000005725	1476.45	0.886431	0.224158	3.95449	7.67e-05	0.000917456
ENSOARG00000026462	523.513	1.14863	0.290532	3.95355	7.7e-05	0.000920386
ENSOARG00000009840	9537.61	0.919828	0.232729	3.95236	7.74e-05	0.000924282
ENSOARG00000019233	551.93	-0.82106	0.207771	-3.95174	7.76e-05	0.000925278
ENSOARG00000009029	49.7084	-2.17354	0.549996	-3.95192	7.75e-05	0.000925278
ENSOARG00000010558	2487.52	0.984913	0.249269	3.95121	7.78e-05	0.000925957
ENSOARG00000019717	1093.3	-1.0199	0.258117	-3.95131	7.77e-05	0.000925957
ENSOARG00000012862	663.898	-1.40153	0.35474	-3.95087	7.79e-05	0.000925988
ENSOARG00000016636	54.2477	-1.92637	0.487584	-3.95085	7.79e-05	0.000925988
ENSOARG00000012610	8156.03	-0.696021	0.176223	-3.94966	7.83e-05	0.000929889
ENSOARG00000019237	357.782	-1.40131	0.354897	-3.9485	7.86e-05	0.00093372
ENSOARG00000006404	280.96	1.12274	0.284393	3.94785	7.89e-05	0.00093555
ENSOARG00000012448	62.7214	-2.99522	0.759351	-3.94445	8e-05	0.000948222
ENSOARG00000010070	164.449	1.24852	0.316607	3.94344	8.03e-05	0.000950815
ENSOARG00000011113	150.944	-1.22231	0.309957	-3.94349	8.03e-05	0.000950815
ENSOARG00000008332	8.35757	4.33413	1.09939	3.94231	8.07e-05	0.000954621
ENSOARG00000013177	568.785	-0.585246	0.148476	-3.94168	8.09e-05	0.00095643
ENSOARG00000013228	4501.3	0.8986	0.228047	3.94041	8.13e-05	0.00096008
ENSOARG00000018041	15061.9	0.941294	0.238882	3.94041	8.13e-05	0.00096008
ENSOARG00000017088	1196.45	-0.83894	0.21302	-3.93832	8.21e-05	0.000967111
ENSOARG00000010325	185.219	-1.32084	0.335382	-3.93831	8.21e-05	0.000967111
ENSOARG00000013571	32281.6	-0.692117	0.175864	-3.93553	8.3e-05	0.000977653
ENSOARG00000018408	4294.12	0.743596	0.189083	3.93264	8.4e-05	0.000988753
ENSOARG00000010831	411.611	-0.620582	0.157813	-3.93237	8.41e-05	0.000989067
ENSOARG00000019623	2368.72	0.511263	0.130019	3.93221	8.42e-05	0.000989067
ENSOARG00000016964	978.603	-1.21764	0.3097	-3.93167	8.44e-05	0.000990545
ENSOARG00000003647	1166.21	-0.629086	0.160014	-3.93144	8.44e-05	0.000990779
ENSOARG00000017349	39.9985	-1.69903	0.432306	-3.93015	8.49e-05	0.000995366
ENSOARG00000019398	1123.4	-0.577477	0.147036	-3.92745	8.59e-05	0.00100588
ENSOARG00000018754	680.966	-0.594737	0.151463	-3.92662	8.61e-05	0.00100787
ENSOARG00000002366	1435.86	1.07862	0.274684	3.92679	8.61e-05	0.00100787
ENSOARG00000004272	5787.82	-0.970689	0.247234	-3.9262	8.63e-05	0.00100815
ENSOARG00000017018	1075.93	0.817777	0.208279	3.92634	8.62e-05	0.00100815
ENSOARG00000007367	107.486	-1.19958	0.305604	-3.92527	8.66e-05	0.00101132
ENSOARG00000012451	466.113	-1.136	0.289631	-3.92223	8.77e-05	0.00102269
ENSOARG00000012490	1394.34	-0.787706	0.200822	-3.9224	8.77e-05	0.00102269
ENSOARG00000020520	2679.82	1.63968	0.418074	3.92198	8.78e-05	0.00102288
ENSOARG00000012549	92.0687	-2.88808	0.736411	-3.92183	8.79e-05	0.00102288
ENSOARG00000004227	5351.99	0.745813	0.190187	3.92146	8.8e-05	0.0010237
ENSOARG00000015652	5018.24	0.747183	0.190592	3.92034	8.84e-05	0.00102775
ENSOARG00000012773	39367.5	-0.56583	0.144357	-3.91965	8.87e-05	0.00102993
ENSOARG00000020964	7.39528	6.30588	1.60923	3.91856	8.91e-05	0.00103385
ENSOARG00000011437	33.4766	3.761	0.959938	3.91796	8.93e-05	0.00103568
ENSOARG00000001431	155.875	1.32288	0.337677	3.91759	8.94e-05	0.0010365
ENSOARG00000009288	4277.66	-0.561369	0.143331	-3.91659	8.98e-05	0.00104006
ENSOARG00000008835	690.371	0.647926	0.165459	3.91593	9.01e-05	0.00104185
ENSOARG00000008911	458.15	0.592846	0.151397	3.91583	9.01e-05	0.00104185
ENSOARG00000012105	158.096	-0.869054	0.221961	-3.91535	9.03e-05	0.00104317
ENSOARG00000015976	4834.94	0.454958	0.116293	3.91217	9.15e-05	0.00105624
ENSOARG00000009765	4700.44	-0.930881	0.237973	-3.91171	9.16e-05	0.0010575
ENSOARG00000018727	938.386	-0.992727	0.253819	-3.91116	9.19e-05	0.00105914
ENSOARG00000020510	25269.1	1.25207	0.320234	3.90986	9.24e-05	0.00106103
ENSOARG00000004810	167.68	1.20616	0.308488	3.90993	9.23e-05	0.00106103
ENSOARG00000015169	272.707	1.66448	0.425649	3.91045	9.21e-05	0.00106103
ENSOARG00000001414	608.889	-0.536059	0.137101	-3.90995	9.23e-05	0.00106103
ENSOARG00000013632	10014.1	0.741289	0.189584	3.91008	9.23e-05	0.00106103
ENSOARG00000006476	17116.9	-0.56272	0.143964	-3.90875	9.28e-05	0.00106516
ENSOARG00000017557	1079.59	1.61147	0.412337	3.90815	9.3e-05	0.00106705
ENSOARG00000007301	1008.32	0.619402	0.158514	3.90754	9.32e-05	0.00106894
ENSOARG00000003836	364.231	-1.12572	0.288117	-3.90716	9.34e-05	0.00106987
ENSOARG00000011502	2159.59	0.680683	0.174311	3.905	9.42e-05	0.0010764
ENSOARG00000011046	77.267	1.48914	0.381331	3.9051	9.42e-05	0.0010764
ENSOARG00000014463	45.4011	-1.757	0.44993	-3.90505	9.42e-05	0.0010764
ENSOARG00000013748	29471.1	1.4011	0.358754	3.90545	9.41e-05	0.0010764
ENSOARG00000008594	682.903	1.09794	0.281196	3.90455	9.44e-05	0.00107761
ENSOARG00000005536	16.0386	-3.25875	0.834783	-3.90371	9.47e-05	0.00108031
ENSOARG00000003957	435.13	-1.01221	0.259301	-3.9036	9.48e-05	0.00108031
ENSOARG00000004047	1324.9	-0.529478	0.135661	-3.90294	9.5e-05	0.00108251
ENSOARG00000013634	635.985	-1.53192	0.392547	-3.90252	9.52e-05	0.00108359
ENSOARG00000005097	926.2	-0.437957	0.11233	-3.89884	9.67e-05	0.00109944
ENSOARG00000001949	440.529	-0.552413	0.141733	-3.89757	9.72e-05	0.00110365
ENSOARG00000008439	1139.93	0.73523	0.188633	3.89768	9.71e-05	0.00110365
ENSOARG00000012785	552.083	-0.597916	0.153438	-3.89678	9.75e-05	0.00110646
ENSOARG00000016494	115.945	-1.75903	0.452033	-3.89136	9.97e-05	0.0011301
ENSOARG00000014525	866.24	1.12574	0.289295	3.89131	9.97e-05	0.0011301
ENSOARG00000010450	131.664	-1.30389	0.335211	-3.88977	0.000100338	0.00113648
ENSOARG00000025633	37.6242	-2.87785	0.739937	-3.88931	0.000100528	0.00113783
ENSOARG00000018901	909.1	-1.10508	0.284202	-3.88838	0.000100917	0.00113856
ENSOARG00000009853	1369.43	-1.22416	0.314832	-3.8883	0.000100949	0.00113856
ENSOARG00000011383	1281.76	-0.767663	0.197401	-3.88885	0.000100721	0.00113856
ENSOARG00000000473	9.62233	4.49561	1.1561	3.88862	0.000100817	0.00113856
ENSOARG00000002298	1059.91	0.73548	0.189149	3.88837	0.000100918	0.00113856
ENSOARG00000012008	3577.71	0.561205	0.144347	3.8879	0.000101115	0.00113882
ENSOARG00000015252	7009.06	0.735624	0.189202	3.88803	0.000101061	0.00113882
ENSOARG00000004484	272.138	0.897497	0.230878	3.88733	0.000101355	0.00114072
ENSOARG00000003423	206.925	1.78017	0.458327	3.88405	0.00010273	0.00115539
ENSOARG00000007176	1699.24	0.861592	0.221867	3.88337	0.000103018	0.00115781
ENSOARG00000014564	2443.37	1.2778	0.32909	3.88283	0.00010325	0.0011596
ENSOARG00000017159	1006.2	0.902132	0.232423	3.88143	0.000103846	0.00116548
ENSOARG00000018523	1145.69	-0.508153	0.130961	-3.8802	0.000104372	0.00116974
ENSOARG00000008593	100.607	1.37501	0.354365	3.88022	0.000104361	0.00116974
ENSOARG00000004041	251.538	-0.725196	0.186912	-3.87987	0.000104512	0.00117049
ENSOARG00000019307	2533.34	1.28198	0.33045	3.87952	0.000104665	0.00117138
ENSOARG00000019724	356.284	-0.663063	0.170941	-3.87891	0.000104928	0.00117326
ENSOARG00000015007	1904.79	-0.810282	0.208901	-3.87879	0.000104979	0.00117326
ENSOARG00000016878	48456.2	0.67401	0.173789	3.87832	0.00010518	0.00117468
ENSOARG00000002951	1606.23	-2.37014	0.611179	-3.87798	0.000105328	0.00117552
ENSOARG00000002433	19625.1	0.704181	0.181604	3.87757	0.000105505	0.0011765
ENSOARG00000013390	134.234	-2.76038	0.711909	-3.87743	0.000105564	0.0011765
ENSOARG00000010447	5780.61	0.44662	0.115236	3.87571	0.000106313	0.00118402
ENSOARG00000004063	430.774	0.744222	0.192058	3.87498	0.000106636	0.00118679
ENSOARG00000015657	3065.35	-0.762722	0.196918	-3.8733	0.000107371	0.00119166
ENSOARG00000014663	1362.01	0.657183	0.169662	3.8735	0.000107285	0.00119166
ENSOARG00000005850	487.146	-0.738961	0.190782	-3.87333	0.000107357	0.00119166
ENSOARG00000018648	142.65	-0.964152	0.248899	-3.87367	0.000107208	0.00119166
ENSOARG00000020503	101.353	-2.66818	0.688935	-3.87291	0.000107545	0.00119276
ENSOARG00000000341	573.819	-0.658393	0.170023	-3.87238	0.000107776	0.0011945
ENSOARG00000012445	2872.49	0.840015	0.216938	3.87215	0.000107879	0.00119482
ENSOARG00000020016	515.46	-0.735028	0.189853	-3.87156	0.000108143	0.00119691
ENSOARG00000010682	64.9974	-2.93303	0.757799	-3.87046	0.000108629	0.00120146
ENSOARG00000004760	856.705	1.64684	0.425569	3.86973	0.000108957	0.00120425
ENSOARG00000019491	26.1522	-1.49978	0.387678	-3.86863	0.000109449	0.00120885
ENSOARG00000008248	21204.8	-0.58459	0.151135	-3.86799	0.000109736	0.00121119
ENSOARG00000008102	10056.6	1.05003	0.271522	3.86721	0.000110089	0.00121424
ENSOARG00000004638	795.03	0.592854	0.15331	3.86702	0.000110175	0.00121436
ENSOARG00000015963	485.224	0.709497	0.183583	3.86472	0.000111216	0.00122354
ENSOARG00000019143	411.566	-0.710291	0.183799	-3.86451	0.000111315	0.00122354
ENSOARG00000026081	39.0903	-2.45027	0.63402	-3.86466	0.000111243	0.00122354
ENSOARG00000010784	629.232	-0.919365	0.237894	-3.8646	0.000111274	0.00122354
ENSOARG00000017679	153502	-1.16491	0.301478	-3.86401	0.000111539	0.00122436
ENSOARG00000013641	82.6671	-0.824852	0.213471	-3.86401	0.000111542	0.00122436
ENSOARG00000016997	72.4748	1.31103	0.339375	3.86307	0.000111972	0.00122824
ENSOARG00000015476	6933.81	-0.864826	0.223955	-3.86161	0.000112643	0.00123417
ENSOARG00000005999	330.221	-0.939473	0.243289	-3.86156	0.000112667	0.00123417
ENSOARG00000013938	5340.87	0.645267	0.167162	3.86014	0.000113324	0.00124052
ENSOARG00000000865	1442.25	-0.594505	0.154024	-3.85983	0.000113467	0.00124123
ENSOARG00000019899	20.3617	1.82804	0.473716	3.85893	0.000113885	0.00124494
ENSOARG00000013395	489.478	0.912454	0.236494	3.85826	0.000114196	0.00124749
ENSOARG00000001390	258.953	-1.18335	0.306794	-3.85715	0.000114716	0.00125232
ENSOARG00000011436	650.377	-0.864984	0.224311	-3.85617	0.000115175	0.00125648
ENSOARG00000002495	1604.92	1.24744	0.323634	3.85446	0.000115984	0.00126443
ENSOARG00000017320	445.062	-0.540152	0.140191	-3.85297	0.000116694	0.00127131
ENSOARG00000016993	3293.91	-0.899027	0.233521	-3.84988	0.000118177	0.0012866
ENSOARG00000020636	2184.45	0.669332	0.173901	3.84891	0.000118643	0.00129067
ENSOARG00000006729	16090	0.649224	0.168684	3.84877	0.000118713	0.00129067
ENSOARG00000017194	1263.6	0.680932	0.176951	3.84813	0.000119021	0.00129314
ENSOARG00000006521	7711.24	0.8275	0.215086	3.84731	0.000119424	0.00129576
ENSOARG00000007303	297.066	0.681055	0.177016	3.84742	0.000119369	0.00129576
ENSOARG00000003302	7422.73	-0.558443	0.145184	-3.84645	0.000119844	0.00129943
ENSOARG00000010427	1689.27	0.765232	0.198965	3.84606	0.00012003	0.00130057
ENSOARG00000009172	18.4797	3.75332	0.976092	3.84525	0.000120431	0.00130403
ENSOARG00000003563	113.901	0.838902	0.218284	3.84317	0.000121455	0.00131423
ENSOARG00000004658	1490.56	0.730951	0.190295	3.84115	0.000122459	0.00132419
ENSOARG00000001911	119.432	-0.809206	0.21072	-3.8402	0.000122935	0.00132845
ENSOARG00000003023	3102.59	1.09175	0.284308	3.84002	0.000123023	0.0013285
ENSOARG00000013289	860.988	0.61042	0.159	3.83913	0.000123473	0.00133156
ENSOARG00000008069	1688.69	0.684544	0.178302	3.83924	0.000123417	0.00133156
ENSOARG00000020403	1208.42	0.466493	0.121517	3.83891	0.000123582	0.00133163
ENSOARG00000007329	2757.33	0.744193	0.193862	3.83878	0.000123646	0.00133163
ENSOARG00000012699	292.55	1.19718	0.31191	3.83823	0.000123922	0.0013337
ENSOARG00000000669	154.251	-1.00196	0.261065	-3.83796	0.00012406	0.00133429
ENSOARG00000020314	4453.45	-0.646686	0.168527	-3.83728	0.000124406	0.00133711
ENSOARG00000001278	6697.77	-0.3087	0.080461	-3.83664	0.000124727	0.00133967
ENSOARG00000017471	3259.5	0.45976	0.119883	3.83508	0.000125523	0.00134731
ENSOARG00000008027	904.63	-1.59054	0.414775	-3.83469	0.000125721	0.00134853
ENSOARG00000007520	3582.16	0.901709	0.235212	3.8336	0.000126279	0.0013536
ENSOARG00000003377	636.716	-0.520602	0.135824	-3.83292	0.000126629	0.00135645
ENSOARG00000008395	63.9309	1.33676	0.34879	3.83257	0.000126812	0.0013575
ENSOARG00000019117	106.885	1.30904	0.341582	3.83228	0.000126963	0.00135821
ENSOARG00000013208	937.458	-0.746539	0.194841	-3.83154	0.000127345	0.00136139
ENSOARG00000018066	1567.86	-1.10387	0.288316	-3.82869	0.000128826	0.0013763
ENSOARG00000016509	247.384	-1.89218	0.494334	-3.82773	0.000129328	0.00138074
ENSOARG00000009101	24550.2	-0.610257	0.159469	-3.82679	0.000129823	0.0013851
ENSOARG00000013730	299.384	-0.782142	0.204455	-3.82549	0.000130511	0.00139058
ENSOARG00000008190	1087.73	0.693255	0.181213	3.82564	0.000130434	0.00139058
ENSOARG00000004594	223.738	-0.69163	0.180903	-3.8232	0.000131732	0.00140265
ENSOARG00000017793	5520.57	0.90777	0.237488	3.82239	0.000132166	0.00140634
ENSOARG00000009949	1109.32	0.846451	0.221475	3.82189	0.000132434	0.00140826
ENSOARG00000009319	3181.47	-0.786125	0.205807	-3.81972	0.000133601	0.00141972
ENSOARG00000009072	3341.44	0.739661	0.193681	3.81896	0.000134014	0.00142317
ENSOARG00000005399	4166.13	0.595233	0.155953	3.81674	0.000135224	0.00143506
ENSOARG00000008961	474.464	-1.81432	0.475388	-3.81651	0.000135352	0.00143546
ENSOARG00000004601	2391.55	0.649967	0.170322	3.8161	0.000135577	0.00143648
ENSOARG00000015518	5472.04	0.447451	0.117256	3.81601	0.000135627	0.00143648
ENSOARG00000016873	1429.23	0.758761	0.198869	3.81538	0.000135971	0.00143917
ENSOARG00000006739	355.016	-0.906262	0.23769	-3.81279	0.000137408	0.00145341
ENSOARG00000005422	3747.24	1.25592	0.32942	3.81252	0.000137559	0.00145405
ENSOARG00000020612	5761.6	-0.626668	0.164401	-3.81182	0.000137947	0.00145719
ENSOARG00000006198	4293.59	-1.31243	0.344356	-3.81128	0.000138252	0.00145944
ENSOARG00000008836	178.01	-0.70932	0.186126	-3.81097	0.000138422	0.00146028
ENSOARG00000010541	24394	-0.507649	0.133218	-3.81065	0.000138603	0.00146122
ENSOARG00000013276	809.387	-0.707765	0.185797	-3.80936	0.000139329	0.00146791
ENSOARG00000014689	344.279	-1.90017	0.498901	-3.80871	0.000139691	0.00147076
ENSOARG00000004977	2884.7	-0.512801	0.134645	-3.80854	0.00013979	0.00147083
ENSOARG00000012808	180.81	-0.725131	0.19055	-3.80546	0.000141543	0.0014883
ENSOARG00000015212	6589.31	0.894089	0.234993	3.80474	0.000141952	0.00149055
ENSOARG00000021019	6.86127	6.19753	1.62896	3.80459	0.000142037	0.00149055
ENSOARG00000014127	1108.52	-0.481453	0.126535	-3.8049	0.000141862	0.00149055
ENSOARG00000015045	11766.5	-0.614456	0.16152	-3.80422	0.000142254	0.00149185
ENSOARG00000001824	88.424	-1.51896	0.399319	-3.80387	0.000142454	0.00149297
ENSOARG00000007429	7379.69	0.396765	0.104314	3.80356	0.000142634	0.00149388
ENSOARG00000008941	891.609	-0.619965	0.163032	-3.80272	0.000143116	0.00149795
ENSOARG00000020388	162.801	1.85216	0.487288	3.80094	0.000144146	0.00150774
ENSOARG00000017083	417.697	-0.636694	0.167581	-3.79933	0.00014509	0.0015157
ENSOARG00000025478	193.674	-0.940423	0.247524	-3.79931	0.000145097	0.0015157
ENSOARG00000009804	688.1	-0.590845	0.155543	-3.79859	0.000145519	0.00151911
ENSOARG00000000824	4261.96	0.624586	0.164517	3.79647	0.000146771	0.00153119
ENSOARG00000010089	563.871	0.850471	0.224136	3.79445	0.000147973	0.00154272
ENSOARG00000014536	17303.1	-0.690423	0.182036	-3.79279	0.000148963	0.00155203
ENSOARG00000010706	4497.08	0.539019	0.142139	3.79221	0.000149315	0.00155468
ENSOARG00000010306	3635.46	0.948528	0.250154	3.79177	0.000149579	0.00155642
ENSOARG00000010987	1323.84	-0.390949	0.103127	-3.79095	0.000150073	0.00156054
ENSOARG00000016543	58.7401	3.60865	0.952043	3.79043	0.000150389	0.00156282
ENSOARG00000016874	43.891	-1.80342	0.475888	-3.78959	0.000150894	0.00156704
ENSOARG00000003127	24.6657	-3.73	0.984395	-3.78912	0.000151179	0.00156898
ENSOARG00000004521	733.125	-0.603831	0.159368	-3.78892	0.000151303	0.00156925
ENSOARG00000002910	194143	-0.621824	0.164142	-3.78833	0.000151663	0.00157197
ENSOARG00000000774	14402.2	0.695956	0.183741	3.7877	0.000152051	0.00157496
ENSOARG00000008677	1507.74	0.507833	0.134081	3.78751	0.000152164	0.00157511
ENSOARG00000020045	303.924	-1.13372	0.29942	-3.78637	0.000152865	0.00158135
ENSOARG00000002344	1566.47	-0.610095	0.161233	-3.78394	0.000154363	0.00159581
ENSOARG00000005065	1006.5	-0.582289	0.153924	-3.78296	0.000154971	0.00160107
ENSOARG00000023567	32.496	-1.30613	0.345291	-3.78271	0.000155131	0.00160169
ENSOARG00000008582	7013.3	-0.616859	0.163111	-3.78184	0.000155676	0.00160627
ENSOARG00000007179	1619.29	-0.584486	0.154612	-3.78034	0.000156611	0.00161488
ENSOARG00000012344	5798.03	0.897538	0.237448	3.77993	0.000156872	0.00161653
ENSOARG00000004046	16957.6	-0.998285	0.264173	-3.77891	0.000157516	0.00162212
ENSOARG00000002402	947.815	1.55384	0.41121	3.7787	0.00015765	0.00162245
ENSOARG00000009534	3164.09	-0.950325	0.251523	-3.77828	0.000157918	0.00162417
ENSOARG00000020068	217.311	0.659207	0.174489	3.77793	0.000158137	0.00162538
ENSOARG00000007710	1920.68	1.08	0.285942	3.777	0.000158729	0.00163042
ENSOARG00000016355	212.169	-1.19428	0.316246	-3.77641	0.000159103	0.00163321
ENSOARG00000001537	7.02666	6.23247	1.65101	3.77495	0.000160043	0.0016418
ENSOARG00000017941	3432.42	0.684326	0.181312	3.77429	0.000160462	0.00164399
ENSOARG00000013882	601.947	0.822784	0.217994	3.77435	0.000160428	0.00164399
ENSOARG00000012565	346.491	0.842164	0.223295	3.77154	0.000162246	0.00166019
ENSOARG00000018163	2048.34	-0.72033	0.190992	-3.77153	0.000162251	0.00166019
ENSOARG00000018680	23831.7	-1.31805	0.349494	-3.77132	0.000162387	0.00166052
ENSOARG00000020738	462.58	-0.528469	0.140152	-3.77069	0.000162798	0.00166366
ENSOARG00000019475	645.155	-0.461043	0.122294	-3.76995	0.00016328	0.00166646
ENSOARG00000026557	37.1654	-2.66093	0.70582	-3.76998	0.000163261	0.00166646
ENSOARG00000004803	61.9471	1.6766	0.444908	3.76842	0.000164286	0.00167566
ENSOARG00000000516	157.187	-0.846011	0.224513	-3.7682	0.000164429	0.00167605
ENSOARG00000013139	1365.81	-0.782145	0.207608	-3.76741	0.000164948	0.00168027
ENSOARG00000014824	485.88	-0.780375	0.207218	-3.76597	0.000165907	0.00168896
ENSOARG00000006076	358.751	0.709127	0.188345	3.76504	0.000166524	0.00169416
ENSOARG00000017549	1213.45	0.691068	0.183561	3.76478	0.000166694	0.00169481
ENSOARG00000002664	1084.62	-1.33489	0.354666	-3.76379	0.000167358	0.00170012
ENSOARG00000000793	1714.3	-0.640088	0.17007	-3.76368	0.000167429	0.00170012
ENSOARG00000013575	546.919	0.82708	0.219802	3.76283	0.000167998	0.00170482
ENSOARG00000004460	37.0796	-1.81962	0.483597	-3.76267	0.000168106	0.00170483
ENSOARG00000013129	921.138	0.595187	0.158192	3.76243	0.000168268	0.00170495
ENSOARG00000017359	1310.04	-1.20395	0.320001	-3.76234	0.000168331	0.00170495
ENSOARG00000001536	102.335	-0.859315	0.228441	-3.76165	0.000168794	0.00170856
ENSOARG00000016957	3107.44	0.766629	0.203938	3.75913	0.000170507	0.0017248
ENSOARG00000018834	684.335	1.27193	0.338472	3.75787	0.000171366	0.0017324
ENSOARG00000010953	264.92	-6.13185	1.63184	-3.75762	0.000171538	0.00173304
ENSOARG00000020650	744.291	1.01559	0.270323	3.75696	0.000171987	0.00173649
ENSOARG00000014330	271.974	-1.518	0.40438	-3.75389	0.000174113	0.00175683
ENSOARG00000019687	2200.01	-0.608795	0.162199	-3.75337	0.00017447	0.00175933
ENSOARG00000011735	1282.72	0.8588	0.228818	3.7532	0.000174594	0.00175948
ENSOARG00000017760	21.7881	-4.26088	1.13553	-3.75234	0.00017519	0.00176437
ENSOARG00000003163	5767.48	1.11511	0.297244	3.7515	0.00017578	0.00176858
ENSOARG00000002835	13624.3	0.50221	0.133882	3.75113	0.00017604	0.00176858
ENSOARG00000011072	298.65	-1.42059	0.37869	-3.75133	0.000175896	0.00176858
ENSOARG00000001465	34.8236	3.06684	0.817581	3.75111	0.000176051	0.00176858
ENSOARG00000013615	153.296	4.64924	1.23969	3.75034	0.000176596	0.00177294
ENSOARG00000004908	10830	0.861076	0.229618	3.75004	0.000176804	0.00177392
ENSOARG00000010088	359.694	1.1664	0.311063	3.74974	0.00017702	0.00177498
ENSOARG00000016258	2324.22	-1.19428	0.318655	-3.74787	0.000178342	0.0017871
ENSOARG00000002624	19827.2	-0.746511	0.199225	-3.74708	0.000178909	0.00179166
ENSOARG00000016103	60.0614	2.73693	0.73068	3.74573	0.000179871	0.00180017
ENSOARG00000016010	448.052	0.628128	0.167708	3.74537	0.000180131	0.00180165
ENSOARG00000007848	467.871	0.774301	0.206758	3.74497	0.000180417	0.00180226
ENSOARG00000009064	677.084	0.713561	0.190532	3.74509	0.000180328	0.00180226
ENSOARG00000010779	6760.72	-0.506954	0.135417	-3.74365	0.000181366	0.00181061
ENSOARG00000014212	620.711	0.56646	0.151384	3.74187	0.000182655	0.00182233
ENSOARG00000008872	315.577	0.765199	0.204514	3.74155	0.000182887	0.00182351
ENSOARG00000019202	731.517	-0.669599	0.179036	-3.74002	0.000184006	0.00183352
ENSOARG00000013784	1142.09	-0.864348	0.231123	-3.73978	0.000184183	0.00183414
ENSOARG00000012942	3493.96	-0.804045	0.21503	-3.73923	0.000184583	0.00183699
ENSOARG00000002887	77.3154	-1.30579	0.349228	-3.73907	0.0001847	0.00183701
ENSOARG00000015331	1098.11	0.708289	0.189454	3.73857	0.000185066	0.00183951
ENSOARG00000013327	1607.02	-0.520634	0.139365	-3.73576	0.00018715	0.00185906
ENSOARG00000013111	47.4887	-2.28653	0.61214	-3.7353	0.000187488	0.0018607
ENSOARG00000011663	1013.44	-1.3137	0.351705	-3.73522	0.000187548	0.0018607
ENSOARG00000018354	133.256	0.947903	0.253794	3.73493	0.000187767	0.00186172
ENSOARG00000019699	2501.73	1.0685	0.286123	3.73443	0.000188142	0.00186428
ENSOARG00000001916	655.814	0.771722	0.20669	3.73372	0.000188673	0.00186839
ENSOARG00000017649	1025.55	1.00198	0.268391	3.73328	0.000189001	0.00186932
ENSOARG00000010836	375.046	-1.21593	0.3257	-3.73329	0.000188998	0.00186932
ENSOARG00000007483	808.87	-0.62927	0.168579	-3.73279	0.000189369	0.0018718
ENSOARG00000016335	10466.1	0.89197	0.238991	3.73224	0.000189786	0.00187476
ENSOARG00000012741	1963.99	0.412473	0.110534	3.73166	0.000190226	0.00187795
ENSOARG00000005058	265.458	0.586887	0.157288	3.73129	0.0001905	0.00187949
ENSOARG00000020876	1003.02	0.984337	0.264079	3.72744	0.000193437	0.00190612
ENSOARG00000006688	731.876	-0.78091	0.209502	-3.72747	0.000193414	0.00190612
ENSOARG00000016274	354.755	-1.54844	0.415657	-3.7253	0.000195087	0.0019212
ENSOARG00000016380	7660.37	0.913191	0.245221	3.72395	0.000196129	0.00193027
ENSOARG00000005334	2685.39	-0.463484	0.124466	-3.72377	0.00019627	0.00193048
ENSOARG00000016304	663.714	-0.75884	0.203804	-3.72337	0.000196578	0.00193231
ENSOARG00000013052	145.895	-1.27163	0.341552	-3.7231	0.000196795	0.00193326
ENSOARG00000007550	367.928	-0.769149	0.206622	-3.72249	0.000197264	0.00193581
ENSOARG00000008799	493.24	-0.556816	0.149583	-3.72245	0.000197297	0.00193581
ENSOARG00000013591	6325.97	0.638847	0.171681	3.72112	0.000198341	0.00194486
ENSOARG00000010700	436.377	-0.612463	0.164621	-3.72045	0.000198868	0.00194884
ENSOARG00000014434	3.64986	-5.36186	1.44126	-3.72027	0.00019901	0.00194903
ENSOARG00000003577	8749.1	0.6552	0.176177	3.71898	0.000200028	0.0019566
ENSOARG00000010801	548.633	-0.652441	0.175429	-3.71911	0.000199925	0.0019566
ENSOARG00000007141	389.234	1.06275	0.285775	3.71882	0.000200154	0.00195664
ENSOARG00000004512	163.637	-1.14082	0.306808	-3.71836	0.000200519	0.00195902
ENSOARG00000008276	26326.2	-0.620016	0.166758	-3.71806	0.000200758	0.00196015
ENSOARG00000012334	1007.9	0.577987	0.155462	3.71788	0.000200902	0.00196036
ENSOARG00000003747	1982.28	-0.414811	0.111585	-3.71745	0.00020124	0.00196246
ENSOARG00000000798	291.121	-1.18847	0.319802	-3.71626	0.000202195	0.00197057
ENSOARG00000000732	803.625	-0.595433	0.160279	-3.71499	0.000203212	0.00197686
ENSOARG00000012814	1182.7	-2.39168	0.643773	-3.71509	0.000203131	0.00197686
ENSOARG00000026245	123.622	-1.01687	0.273713	-3.71509	0.00020313	0.00197686
ENSOARG00000011605	7085.87	-0.774241	0.208421	-3.71479	0.000203373	0.00197723
ENSOARG00000008298	1037.53	-0.624039	0.168069	-3.71298	0.000204832	0.00199021
ENSOARG00000016654	155.206	1.02523	0.276265	3.71104	0.000206412	0.00200434
ENSOARG00000007738	1443.54	1.32777	0.357919	3.70969	0.000207512	0.0020138
ENSOARG00000005123	140.247	4.54728	1.2261	3.70873	0.000208301	0.00202023
ENSOARG00000019722	5698.42	0.660356	0.178083	3.70813	0.000208797	0.00202381
ENSOARG00000007064	441.03	0.949381	0.256124	3.70672	0.00020996	0.00203275
ENSOARG00000018519	25723.4	-0.558625	0.150707	-3.70671	0.000209973	0.00203275
ENSOARG00000020958	1512.74	-0.639486	0.172546	-3.70618	0.000210406	0.0020357
ENSOARG00000009164	501.702	-0.968911	0.261621	-3.70349	0.00021265	0.00205618
ENSOARG00000004645	62.2562	-1.32318	0.357305	-3.70321	0.000212886	0.00205718
ENSOARG00000001355	885.208	0.845595	0.22835	3.70306	0.000213011	0.00205718
ENSOARG00000001082	291.357	-0.884803	0.239005	-3.70204	0.000213877	0.00206429
ENSOARG00000018035	7805.53	-1.12263	0.303413	-3.70001	0.000215595	0.00207836
ENSOARG00000000764	85.7017	1.41077	0.381283	3.70007	0.000215543	0.00207836
ENSOARG00000009921	309.929	-1.331	0.359761	-3.69969	0.00021586	0.00207967
ENSOARG00000009523	718.419	-1.18279	0.319786	-3.69868	0.000216724	0.00208674
ENSOARG00000002967	70.2774	-1.26683	0.342685	-3.69679	0.000218344	0.0020987
ENSOARG00000013797	814.166	0.79688	0.215579	3.69646	0.000218623	0.0020987
ENSOARG00000019040	4757.22	0.991252	0.268148	3.69665	0.000218461	0.0020987
ENSOARG00000015846	56586.5	0.649149	0.175613	3.69646	0.000218622	0.0020987
ENSOARG00000014630	6237.41	1.01069	0.273418	3.69651	0.000218582	0.0020987
ENSOARG00000021136	1970.59	-1.05677	0.286018	-3.69479	0.000220069	0.00211132
ENSOARG00000003339	1156.41	1.10784	0.299926	3.69371	0.000221006	0.00211904
ENSOARG00000011154	572.662	0.683461	0.185042	3.69355	0.000221146	0.0021191
ENSOARG00000002286	1114.25	0.779658	0.211136	3.69268	0.000221906	0.00212109
ENSOARG00000018797	1093.15	-0.480439	0.13011	-3.69255	0.000222016	0.00212109
ENSOARG00000011563	1223.84	0.615625	0.166714	3.6927	0.000221889	0.00212109
ENSOARG00000000420	1217.95	0.619375	0.167717	3.69297	0.000221651	0.00212109
ENSOARG00000026992	16.469	-5.34862	1.44825	-3.69315	0.000221493	0.00212109
ENSOARG00000008125	548.071	-0.607395	0.164517	-3.69198	0.000222511	0.00212455
ENSOARG00000019968	1051.27	0.60679	0.164443	3.68997	0.000224283	0.00214019
ENSOARG00000000337	658.806	-1.33853	0.362828	-3.68916	0.000225	0.00214557
ENSOARG00000010764	2340.16	-0.606249	0.164339	-3.68902	0.000225115	0.00214557
ENSOARG00000010944	3012.11	-4.06753	1.10277	-3.68845	0.000225621	0.00214911
ENSOARG00000009630	3004	1.11862	0.303293	3.68824	0.000225809	0.00214962
ENSOARG00000007010	488.495	-0.654086	0.177376	-3.68758	0.000226401	0.00215397
ENSOARG00000005974	4898.43	0.682161	0.185033	3.68671	0.000227172	0.00216003
ENSOARG00000010809	3619.76	-1.06423	0.288724	-3.68599	0.000227812	0.00216482
ENSOARG00000009744	75.1565	1.2334	0.334691	3.68519	0.000228535	0.0021704
ENSOARG00000006907	16.1246	-2.01737	0.547633	-3.68379	0.00022979	0.00218103
ENSOARG00000015747	1686.83	0.477777	0.12972	3.68313	0.000230389	0.00218425
ENSOARG00000003261	10.4064	-3.89967	1.0588	-3.68311	0.000230403	0.00218425
ENSOARG00000021183	403.961	-0.513576	0.139522	-3.68096	0.000232356	0.00220146
ENSOARG00000005753	5788.74	0.87382	0.237506	3.67915	0.000234012	0.00221584
ENSOARG00000015898	4176.53	0.826566	0.224673	3.67898	0.000234169	0.00221602
ENSOARG00000010394	98.1235	1.52572	0.414732	3.67882	0.000234312	0.00221606
ENSOARG00000006447	21687.5	0.910314	0.247531	3.67758	0.000235458	0.00222558
ENSOARG00000019936	1205.28	0.534099	0.145269	3.67661	0.000236353	0.00223272
ENSOARG00000016144	3179.22	1.1286	0.307032	3.67584	0.000237071	0.00223818
ENSOARG00000003354	939.265	0.576334	0.156846	3.67453	0.000238289	0.00224835
ENSOARG00000008282	1253.14	-0.418615	0.114006	-3.67185	0.0002408	0.0022707
ENSOARG00000016317	1004.26	0.903047	0.245981	3.67121	0.000241404	0.00227506
ENSOARG00000007259	3407.48	0.462838	0.126119	3.66986	0.00024268	0.00228574
ENSOARG00000020869	1716.68	-0.827676	0.22555	-3.66958	0.000242949	0.00228693
ENSOARG00000010573	2593.32	-0.448239	0.122203	-3.66799	0.000244465	0.00229984
ENSOARG00000017020	141.884	-1.67511	0.45675	-3.66745	0.000244986	0.00230339
ENSOARG00000006826	14346.1	0.792945	0.21625	3.66679	0.000245614	0.00230793
ENSOARG00000016021	2137.1	2.1183	0.577736	3.66655	0.000245845	0.00230875
ENSOARG00000013600	1875.98	0.579912	0.158173	3.66633	0.00024606	0.00230941
ENSOARG00000007406	1952.54	-0.429856	0.117256	-3.66597	0.000246403	0.00231128
ENSOARG00000005783	9845.27	1.57824	0.430663	3.66468	0.000247646	0.00232021
ENSOARG00000003910	346.807	-0.923412	0.251976	-3.66468	0.000247643	0.00232021
ENSOARG00000018465	11058.8	0.900617	0.245796	3.66408	0.000248228	0.00232159
ENSOARG00000009992	396.649	-0.676699	0.18467	-3.66438	0.000247941	0.00232159
ENSOARG00000020176	210.212	1.38169	0.377077	3.66422	0.000248093	0.00232159
ENSOARG00000010609	6769.86	0.68135	0.185971	3.66375	0.000248551	0.00232324
ENSOARG00000009728	311.081	-1.53477	0.418931	-3.66354	0.000248755	0.00232379
ENSOARG00000020719	1597.15	0.872556	0.238198	3.66315	0.000249129	0.00232486
ENSOARG00000002725	55.3241	2.12651	0.580518	3.66312	0.00024916	0.00232486
ENSOARG00000010041	5443.06	-3.12605	0.853502	-3.66262	0.000249653	0.0023281
ENSOARG00000020878	86.0206	1.03984	0.283918	3.66246	0.000249803	0.00232815
ENSOARG00000012076	133.625	-0.845977	0.23101	-3.66207	0.000250181	0.00233031
ENSOARG00000008885	2934.95	-0.703513	0.192131	-3.66163	0.000250618	0.00233302
ENSOARG00000014714	1492.69	-0.557939	0.152424	-3.66045	0.000251775	0.00234243
ENSOARG00000011514	2026.29	0.473853	0.129526	3.65837	0.000253829	0.00236017
ENSOARG00000017683	3953.35	-0.894643	0.244634	-3.65707	0.000255115	0.00237006
ENSOARG00000017477	1073.39	-1.38076	0.377567	-3.65699	0.00025519	0.00237006
ENSOARG00000019896	350.85	0.746797	0.204241	3.65644	0.000255738	0.00237377
ENSOARG00000008528	652.398	0.844549	0.23099	3.65622	0.00025596	0.00237446
ENSOARG00000016308	351.368	0.779617	0.213296	3.65509	0.00025709	0.00238218
ENSOARG00000008997	800654	0.932066	0.254997	3.65521	0.00025697	0.00238218
ENSOARG00000000345	356.864	-1.12056	0.306617	-3.65459	0.000257589	0.00238542
ENSOARG00000003848	40593.2	-0.624156	0.170815	-3.65399	0.000258197	0.00238967
ENSOARG00000021198	1947.14	0.755916	0.206921	3.65316	0.000259029	0.00239598
ENSOARG00000008569	9744.81	0.861207	0.235886	3.65095	0.000261277	0.00241259
ENSOARG00000009788	73.172	1.30795	0.358221	3.65124	0.000260981	0.00241259
ENSOARG00000004446	20422.5	0.60034	0.16443	3.65103	0.000261187	0.00241259
ENSOARG00000016638	292.691	0.658157	0.180307	3.65021	0.000262021	0.00241806
ENSOARG00000000945	119.539	-0.874077	0.239684	-3.64678	0.000265544	0.00244916
ENSOARG00000006125	28.7345	1.41749	0.38881	3.64573	0.000266637	0.00245782
ENSOARG00000001644	1107.48	-0.536863	0.14728	-3.64518	0.000267202	0.00246161
ENSOARG00000010757	960.421	-0.804483	0.220735	-3.64457	0.000267835	0.00246603
ENSOARG00000012447	385.548	-0.767865	0.210787	-3.64284	0.000269645	0.00248126
ENSOARG00000004349	2195.68	-0.908355	0.249407	-3.64206	0.000270467	0.00248739
ENSOARG00000004853	3401.01	-0.493722	0.135581	-3.64153	0.000271021	0.00248973
ENSOARG00000014364	536.079	0.953205	0.26176	3.64152	0.000271033	0.00248973
ENSOARG00000009451	110.554	1.3996	0.384463	3.64042	0.000272199	0.00249901
ENSOARG00000003992	10.6969	-4.09159	1.12405	-3.64005	0.000272583	0.0025011
ENSOARG00000009870	9720.09	-0.766999	0.210858	-3.63751	0.000275289	0.0025234
ENSOARG00000003459	1669.34	-0.733294	0.201594	-3.63747	0.000275329	0.0025234
ENSOARG00000005188	1287.48	-1.04641	0.287689	-3.6373	0.000275512	0.00252364
ENSOARG00000002172	4852.13	-0.528108	0.145201	-3.63709	0.000275739	0.00252426
ENSOARG00000014996	342.134	-0.94507	0.259907	-3.63618	0.000276707	0.00253168
ENSOARG00000011746	2249.02	-0.3824	0.105225	-3.63411	0.000278941	0.00255066
ENSOARG00000001522	316.784	1.22306	0.336577	3.63381	0.000279265	0.00255216
ENSOARG00000005787	1441.64	-1.44742	0.398349	-3.63354	0.000279564	0.00255344
ENSOARG00000006756	2666.91	0.686981	0.189105	3.6328	0.000280363	0.00255927
ENSOARG00000018855	372.13	1.06321	0.292768	3.63156	0.000281716	0.00257015
ENSOARG00000009322	30.9615	1.65723	0.45651	3.63022	0.000283179	0.00258203
ENSOARG00000026581	3.45986	5.20419	1.43403	3.62907	0.000284446	0.0025921
ENSOARG00000020190	2704.06	0.709062	0.195427	3.62828	0.000285317	0.00259792
ENSOARG00000015050	102.883	-1.64319	0.4529	-3.62816	0.00028545	0.00259792
ENSOARG00000012066	304.484	-0.662117	0.182499	-3.62805	0.000285571	0.00259792
ENSOARG00000020657	13.5191	3.01843	0.832472	3.62586	0.000288003	0.002617
ENSOARG00000020167	568.648	0.531563	0.146602	3.62589	0.000287965	0.002617
ENSOARG00000009697	763.513	-0.631415	0.174149	-3.62572	0.000288159	0.002617
ENSOARG00000002785	2574.61	-0.848749	0.234161	-3.62464	0.000289366	0.00262646
ENSOARG00000007676	219.611	0.991452	0.273603	3.62369	0.000290434	0.00263466
ENSOARG00000020264	434.792	-0.869874	0.240076	-3.62333	0.000290833	0.00263679
ENSOARG00000017029	2347.28	0.534581	0.147576	3.62242	0.000291856	0.00264456
ENSOARG00000011559	4881.85	-0.573653	0.15841	-3.62132	0.000293106	0.00265288
ENSOARG00000012114	1535.67	-0.379767	0.10487	-3.62132	0.0002931	0.00265288
ENSOARG00000008246	578.694	0.751587	0.20758	3.62072	0.000293788	0.00265345
ENSOARG00000001213	802.692	0.501043	0.138384	3.62068	0.000293833	0.00265345
ENSOARG00000012802	1590.89	0.460472	0.127164	3.62109	0.000293362	0.00265345
ENSOARG00000011276	5039.84	-0.505566	0.139632	-3.62071	0.0002938	0.00265345
ENSOARG00000004234	65.1873	-1.89274	0.522795	-3.62042	0.00029413	0.00265464
ENSOARG00000019607	39484.8	-0.688193	0.190129	-3.61962	0.00029504	0.00266135
ENSOARG00000009677	997.64	-0.715599	0.197759	-3.61854	0.000296273	0.00267097
ENSOARG00000018823	316.579	-1.17007	0.323425	-3.61774	0.000297185	0.00267767
ENSOARG00000020692	2438.92	-0.854986	0.236351	-3.61744	0.000297535	0.00267933
ENSOARG00000019268	4842.59	-0.442548	0.122372	-3.61642	0.000298702	0.00268832
ENSOARG00000020041	793.516	0.750608	0.20757	3.61616	0.000299001	0.0026895
ENSOARG00000004466	242.378	1.32586	0.366758	3.61509	0.000300247	0.00269918
ENSOARG00000017519	394.604	0.539455	0.149252	3.61439	0.000301059	0.00270497
ENSOARG00000010313	2051.64	0.817905	0.226308	3.61411	0.000301376	0.00270629
ENSOARG00000008261	1049.61	1.11363	0.30816	3.61381	0.000301725	0.0027079
ENSOARG00000008033	22.4947	-1.8446	0.510474	-3.61351	0.000302082	0.00270959
ENSOARG00000006389	6511.85	0.858685	0.23768	3.61277	0.000302938	0.00271574
ENSOARG00000018441	1262.48	1.07337	0.297117	3.61262	0.000303113	0.00271579
ENSOARG00000007299	1287.85	0.726408	0.201226	3.6099	0.000306311	0.0027429
ENSOARG00000000901	221.886	-0.553612	0.15341	-3.6087	0.000307738	0.00275414
ENSOARG00000008086	6023.58	-0.37057	0.102701	-3.60825	0.000308266	0.00275732
ENSOARG00000006923	2208.02	-0.533594	0.14794	-3.60683	0.000309967	0.00277099
ENSOARG00000014306	794.055	0.550809	0.152827	3.60414	0.000313192	0.0027963
ENSOARG00000008602	3399.27	0.643627	0.178585	3.60403	0.000313322	0.0027963
ENSOARG00000010103	1723.59	0.721902	0.200292	3.60424	0.000313065	0.0027963
ENSOARG00000006393	2729.89	0.645432	0.1791	3.60375	0.00031366	0.00279775
ENSOARG00000004375	3791.52	0.623677	0.173096	3.60307	0.000314483	0.00280353
ENSOARG00000009997	1626.31	-0.962311	0.267201	-3.60145	0.00031645	0.00281949
ENSOARG00000007116	369.912	1.00919	0.280409	3.599	0.000319447	0.0028446
ENSOARG00000001772	72.076	1.12675	0.313144	3.59819	0.000320442	0.00285188
ENSOARG00000006378	296.53	0.845512	0.235034	3.5974	0.000321411	0.00285891
ENSOARG00000015515	1642.25	0.560337	0.155769	3.59722	0.000321631	0.00285928
ENSOARG00000004181	1525.5	0.432728	0.120329	3.59622	0.000322875	0.00286874
ENSOARG00000012424	336.084	0.834391	0.232043	3.59584	0.000323347	0.00287134
ENSOARG00000000006	190800	-0.602283	0.167529	-3.59511	0.000324255	0.00287781
ENSOARG00000000490	2188.83	-0.358889	0.0998329	-3.5949	0.000324519	0.00287855
ENSOARG00000004086	291.39	-1.1909	0.331297	-3.59467	0.000324802	0.00287947
ENSOARG00000011001	4181.2	0.739646	0.205857	3.593	0.000326888	0.00289635
ENSOARG00000017959	993.578	-0.502884	0.13999	-3.59228	0.000327801	0.00290284
ENSOARG00000020447	74996.5	-0.457647	0.127414	-3.5918	0.000328406	0.00290659
ENSOARG00000003745	3432.62	-0.389584	0.108485	-3.59114	0.000329239	0.00291234
ENSOARG00000009399	312.568	0.827044	0.230351	3.59036	0.000330218	0.00291939
ENSOARG00000026856	218.429	-3.39632	0.946072	-3.58992	0.000330779	0.00292273
ENSOARG00000019949	11135.4	-1.34857	0.375695	-3.58953	0.000331281	0.00292555
ENSOARG00000005671	446.566	0.827821	0.230649	3.58909	0.000331829	0.00292716
ENSOARG00000000787	5430.31	-0.393107	0.109525	-3.58921	0.000331683	0.00292716
ENSOARG00000019210	3.32955	5.14992	1.43553	3.58747	0.000333897	0.00294378
ENSOARG00000019513	411.647	0.851267	0.23731	3.58715	0.000334306	0.00294576
ENSOARG00000005847	684.331	1.14609	0.319609	3.58591	0.000335905	0.00295822
ENSOARG00000003977	499.648	-1.40745	0.392573	-3.58519	0.000336836	0.00296479
ENSOARG00000010829	5217.16	0.920178	0.256687	3.58482	0.000337305	0.00296729
ENSOARG00000002051	586.481	-1.47331	0.411096	-3.58386	0.000338552	0.00297508
ENSOARG00000000855	79.0917	-1.07522	0.300018	-3.58385	0.000338563	0.00297508
ENSOARG00000020027	2346.84	0.76122	0.212425	3.58348	0.000339048	0.00297771
ENSOARG00000006086	675.304	-0.639927	0.178653	-3.58196	0.00034103	0.00299346
ENSOARG00000020992	26.964	-2.2608	0.631355	-3.58087	0.000342458	0.00300435
ENSOARG00000013548	255.103	-1.37875	0.385121	-3.58003	0.000343552	0.00300903
ENSOARG00000004947	2407.23	0.862635	0.240957	3.58003	0.000343556	0.00300903
ENSOARG00000017227	1083.76	0.527667	0.147385	3.58019	0.000343345	0.00300903
ENSOARG00000017636	3883.92	0.626866	0.175128	3.57948	0.000344277	0.00301369
ENSOARG00000002721	263.674	-1.33598	0.373254	-3.57928	0.000344537	0.00301432
ENSOARG00000020521	1925.03	1.20519	0.336744	3.57894	0.000344991	0.00301664
ENSOARG00000017937	584.897	-0.625685	0.17486	-3.5782	0.000345972	0.00302357
ENSOARG00000018215	607.271	0.479476	0.134126	3.57483	0.000350458	0.0030611
ENSOARG00000005922	1559.75	-1.10308	0.308602	-3.57445	0.000350964	0.00306217
ENSOARG00000013860	6359.72	-0.376006	0.105192	-3.57449	0.000350912	0.00306217
ENSOARG00000009334	2645.88	0.650411	0.181975	3.57417	0.000351339	0.00306378
ENSOARG00000015713	376.491	-1.48033	0.414302	-3.57306	0.000352831	0.00307372
ENSOARG00000000572	37.9541	1.52388	0.426495	3.57304	0.000352864	0.00307372
ENSOARG00000017989	5131.33	0.745595	0.208683	3.57286	0.000353103	0.00307413
ENSOARG00000009230	2155.08	-1.32396	0.370615	-3.57235	0.000353792	0.0030751
ENSOARG00000019729	169.204	1.89205	0.529624	3.57245	0.000353663	0.0030751
ENSOARG00000010772	5834.57	0.79495	0.222515	3.57256	0.000353504	0.0030751
ENSOARG00000012522	2039.96	-0.538013	0.150614	-3.57214	0.000354078	0.00307592
ENSOARG00000006548	22.4953	-7.98518	2.23594	-3.57129	0.000355221	0.00308418
ENSOARG00000016966	3686.11	-0.449894	0.125985	-3.57102	0.000355588	0.00308569
ENSOARG00000012171	1102.43	-0.517585	0.145058	-3.56813	0.000359535	0.00311655
ENSOARG00000004654	5749.06	0.58029	0.162628	3.56821	0.000359425	0.00311655
ENSOARG00000019952	33581.6	0.846044	0.237137	3.56775	0.000360062	0.00311944
ENSOARG00000009848	199.249	0.739563	0.20747	3.56467	0.000364309	0.00315452
ENSOARG00000018604	241.64	-1.09929	0.308427	-3.56418	0.000364997	0.00315537
ENSOARG00000016372	6885.4	-1.03805	0.291242	-3.56422	0.000364944	0.00315537
ENSOARG00000011840	581.422	-0.780301	0.218929	-3.56418	0.000364999	0.00315537
ENSOARG00000002863	1683.36	-0.491987	0.138059	-3.56359	0.000365814	0.0031607
ENSOARG00000004980	30.6273	-1.93442	0.54288	-3.56326	0.000366273	0.00316296
ENSOARG00000002377	251.183	-1.10098	0.309051	-3.56245	0.000367406	0.00316591
ENSOARG00000011027	3880.84	0.442651	0.124248	3.56264	0.000367138	0.00316591
ENSOARG00000006914	6247.77	0.918362	0.257762	3.56283	0.000366876	0.00316591
ENSOARG00000016387	567.505	0.733518	0.205896	3.56257	0.000367246	0.00316591
ENSOARG00000010977	44.8798	-1.25606	0.352693	-3.56134	0.000368961	0.0031776
ENSOARG00000004787	243.215	-3.29886	0.926358	-3.56111	0.000369285	0.00317868
ENSOARG00000007040	8716.41	-0.482606	0.135585	-3.55944	0.00037164	0.00319723
ENSOARG00000009495	629.457	-0.558959	0.157045	-3.55922	0.000371953	0.00319819
ENSOARG00000001264	272.906	-0.959151	0.269507	-3.5589	0.000372406	0.00320037
ENSOARG00000010033	71903.3	1.35317	0.380302	3.55814	0.000373495	0.003208
ENSOARG00000009094	10502.2	0.679451	0.191086	3.55573	0.000376935	0.00323581
ENSOARG00000016563	5631.77	0.979568	0.275665	3.55347	0.000380182	0.00325896
ENSOARG00000020473	4706.12	0.651237	0.183264	3.55354	0.000380086	0.00325896
ENSOARG00000003424	116.284	1.08743	0.306022	3.55343	0.000380242	0.00325896
ENSOARG00000014386	23140.5	-0.450107	0.126683	-3.55302	0.000380831	0.00326226
ENSOARG00000008730	24297.1	-0.559272	0.15746	-3.55183	0.000382567	0.00327537
ENSOARG00000008170	3938.75	-0.524642	0.147739	-3.55114	0.000383572	0.00328222
ENSOARG00000015158	2286.33	-0.566049	0.15941	-3.55089	0.000383929	0.00328352
ENSOARG00000008524	234.441	-2.21514	0.623966	-3.55009	0.000385094	0.00329172
ENSOARG00000002842	491.65	-0.525774	0.148109	-3.5499	0.000385373	0.00329234
ENSOARG00000009711	290.53	0.794492	0.223832	3.5495	0.00038596	0.0032956
ENSOARG00000010810	272.654	1.01717	0.286699	3.54788	0.000388352	0.00331425
ENSOARG00000009215	788.574	-0.651272	0.183607	-3.54709	0.000389511	0.00332061
ENSOARG00000021063	13.3999	3.52162	0.992808	3.54713	0.000389452	0.00332061
ENSOARG00000007247	533.451	1.07465	0.302988	3.54683	0.000389889	0.00332206
ENSOARG00000005918	488.64	-0.772937	0.217982	-3.54588	0.000391307	0.00333236
ENSOARG00000000082	789.537	0.522947	0.147498	3.54544	0.000391959	0.00333538
ENSOARG00000003830	2009.74	-1.25104	0.352868	-3.54536	0.000392079	0.00333538
ENSOARG00000005958	331.088	-0.76328	0.215307	-3.54508	0.000392498	0.00333717
ENSOARG00000008863	7.16693	-4.54625	1.28289	-3.54375	0.000394484	0.00335227
ENSOARG00000012845	183.524	-1.17397	0.331339	-3.54311	0.000395443	0.00335864
ENSOARG00000019591	1596.82	0.660241	0.186356	3.54291	0.00039574	0.00335938
ENSOARG00000008921	995.674	0.914216	0.258098	3.54213	0.000396908	0.0033675
ENSOARG00000013381	4724.81	-0.397061	0.112113	-3.54161	0.000397686	0.00337232
ENSOARG00000013601	5985.99	0.465166	0.13147	3.5382	0.000402862	0.00341124
ENSOARG00000026864	2685.29	-0.511471	0.144563	-3.53805	0.000403097	0.00341124
ENSOARG00000013906	1221.39	-0.456401	0.128999	-3.53803	0.00040313	0.00341124
ENSOARG00000015380	1652.56	-0.714884	0.202046	-3.53823	0.000402818	0.00341124
ENSOARG00000020772	654.875	0.49262	0.139291	3.53662	0.000405286	0.00342768
ENSOARG00000018262	1379.34	0.612969	0.173346	3.53611	0.000406072	0.00343188
ENSOARG00000011375	3541.57	0.581567	0.16447	3.53601	0.000406213	0.00343188
ENSOARG00000012743	697.216	0.725038	0.205115	3.53478	0.00040811	0.00344246
ENSOARG00000017660	866.235	-0.61457	0.173863	-3.53479	0.000408101	0.00344246
ENSOARG00000013465	11668.5	-0.305563	0.0864441	-3.53481	0.000408073	0.00344246
ENSOARG00000013199	2841.84	0.849683	0.240476	3.53334	0.000410349	0.0034577
ENSOARG00000002109	23.4528	4.20186	1.18916	3.53347	0.000410143	0.0034577
ENSOARG00000007284	4772.51	-0.410726	0.11625	-3.53312	0.000410681	0.00345868
ENSOARG00000008092	506.285	0.489553	0.138577	3.53272	0.000411313	0.00346217
ENSOARG00000019457	1119.61	-2.23791	0.633759	-3.53117	0.00041373	0.00348069
ENSOARG00000016028	5079.12	0.551832	0.156314	3.53029	0.000415111	0.00349047
ENSOARG00000003309	179.325	-0.663827	0.188068	-3.52972	0.000416004	0.00349614
ENSOARG00000017481	1662.41	-0.681229	0.193011	-3.52948	0.00041638	0.00349746
ENSOARG00000014889	16544.2	-0.489065	0.138585	-3.52899	0.000417146	0.00350206
ENSOARG00000020132	5610.63	-0.412705	0.116952	-3.52885	0.000417377	0.00350215
ENSOARG00000015151	4121.05	1.00255	0.284243	3.5271	0.000420141	0.0035235
ENSOARG00000018675	23652.3	-0.678367	0.19235	-3.52673	0.000420733	0.00352661
ENSOARG00000014816	16.1088	-5.43414	1.5411	-3.52614	0.000421661	0.00353254
ENSOARG00000000869	1031.27	0.830368	0.235544	3.52532	0.000422971	0.00354166
ENSOARG00000021112	355.395	-0.778031	0.220709	-3.52515	0.000423249	0.00354213
ENSOARG00000009664	1058.97	-0.588325	0.166911	-3.52478	0.000423831	0.00354515
ENSOARG00000012086	38.5663	1.17228	0.332776	3.52274	0.000427106	0.00357068
ENSOARG00000010013	2727.15	-0.345557	0.0981226	-3.52169	0.000428809	0.00358304
ENSOARG00000007053	585.649	0.837191	0.237745	3.52137	0.000429316	0.0035854
ENSOARG00000012350	197.596	-1.57846	0.44836	-3.52051	0.000430711	0.00359517
ENSOARG00000005650	548.293	-0.731315	0.207775	-3.51975	0.000431959	0.00360372
ENSOARG00000012003	2166.82	0.817558	0.232303	3.51936	0.000432582	0.00360703
ENSOARG00000009623	3875.06	0.414343	0.117748	3.5189	0.000433342	0.00361148
ENSOARG00000003779	884.831	0.574112	0.163212	3.51758	0.000435502	0.00362571
ENSOARG00000008286	3341.01	0.551248	0.156707	3.51769	0.000435317	0.00362571
ENSOARG00000000636	3649.11	1.33125	0.378735	3.51499	0.000439769	0.00365933
ENSOARG00000026411	21.2572	-2.38135	0.677819	-3.51326	0.000442646	0.00368047
ENSOARG00000008854	1036.52	-0.567268	0.161475	-3.51305	0.000443	0.00368047
ENSOARG00000010393	417.915	1.2061	0.343307	3.51317	0.000442792	0.00368047
ENSOARG00000002259	718.676	-0.517398	0.147288	-3.51282	0.000443374	0.00368166
ENSOARG00000017582	1306.58	-0.396567	0.112933	-3.51153	0.000445531	0.00369766
ENSOARG00000011324	20.7373	-3.09066	0.880502	-3.51011	0.000447928	0.00371562
ENSOARG00000014567	3568.38	0.923234	0.263118	3.50882	0.000450106	0.00372981
ENSOARG00000001867	167.309	2.20629	0.628783	3.50883	0.000450088	0.00372981
ENSOARG00000020319	175.507	-1.07864	0.307516	-3.5076	0.000452171	0.00374499
ENSOARG00000001841	1648.64	0.823842	0.234992	3.50584	0.000455177	0.00376793
ENSOARG00000018326	55.1216	-2.22016	0.633411	-3.50509	0.000456455	0.00377656
ENSOARG00000017489	608.529	-0.720415	0.2056	-3.50397	0.000458382	0.00378303
ENSOARG00000013500	1565.07	-0.38454	0.109745	-3.50395	0.000458419	0.00378303
ENSOARG00000015345	1061.05	0.841869	0.240243	3.50423	0.000457922	0.00378303
ENSOARG00000018777	3591.54	0.619012	0.176652	3.50413	0.000458096	0.00378303
ENSOARG00000020547	1410.48	1.07069	0.305558	3.50404	0.000458251	0.00378303
ENSOARG00000001227	414.619	-0.898781	0.256604	-3.50261	0.00046073	0.00380013
ENSOARG00000020700	1586.94	0.588736	0.168114	3.50201	0.000461771	0.00380479
ENSOARG00000018177	34030.1	0.825995	0.235858	3.50208	0.00046164	0.00380479
ENSOARG00000013849	13.9207	-3.4807	0.993958	-3.50186	0.000462027	0.00380494
ENSOARG00000016246	734.21	0.665024	0.190006	3.50001	0.000465238	0.00382744
ENSOARG00000017707	114.079	-1.14271	0.326478	-3.50012	0.000465042	0.00382744
ENSOARG00000018882	1846.45	-0.838078	0.239488	-3.49945	0.000466215	0.00383179
ENSOARG00000008640	1459.11	0.549351	0.156983	3.49943	0.000466245	0.00383179
ENSOARG00000013259	2428.46	-0.491124	0.140378	-3.49858	0.000467748	0.00384216
ENSOARG00000020093	556.31	-0.649916	0.185802	-3.49789	0.000468952	0.00385008
ENSOARG00000020947	112.243	-4.37924	1.25221	-3.49721	0.000470148	0.00385791
ENSOARG00000008996	99.1414	-0.904706	0.258728	-3.49674	0.00047098	0.00386276
ENSOARG00000014135	676.259	0.782901	0.223908	3.49654	0.000471338	0.00386372
ENSOARG00000002260	29.3323	-2.46933	0.706413	-3.4956	0.000473005	0.0038754
ENSOARG00000018144	80.2582	-1.56301	0.447163	-3.49539	0.000473372	0.00387641
ENSOARG00000016761	1025.94	-0.460635	0.131807	-3.49477	0.000474474	0.00388345
ENSOARG00000015984	14077	1.19408	0.341715	3.49438	0.00047516	0.00388708
ENSOARG00000002146	444.503	-0.862722	0.246901	-3.4942	0.00047549	0.00388779
ENSOARG00000007903	200.601	-1.58559	0.453914	-3.49314	0.000477372	0.00389919
ENSOARG00000015432	264.777	1.93475	0.55387	3.49315	0.000477364	0.00389919
ENSOARG00000001426	3072.79	-0.335317	0.0960232	-3.49205	0.000479336	0.00390924
ENSOARG00000010596	347.317	0.605746	0.173463	3.49207	0.000479284	0.00390924
ENSOARG00000006757	17273.9	-0.39747	0.113818	-3.49215	0.00047914	0.00390924
ENSOARG00000013005	269.246	-1.0659	0.305272	-3.49163	0.000480087	0.00391337
ENSOARG00000003187	1915.97	-0.560851	0.160647	-3.49121	0.000480842	0.00391656
ENSOARG00000016961	479.791	-0.777213	0.222625	-3.49114	0.000480968	0.00391656
ENSOARG00000010651	2959.51	0.638545	0.182938	3.49049	0.00048213	0.00391804
ENSOARG00000000271	151.461	-1.19171	0.341407	-3.4906	0.000481942	0.00391804
ENSOARG00000012721	835.89	-0.538574	0.154293	-3.49059	0.000481951	0.00391804
ENSOARG00000026058	5.06856	-5.83665	1.67206	-3.49069	0.000481768	0.00391804
ENSOARG00000010980	185.843	0.866647	0.248349	3.48964	0.000483678	0.00392863
ENSOARG00000011864	1410.79	-0.836904	0.23991	-3.48841	0.000485911	0.00394476
ENSOARG00000001081	2252.02	0.893407	0.256233	3.4867	0.000489019	0.00396797
ENSOARG00000021156	62.6345	-1.93851	0.556032	-3.48633	0.000489697	0.00397146
ENSOARG00000016476	177225	-1.198	0.343659	-3.48601	0.000490287	0.00397424
ENSOARG00000020990	8.2518	4.18421	1.20058	3.48517	0.000491827	0.00398469
ENSOARG00000004395	586.525	-2.58751	0.742506	-3.48483	0.000492458	0.00398577
ENSOARG00000003053	3040.32	0.523462	0.15021	3.48486	0.000492392	0.00398577
ENSOARG00000011142	493.854	0.629035	0.180515	3.48467	0.000492742	0.00398605
ENSOARG00000012031	4307.68	0.370588	0.106354	3.48449	0.000493075	0.00398673
ENSOARG00000020196	782.213	-0.962703	0.276317	-3.48405	0.000493894	0.00398764
ENSOARG00000010184	556.189	-0.728585	0.209115	-3.48414	0.00049373	0.00398764
ENSOARG00000011042	414.388	-0.639475	0.183545	-3.48402	0.000493936	0.00398764
ENSOARG00000020883	1375.51	-0.566672	0.162666	-3.48365	0.000494625	0.00399119
ENSOARG00000019174	21.4982	-4.85082	1.3926	-3.48329	0.000495292	0.00399456
ENSOARG00000020711	1015.06	0.587914	0.168794	3.48302	0.000495793	0.00399658
ENSOARG00000009032	117781	-0.971967	0.279139	-3.48202	0.000497652	0.00400955
ENSOARG00000017257	84.7039	-1.05566	0.303221	-3.48149	0.000498636	0.00401545
ENSOARG00000016065	3420.89	1.52793	0.43922	3.47875	0.000503764	0.0040547
ENSOARG00000025729	644.263	-0.99453	0.285911	-3.47845	0.000504316	0.0040571
ENSOARG00000017584	1477.58	1.17928	0.339085	3.47784	0.000505471	0.00406435
ENSOARG00000009535	9315.14	0.655307	0.188451	3.47733	0.000506427	0.00406999
ENSOARG00000001738	8329.46	0.41754	0.12009	3.4769	0.000507256	0.00407461
ENSOARG00000013015	189.412	-0.741924	0.213419	-3.47636	0.000508261	0.00407859
ENSOARG00000010452	2618.76	-1.59276	0.458161	-3.47642	0.000508152	0.00407859
ENSOARG00000020868	3757.76	-0.479384	0.13793	-3.47555	0.000509802	0.00408797
ENSOARG00000019605	1036.09	0.530662	0.152688	3.47547	0.000509952	0.00408797
ENSOARG00000006068	3878.49	0.949632	0.273248	3.47534	0.000510197	0.00408797
ENSOARG00000004242	1433.76	0.772189	0.222202	3.47517	0.000510528	0.00408857
ENSOARG00000011163	1608.11	-0.41522	0.119582	-3.47225	0.000516121	0.0041313
ENSOARG00000013827	926.876	-0.483215	0.139188	-3.47166	0.000517242	0.0041382
[truncated: 2,144 more rows]
